# Supplementary material for: Major Shifts in Glial Regional Identity Are a Transcriptional Hallmark of Human Brain Aging
Source: Cell Rep. 2017 Jan 10;18(2):557–70. doi: 10.1016/j.celrep.2016.12.011 (PMC5263238; doi:10.1016/j.celrep.2016.12.011)
Supplement: Table S1. UKBEC Cohort Samples Details, Related to Figure 1 [file mmc2.xlsx]

## Sheet: SupplementaryTable_2_data
Table S1, Soreq L. et al, Major shifts in glial regional identity are a transcriptional hallmark of human brain aging.
UKBEC cohort sample details, Related to Figure 1.
CEL File	Brain Bank	Individual ID	CNS Region	RIN	Age	PMI (h)	pH	CODE	Sex	Ethnicity
A653_1258.CEL	SHRI	98_34	WHMT	2.2	73	1.5	Not available	Cancer	F	Caucasian
A653_1128.CEL	SHRI	98_27	WHMT	6	63	1.5	Not available	CVA	M	Caucasian	CVA - cerebrovascular accident
A653_988.CEL	SHRI	97_45	WHMT	3	79	3	Not available	MSF	M	Caucasian	Cancer - cancer (any kind)
A653_1306.CEL	SHRI	97_37	WHMT	3	83	3.16	Not available	MSF	M	Caucasian	Cardiac - cardiac (excluding ischaemic heart disease)
A653_1082.CEL	SHRI	97_14	WHMT	7	76	2.5	Not available	Cancer	M	Caucasian	IHD - ischaemic heart disease
A653_1010.CEL	SHRI	96_44	WHMT	7	82	1.5	Not available	MSF	F	Caucasian	MSF - multi-sustem failure
A653_1269.CEL	SHRI	96_32	WHMT	5.2	85	1	Not available	Cancer	F	Caucasian	Other
A653_1204.CEL	SHRI	96_13	WHMT	3.3	85	2.75	Not available	Cancer	F	Caucasian	PE - pulmonary emboli
A653_1369.CEL	SHRI	96_03	WHMT	2.3	82	2.83	Not available	CVA	M	Caucasian	RAA - ruptured aortic aneurysm
A653_1131.CEL	SHRI	95_26	WHMT	3.6	63	4.16	Not available	Cancer	M	Caucasian	RF - renal failure
A653_1431.CEL	SHRI	95_03	WHMT	4	77	2.5	Not available	Resp	F	Caucasian	RTA - road traffic accident
A653_1057.CEL	SHRI	94_35	WHMT	2.3	78	1.25	Not available	Cancer	F	Caucasian	Resp - respiratory failure
A653_1100.CEL	SHRI	92_32	WHMT	2.1	102	1.67	Not available	MSF	F	Caucasian	SbL - suspension by ligature
A653_1088.CEL	SHRI	92_10	WHMT	2	85	2.5	Not available	MSF	M	Caucasian
A653_1099.CEL	SHRI	09_56	WHMT	4.1	75	3.33	Not available	Cancer	M	Caucasian
A653_1139.CEL	SHRI	09_50	WHMT	3.5	53	3.66	Not available	Cancer	M	Mexican ancestry
A653_1389.CEL	SHRI	08_88	WHMT	5.3	65	3.5	Not available	Cancer	M	Caucasian
A653_1343.CEL	SHRI	08_55	WHMT	5	71	3	Not available	RF	M	Caucasian
A653_1109.CEL	SHRI	07_73	WHMT	6.4	76	4	Not available	Resp	F	Caucasian
A653_1140.CEL	SHRI	07_37	WHMT	7	89	5.5	Not available	Resp	M	Caucasian
A653_1350.CEL	SHRI	07_28	WHMT	6	86	4.75	Not available	Cardiac	M	Caucasian
A653_1303.CEL	SHRI	06_53	WHMT	7	85	3.5	Not available	Cardiac	M	Caucasian
A653_1087.CEL	SHRI	06_02	WHMT	4	84	2.66	Not available	RF	M	Caucasian
A653_981.CEL	SHRI	04_19	WHMT	3	84	3	Not available	Cardiac	M	Caucasian
A653_1076.CEL	SHRI	04_05	WHMT	4.5	82	2.25	Not available	Cancer	F	Caucasian
A653_624.CEL	EBB	043/06	WHMT	5.6	53	43	6.38	IHD	F	Caucasian
A653_1212.CEL	SHRI	03_28	WHMT	3.4	80	2.16	Not available	Cancer	M	Caucasian
A653_176.CEL	EBB	039/06	WHMT	5.9	58	47	6.25	Cardiac	F	Caucasian
A653_559.CEL	EBB	038/09	WHMT	3.5	60	41	6.37	IHD	M	Caucasian
A653_195.CEL	EBB	038/08	WHMT	3.2	46	91	5.86	IHD	M	Caucasian
A653_220.CEL	EBB	037/08	WHMT	4	53	38	6.48	Other	M	Caucasian
A653_554.CEL	EBB	036/09	WHMT	4.3	44	49	6.3	Other	F	Caucasian
A653_179.CEL	EBB	036/08	WHMT	5.5	20	40	6.48	SbL	F	Caucasian
A653_508.CEL	EBB	035/09	WHMT	4.7	32	99	6.22	SbL	M	Caucasian
A653_270.CEL	EBB	035/06	WHMT	3.2	54	70	6.34	IHD	M	Caucasian
A653_665.CEL	EBB	034/09	WHMT	4	49	79	6.23	IHD	M	Caucasian
A653_402.CEL	EBB	034/08	WHMT	4.8	70	50	6.2	PE	M	Caucasian
A653_611.CEL	EBB	034/07	WHMT	5.4	59	54	6.02	Other	F	Chinese ancestry
A653_459.CEL	EBB	034/06	WHMT	4.8	53	37	6.4	SbL	M	Caucasian
A653_411.CEL	EBB	033/09	WHMT	4.6	56	61	6.22	IHD	M	Caucasian
A653_298.CEL	EBB	033/08	WHMT	4.4	22	95	6.63	PE	M	Caucasian
A653_1174.CEL	EBB	032/10	WHMT	3.6	34	57	6.38	Other	M	Caucasian
A653_728.CEL	EBB	032/09	WHMT	3.2	60	38	5.44	IHD	F	Caucasian
A653_214.CEL	EBB	032/08	WHMT	3.9	62	51	6.41	RAA	M	Caucasian
A653_810.CEL	EBB	031/09	WHMT	4	51	84	6.32	IHD	M	Caucasian
A653_375.CEL	EBB	031/08	WHMT	6	55	31	6.37	IHD	M	Caucasian
A653_821.CEL	EBB	030/09	WHMT	4.1	71	70	6.11	IHD	F	Caucasian
A653_537.CEL	EBB	030/06	WHMT	5.6	53	44	6.4	IHD	M	Caucasian
A653_1420.CEL	SHRI	02_06	WHMT	3.5	87	2.83	Not available	CVA	F	Caucasian
A653_658.CEL	EBB	029/09	WHMT	6.2	46	68	6.54	RTA	M	Caucasian
A653_992.CEL	EBB	028/10	WHMT	2.4	43	44	6.05	IHD	M	Caucasian
A653_680.CEL	EBB	028/09	WHMT	2.5	50	46	6.45	IHD	M	Caucasian
A653_666.CEL	EBB	028/08	WHMT	6.2	44	44	6.58	RAA	F	Caucasian
A653_638.CEL	EBB	027/09	WHMT	3.3	62	62	6.2	IHD	M	Caucasian
A653_075.CEL	EBB	026/09	WHMT	3.6	73	51	6.24	IHD	M	Caucasian
A653_356.CEL	EBB	026/08	WHMT	4.8	45	39	6.37	IHD	M	Caucasian
A653_790.CEL	EBB	026/07	WHMT	4.4	57	53	6.38	IHD	M	Caucasian
A653_197.CEL	EBB	025/09	WHMT	4.9	59	51	6.34	Cardiac	M	Caucasian
A653_196.CEL	EBB	025/08	WHMT	4.9	37	63	6.44	IHD	M	Caucasian
A653_261.CEL	EBB	025/05	WHMT	5.3	28	39	6.33	SbL	M	Caucasian
A653_1286.CEL	EBB	024/10	WHMT	2.3	68	62	5.97	PE	F	Caucasian
A653_282.CEL	EBB	024/08	WHMT	4.4	39	42	6.02	IHD	M	Caucasian
A653_1052.CEL	EBB	023/10	WHMT	3	74	44	6.41	IHD	M	Caucasian
A653_183.CEL	EBB	023/09	WHMT	3.7	64	48	6.58	IHD	F	Caucasian
A653_218.CEL	EBB	023/08	WHMT	4.7	24	47	6.42	SbL	F	Caucasian
A653_256.CEL	EBB	022/09	WHMT	5.4	60	36	6.27	Cardiac	F	Caucasian
A653_062.CEL	EBB	022/06	WHMT	4.5	53	51	6.3	IHD	M	Caucasian
A653_1240.CEL	EBB	021/10	WHMT	3.5	27	67	6.16	Other	M	Caucasian
A653_027.CEL	EBB	021/09	WHMT	4.9	65	40	6.34	IHD	M	Caucasian
A653_077.CEL	EBB	021/08	WHMT	4	44	83	6.32	SbL	M	Caucasian
A653_1261.CEL	EBB	020/10	WHMT	3.4	36	41	6.4	Cardiac	M	Caucasian
A653_101.CEL	EBB	020/08	WHMT	4.6	51	48	6.45	IHD	M	Caucasian
A653_507.CEL	EBB	020/07	WHMT	4.2	22	45	6.36	Other	F	Caucasian
A653_1299.CEL	SHRI	01_37	WHMT	2.1	88	3	Not available	RF	F	Caucasian
A653_1366.CEL	EBB	019/10	WHMT	4.7	47	93	6	IHD	M	Caucasian
A653_1316.CEL	EBB	018/10	WHMT	5	69	35	6.02	IHD	M	Caucasian
A653_039.CEL	EBB	018/09	WHMT	4.5	57	49	6.15	RAA	M	Caucasian
A653_359.CEL	EBB	018/08	WHMT	3.5	61	43	6.5	IHD	M	Caucasian
A653_499.CEL	EBB	018/07	WHMT	5.2	43	42	6.41	IHD	M	Caucasian
A653_313.CEL	EBB	018/06	WHMT	4.8	58	67	6.43	RAA	M	Caucasian
A653_690.CEL	EBB	018/05	WHMT	5.4	43	76	6.33	IHD	M	Caucasian
A653_114.CEL	EBB	017/09	WHMT	4.5	55	48	6.37	IHD	M	Caucasian
A653_797.CEL	EBB	017/08	WHMT	7.6	51	42	6.32	Other	F	Caucasian
A653_267.CEL	EBB	017/07	WHMT	4.7	55	64	6.1	IHD	M	Caucasian
A653_271.CEL	EBB	016/09	WHMT	6.8	57	52	6.35	IHD	M	Caucasian
A653_019.CEL	EBB	016/08	WHMT	3.4	47	40	6.34	IHD	F	Caucasian
A653_137.CEL	EBB	016/07	WHMT	5.5	38	40	6.23	Other	M	Caucasian
A653_1017.CEL	EBB	015/10	WHMT	3.5	52	47	6.2	IHD	M	Caucasian
A653_133.CEL	EBB	015/07	WHMT	0	60	67	6.54	IHD	M	Caucasian
A653_1311.CEL	EBB	014/10	WHMT	3.5	61	47	6.2	IHD	M	Caucasian
A653_317.CEL	EBB	014/09	WHMT	6.6	26	44	6.3	Other	M	Caucasian
A653_470.CEL	EBB	014/08	WHMT	4.4	67	50	6.56	RAA	M	Caucasian
A653_1402.CEL	EBB	013/10	WHMT	4	60	68	6.32	IHD	M	Caucasian
A653_020.CEL	EBB	013/09	WHMT	4.1	79	45	6.34	IHD	F	Caucasian
A653_905.CEL	EBB	012/10	WHMT	3	40	48	6.23	PE	M	Caucasian
A653_390.CEL	EBB	012/09	WHMT	5.1	17	89	6.37	RTA	M	Caucasian
A653_838.CEL	EBB	012/08	WHMT	3	62	68	6.52	IHD	M	Caucasian
A653_311.CEL	EBB	011/09	WHMT	5.1	49	79	6.44	IHD	M	Caucasian
A653_060.CEL	EBB	010/09	WHMT	4.8	66	48	6.38	Cardiac	M	Caucasian
A653_1373.CEL	SHRI	00_38	WHMT	5.5	91	2	Not available	RF	F	Caucasian
A653_213.CEL	EBB	009/09	WHMT	5.8	83	50	6.46	IHD	F	Caucasian
A653_854.CEL	EBB	009/07	WHMT	4	45	68	6.18	IHD	M	Caucasian
A653_923.CEL	EBB	008/10	WHMT	3.5	61	47	6.2	IHD	M	Caucasian
A653_252.CEL	EBB	007/09	WHMT	5	25	81	6.34	RTA	M	Caucasian
A653_492.CEL	EBB	007/08	WHMT	5	55	50	6.48	IHD	M	Caucasian
A653_836.CEL	EBB	007/06	WHMT	4	41	48	6.4	Cardiac	M	Caucasian
A653_895.CEL	EBB	006/10	WHMT	4	32	63	6.29	Other	F	Caucasian
A653_231.CEL	EBB	006/09	WHMT	5	25	81	6.44	RTA	M	Caucasian
A653_839.CEL	EBB	006/08	WHMT	4.6	41	50	6.26	IHD	M	Caucasian
A653_280.CEL	EBB	005/09	WHMT	2.5	76	50	6.3	RAA	M	Caucasian
A653_938.CEL	EBB	004/10	WHMT	4.4	50	63	6.21	IHD	M	Caucasian
A653_314.CEL	EBB	004/08	WHMT	3.1	45	44	6.46	IHD	M	Caucasian
A653_672.CEL	EBB	003/08	WHMT	4.6	50	45	6.59	IHD	M	Caucasian
A653_970.CEL	EBB	002/10	WHMT	4	38	49	6.33	Other	M	Caucasian
A653_526.CEL	EBB	002/08	WHMT	6.4	45	28	6.39	IHD	F	Caucasian
A653_869.CEL	EBB	001/10	WHMT	5.3	62	35	6.13	IHD	M	Caucasian
A653_127.CEL	EBB	001/06	WHMT	3.6	16	48	6.24	SbL	M	Caucasian
A653_1203.CEL	SHRI	98_34	THAL	2.3	73	1.5	Not available	Cancer	F	Caucasian
A653_986.CEL	SHRI	98_27	THAL	2.7	63	1.5	Not available	CVA	M	Caucasian
A653_1273.CEL	SHRI	97_45	THAL	2.7	79	3	Not available	MSF	M	Caucasian
A653_1410.CEL	SHRI	97_37	THAL	2.2	83	3.16	Not available	MSF	M	Caucasian
A653_1375.CEL	SHRI	97_14	THAL	2.8	76	2.5	Not available	Cancer	M	Caucasian
A653_1340.CEL	SHRI	96_44	THAL	2.8	82	1.5	Not available	MSF	F	Caucasian
A653_1133.CEL	SHRI	96_32	THAL	2	85	1	Not available	Cancer	F	Caucasian
A653_1325.CEL	SHRI	96_13	THAL	4.5	85	2.75	Not available	Cancer	F	Caucasian
A653_1298.CEL	SHRI	95_27	THAL	2.2	78	2	Not available	MSF	M	Caucasian
A653_1211.CEL	SHRI	95_26	THAL	2.1	63	4.16	Not available	Cancer	M	Caucasian
A653_1361.CEL	SHRI	95_03	THAL	2.3	77	2.5	Not available	Resp	F	Caucasian
A653_1305.CEL	SHRI	94_35	THAL	2	78	1.25	Not available	Cancer	F	Caucasian
A653_1287.CEL	SHRI	92_32	THAL	2.2	102	1.67	Not available	MSF	F	Caucasian
A653_1041.CEL	SHRI	09_56	THAL	3.5	75	3.33	Not available	Cancer	M	Caucasian
A653_1252.CEL	SHRI	08_88	THAL	2.3	65	3.5	Not available	Cancer	M	Caucasian
A653_1327.CEL	SHRI	08_55	THAL	2.5	71	3	Not available	RF	M	Caucasian
A653_1229.CEL	SHRI	07_73	THAL	2.9	76	4	Not available	Resp	F	Caucasian
A653_1326.CEL	SHRI	07_37	THAL	4.5	89	5.5	Not available	Resp	M	Caucasian
A653_1283.CEL	SHRI	07_28	THAL	4	86	4.75	Not available	Cardiac	M	Caucasian
A653_1315.CEL	SHRI	06_53	THAL	4.8	85	3.5	Not available	Cardiac	M	Caucasian
A653_1018.CEL	SHRI	06_02	THAL	4.5	84	2.66	Not available	RF	M	Caucasian
A653_1108.CEL	SHRI	04_05	THAL	3.6	82	2.25	Not available	Cancer	F	Caucasian
A653_564.CEL	EBB	043/06	THAL	4.1	53	43	6.38	IHD	F	Caucasian
A653_420.CEL	EBB	040/08	THAL	2.6	48	59	6.47	IHD	M	Caucasian
A653_833.CEL	EBB	038/09	THAL	4.2	60	41	6.37	IHD	M	Caucasian
A653_689.CEL	EBB	038/08	THAL	2.8	46	91	5.86	IHD	M	Caucasian
A653_432.CEL	EBB	036/09	THAL	4.5	44	49	6.3	Other	F	Caucasian
A653_575.CEL	EBB	036/08	THAL	5.7	20	40	6.48	SbL	F	Caucasian
A653_539.CEL	EBB	035/09	THAL	4.3	32	99	6.22	SbL	M	Caucasian
A653_739.CEL	EBB	035/06	THAL	3.6	54	70	6.34	IHD	M	Caucasian
A653_421.CEL	EBB	034/09	THAL	6.1	49	79	6.23	IHD	M	Caucasian
A653_789.CEL	EBB	034/08	THAL	2.9	70	50	6.2	PE	M	Caucasian
A653_692.CEL	EBB	033/09	THAL	2.9	56	61	6.22	IHD	M	Caucasian
A653_549.CEL	EBB	033/08	THAL	3.5	22	95	6.63	PE	M	Caucasian
A653_1227.CEL	EBB	032/10	THAL	2.3	34	57	6.38	Other	M	Caucasian
A653_712.CEL	EBB	032/09	THAL	5.6	60	38	5.44	IHD	F	Caucasian
A653_749.CEL	EBB	032/08	THAL	4	62	51	6.41	RAA	M	Caucasian
A653_628.CEL	EBB	031/09	THAL	2.5	51	84	6.32	IHD	M	Caucasian
A653_676.CEL	EBB	030/09	THAL	4.9	71	70	6.11	IHD	F	Caucasian
A653_834.CEL	EBB	030/06	THAL	2.3	53	44	6.4	IHD	M	Caucasian
A653_1119.CEL	SHRI	02_06	THAL	3	87	2.83	Not available	CVA	F	Caucasian
A653_764.CEL	EBB	029/09	THAL	2.2	46	68	6.54	RTA	M	Caucasian
A653_1135.CEL	EBB	028/10	THAL	2.1	43	44	6.05	IHD	M	Caucasian
A653_745.CEL	EBB	028/09	THAL	5.3	50	46	6.45	IHD	M	Caucasian
A653_633.CEL	EBB	028/08	THAL	5.1	44	44	6.58	RAA	F	Caucasian
A653_600.CEL	EBB	027/09	THAL	2.3	62	62	6.2	IHD	M	Caucasian
A653_850.CEL	EBB	026/09	THAL	3.2	73	51	6.24	IHD	M	Caucasian
A653_791.CEL	EBB	026/08	THAL	4.3	45	39	6.37	IHD	M	Caucasian
A653_451.CEL	EBB	026/07	THAL	3.2	57	53	6.38	IHD	M	Caucasian
A653_799.CEL	EBB	025/09	THAL	6.7	59	51	6.34	Cardiac	M	Caucasian
A653_407.CEL	EBB	025/08	THAL	5.4	37	63	6.44	IHD	M	Caucasian
A653_827.CEL	EBB	025/05	THAL	5	28	39	6.33	SbL	M	Caucasian
A653_1297.CEL	EBB	024/10	THAL	3.5	68	62	5.97	PE	F	Caucasian
A653_1150.CEL	EBB	023/10	THAL	2.3	74	44	6.41	IHD	M	Caucasian
A653_746.CEL	EBB	023/09	THAL	5.9	64	48	6.58	IHD	F	Caucasian
A653_744.CEL	EBB	023/08	THAL	2.6	24	47	6.42	SbL	F	Caucasian
A653_630.CEL	EBB	022/09	THAL	4.3	60	36	6.27	Cardiac	F	Caucasian
A653_545.CEL	EBB	022/06	THAL	2.3	53	51	6.3	IHD	M	Caucasian
A653_1451.CEL	EBB	021/10	THAL	4.7	27	67	6.16	Other	M	Caucasian
A653_515.CEL	EBB	021/09	THAL	3.4	65	40	6.34	IHD	M	Caucasian
A653_747.CEL	EBB	021/08	THAL	3.2	44	83	6.32	SbL	M	Caucasian
A653_822.CEL	EBB	021/05	THAL	2.5	48	50	6.5	PE	F	Caucasian
A653_566.CEL	EBB	020/08	THAL	2.2	51	48	6.45	IHD	M	Caucasian
A653_562.CEL	EBB	020/07	THAL	4.6	22	45	6.36	Other	F	Caucasian
A653_1365.CEL	EBB	019/10	THAL	3.2	47	93	6	IHD	M	Caucasian
A653_811.CEL	EBB	019/08	THAL	2.7	58	69	5.53	IHD	M	Caucasian
A653_603.CEL	EBB	018/09	THAL	5.6	57	49	6.15	RAA	M	Caucasian
A653_730.CEL	EBB	018/08	THAL	2.6	61	43	6.5	IHD	M	Caucasian
A653_467.CEL	EBB	018/07	THAL	6.2	43	42	6.41	IHD	M	Caucasian
A653_786.CEL	EBB	018/06	THAL	2.2	58	67	6.43	RAA	M	Caucasian
A653_474.CEL	EBB	018/05	THAL	2.3	43	76	6.33	IHD	M	Caucasian
A653_448.CEL	EBB	017/09	THAL	6.1	55	48	6.37	IHD	M	Caucasian
A653_456.CEL	EBB	017/08	THAL	3.2	51	42	6.32	Other	F	Caucasian
A653_1084.CEL	EBB	016/10	THAL	3.5	63	35	6.29	IHD	F	Caucasian
A653_605.CEL	EBB	016/09	THAL	6.6	57	52	6.35	IHD	M	Caucasian
A653_1096.CEL	EBB	015/10	THAL	3.4	52	47	6.2	IHD	M	Caucasian
A653_573.CEL	EBB	015/07	THAL	3.3	60	67	6.54	IHD	M	Caucasian
A653_801.CEL	EBB	014/09	THAL	4.6	26	44	6.3	Other	M	Caucasian
A653_476.CEL	EBB	014/08	THAL	2.3	67	50	6.56	RAA	M	Caucasian
A653_1146.CEL	EBB	013/10	THAL	5	60	68	6.32	IHD	M	Caucasian
A653_609.CEL	EBB	013/09	THAL	2.9	79	45	6.34	IHD	F	Caucasian
A653_889.CEL	EBB	012/10	THAL	2.6	40	48	6.23	PE	M	Caucasian
A653_754.CEL	EBB	012/08	THAL	2.8	62	68	6.52	IHD	M	Caucasian
A653_583.CEL	EBB	011/09	THAL	3.4	49	79	6.44	IHD	M	Caucasian
A653_972.CEL	EBB	010/10	THAL	2.2	39	81	6.32	Other	M	Caucasian
A653_569.CEL	EBB	010/09	THAL	3.4	66	48	6.38	Cardiac	M	Caucasian
A653_1080.CEL	SHRI	00_38	THAL	4	91	2	Not available	RF	F	Caucasian
A653_518.CEL	EBB	009/09	THAL	3.4	83	50	6.46	IHD	F	Caucasian
A653_648.CEL	EBB	009/07	THAL	2.4	45	68	6.18	IHD	M	Caucasian
A653_919.CEL	EBB	008/10	THAL	4	61	47	6.2	IHD	M	Caucasian
A653_966.CEL	EBB	007/10	THAL	5	70	96	6.28	IHD	F	Caucasian
A653_607.CEL	EBB	007/09	THAL	6.6	25	81	6.34	RTA	M	Caucasian
A653_486.CEL	EBB	007/08	THAL	2.6	55	50	6.48	IHD	M	Caucasian
A653_511.CEL	EBB	007/06	THAL	5.2	41	48	6.4	Cardiac	M	Caucasian
A653_926.CEL	EBB	006/10	THAL	3.3	32	63	6.29	Other	F	Caucasian
A653_604.CEL	EBB	006/09	THAL	2.7	25	81	6.44	RTA	M	Caucasian
A653_721.CEL	EBB	006/08	THAL	4.2	41	50	6.26	IHD	M	Caucasian
A653_560.CEL	EBB	005/09	THAL	2.5	76	50	6.3	RAA	M	Caucasian
A653_975.CEL	EBB	004/10	THAL	2.3	50	63	6.21	IHD	M	Caucasian
A653_804.CEL	EBB	004/06	THAL	4.4	52	64	6.4	IHD	F	Caucasian
A653_958.CEL	EBB	003/10	THAL	2.2	65	34	5.55	IHD	M	Caucasian
A653_561.CEL	EBB	003/08	THAL	2.6	50	45	6.59	IHD	M	Caucasian
A653_921.CEL	EBB	002/10	THAL	5	38	49	6.33	Other	M	Caucasian
A653_568.CEL	EBB	002/08	THAL	6	45	28	6.39	IHD	F	Caucasian
A653_907.CEL	EBB	001/10	THAL	2.8	62	35	6.13	IHD	M	Caucasian
A653_824.CEL	EBB	001/06	THAL	5.3	16	48	6.24	SbL	M	Caucasian
A653_1412.CEL	SHRI	98_34	TCTX	2.1	73	1.5	Not available	Cancer	F	Caucasian
A653_1345.CEL	SHRI	98_27	TCTX	7	63	1.5	Not available	CVA	M	Caucasian
A653_1026.CEL	SHRI	97_45	TCTX	6	79	3	Not available	MSF	M	Caucasian
A653_1257.CEL	SHRI	97_37	TCTX	2.2	83	3.16	Not available	MSF	M	Caucasian
A653_1379.CEL	SHRI	97_14	TCTX	2.8	76	2.5	Not available	Cancer	M	Caucasian
A653_1352.CEL	SHRI	97_02	TCTX	2.2	81	2.75	Not available	MSF	M	Caucasian
A653_1333.CEL	SHRI	96_44	TCTX	3.5	82	1.5	Not available	MSF	F	Caucasian
A653_1359.CEL	SHRI	96_32	TCTX	4	85	1	Not available	Cancer	F	Caucasian
A653_1106.CEL	SHRI	96_13	TCTX	5.5	85	2.75	Not available	Cancer	F	Caucasian
A653_997.CEL	SHRI	96_03	TCTX	2.2	82	2.83	Not available	CVA	M	Caucasian
A653_1254.CEL	SHRI	95_27	TCTX	2.3	78	2	Not available	MSF	M	Caucasian
A653_1132.CEL	SHRI	95_26	TCTX	2.3	63	4.16	Not available	Cancer	M	Caucasian
A653_1224.CEL	SHRI	95_03	TCTX	3.5	77	2.5	Not available	Resp	F	Caucasian
A653_1196.CEL	SHRI	94_35	TCTX	2.3	78	1.25	Not available	Cancer	F	Caucasian
A653_1127.CEL	SHRI	92_32	TCTX	2.1	102	1.67	Not available	MSF	F	Caucasian
A653_1440.CEL	SHRI	92_10	TCTX	2.2	85	2.5	Not available	MSF	M	Caucasian
A653_1396.CEL	SHRI	09_56	TCTX	4.5	75	3.33	Not available	Cancer	M	Caucasian
A653_990.CEL	SHRI	09_50	TCTX	6	53	3.66	Not available	Cancer	M	Mexican ancestr
A653_1376.CEL	SHRI	08_88	TCTX	4.5	65	3.5	Not available	Cancer	M	Caucasian
A653_1050.CEL	SHRI	08_55	TCTX	4	71	3	Not available	RF	M	Caucasian
A653_1414.CEL	SHRI	07_73	TCTX	5.2	76	4	Not available	Resp	F	Caucasian
A653_1059.CEL	SHRI	07_28	TCTX	7.4	86	4.75	Not available	Cardiac	M	Caucasian
A653_1145.CEL	SHRI	06_53	TCTX	5.7	85	3.5	Not available	Cardiac	M	Caucasian
A653_1371.CEL	SHRI	06_02	TCTX	4.5	84	2.66	Not available	RF	M	Caucasian
A653_1055.CEL	SHRI	04_19	TCTX	2.3	84	3	Not available	Cardiac	M	Caucasian
A653_1219.CEL	SHRI	04_05	TCTX	7.5	82	2.25	Not available	Cancer	F	Caucasian
A653_758.CEL	EBB	043/06	TCTX	3.5	53	43	6.38	IHD	F	Caucasian
A653_782.CEL	EBB	040/08	TCTX	7	48	59	6.47	IHD	M	Caucasian
A653_1157.CEL	SHRI	03_28	TCTX	2.2	80	2.16	Not available	Cancer	M	Caucasian
A653_645.CEL	EBB	039/06	TCTX	7.1	58	47	6.25	Cardiac	F	Caucasian
A653_771.CEL	EBB	038/09	TCTX	4.6	60	41	6.37	IHD	M	Caucasian
A653_436.CEL	EBB	038/08	TCTX	5.1	46	91	5.86	IHD	M	Caucasian
A653_530.CEL	EBB	036/09	TCTX	6.4	44	49	6.3	Other	F	Caucasian
A653_415.CEL	EBB	036/08	TCTX	4	20	40	6.48	SbL	F	Caucasian
A653_428.CEL	EBB	035/09	TCTX	6.9	32	99	6.22	SbL	M	Caucasian
A653_693.CEL	EBB	035/06	TCTX	2.2	54	70	6.34	IHD	M	Caucasian
A653_458.CEL	EBB	034/09	TCTX	4.2	49	79	6.23	IHD	M	Caucasian
A653_591.CEL	EBB	034/08	TCTX	6.1	70	50	6.2	PE	M	Caucasian
A653_861.CEL	EBB	034/07	TCTX	6.4	59	54	6.02	Other	F	Chinese ancestry
A653_769.CEL	EBB	033/09	TCTX	5.8	56	61	6.22	IHD	M	Caucasian
A653_778.CEL	EBB	033/08	TCTX	3.1	22	95	6.63	PE	M	Caucasian
A653_1047.CEL	EBB	032/10	TCTX	2.2	34	57	6.38	Other	M	Caucasian
A653_798.CEL	EBB	032/09	TCTX	4	60	38	5.44	IHD	F	Caucasian
A653_865.CEL	EBB	032/08	TCTX	2.3	62	51	6.41	RAA	M	Caucasian
A653_469.CEL	EBB	031/09	TCTX	4.1	51	84	6.32	IHD	M	Caucasian
A653_491.CEL	EBB	030/09	TCTX	4.1	71	70	6.11	IHD	F	Caucasian
A653_681.CEL	EBB	030/06	TCTX	6.9	53	44	6.4	IHD	M	Caucasian
A653_1020.CEL	SHRI	02_06	TCTX	2.3	87	2.83	Not available	CVA	F	Caucasian
A653_520.CEL	EBB	029/09	TCTX	4.3	46	68	6.54	RTA	M	Caucasian
A653_1015.CEL	EBB	028/10	TCTX	2.1	43	44	6.05	IHD	M	Caucasian
A653_622.CEL	EBB	028/09	TCTX	6.5	50	46	6.45	IHD	M	Caucasian
A653_556.CEL	EBB	028/08	TCTX	7.5	44	44	6.58	RAA	F	Caucasian
A653_599.CEL	EBB	027/09	TCTX	3.9	62	62	6.2	IHD	M	Caucasian
A653_642.CEL	EBB	026/09	TCTX	5.1	73	51	6.24	IHD	M	Caucasian
A653_587.CEL	EBB	026/08	TCTX	3.4	45	39	6.37	IHD	M	Caucasian
A653_735.CEL	EBB	026/07	TCTX	3.9	57	53	6.38	IHD	M	Caucasian
A653_697.CEL	EBB	025/09	TCTX	3.5	59	51	6.34	Cardiac	M	Caucasian
A653_1039.CEL	EBB	025/08	TCTX	3	37	63	6.44	IHD	M	Caucasian
A653_783.CEL	EBB	024/09	TCTX	3.7	48	67	5.42	IHD	M	Caucasian
A653_751.CEL	EBB	024/08	TCTX	7.1	39	42	6.02	IHD	M	Caucasian
A653_700.CEL	EBB	023/09	TCTX	3.5	64	48	6.58	IHD	F	Caucasian
A653_440.CEL	EBB	023/08	TCTX	7.4	24	47	6.42	SbL	F	Caucasian
A653_484.CEL	EBB	022/09	TCTX	3.4	60	36	6.27	Cardiac	F	Caucasian
A653_613.CEL	EBB	022/08	TCTX	6.2	57	95	6.45	PE	F	Caucasian
A653_565.CEL	EBB	021/09	TCTX	3.6	65	40	6.34	IHD	M	Caucasian
A653_514.CEL	EBB	021/08	TCTX	3	44	83	6.32	SbL	M	Caucasian
A653_784.CEL	EBB	020/08	TCTX	2.4	51	48	6.45	IHD	M	Caucasian
A653_832.CEL	EBB	020/07	TCTX	8.5	22	45	6.36	Other	F	Caucasian
A653_1312.CEL	SHRI	01_37	TCTX	2.1	88	3	Not available	RF	F	Caucasian
A653_480.CEL	EBB	019/08	TCTX	5.4	58	69	5.53	IHD	M	Caucasian
A653_1105.CEL	EBB	018/10	TCTX	2.5	69	35	6.02	IHD	M	Caucasian
A653_675.CEL	EBB	018/09	TCTX	4.9	57	49	6.15	RAA	M	Caucasian
A653_512.CEL	EBB	018/08	TCTX	4.4	61	43	6.5	IHD	M	Caucasian
A653_464.CEL	EBB	018/07	TCTX	5.2	43	42	6.41	IHD	M	Caucasian
A653_543.CEL	EBB	018/06	TCTX	6.9	58	67	6.43	RAA	M	Caucasian
A653_427.CEL	EBB	017/09	TCTX	3.5	55	48	6.37	IHD	M	Caucasian
A653_650.CEL	EBB	017/08	TCTX	6.1	51	42	6.32	Other	F	Caucasian
A653_707.CEL	EBB	017/07	TCTX	5.9	55	64	6.1	IHD	M	Caucasian
A653_1349.CEL	EBB	016/10	TCTX	3.5	63	35	6.29	IHD	F	Caucasian
A653_634.CEL	EBB	016/09	TCTX	4.1	57	52	6.35	IHD	M	Caucasian
A653_472.CEL	EBB	016/08	TCTX	2.3	47	40	6.34	IHD	F	Caucasian
A653_412.CEL	EBB	016/07	TCTX	5.1	38	40	6.23	Other	M	Caucasian
A653_1259.CEL	EBB	015/10	TCTX	?	52	47	6.2	IHD	M	Caucasian
A653_841.CEL	EBB	015/09	TCTX	2.6	67	47	6.37	IHD	M	Caucasian
A653_416.CEL	EBB	015/07	TCTX	4.9	60	67	6.54	IHD	M	Caucasian
A653_1228.CEL	EBB	014/10	TCTX	4.5	61	47	6.2	IHD	M	Caucasian
A653_787.CEL	EBB	014/09	TCTX	3.1	26	44	6.3	Other	M	Caucasian
A653_677.CEL	EBB	014/08	TCTX	4.6	67	50	6.56	RAA	M	Caucasian
A653_1342.CEL	EBB	013/10	TCTX	3.3	60	68	6.32	IHD	M	Caucasian
A653_812.CEL	EBB	013/09	TCTX	3	79	45	6.34	IHD	F	Caucasian
A653_920.CEL	EBB	012/10	TCTX	2.4	40	48	6.23	PE	M	Caucasian
A653_1192.CEL	EBB	012/09	TCTX	3	17	89	6.37	RTA	M	Caucasian
A653_858.CEL	EBB	012/08	TCTX	7.6	62	68	6.52	IHD	M	Caucasian
A653_596.CEL	EBB	011/09	TCTX	3.4	49	79	6.44	IHD	M	Caucasian
A653_935.CEL	EBB	010/10	TCTX	2.5	39	81	6.32	Other	M	Caucasian
A653_767.CEL	EBB	010/09	TCTX	3.5	66	48	6.38	Cardiac	M	Caucasian
A653_1112.CEL	SHRI	00_38	TCTX	3.5	91	2	Not available	RF	F	Caucasian
A653_615.CEL	EBB	009/09	TCTX	2.8	83	50	6.46	IHD	F	Caucasian
A653_433.CEL	EBB	009/07	TCTX	6.4	45	68	6.18	IHD	M	Caucasian
A653_968.CEL	EBB	008/10	TCTX	3	61	47	6.2	IHD	M	Caucasian
A653_893.CEL	EBB	007/10	TCTX	3.4	70	96	6.28	IHD	F	Caucasian
A653_449.CEL	EBB	007/09	TCTX	2.4	25	81	6.34	RTA	M	Caucasian
A653_626.CEL	EBB	007/08	TCTX	3.2	55	50	6.48	IHD	M	Caucasian
A653_589.CEL	EBB	007/06	TCTX	2.8	41	48	6.4	Cardiac	M	Caucasian
A653_517.CEL	EBB	006/09	TCTX	2.5	25	81	6.44	RTA	M	Caucasian
A653_544.CEL	EBB	005/09	TCTX	2.3	76	50	6.3	RAA	M	Caucasian
A653_886.CEL	EBB	004/10	TCTX	3.5	50	63	6.21	IHD	M	Caucasian
A653_553.CEL	EBB	004/08	TCTX	5.1	45	44	6.46	IHD	M	Caucasian
A653_826.CEL	EBB	004/06	TCTX	3.6	52	64	6.4	IHD	F	Caucasian
A653_463.CEL	EBB	003/08	TCTX	6.5	50	45	6.59	IHD	M	Caucasian
A653_896.CEL	EBB	002/10	TCTX	4	38	49	6.33	Other	M	Caucasian
A653_413.CEL	EBB	002/08	TCTX	6.5	45	28	6.39	IHD	F	Caucasian
A653_971.CEL	EBB	001/10	TCTX	2.3	62	35	6.13	IHD	M	Caucasian
A653_1155.CEL	EBB	038/09	SPCO	6.5	60	41	6.37	IHD	M	Caucasian
A653_1308.CEL	EBB	035/09	SPCO	5.5	32	99	6.22	SbL	M	Caucasian
A653_989.CEL	EBB	034/09	SPCO	5.5	49	79	6.23	IHD	M	Caucasian
A653_1217.CEL	EBB	033/09	SPCO	4	56	61	6.22	IHD	M	Caucasian
A653_1243.CEL	EBB	032/10	SPCO	2.4	34	57	6.38	Other	M	Caucasian
A653_1403.CEL	EBB	032/09	SPCO	6.6	60	38	5.44	IHD	F	Caucasian
A653_1388.CEL	EBB	031/09	SPCO	6	51	84	6.32	IHD	M	Caucasian
A653_1191.CEL	EBB	028/10	SPCO	4.5	43	44	6.05	IHD	M	Caucasian
A653_1310.CEL	EBB	024/10	SPCO	5	68	62	5.97	PE	F	Caucasian
A653_987.CEL	EBB	021/10	SPCO	6.2	27	67	6.16	Other	M	Caucasian
A653_1392.CEL	EBB	014/10	SPCO	3.8	61	47	6.2	IHD	M	Caucasian
A653_1404.CEL	EBB	008/10	SPCO	6	61	47	6.2	IHD	M	Caucasian
A653_1044.CEL	EBB	006/10	SPCO	6	32	63	6.29	Other	F	Caucasian
A653_1183.CEL	SHRI	99_14	SNIG	2	86	2.5	Not available	Cardiac	M	Caucasian
A653_1394.CEL	SHRI	98_34	SNIG	?	73	1.5	Not available	Cancer	F	Caucasian
A653_1002.CEL	SHRI	98_27	SNIG	?	63	1.5	Not available	CVA	M	Caucasian
A653_1449.CEL	SHRI	97_45	SNIG	?	79	3	Not available	MSF	M	Caucasian
A653_1418.CEL	SHRI	97_37	SNIG	?	83	3.16	Not available	MSF	M	Caucasian
A653_1007.CEL	SHRI	97_02	SNIG	7	81	2.75	Not available	MSF	M	Caucasian
A653_1213.CEL	SHRI	96_44	SNIG	2	82	1.5	Not available	MSF	F	Caucasian
A653_1279.CEL	SHRI	96_32	SNIG	5.4	85	1	Not available	Cancer	F	Caucasian
A653_1255.CEL	SHRI	96_13	SNIG	6	85	2.75	Not available	Cancer	F	Caucasian
A653_1103.CEL	SHRI	96_03	SNIG	?	82	2.83	Not available	CVA	M	Caucasian
A653_1138.CEL	SHRI	95_26	SNIG	?	63	4.16	Not available	Cancer	M	Caucasian
A653_1004.CEL	SHRI	95_21	SNIG	2	79	1.66	Not available	CVA	M	Caucasian
A653_1237_2.CEL	SHRI	95_03	SNIG	4	77	2.5	Not available	Resp	F	Caucasian
A653_1086.CEL	SHRI	94_35	SNIG	?	78	1.25	Not available	Cancer	F	Caucasian
A653_1274.CEL	SHRI	92_32	SNIG	?	102	1.67	Not available	MSF	F	Caucasian
A653_1124.CEL	SHRI	09_50	SNIG	7.5	53	3.66	Not available	Cancer	M	Mexican ancestr
A653_1246.CEL	SHRI	08_88	SNIG	6	65	3.5	Not available	Cancer	M	Caucasian
A653_1117.CEL	SHRI	08_55	SNIG	6	71	3	Not available	RF	M	Caucasian
A653_1374.CEL	SHRI	07_73	SNIG	2.2	76	4	Not available	Resp	F	Caucasian
A653_1450.CEL	SHRI	07_37	SNIG	4.1	89	5.5	Not available	Resp	M	Caucasian
A653_1453.CEL	SHRI	07_28	SNIG	6.7	86	4.75	Not available	Cardiac	M	Caucasian
A653_1289.CEL	SHRI	06_53	SNIG	6.5	85	3.5	Not available	Cardiac	M	Caucasian
A653_1175.CEL	SHRI	06_02	SNIG	?	84	2.66	Not available	RF	M	Caucasian
A653_1245.CEL	SHRI	05_10	SNIG	5.9	91	1.5	Not available	Cancer	M	Caucasian
A653_1370.CEL	SHRI	04_05	SNIG	5.2	82	2.25	Not available	Cancer	F	Caucasian
A653_165.CEL	EBB	039/06	SNIG	2.2	58	47	6.25	Cardiac	F	Caucasian
A653_438.CEL	EBB	038/09	SNIG	4.1	60	41	6.37	IHD	M	Caucasian
A653_223.CEL	EBB	038/08	SNIG	2.2	46	91	5.86	IHD	M	Caucasian
A653_239.CEL	EBB	037/08	SNIG	3.1	53	38	6.48	Other	M	Caucasian
A653_794.CEL	EBB	036/09	SNIG	7.5	44	49	6.3	Other	F	Caucasian
A653_092.CEL	EBB	036/08	SNIG	3.9	20	40	6.48	SbL	F	Caucasian
A653_719.CEL	EBB	035/09	SNIG	4.8	32	99	6.22	SbL	M	Caucasian
A653_149.CEL	EBB	035/06	SNIG	5.2	54	70	6.34	IHD	M	Caucasian
A653_800.CEL	EBB	034/09	SNIG	5.1	49	79	6.23	IHD	M	Caucasian
A653_673.CEL	EBB	033/09	SNIG	3.7	56	61	6.22	IHD	M	Caucasian
A653_238.CEL	EBB	033/08	SNIG	5.8	22	95	6.63	PE	M	Caucasian
A653_1346.CEL	EBB	032/10	SNIG	4.5	34	57	6.38	Other	M	Caucasian
A653_651.CEL	EBB	032/09	SNIG	2.5	60	38	5.44	IHD	F	Caucasian
A653_234.CEL	EBB	032/08	SNIG	4.8	62	51	6.41	RAA	M	Caucasian
A653_444.CEL	EBB	031/09	SNIG	3	51	84	6.32	IHD	M	Caucasian
A653_145.CEL	EBB	031/08	SNIG	4.9	55	31	6.37	IHD	M	Caucasian
A653_522.CEL	EBB	030/09	SNIG	4.3	71	70	6.11	IHD	F	Caucasian
A653_617.CEL	EBB	029/09	SNIG	2.8	46	68	6.54	RTA	M	Caucasian
A653_534.CEL	EBB	028/09	SNIG	4.2	50	46	6.45	IHD	M	Caucasian
A653_762.CEL	EBB	027/09	SNIG	5.7	62	62	6.2	IHD	M	Caucasian
A653_383.CEL	EBB	026/09	SNIG	3.6	73	51	6.24	IHD	M	Caucasian
A653_1090.CEL	EBB	025/10	SNIG	2.3	75	47	5.42	IHD	M	Caucasian
A653_297.CEL	EBB	025/09	SNIG	4	59	51	6.34	Cardiac	M	Caucasian
A653_072.CEL	EBB	025/08	SNIG	3.3	37	63	6.44	IHD	M	Caucasian
A653_381.CEL	EBB	025/05	SNIG	3.1	28	39	6.33	SbL	M	Caucasian
A653_1031.CEL	EBB	024/10	SNIG	4.4	68	62	5.97	PE	F	Caucasian
A653_146.CEL	EBB	024/08	SNIG	2.7	39	42	6.02	IHD	M	Caucasian
A653_121.CEL	EBB	023/09	SNIG	4.9	64	48	6.58	IHD	F	Caucasian
A653_003.CEL	EBB	023/08	SNIG	4.1	24	47	6.42	SbL	F	Caucasian
A653_380.CEL	EBB	022/09	SNIG	2.7	60	36	6.27	Cardiac	F	Caucasian
A653_772.CEL	EBB	022/08	SNIG	2.7	57	95	6.45	PE	F	Caucasian
A653_111.CEL	EBB	022/06	SNIG	2.7	53	51	6.3	IHD	M	Caucasian
A653_243.CEL	EBB	021/09	SNIG	4.4	65	40	6.34	IHD	M	Caucasian
A653_140.CEL	EBB	021/08	SNIG	2.5	44	83	6.32	SbL	M	Caucasian
A653_141.CEL	EBB	020/08	SNIG	5.1	51	48	6.45	IHD	M	Caucasian
A653_1079.CEL	SHRI	01_37	SNIG	?	88	3	Not available	RF	F	Caucasian
A653_034.CEL	EBB	018/09	SNIG	3.1	57	49	6.15	RAA	M	Caucasian
A653_055.CEL	EBB	018/08	SNIG	5.4	61	43	6.5	IHD	M	Caucasian
A653_286.CEL	EBB	018/06	SNIG	3.5	58	67	6.43	RAA	M	Caucasian
A653_283.CEL	EBB	017/09	SNIG	3.3	55	48	6.37	IHD	M	Caucasian
A653_115.CEL	EBB	017/07	SNIG	3.6	55	64	6.1	IHD	M	Caucasian
A653_1291.CEL	EBB	016/10	SNIG	4	63	35	6.29	IHD	F	Caucasian
A653_157.CEL	EBB	016/09	SNIG	4.9	57	52	6.35	IHD	M	Caucasian
A653_102.CEL	EBB	016/08	SNIG	3.8	47	40	6.34	IHD	F	Caucasian
A653_248.CEL	EBB	016/07	SNIG	4.3	38	40	6.23	Other	M	Caucasian
A653_1142.CEL	EBB	015/10	SNIG	4	52	47	6.2	IHD	M	Caucasian
A653_058.CEL	EBB	015/09	SNIG	3.8	67	47	6.37	IHD	M	Caucasian
A653_177.CEL	EBB	015/07	SNIG	4.9	60	67	6.54	IHD	M	Caucasian
A653_1395.CEL	EBB	014/10	SNIG	6	61	47	6.2	IHD	M	Caucasian
A653_219.CEL	EBB	014/09	SNIG	2.4	26	44	6.3	Other	M	Caucasian
A653_1441.CEL	EBB	013/10	SNIG	5	60	68	6.32	IHD	M	Caucasian
A653_040.CEL	EBB	013/09	SNIG	4.2	79	45	6.34	IHD	F	Caucasian
A653_917.CEL	EBB	012/10	SNIG	3.5	40	48	6.23	PE	M	Caucasian
A653_874.CEL	EBB	011/10	SNIG	2.3	60	40	6.49	IHD	M	Caucasian
A653_309.CEL	EBB	011/09	SNIG	3.9	49	79	6.44	IHD	M	Caucasian
A653_964.CEL	EBB	010/10	SNIG	3.4	39	81	6.32	Other	M	Caucasian
A653_142.CEL	EBB	010/09	SNIG	4.5	66	48	6.38	Cardiac	M	Caucasian
A653_1294.CEL	SHRI	00_38	SNIG	4.5	91	2	Not available	RF	F	Caucasian
A653_147.CEL	EBB	009/09	SNIG	4.8	83	50	6.46	IHD	F	Caucasian
A653_883.CEL	EBB	008/10	SNIG	3	61	47	6.2	IHD	M	Caucasian
A653_890.CEL	EBB	007/10	SNIG	3	70	96	6.28	IHD	F	Caucasian
A653_950.CEL	EBB	006/10	SNIG	3.7	32	63	6.29	Other	F	Caucasian
A653_002.CEL	EBB	006/09	SNIG	3.4	25	81	6.44	RTA	M	Caucasian
A653_112.CEL	EBB	005/09	SNIG	2.9	76	50	6.3	RAA	M	Caucasian
A653_093.CEL	EBB	004/08	SNIG	2.7	45	44	6.46	IHD	M	Caucasian
A653_043.CEL	EBB	004/06	SNIG	3.7	52	64	6.4	IHD	F	Caucasian
A653_875.CEL	EBB	003/10	SNIG	2	65	34	5.55	IHD	M	Caucasian
A653_891.CEL	EBB	002/10	SNIG	6	38	49	6.33	Other	M	Caucasian
A653_974.CEL	EBB	001/10	SNIG	6	62	35	6.13	IHD	M	Caucasian
A653_388.CEL	EBB	001/06	SNIG	3.5	16	48	6.24	SbL	M	Caucasian
A653_985.CEL	SHRI	98_34	PUTM	?	73	1.5	Not available	Cancer	F	Caucasian
A653_1432.CEL	SHRI	98_27	PUTM	2	63	1.5	Not available	CVA	M	Caucasian
A653_1302.CEL	SHRI	97_45	PUTM	?	79	3	Not available	MSF	M	Caucasian
A653_1166.CEL	SHRI	97_37	PUTM	?	83	3.16	Not available	MSF	M	Caucasian
A653_1360.CEL	SHRI	97_14	PUTM	2	76	2.5	Not available	Cancer	M	Caucasian
A653_1198.CEL	SHRI	97_02	PUTM	2	81	2.75	Not available	MSF	M	Caucasian
A653_1225.CEL	SHRI	96_44	PUTM	2	82	1.5	Not available	MSF	F	Caucasian
A653_1208.CEL	SHRI	96_32	PUTM	2	85	1	Not available	Cancer	F	Caucasian
A653_1028.CEL	SHRI	95_40	PUTM	2	74	2.5	Not available	MSF	M	Mexican ancestr
A653_1304.CEL	SHRI	95_27	PUTM	2	78	2	Not available	MSF	M	Caucasian
A653_1241.CEL	SHRI	95_26	PUTM	?	63	4.16	Not available	Cancer	M	Caucasian
A653_1136.CEL	SHRI	94_35	PUTM	?	78	1.25	Not available	Cancer	F	Caucasian
A653_1339.CEL	SHRI	92_10	PUTM	2	85	2.5	Not available	MSF	M	Caucasian
A653_1154.CEL	SHRI	09_56	PUTM	2	75	3.33	Not available	Cancer	M	Caucasian
A653_1239.CEL	SHRI	09_50	PUTM	2	53	3.66	Not available	Cancer	M	Mexican ancestr
A653_1149.CEL	SHRI	08_88	PUTM	2	65	3.5	Not available	Cancer	M	Caucasian
A653_1281.CEL	SHRI	08_55	PUTM	2	71	3	Not available	RF	M	Caucasian
A653_996.CEL	SHRI	07_73	PUTM	?	76	4	Not available	Resp	F	Caucasian
A653_1102.CEL	SHRI	07_37	PUTM	2.3	89	5.5	Not available	Resp	M	Caucasian
A653_1383_2.CEL	SHRI	07_28	PUTM	2.5	86	4.75	Not available	Cardiac	M	Caucasian
A653_1152.CEL	SHRI	05_10	PUTM	2	91	1.5	Not available	Cancer	M	Caucasian
A653_1238.CEL	SHRI	04_19	PUTM	2	84	3	Not available	Cardiac	M	Caucasian
A653_1332.CEL	SHRI	04_05	PUTM	2	82	2.25	Not available	Cancer	F	Caucasian
A653_473.CEL	EBB	043/06	PUTM	5.7	53	43	6.38	IHD	F	Caucasian
A653_205.CEL	EBB	040/08	PUTM	5.2	48	59	6.47	IHD	M	Caucasian
A653_1185.CEL	SHRI	03_28	PUTM	?	80	2.16	Not available	Cancer	M	Caucasian
A653_009.CEL	EBB	039/06	PUTM	3.8	58	47	6.25	Cardiac	F	Caucasian
A653_688.CEL	EBB	038/09	PUTM	5.9	60	41	6.37	IHD	M	Caucasian
A653_288.CEL	EBB	038/08	PUTM	3.8	46	91	5.86	IHD	M	Caucasian
A653_066.CEL	EBB	037/08	PUTM	6	53	38	6.48	Other	M	Caucasian
A653_738.CEL	EBB	036/09	PUTM	5.6	44	49	6.3	Other	F	Caucasian
A653_160.CEL	EBB	036/08	PUTM	4.7	20	40	6.48	SbL	F	Caucasian
A653_455.CEL	EBB	035/09	PUTM	5.5	32	99	6.22	SbL	M	Caucasian
A653_379.CEL	EBB	035/06	PUTM	3.2	54	70	6.34	IHD	M	Caucasian
A653_766.CEL	EBB	034/09	PUTM	6.6	49	79	6.23	IHD	M	Caucasian
A653_763.CEL	EBB	034/08	PUTM	6.8	70	50	6.2	PE	M	Caucasian
A653_610.CEL	EBB	034/07	PUTM	5.1	59	54	6.02	Other	F	Chinese ancestr
A653_483.CEL	EBB	034/06	PUTM	5.9	53	37	6.4	SbL	M	Caucasian
A653_627.CEL	EBB	033/09	PUTM	7.6	56	61	6.22	IHD	M	Caucasian
A653_190.CEL	EBB	033/08	PUTM	4.4	22	95	6.63	PE	M	Caucasian
A653_1424.CEL	EBB	032/10	PUTM	4	34	57	6.38	Other	M	Caucasian
A653_441.CEL	EBB	032/09	PUTM	4.8	60	38	5.44	IHD	F	Caucasian
A653_098.CEL	EBB	032/08	PUTM	2.3	62	51	6.41	RAA	M	Caucasian
A653_498.CEL	EBB	031/09	PUTM	4.4	51	84	6.32	IHD	M	Caucasian
A653_616.CEL	EBB	030/09	PUTM	3.7	71	70	6.11	IHD	F	Caucasian
A653_679.CEL	EBB	030/06	PUTM	5.9	53	44	6.4	IHD	M	Caucasian
A653_753.CEL	EBB	029/09	PUTM	3.2	46	68	6.54	RTA	M	Caucasian
A653_1425.CEL	EBB	028/10	PUTM	2.2	43	44	6.05	IHD	M	Caucasian
A653_435.CEL	EBB	028/09	PUTM	3.9	50	46	6.45	IHD	M	Caucasian
A653_516.CEL	EBB	028/08	PUTM	7.1	44	44	6.58	RAA	F	Caucasian
A653_620.CEL	EBB	027/09	PUTM	2.9	62	62	6.2	IHD	M	Caucasian
A653_301.CEL	EBB	026/09	PUTM	4.8	73	51	6.24	IHD	M	Caucasian
A653_354.CEL	EBB	026/08	PUTM	3.9	45	39	6.37	IHD	M	Caucasian
A653_710.CEL	EBB	026/07	PUTM	4.1	57	53	6.38	IHD	M	Caucasian
A653_209.CEL	EBB	025/09	PUTM	6.5	59	51	6.34	Cardiac	M	Caucasian
A653_151.CEL	EBB	025/08	PUTM	5.1	37	63	6.44	IHD	M	Caucasian
A653_224.CEL	EBB	025/05	PUTM	5.2	28	39	6.33	SbL	M	Caucasian
A653_1143.CEL	EBB	024/10	PUTM	4.5	68	62	5.97	PE	F	Caucasian
A653_031.CEL	EBB	024/09	PUTM	3	48	67	5.42	IHD	M	Caucasian
A653_001.CEL	EBB	024/08	PUTM	4.6	39	42	6.02	IHD	M	Caucasian
A653_1244.CEL	EBB	023/10	PUTM	3.5	74	44	6.41	IHD	M	Caucasian
A653_316.CEL	EBB	023/09	PUTM	6.5	64	48	6.58	IHD	F	Caucasian
A653_108.CEL	EBB	023/08	PUTM	7.7	24	47	6.42	SbL	F	Caucasian
A653_106.CEL	EBB	022/09	PUTM	5.5	60	36	6.27	Cardiac	F	Caucasian
A653_334.CEL	EBB	022/06	PUTM	6.3	53	51	6.3	IHD	M	Caucasian
A653_1067.CEL	EBB	021/10	PUTM	3.1	27	67	6.16	Other	M	Caucasian
A653_319.CEL	EBB	021/09	PUTM	4.4	65	40	6.34	IHD	M	Caucasian
A653_229.CEL	EBB	021/08	PUTM	7.2	44	83	6.32	SbL	M	Caucasian
A653_1147.CEL	EBB	020/10	PUTM	4	36	41	6.4	Cardiac	M	Caucasian
A653_321.CEL	EBB	020/08	PUTM	4.1	51	48	6.45	IHD	M	Caucasian
A653_519.CEL	EBB	020/07	PUTM	5.5	22	45	6.36	Other	F	Caucasian
A653_1130.CEL	EBB	019/10	PUTM	6.5	47	93	6	IHD	M	Caucasian
A653_623.CEL	EBB	019/08	PUTM	2.6	58	69	5.53	IHD	M	Caucasian
A653_1288.CEL	EBB	018/10	PUTM	6	69	35	6.02	IHD	M	Caucasian
A653_264.CEL	EBB	018/09	PUTM	5.5	57	49	6.15	RAA	M	Caucasian
A653_012.CEL	EBB	018/08	PUTM	4.4	61	43	6.5	IHD	M	Caucasian
A653_669.CEL	EBB	018/07	PUTM	5.9	43	42	6.41	IHD	M	Caucasian
A653_331.CEL	EBB	018/06	PUTM	3	58	67	6.43	RAA	M	Caucasian
A653_752.CEL	EBB	018/05	PUTM	3.4	43	76	6.33	IHD	M	Caucasian
A653_326.CEL	EBB	017/09	PUTM	4.3	55	48	6.37	IHD	M	Caucasian
A653_643.CEL	EBB	017/08	PUTM	7.4	51	42	6.32	Other	F	Caucasian
A653_235.CEL	EBB	017/07	PUTM	2.7	55	64	6.1	IHD	M	Caucasian
A653_1141.CEL	EBB	016/10	PUTM	4	63	35	6.29	IHD	F	Caucasian
A653_320.CEL	EBB	016/09	PUTM	8.4	57	52	6.35	IHD	M	Caucasian
A653_071.CEL	EBB	016/08	PUTM	3	47	40	6.34	IHD	F	Caucasian
A653_048.CEL	EBB	016/07	PUTM	6.1	38	40	6.23	Other	M	Caucasian
A653_1075.CEL	EBB	015/10	PUTM	4	52	47	6.2	IHD	M	Caucasian
A653_308.CEL	EBB	015/09	PUTM	7.6	67	47	6.37	IHD	M	Caucasian
A653_056.CEL	EBB	015/07	PUTM	5	60	67	6.54	IHD	M	Caucasian
A653_211.CEL	EBB	014/09	PUTM	7.1	26	44	6.3	Other	M	Caucasian
A653_864.CEL	EBB	014/08	PUTM	3.9	67	50	6.56	RAA	M	Caucasian
A653_184.CEL	EBB	013/09	PUTM	6.5	79	45	6.34	IHD	F	Caucasian
A653_940.CEL	EBB	012/10	PUTM	2.3	40	48	6.23	PE	M	Caucasian
A653_212.CEL	EBB	012/09	PUTM	7.5	17	89	6.37	RTA	M	Caucasian
A653_506.CEL	EBB	012/08	PUTM	2.7	62	68	6.52	IHD	M	Caucasian
A653_954.CEL	EBB	011/10	PUTM	6.6	60	40	6.49	IHD	M	Caucasian
A653_173.CEL	EBB	011/09	PUTM	1.5	49	79	6.44	IHD	M	Caucasian
A653_884.CEL	EBB	010/10	PUTM	2.5	39	81	6.32	Other	M	Caucasian
A653_124.CEL	EBB	010/09	PUTM	1.5	66	48	6.38	Cardiac	M	Caucasian
A653_1107.CEL	SHRI	00_38	PUTM	?	91	2	Not available	RF	F	Caucasian
A653_395.CEL	EBB	009/09	PUTM	2.3	83	50	6.46	IHD	F	Caucasian
A653_696.CEL	EBB	009/07	PUTM	4.8	45	68	6.18	IHD	M	Caucasian
A653_911.CEL	EBB	008/10	PUTM	3.3	61	47	6.2	IHD	M	Caucasian
A653_898.CEL	EBB	007/10	PUTM	3.5	70	96	6.28	IHD	F	Caucasian
A653_107.CEL	EBB	007/09	PUTM	3.2	25	81	6.34	RTA	M	Caucasian
A653_496.CEL	EBB	007/06	PUTM	3.7	41	48	6.4	Cardiac	M	Caucasian
A653_932.CEL	EBB	006/10	PUTM	5	32	63	6.29	Other	F	Caucasian
A653_057.CEL	EBB	006/09	PUTM	3	25	81	6.44	RTA	M	Caucasian
A653_434.CEL	EBB	006/08	PUTM	4.4	41	50	6.26	IHD	M	Caucasian
A653_122.CEL	EBB	005/09	PUTM	3	76	50	6.3	RAA	M	Caucasian
A653_899.CEL	EBB	004/10	PUTM	5	50	63	6.21	IHD	M	Caucasian
A653_225.CEL	EBB	004/08	PUTM	3.5	45	44	6.46	IHD	M	Caucasian
A653_063.CEL	EBB	004/06	PUTM	6.3	52	64	6.4	IHD	F	Caucasian
A653_944.CEL	EBB	003/10	PUTM	2.4	65	34	5.55	IHD	M	Caucasian
A653_702.CEL	EBB	003/08	PUTM	3.8	50	45	6.59	IHD	M	Caucasian
A653_945.CEL	EBB	002/10	PUTM	8.2	38	49	6.33	Other	M	Caucasian
A653_453.CEL	EBB	002/08	PUTM	6.6	45	28	6.39	IHD	F	Caucasian
A653_965.CEL	EBB	001/10	PUTM	3.5	62	35	6.13	IHD	M	Caucasian
A653_242.CEL	EBB	001/06	PUTM	3.3	16	48	6.24	SbL	M	Caucasian
A653_1387.CEL	SHRI	98_34	OCTX	2.3	73	1.5	Not available	Cancer	F	Caucasian
A653_1058.CEL	SHRI	98_27	OCTX	7	63	1.5	Not available	CVA	M	Caucasian
A653_1187.CEL	SHRI	97_45	OCTX	5	79	3	Not available	MSF	M	Caucasian
A653_1054.CEL	SHRI	97_37	OCTX	2.2	83	3.16	Not available	MSF	M	Caucasian
A653_1027.CEL	SHRI	97_14	OCTX	5.4	76	2.5	Not available	Cancer	M	Caucasian
A653_1188.CEL	SHRI	97_02	OCTX	2.4	81	2.75	Not available	MSF	M	Caucasian
A653_1405.CEL	SHRI	96_44	OCTX	6.5	82	1.5	Not available	MSF	F	Caucasian
A653_1319.CEL	SHRI	96_32	OCTX	2.8	85	1	Not available	Cancer	F	Caucasian
A653_1042.CEL	SHRI	96_13	OCTX	4.2	85	2.75	Not available	Cancer	F	Caucasian
A653_1197.CEL	SHRI	96_03	OCTX	2.2	82	2.83	Not available	CVA	M	Caucasian
A653_1452.CEL	SHRI	95_26	OCTX	2.3	63	4.16	Not available	Cancer	M	Caucasian
A653_1180.CEL	SHRI	95_03	OCTX	2.7	77	2.5	Not available	Resp	F	Caucasian
A653_1401.CEL	SHRI	94_35	OCTX	2.2	78	1.25	Not available	Cancer	F	Caucasian
A653_1092.CEL	SHRI	92_32	OCTX	2.3	102	1.67	Not available	MSF	F	Caucasian
A653_1377.CEL	SHRI	92_10	OCTX	2.4	85	2.5	Not available	MSF	M	Caucasian
A653_1422.CEL	SHRI	09_56	OCTX	5.4	75	3.33	Not available	Cancer	M	Caucasian
A653_1008.CEL	SHRI	09_50	OCTX	4.5	53	3.66	Not available	Cancer	M	Mexican ancestr
A653_1417.CEL	SHRI	08_88	OCTX	5	65	3.5	Not available	Cancer	M	Caucasian
A653_1260.CEL	SHRI	08_55	OCTX	3.3	71	3	Not available	RF	M	Caucasian
A653_1231.CEL	SHRI	07_73	OCTX	7	76	4	Not available	Resp	F	Caucasian
A653_991.CEL	SHRI	07_37	OCTX	4	89	5.5	Not available	Resp	M	Caucasian
A653_1233.CEL	SHRI	07_28	OCTX	6.3	86	4.75	Not available	Cardiac	M	Caucasian
A653_1391.CEL	SHRI	06_53	OCTX	6.4	85	3.5	Not available	Cardiac	M	Caucasian
A653_1262.CEL	SHRI	05_10	OCTX	2.2	91	1.5	Not available	Cancer	M	Caucasian
A653_1186.CEL	SHRI	04_19	OCTX	2.3	84	3	Not available	Cardiac	M	Caucasian
A653_983.CEL	SHRI	04_05	OCTX	5.8	82	2.25	Not available	Cancer	F	Caucasian
A653_462.CEL	EBB	043/06	OCTX	5.3	53	43	6.38	IHD	F	Caucasian
A653_346.CEL	EBB	040/08	OCTX	7.9	48	59	6.47	IHD	M	Caucasian
A653_1335.CEL	SHRI	03_28	OCTX	3.4	80	2.16	Not available	Cancer	M	Caucasian
A653_154.CEL	EBB	039/06	OCTX	8.1	58	47	6.25	Cardiac	F	Caucasian
A653_862.CEL	EBB	038/09	OCTX	5.2	60	41	6.37	IHD	M	Caucasian
A653_164.CEL	EBB	038/08	OCTX	5.8	46	91	5.86	IHD	M	Caucasian
A653_161.CEL	EBB	037/08	OCTX	4.7	53	38	6.48	Other	M	Caucasian
A653_720.CEL	EBB	036/09	OCTX	3.1	44	49	6.3	Other	F	Caucasian
A653_369.CEL	EBB	036/08	OCTX	5.3	20	40	6.48	SbL	F	Caucasian
A653_571.CEL	EBB	035/09	OCTX	3	32	99	6.22	SbL	M	Caucasian
A653_323.CEL	EBB	035/06	OCTX	6.6	54	70	6.34	IHD	M	Caucasian
A653_684.CEL	EBB	034/09	OCTX	6.2	49	79	6.23	IHD	M	Caucasian
A653_510.CEL	EBB	034/08	OCTX	5.6	70	50	6.2	PE	M	Caucasian
A653_657.CEL	EBB	034/07	OCTX	5.9	59	54	6.02	Other	F	Chinese ancestr
A653_776.CEL	EBB	034/06	OCTX	6.8	53	37	6.4	SbL	M	Caucasian
A653_793.CEL	EBB	033/09	OCTX	4.8	56	61	6.22	IHD	M	Caucasian
A653_130.CEL	EBB	033/08	OCTX	6.5	22	95	6.63	PE	M	Caucasian
A653_1250.CEL	EBB	032/10	OCTX	4.1	34	57	6.38	Other	M	Caucasian
A653_475.CEL	EBB	032/09	OCTX	4.5	60	38	5.44	IHD	F	Caucasian
A653_304.CEL	EBB	032/08	OCTX	5	62	51	6.41	RAA	M	Caucasian
A653_863.CEL	EBB	031/09	OCTX	4.5	51	84	6.32	IHD	M	Caucasian
A653_139.CEL	EBB	031/08	OCTX	5.4	55	31	6.37	IHD	M	Caucasian
A653_540.CEL	EBB	030/09	OCTX	6.6	71	70	6.11	IHD	F	Caucasian
A653_533.CEL	EBB	030/06	OCTX	7.6	53	44	6.4	IHD	M	Caucasian
A653_1445.CEL	SHRI	02_06	OCTX	2.2	87	2.83	Not available	CVA	F	Caucasian
A653_831.CEL	EBB	029/09	OCTX	2.4	46	68	6.54	RTA	M	Caucasian
A653_1078.CEL	EBB	028/10	OCTX	2.3	43	44	6.05	IHD	M	Caucasian
A653_446.CEL	EBB	028/09	OCTX	3.7	50	46	6.45	IHD	M	Caucasian
A653_857.CEL	EBB	028/08	OCTX	7.4	44	44	6.58	RAA	F	Caucasian
A653_437.CEL	EBB	027/09	OCTX	3.2	62	62	6.2	IHD	M	Caucasian
A653_180.CEL	EBB	026/09	OCTX	6	73	51	6.24	IHD	M	Caucasian
A653_350.CEL	EBB	026/08	OCTX	6.4	45	39	6.37	IHD	M	Caucasian
A653_410.CEL	EBB	026/07	OCTX	7	57	53	6.38	IHD	M	Caucasian
A653_255.CEL	EBB	025/09	OCTX	6.6	59	51	6.34	Cardiac	M	Caucasian
A653_138.CEL	EBB	025/08	OCTX	3.7	37	63	6.44	IHD	M	Caucasian
A653_078.CEL	EBB	025/05	OCTX	6.2	28	39	6.33	SbL	M	Caucasian
A653_1176.CEL	EBB	024/10	OCTX	3.9	68	62	5.97	PE	F	Caucasian
A653_398.CEL	EBB	024/08	OCTX	2.2	39	42	6.02	IHD	M	Caucasian
A653_984.CEL	EBB	023/10	OCTX	3.4	74	44	6.41	IHD	M	Caucasian
A653_378.CEL	EBB	023/09	OCTX	6.2	64	48	6.58	IHD	F	Caucasian
A653_170.CEL	EBB	023/08	OCTX	8	24	47	6.42	SbL	F	Caucasian
A653_368.CEL	EBB	022/09	OCTX	4.1	60	36	6.27	Cardiac	F	Caucasian
A653_281.CEL	EBB	022/06	OCTX	7.3	53	51	6.3	IHD	M	Caucasian
A653_1156.CEL	EBB	021/10	OCTX	2.5	27	67	6.16	Other	M	Caucasian
A653_123.CEL	EBB	021/09	OCTX	5.3	65	40	6.34	IHD	M	Caucasian
A653_332.CEL	EBB	021/08	OCTX	5.2	44	83	6.32	SbL	M	Caucasian
A653_1162.CEL	EBB	020/10	OCTX	2.7	36	41	6.4	Cardiac	M	Caucasian
A653_206.CEL	EBB	020/08	OCTX	8	51	48	6.45	IHD	M	Caucasian
A653_1421.CEL	EBB	020/07	OCTX	3	22	45	6.36	Other	F	Caucasian
A653_1265.CEL	SHRI	01_37	OCTX	2.1	88	3	Not available	RF	F	Caucasian
A653_1317.CEL	EBB	019/10	OCTX	7	47	93	6	IHD	M	Caucasian
A653_487.CEL	EBB	019/08	OCTX	2.5	58	69	5.53	IHD	M	Caucasian
A653_1267.CEL	EBB	018/10	OCTX	6.5	69	35	6.02	IHD	M	Caucasian
A653_269.CEL	EBB	018/09	OCTX	4.4	57	49	6.15	RAA	M	Caucasian
A653_360.CEL	EBB	018/08	OCTX	5.2	61	43	6.5	IHD	M	Caucasian
A653_419.CEL	EBB	018/07	OCTX	7.9	43	42	6.41	IHD	M	Caucasian
A653_083.CEL	EBB	018/06	OCTX	7.5	58	67	6.43	RAA	M	Caucasian
A653_532.CEL	EBB	018/05	OCTX	5.4	43	76	6.33	IHD	M	Caucasian
A653_244.CEL	EBB	017/09	OCTX	7.1	55	48	6.37	IHD	M	Caucasian
A653_408.CEL	EBB	017/08	OCTX	5.1	51	42	6.32	Other	F	Caucasian
A653_104.CEL	EBB	017/07	OCTX	5.9	55	64	6.1	IHD	M	Caucasian
A653_1222.CEL	EBB	016/10	OCTX	2.5	63	35	6.29	IHD	F	Caucasian
A653_279.CEL	EBB	016/09	OCTX	4.9	57	52	6.35	IHD	M	Caucasian
A653_168.CEL	EBB	016/08	OCTX	4.9	47	40	6.34	IHD	F	Caucasian
A653_192.CEL	EBB	016/07	OCTX	6.2	38	40	6.23	Other	M	Caucasian
A653_1032.CEL	EBB	015/10	OCTX	2.8	52	47	6.2	IHD	M	Caucasian
A653_253.CEL	EBB	015/09	OCTX	6.5	67	47	6.37	IHD	M	Caucasian
A653_089.CEL	EBB	015/07	OCTX	7.3	60	67	6.54	IHD	M	Caucasian
A653_1195.CEL	EBB	014/10	OCTX	3.5	61	47	6.2	IHD	M	Caucasian
A653_136.CEL	EBB	014/09	OCTX	5.8	26	44	6.3	Other	M	Caucasian
A653_687.CEL	EBB	014/08	OCTX	6.7	67	50	6.56	RAA	M	Caucasian
A653_1207.CEL	EBB	013/10	OCTX	2.2	60	68	6.32	IHD	M	Caucasian
A653_189.CEL	EBB	013/09	OCTX	6.7	79	45	6.34	IHD	F	Caucasian
A653_960.CEL	EBB	012/10	OCTX	3.5	40	48	6.23	PE	M	Caucasian
A653_105.CEL	EBB	012/09	OCTX	5.3	17	89	6.37	RTA	M	Caucasian
A653_495.CEL	EBB	012/08	OCTX	7.1	62	68	6.52	IHD	M	Caucasian
A653_942.CEL	EBB	011/10	OCTX	3.5	60	40	6.49	IHD	M	Caucasian
A653_188.CEL	EBB	011/09	OCTX	6	49	79	6.44	IHD	M	Caucasian
A653_961.CEL	EBB	010/10	OCTX	2.1	39	81	6.32	Other	M	Caucasian
A653_113.CEL	EBB	010/09	OCTX	5.1	66	48	6.38	Cardiac	M	Caucasian
A653_1337.CEL	SHRI	00_38	OCTX	4	91	2	Not available	RF	F	Caucasian
A653_131.CEL	EBB	009/09	OCTX	5.9	83	50	6.46	IHD	F	Caucasian
A653_644.CEL	EBB	009/07	OCTX	8	45	68	6.18	IHD	M	Caucasian
A653_957.CEL	EBB	008/10	OCTX	2.3	61	47	6.2	IHD	M	Caucasian
A653_897.CEL	EBB	007/10	OCTX	5.7	70	96	6.28	IHD	F	Caucasian
A653_306.CEL	EBB	007/09	OCTX	5.6	25	81	6.34	RTA	M	Caucasian
A653_661.CEL	EBB	007/08	OCTX	6.2	55	50	6.48	IHD	M	Caucasian
A653_902.CEL	EBB	006/10	OCTX	5.2	32	63	6.29	Other	F	Caucasian
A653_303.CEL	EBB	006/09	OCTX	5.7	25	81	6.44	RTA	M	Caucasian
A653_324.CEL	EBB	005/09	OCTX	5	76	50	6.3	RAA	M	Caucasian
A653_914.CEL	EBB	004/10	OCTX	2.5	50	63	6.21	IHD	M	Caucasian
A653_185.CEL	EBB	004/08	OCTX	8.1	45	44	6.46	IHD	M	Caucasian
A653_172.CEL	EBB	004/06	OCTX	5.5	52	64	6.4	IHD	F	Caucasian
A653_951.CEL	EBB	003/10	OCTX	2	65	34	5.55	IHD	M	Caucasian
A653_478.CEL	EBB	003/08	OCTX	7.1	50	45	6.59	IHD	M	Caucasian
A653_937.CEL	EBB	002/10	OCTX	2	38	49	6.33	Other	M	Caucasian
A653_729.CEL	EBB	002/08	OCTX	6.5	45	28	6.39	IHD	F	Caucasian
A653_925.CEL	EBB	001/10	OCTX	2.2	62	35	6.13	IHD	M	Caucasian
A653_096.CEL	EBB	001/06	OCTX	6.4	16	48	6.24	SbL	M	Caucasian
A653_1115.CEL	SHRI	98_27	MEDU	4.6	63	1.5	Not available	CVA	M	Caucasian
A653_1074.CEL	SHRI	97_37	MEDU	2.5	83	3.16	Not available	MSF	M	Caucasian
A653_1129.CEL	SHRI	97_14	MEDU	3.5	76	2.5	Not available	Cancer	M	Caucasian
A653_1013.CEL	SHRI	96_44	MEDU	5.5	82	1.5	Not available	MSF	F	Caucasian
A653_1215.CEL	SHRI	96_32	MEDU	4	85	1	Not available	Cancer	F	Caucasian
A653_1003.CEL	SHRI	96_13	MEDU	3.8	85	2.75	Not available	Cancer	F	Caucasian
A653_1209.CEL	SHRI	95_03	MEDU	4.1	77	2.5	Not available	Resp	F	Caucasian
A653_1221.CEL	SHRI	09_56	MEDU	2.8	75	3.33	Not available	Cancer	M	Caucasian
A653_982.CEL	SHRI	08_88	MEDU	3.5	65	3.5	Not available	Cancer	M	Caucasian
A653_1353.CEL	SHRI	08_55	MEDU	4.5	71	3	Not available	RF	M	Caucasian
A653_1347.CEL	SHRI	07_73	MEDU	5.5	76	4	Not available	Resp	F	Caucasian
A653_1165.CEL	SHRI	07_37	MEDU	4.1	89	5.5	Not available	Resp	M	Caucasian
A653_1035.CEL	SHRI	07_28	MEDU	4	86	4.75	Not available	Cardiac	M	Caucasian
A653_1434.CEL	SHRI	06_53	MEDU	6	85	3.5	Not available	Cardiac	M	Caucasian
A653_1419.CEL	SHRI	06_02	MEDU	3.5	84	2.66	Not available	RF	M	Caucasian
A653_1201.CEL	SHRI	04_05	MEDU	4.7	82	2.25	Not available	Cancer	F	Caucasian
A653_699.CEL	EBB	043/06	MEDU	5.5	53	43	6.38	IHD	F	Caucasian
A653_258.CEL	EBB	040/08	MEDU	6.8	48	59	6.47	IHD	M	Caucasian
A653_329.CEL	EBB	039/06	MEDU	6.6	58	47	6.25	Cardiac	F	Caucasian
A653_806.CEL	EBB	038/09	MEDU	7.4	60	41	6.37	IHD	M	Caucasian
A653_037.CEL	EBB	037/08	MEDU	6.5	53	38	6.48	Other	M	Caucasian
A653_503.CEL	EBB	036/09	MEDU	5.4	44	49	6.3	Other	F	Caucasian
A653_333.CEL	EBB	036/08	MEDU	7.2	20	40	6.48	SbL	F	Caucasian
A653_477.CEL	EBB	035/09	MEDU	4	32	99	6.22	SbL	M	Caucasian
A653_116.CEL	EBB	035/06	MEDU	5.7	54	70	6.34	IHD	M	Caucasian
A653_548.CEL	EBB	034/09	MEDU	6.1	49	79	6.23	IHD	M	Caucasian
A653_709.CEL	EBB	034/08	MEDU	3.6	70	50	6.2	PE	M	Caucasian
A653_505.CEL	EBB	034/07	MEDU	4.4	59	54	6.02	Other	F	Chinese ancestr
A653_860.CEL	EBB	033/09	MEDU	6.2	56	61	6.22	IHD	M	Caucasian
A653_084.CEL	EBB	033/08	MEDU	5.6	22	95	6.63	PE	M	Caucasian
A653_1126.CEL	EBB	032/10	MEDU	3.5	34	57	6.38	Other	M	Caucasian
A653_423.CEL	EBB	032/09	MEDU	5.2	60	38	5.44	IHD	F	Caucasian
A653_207.CEL	EBB	032/08	MEDU	5.3	62	51	6.41	RAA	M	Caucasian
A653_704.CEL	EBB	031/09	MEDU	7.8	51	84	6.32	IHD	M	Caucasian
A653_215.CEL	EBB	031/08	MEDU	5.2	55	31	6.37	IHD	M	Caucasian
A653_417.CEL	EBB	030/09	MEDU	7.4	71	70	6.11	IHD	F	Caucasian
A653_723.CEL	EBB	030/06	MEDU	2.2	53	44	6.4	IHD	M	Caucasian
A653_488.CEL	EBB	029/09	MEDU	4.5	46	68	6.54	RTA	M	Caucasian
A653_1357.CEL	EBB	028/10	MEDU	5	43	44	6.05	IHD	M	Caucasian
A653_618.CEL	EBB	028/09	MEDU	5.4	50	46	6.45	IHD	M	Caucasian
A653_403.CEL	EBB	028/08	MEDU	7.7	44	44	6.58	RAA	F	Caucasian
A653_592.CEL	EBB	027/09	MEDU	6.1	62	62	6.2	IHD	M	Caucasian
A653_204.CEL	EBB	026/09	MEDU	3.8	73	51	6.24	IHD	M	Caucasian
A653_355.CEL	EBB	026/08	MEDU	4.9	45	39	6.37	IHD	M	Caucasian
A653_479.CEL	EBB	026/07	MEDU	4.3	57	53	6.38	IHD	M	Caucasian
A653_357.CEL	EBB	025/09	MEDU	3.8	59	51	6.34	Cardiac	M	Caucasian
A653_099.CEL	EBB	025/08	MEDU	4	37	63	6.44	IHD	M	Caucasian
A653_186.CEL	EBB	025/05	MEDU	7.7	28	39	6.33	SbL	M	Caucasian
A653_1427.CEL	EBB	024/10	MEDU	3.1	68	62	5.97	PE	F	Caucasian
A653_162.CEL	EBB	024/09	MEDU	2.5	48	67	5.42	IHD	M	Caucasian
A653_251.CEL	EBB	024/08	MEDU	6.5	39	42	6.02	IHD	M	Caucasian
A653_1000.CEL	EBB	023/10	MEDU	3	74	44	6.41	IHD	M	Caucasian
A653_079.CEL	EBB	023/09	MEDU	4.8	64	48	6.58	IHD	F	Caucasian
A653_348.CEL	EBB	023/08	MEDU	4.1	24	47	6.42	SbL	F	Caucasian
A653_770.CEL	EBB	022/08	MEDU	4	57	95	6.45	PE	F	Caucasian
A653_045.CEL	EBB	022/06	MEDU	7.2	53	51	6.3	IHD	M	Caucasian
A653_1268.CEL	EBB	021/10	MEDU	6.1	27	67	6.16	Other	M	Caucasian
A653_299.CEL	EBB	021/09	MEDU	5.6	65	40	6.34	IHD	M	Caucasian
A653_097.CEL	EBB	021/08	MEDU	5.6	44	83	6.32	SbL	M	Caucasian
A653_439.CEL	EBB	021/05	MEDU	6.3	48	50	6.5	PE	F	Caucasian
A653_1331.CEL	EBB	020/10	MEDU	6	36	41	6.4	Cardiac	M	Caucasian
A653_340.CEL	EBB	020/08	MEDU	7.1	51	48	6.45	IHD	M	Caucasian
A653_637.CEL	EBB	020/07	MEDU	6	22	45	6.36	Other	F	Caucasian
A653_1163.CEL	SHRI	01_37	MEDU	2.1	88	3	Not available	RF	F	Caucasian
A653_1272.CEL	EBB	019/10	MEDU	4.5	47	93	6	IHD	M	Caucasian
A653_1009.CEL	EBB	018/10	MEDU	4.6	69	35	6.02	IHD	M	Caucasian
A653_228.CEL	EBB	018/08	MEDU	5.2	61	43	6.5	IHD	M	Caucasian
A653_842.CEL	EBB	018/07	MEDU	7.2	43	42	6.41	IHD	M	Caucasian
A653_059.CEL	EBB	018/06	MEDU	4.6	58	67	6.43	RAA	M	Caucasian
A653_588.CEL	EBB	018/05	MEDU	6	43	76	6.33	IHD	M	Caucasian
A653_376.CEL	EBB	017/09	MEDU	4.3	55	48	6.37	IHD	M	Caucasian
A653_418.CEL	EBB	017/08	MEDU	4.6	51	42	6.32	Other	F	Caucasian
A653_1292.CEL	EBB	016/10	MEDU	5.5	63	35	6.29	IHD	F	Caucasian
A653_025.CEL	EBB	016/09	MEDU	5.4	57	52	6.35	IHD	M	Caucasian
A653_396.CEL	EBB	016/08	MEDU	4.9	47	40	6.34	IHD	F	Caucasian
A653_008.CEL	EBB	016/07	MEDU	6.4	38	40	6.23	Other	M	Caucasian
A653_1016.CEL	EBB	015/10	MEDU	4.5	52	47	6.2	IHD	M	Caucasian
A653_022.CEL	EBB	015/09	MEDU	7	67	47	6.37	IHD	M	Caucasian
A653_208.CEL	EBB	015/07	MEDU	4.5	60	67	6.54	IHD	M	Caucasian
A653_1094.CEL	EBB	014/10	MEDU	4.6	61	47	6.2	IHD	M	Caucasian
A653_318.CEL	EBB	014/09	MEDU	6	26	44	6.3	Other	M	Caucasian
A653_670.CEL	EBB	014/08	MEDU	7.9	67	50	6.56	RAA	M	Caucasian
A653_1060.CEL	EBB	013/10	MEDU	6	60	68	6.32	IHD	M	Caucasian
A653_109.CEL	EBB	013/09	MEDU	6.3	79	45	6.34	IHD	F	Caucasian
A653_910.CEL	EBB	012/10	MEDU	5	40	48	6.23	PE	M	Caucasian
A653_260.CEL	EBB	012/09	MEDU	6.8	17	89	6.37	RTA	M	Caucasian
A653_706.CEL	EBB	012/08	MEDU	5.5	62	68	6.52	IHD	M	Caucasian
A653_872.CEL	EBB	011/10	MEDU	2.4	60	40	6.49	IHD	M	Caucasian
A653_076.CEL	EBB	011/09	MEDU	5.2	49	79	6.44	IHD	M	Caucasian
A653_879.CEL	EBB	010/10	MEDU	6.7	39	81	6.32	Other	M	Caucasian
A653_265.CEL	EBB	010/09	MEDU	6.7	66	48	6.38	Cardiac	M	Caucasian
A653_325.CEL	EBB	009/09	MEDU	5.6	83	50	6.46	IHD	F	Caucasian
A653_401.CEL	EBB	009/07	MEDU	4	45	68	6.18	IHD	M	Caucasian
A653_939.CEL	EBB	008/10	MEDU	2.3	61	47	6.2	IHD	M	Caucasian
A653_582.CEL	EBB	007/08	MEDU	6.1	55	50	6.48	IHD	M	Caucasian
A653_843.CEL	EBB	007/06	MEDU	6.4	41	48	6.4	Cardiac	M	Caucasian
A653_909.CEL	EBB	006/10	MEDU	4.5	32	63	6.29	Other	F	Caucasian
A653_074.CEL	EBB	006/09	MEDU	5	25	81	6.44	RTA	M	Caucasian
A653_577.CEL	EBB	006/08	MEDU	6.7	41	50	6.26	IHD	M	Caucasian
A653_181.CEL	EBB	005/09	MEDU	5.3	76	50	6.3	RAA	M	Caucasian
A653_930.CEL	EBB	004/10	MEDU	5.6	50	63	6.21	IHD	M	Caucasian
A653_033.CEL	EBB	004/08	MEDU	6.5	45	44	6.46	IHD	M	Caucasian
A653_344.CEL	EBB	004/06	MEDU	4.2	52	64	6.4	IHD	F	Caucasian
A653_528.CEL	EBB	003/08	MEDU	6.2	50	45	6.59	IHD	M	Caucasian
A653_941.CEL	EBB	002/10	MEDU	5.8	38	49	6.33	Other	M	Caucasian
A653_819.CEL	EBB	002/08	MEDU	6.6	45	28	6.39	IHD	F	Caucasian
A653_892.CEL	EBB	001/10	MEDU	6.9	62	35	6.13	IHD	M	Caucasian
A653_216.CEL	EBB	001/06	MEDU	4.3	16	48	6.24	SbL	M	Caucasian
A653_1232.CEL	EBB	038/09	HYPO	6.5	60	41	6.37	IHD	M	Caucasian
A653_1249.CEL	EBB	035/09	HYPO	3.5	32	99	6.22	SbL	M	Caucasian
A653_1242.CEL	EBB	034/09	HYPO	4.5	49	79	6.23	IHD	M	Caucasian
A653_1021.CEL	EBB	033/09	HYPO	5.5	56	61	6.22	IHD	M	Caucasian
A653_1328.CEL	EBB	032/10	HYPO	5	34	57	6.38	Other	M	Caucasian
A653_1216.CEL	EBB	032/09	HYPO	5	60	38	5.44	IHD	F	Caucasian
A653_1448.CEL	EBB	031/09	HYPO	5.5	51	84	6.32	IHD	M	Caucasian
A653_1095.CEL	EBB	024/10	HYPO	5.6	68	62	5.97	PE	F	Caucasian
A653_1408.CEL	EBB	023/10	HYPO	5	74	44	6.41	IHD	M	Caucasian
A653_1022.CEL	EBB	021/10	HYPO	5	27	67	6.16	Other	M	Caucasian
A653_1061.CEL	EBB	014/10	HYPO	5	61	47	6.2	IHD	M	Caucasian
A653_1358.CEL	EBB	008/10	HYPO	6.5	61	47	6.2	IHD	M	Caucasian
A653_1220.CEL	EBB	006/10	HYPO	5	32	63	6.29	Other	F	Caucasian
A653_1182.CEL	SHRI	99_14	HIPP	8	86	2.5	Not available	Cardiac	M	Caucasian
A653_1386.CEL	SHRI	98_27	HIPP	6	63	1.5	Not available	CVA	M	Caucasian
A653_1263.CEL	SHRI	97_45	HIPP	?	79	3	Not available	MSF	M	Caucasian
A653_1409.CEL	SHRI	97_37	HIPP	?	83	3.16	Not available	MSF	M	Caucasian
A653_1012.CEL	SHRI	97_14	HIPP	6.5	76	2.5	Not available	Cancer	M	Caucasian
A653_1266.CEL	SHRI	96_13	HIPP	7	85	2.75	Not available	Cancer	F	Caucasian
A653_1251.CEL	SHRI	95_40	HIPP	?	74	2.5	Not available	MSF	M	Mexican ancestr
A653_1049.CEL	SHRI	95_27	HIPP	5	78	2	Not available	MSF	M	Caucasian
A653_1073.CEL	SHRI	95_21	HIPP	5	79	1.66	Not available	CVA	M	Caucasian
A653_1253.CEL	SHRI	94_35	HIPP	?	78	1.25	Not available	Cancer	F	Caucasian
A653_1444.CEL	SHRI	92_32	HIPP	?	102	1.67	Not available	MSF	F	Caucasian
A653_1223.CEL	SHRI	08_88	HIPP	6	65	3.5	Not available	Cancer	M	Caucasian
A653_1148.CEL	SHRI	07_73	HIPP	4	76	4	Not available	Resp	F	Caucasian
A653_1200.CEL	SHRI	07_28	HIPP	6.5	86	4.75	Not available	Cardiac	M	Caucasian
A653_1278.CEL	SHRI	06_02	HIPP	4.2	84	2.66	Not available	RF	M	Caucasian
A653_1256.CEL	SHRI	05_10	HIPP	?	91	1.5	Not available	Cancer	M	Caucasian
A653_1077.CEL	SHRI	04_19	HIPP	5.5	84	3	Not available	Cardiac	M	Caucasian
A653_1177.CEL	SHRI	04_05	HIPP	3	82	2.25	Not available	Cancer	F	Caucasian
A653_485.CEL	EBB	043/06	HIPP	4.6	53	43	6.38	IHD	F	Caucasian
A653_347.CEL	EBB	040/08	HIPP	5.2	48	59	6.47	IHD	M	Caucasian
A653_1397.CEL	SHRI	03_28	HIPP	?	80	2.16	Not available	Cancer	M	Caucasian
A653_287.CEL	EBB	039/06	HIPP	5.1	58	47	6.25	Cardiac	F	Caucasian
A653_803.CEL	EBB	038/09	HIPP	5	60	41	6.37	IHD	M	Caucasian
A653_088.CEL	EBB	038/08	HIPP	5.6	46	91	5.86	IHD	M	Caucasian
A653_026.CEL	EBB	037/08	HIPP	5.8	53	38	6.48	Other	M	Caucasian
A653_760.CEL	EBB	036/09	HIPP	4	44	49	6.3	Other	F	Caucasian
A653_277.CEL	EBB	036/08	HIPP	5.5	20	40	6.48	SbL	F	Caucasian
A653_497.CEL	EBB	035/09	HIPP	5.7	32	99	6.22	SbL	M	Caucasian
A653_247.CEL	EBB	035/06	HIPP	5.8	54	70	6.34	IHD	M	Caucasian
A653_525.CEL	EBB	034/09	HIPP	7.9	49	79	6.23	IHD	M	Caucasian
A653_555.CEL	EBB	034/08	HIPP	4.7	70	50	6.2	PE	M	Caucasian
A653_471.CEL	EBB	034/06	HIPP	7.2	53	37	6.4	SbL	M	Caucasian
A653_447.CEL	EBB	033/09	HIPP	6.9	56	61	6.22	IHD	M	Caucasian
A653_061.CEL	EBB	033/08	HIPP	3.9	22	95	6.63	PE	M	Caucasian
A653_1309.CEL	EBB	032/10	HIPP	5	34	57	6.38	Other	M	Caucasian
A653_524.CEL	EBB	032/09	HIPP	4.8	60	38	5.44	IHD	F	Caucasian
A653_081.CEL	EBB	032/08	HIPP	6.5	62	51	6.41	RAA	M	Caucasian
A653_430.CEL	EBB	031/09	HIPP	6.9	51	84	6.32	IHD	M	Caucasian
A653_373.CEL	EBB	031/08	HIPP	0	55	31	6.37	IHD	M	Caucasian
A653_481.CEL	EBB	030/09	HIPP	6.9	71	70	6.11	IHD	F	Caucasian
A653_856.CEL	EBB	030/06	HIPP	7.2	53	44	6.4	IHD	M	Caucasian
A653_708.CEL	EBB	029/09	HIPP	7	46	68	6.54	RTA	M	Caucasian
A653_1430.CEL	EBB	028/10	HIPP	3	43	44	6.05	IHD	M	Caucasian
A653_792.CEL	EBB	028/09	HIPP	6.9	50	46	6.45	IHD	M	Caucasian
A653_593.CEL	EBB	028/08	HIPP	7	44	44	6.58	RAA	F	Caucasian
A653_585.CEL	EBB	027/09	HIPP	6.1	62	62	6.2	IHD	M	Caucasian
A653_103.CEL	EBB	026/09	HIPP	7.2	73	51	6.24	IHD	M	Caucasian
A653_352.CEL	EBB	026/08	HIPP	5.2	45	39	6.37	IHD	M	Caucasian
A653_414.CEL	EBB	026/07	HIPP	6	57	53	6.38	IHD	M	Caucasian
A653_041.CEL	EBB	025/09	HIPP	4.6	59	51	6.34	Cardiac	M	Caucasian
A653_250.CEL	EBB	025/08	HIPP	6.9	37	63	6.44	IHD	M	Caucasian
A653_182.CEL	EBB	025/05	HIPP	6.1	28	39	6.33	SbL	M	Caucasian
A653_1011.CEL	EBB	024/10	HIPP	5	68	62	5.97	PE	F	Caucasian
A653_370.CEL	EBB	024/09	HIPP	2.4	48	67	5.42	IHD	M	Caucasian
A653_044.CEL	EBB	024/08	HIPP	6.6	39	42	6.02	IHD	M	Caucasian
A653_980.CEL	EBB	023/10	HIPP	4.4	74	44	6.41	IHD	M	Caucasian
A653_085.CEL	EBB	023/09	HIPP	7.4	64	48	6.58	IHD	F	Caucasian
A653_110.CEL	EBB	023/08	HIPP	6	24	47	6.42	SbL	F	Caucasian
A653_210.CEL	EBB	022/09	HIPP	4.8	60	36	6.27	Cardiac	F	Caucasian
A653_652.CEL	EBB	022/08	HIPP	5.7	57	95	6.45	PE	F	Caucasian
A653_051.CEL	EBB	022/06	HIPP	6.3	53	51	6.3	IHD	M	Caucasian
A653_1116.CEL	EBB	021/10	HIPP	6.1	27	67	6.16	Other	M	Caucasian
A653_202.CEL	EBB	021/09	HIPP	7.4	65	40	6.34	IHD	M	Caucasian
A653_156.CEL	EBB	021/08	HIPP	7.7	44	83	6.32	SbL	M	Caucasian
A653_1423.CEL	EBB	020/10	HIPP	7	36	41	6.4	Cardiac	M	Caucasian
A653_163.CEL	EBB	020/08	HIPP	6.5	51	48	6.45	IHD	M	Caucasian
A653_813.CEL	EBB	020/07	HIPP	5.6	22	45	6.36	Other	F	Caucasian
A653_1122.CEL	EBB	019/10	HIPP	6.4	47	93	6	IHD	M	Caucasian
A653_817.CEL	EBB	019/08	HIPP	2.9	58	69	5.53	IHD	M	Caucasian
A653_1406.CEL	EBB	018/10	HIPP	4.5	69	35	6.02	IHD	M	Caucasian
A653_032.CEL	EBB	018/09	HIPP	4.7	57	49	6.15	RAA	M	Caucasian
A653_362.CEL	EBB	018/08	HIPP	4.5	61	43	6.5	IHD	M	Caucasian
A653_653.CEL	EBB	018/07	HIPP	5.7	43	42	6.41	IHD	M	Caucasian
A653_152.CEL	EBB	018/06	HIPP	4.6	58	67	6.43	RAA	M	Caucasian
A653_489.CEL	EBB	018/05	HIPP	5.2	43	76	6.33	IHD	M	Caucasian
A653_073.CEL	EBB	017/09	HIPP	6.1	55	48	6.37	IHD	M	Caucasian
A653_406.CEL	EBB	017/08	HIPP	5.3	51	42	6.32	Other	F	Caucasian
A653_005.CEL	EBB	017/07	HIPP	4	55	64	6.1	IHD	M	Caucasian
A653_1290.CEL	EBB	016/10	HIPP	5.1	63	35	6.29	IHD	F	Caucasian
A653_054.CEL	EBB	016/09	HIPP	4.5	57	52	6.35	IHD	M	Caucasian
A653_100.CEL	EBB	016/08	HIPP	4.6	47	40	6.34	IHD	F	Caucasian
A653_013.CEL	EBB	016/07	HIPP	4.6	38	40	6.23	Other	M	Caucasian
A653_1072.CEL	EBB	015/10	HIPP	5.5	52	47	6.2	IHD	M	Caucasian
A653_052.CEL	EBB	015/09	HIPP	7.4	67	47	6.37	IHD	M	Caucasian
A653_1134.CEL	EBB	014/10	HIPP	5.5	61	47	6.2	IHD	M	Caucasian
A653_087.CEL	EBB	014/09	HIPP	6.5	26	44	6.3	Other	M	Caucasian
A653_660.CEL	EBB	014/08	HIPP	6.6	67	50	6.56	RAA	M	Caucasian
A653_1447.CEL	EBB	013/10	HIPP	4	60	68	6.32	IHD	M	Caucasian
A653_148.CEL	EBB	013/09	HIPP	5	79	45	6.34	IHD	F	Caucasian
A653_901.CEL	EBB	012/10	HIPP	7.9	40	48	6.23	PE	M	Caucasian
A653_029.CEL	EBB	012/09	HIPP	5.9	17	89	6.37	RTA	M	Caucasian
A653_736.CEL	EBB	012/08	HIPP	4.4	62	68	6.52	IHD	M	Caucasian
A653_900.CEL	EBB	011/10	HIPP	4.2	60	40	6.49	IHD	M	Caucasian
A653_273.CEL	EBB	011/09	HIPP	7	49	79	6.44	IHD	M	Caucasian
A653_876.CEL	EBB	010/10	HIPP	4.3	39	81	6.32	Other	M	Caucasian
A653_338.CEL	EBB	010/09	HIPP	6	66	48	6.38	Cardiac	M	Caucasian
A653_1023.CEL	SHRI	00_38	HIPP	4	91	2	Not available	RF	F	Caucasian
A653_315.CEL	EBB	009/09	HIPP	4.7	83	50	6.46	IHD	F	Caucasian
A653_631.CEL	EBB	009/07	HIPP	6.4	45	68	6.18	IHD	M	Caucasian
A653_882.CEL	EBB	008/10	HIPP	3	61	47	6.2	IHD	M	Caucasian
A653_888.CEL	EBB	007/10	HIPP	7.1	70	96	6.28	IHD	F	Caucasian
A653_166.CEL	EBB	007/09	HIPP	7.5	25	81	6.34	RTA	M	Caucasian
A653_740.CEL	EBB	007/08	HIPP	7.5	55	50	6.48	IHD	M	Caucasian
A653_705.CEL	EBB	007/06	HIPP	6.7	41	48	6.4	Cardiac	M	Caucasian
A653_881.CEL	EBB	006/10	HIPP	7.1	32	63	6.29	Other	F	Caucasian
A653_134.CEL	EBB	006/09	HIPP	7.2	25	81	6.44	RTA	M	Caucasian
A653_775.CEL	EBB	006/08	HIPP	4.3	41	50	6.26	IHD	M	Caucasian
A653_030.CEL	EBB	005/09	HIPP	6.7	76	50	6.3	RAA	M	Caucasian
A653_1442.CEL	EBB	004/10	HIPP	3	50	63	6.21	IHD	M	Caucasian
A653_193.CEL	EBB	004/08	HIPP	6	45	44	6.46	IHD	M	Caucasian
A653_956.CEL	EBB	002/10	HIPP	7.3	38	49	6.33	Other	M	Caucasian
A653_916.CEL	EBB	001/10	HIPP	5	62	35	6.13	IHD	M	Caucasian
A653_294.CEL	EBB	001/06	HIPP	4.4	16	48	6.24	SbL	M	Caucasian
A653_1390.CEL	SHRI	98_34	FCTX	2.8	73	1.5	Not available	Cancer	F	Caucasian
A653_1275.CEL	SHRI	98_27	FCTX	7.1	63	1.5	Not available	CVA	M	Caucasian
A653_1178.CEL	SHRI	97_14	FCTX	6.7	76	2.5	Not available	Cancer	M	Caucasian
A653_1111.CEL	SHRI	96_44	FCTX	2.5	82	1.5	Not available	MSF	F	Caucasian
A653_979.CEL	SHRI	96_13	FCTX	5.6	85	2.75	Not available	Cancer	F	Caucasian
A653_1071.CEL	SHRI	96_03	FCTX	4	82	2.83	Not available	CVA	M	Caucasian
A653_1172.CEL	SHRI	95_40	FCTX	2	74	2.5	Not available	MSF	M	Mexican ancestr
A653_1230.CEL	SHRI	95_26	FCTX	3.5	63	4.16	Not available	Cancer	M	Caucasian
A653_1226.CEL	SHRI	95_03	FCTX	5	77	2.5	Not available	Resp	F	Caucasian
A653_1443.CEL	SHRI	94_35	FCTX	2.4	78	1.25	Not available	Cancer	F	Caucasian
A653_1065.CEL	SHRI	92_10	FCTX	2.3	85	2.5	Not available	MSF	M	Caucasian
A653_1137.CEL	SHRI	09_56	FCTX	4.5	75	3.33	Not available	Cancer	M	Caucasian
A653_1110.CEL	SHRI	09_50	FCTX	6.4	53	3.66	Not available	Cancer	M	Mexican ancestr
A653_1385.CEL	SHRI	08_88	FCTX	5.5	65	3.5	Not available	Cancer	M	Caucasian
A653_1161.CEL	SHRI	08_55	FCTX	4.5	71	3	Not available	RF	M	Caucasian
A653_1014.CEL	SHRI	07_73	FCTX	6.5	76	4	Not available	Resp	F	Caucasian
A653_1329.CEL	SHRI	07_37	FCTX	6.5	89	5.5	Not available	Resp	M	Caucasian
A653_1313.CEL	SHRI	07_28	FCTX	7	86	4.75	Not available	Cardiac	M	Caucasian
A653_1158.CEL	SHRI	06_53	FCTX	6	85	3.5	Not available	Cardiac	M	Caucasian
A653_1068.CEL	SHRI	06_02	FCTX	5	84	2.66	Not available	RF	M	Caucasian
A653_1189.CEL	SHRI	04_19	FCTX	2.6	84	3	Not available	Cardiac	M	Caucasian
A653_1120.CEL	SHRI	04_05	FCTX	7.5	82	2.25	Not available	Cancer	F	Caucasian
A653_724.CEL	EBB	043/06	FCTX	5.1	53	43	6.38	IHD	F	Caucasian
A653_169.CEL	EBB	040/08	FCTX	6.7	48	59	6.47	IHD	M	Caucasian
A653_1393.CEL	SHRI	03_28	FCTX	4.5	80	2.16	Not available	Cancer	M	Caucasian
A653_091.CEL	EBB	039/06	FCTX	4.6	58	47	6.25	Cardiac	F	Caucasian
A653_632.CEL	EBB	038/09	FCTX	5.1	60	41	6.37	IHD	M	Caucasian
A653_322.CEL	EBB	038/08	FCTX	6.6	46	91	5.86	IHD	M	Caucasian
A653_095.CEL	EBB	037/08	FCTX	4.5	53	38	6.48	Other	M	Caucasian
A653_629.CEL	EBB	036/09	FCTX	7.7	44	49	6.3	Other	F	Caucasian
A653_064.CEL	EBB	036/08	FCTX	5.6	20	40	6.48	SbL	F	Caucasian
A653_726.CEL	EBB	035/09	FCTX	6.1	32	99	6.22	SbL	M	Caucasian
A653_175.CEL	EBB	035/06	FCTX	2.1	54	70	6.34	IHD	M	Caucasian
A653_844.CEL	EBB	034/09	FCTX	3	49	79	6.23	IHD	M	Caucasian
A653_837.CEL	EBB	034/08	FCTX	6.9	70	50	6.2	PE	M	Caucasian
A653_493.CEL	EBB	034/07	FCTX	5	59	54	6.02	Other	F	Chinese ancestr
A653_743.CEL	EBB	034/06	FCTX	4.7	53	37	6.4	SbL	M	Caucasian
A653_649.CEL	EBB	033/09	FCTX	7.2	56	61	6.22	IHD	M	Caucasian
A653_337.CEL	EBB	033/08	FCTX	4.8	22	95	6.63	PE	M	Caucasian
A653_1277.CEL	EBB	032/10	FCTX	2.2	34	57	6.38	Other	M	Caucasian
A653_535.CEL	EBB	032/09	FCTX	3	60	38	5.44	IHD	F	Caucasian
A653_276.CEL	EBB	032/08	FCTX	5	62	51	6.41	RAA	M	Caucasian
A653_848.CEL	EBB	031/09	FCTX	2.9	51	84	6.32	IHD	M	Caucasian
A653_065.CEL	EBB	031/08	FCTX	4.3	55	31	6.37	IHD	M	Caucasian
A653_667.CEL	EBB	030/09	FCTX	4.2	71	70	6.11	IHD	F	Caucasian
A653_445.CEL	EBB	030/06	FCTX	3.8	53	44	6.4	IHD	M	Caucasian
A653_1282.CEL	SHRI	02_06	FCTX	2.3	87	2.83	Not available	CVA	F	Caucasian
A653_563.CEL	EBB	029/09	FCTX	2.1	46	68	6.54	RTA	M	Caucasian
A653_1085.CEL	EBB	028/10	FCTX	2.1	43	44	6.05	IHD	M	Caucasian
A653_851.CEL	EBB	028/09	FCTX	2.9	50	46	6.45	IHD	M	Caucasian
A653_409.CEL	EBB	028/08	FCTX	3.4	44	44	6.58	RAA	F	Caucasian
A653_635.CEL	EBB	027/09	FCTX	3.2	62	62	6.2	IHD	M	Caucasian
A653_232.CEL	EBB	026/09	FCTX	4.8	73	51	6.24	IHD	M	Caucasian
A653_351.CEL	EBB	026/08	FCTX	5.4	45	39	6.37	IHD	M	Caucasian
A653_011.CEL	EBB	025/09	FCTX	4.6	59	51	6.34	Cardiac	M	Caucasian
A653_004.CEL	EBB	025/08	FCTX	5.5	37	63	6.44	IHD	M	Caucasian
A653_1029.CEL	EBB	024/10	FCTX	6	68	62	5.97	PE	F	Caucasian
A653_384.CEL	EBB	024/09	FCTX	3.1	48	67	5.42	IHD	M	Caucasian
A653_006.CEL	EBB	024/08	FCTX	6.2	39	42	6.02	IHD	M	Caucasian
A653_1036.CEL	EBB	023/10	FCTX	2.5	74	44	6.41	IHD	M	Caucasian
A653_080.CEL	EBB	023/09	FCTX	6.3	64	48	6.58	IHD	F	Caucasian
A653_090.CEL	EBB	023/08	FCTX	2.7	24	47	6.42	SbL	F	Caucasian
A653_018.CEL	EBB	022/09	FCTX	3.5	60	36	6.27	Cardiac	F	Caucasian
A653_621.CEL	EBB	022/08	FCTX	5	57	95	6.45	PE	F	Caucasian
A653_014.CEL	EBB	022/06	FCTX	5.6	53	51	6.3	IHD	M	Caucasian
A653_1426.CEL	EBB	021/10	FCTX	3	27	67	6.16	Other	M	Caucasian
A653_289.CEL	EBB	021/09	FCTX	4	65	40	6.34	IHD	M	Caucasian
A653_178.CEL	EBB	021/08	FCTX	4	44	83	6.32	SbL	M	Caucasian
A653_1446.CEL	EBB	020/10	FCTX	3.5	36	41	6.4	Cardiac	M	Caucasian
A653_068.CEL	EBB	020/08	FCTX	5.5	51	48	6.45	IHD	M	Caucasian
A653_755.CEL	EBB	020/07	FCTX	5.8	22	45	6.36	Other	F	Caucasian
A653_1048.CEL	SHRI	01_37	FCTX	2.2	88	3	Not available	RF	F	Caucasian
A653_1210.CEL	EBB	019/10	FCTX	4.5	47	93	6	IHD	M	Caucasian
A653_399.CEL	EBB	019/08	FCTX	2.9	58	69	5.53	IHD	M	Caucasian
A653_1321.CEL	EBB	018/10	FCTX	2.2	69	35	6.02	IHD	M	Caucasian
A653_272.CEL	EBB	018/09	FCTX	5.6	57	49	6.15	RAA	M	Caucasian
A653_159.CEL	EBB	018/08	FCTX	5.7	61	43	6.5	IHD	M	Caucasian
A653_795.CEL	EBB	018/07	FCTX	2.4	43	42	6.41	IHD	M	Caucasian
A653_067.CEL	EBB	018/06	FCTX	6	58	67	6.43	RAA	M	Caucasian
A653_482.CEL	EBB	018/05	FCTX	4	43	76	6.33	IHD	M	Caucasian
A653_254.CEL	EBB	017/09	FCTX	6.6	55	48	6.37	IHD	M	Caucasian
A653_734.CEL	EBB	017/08	FCTX	2.3	51	42	6.32	Other	F	Caucasian
A653_187.CEL	EBB	017/07	FCTX	3.2	55	64	6.1	IHD	M	Caucasian
A653_1081.CEL	EBB	016/10	FCTX	4	63	35	6.29	IHD	F	Caucasian
A653_128.CEL	EBB	016/09	FCTX	4	57	52	6.35	IHD	M	Caucasian
A653_345.CEL	EBB	016/08	FCTX	2.8	47	40	6.34	IHD	F	Caucasian
A653_086.CEL	EBB	016/07	FCTX	5	38	40	6.23	Other	M	Caucasian
A653_1173.CEL	EBB	015/10	FCTX	6	52	47	6.2	IHD	M	Caucasian
A653_119.CEL	EBB	015/09	FCTX	6.2	67	47	6.37	IHD	M	Caucasian
A653_153.CEL	EBB	015/07	FCTX	4.3	60	67	6.54	IHD	M	Caucasian
A653_1151.CEL	EBB	014/10	FCTX	4.5	61	47	6.2	IHD	M	Caucasian
A653_249.CEL	EBB	014/09	FCTX	5.9	26	44	6.3	Other	M	Caucasian
A653_663.CEL	EBB	014/08	FCTX	4.6	67	50	6.56	RAA	M	Caucasian
A653_1118.CEL	EBB	013/10	FCTX	2.6	60	68	6.32	IHD	M	Caucasian
A653_016.CEL	EBB	013/09	FCTX	4.5	79	45	6.34	IHD	F	Caucasian
A653_929.CEL	EBB	012/10	FCTX	2	40	48	6.23	PE	M	Caucasian
A653_191.CEL	EBB	012/09	FCTX	3.6	17	89	6.37	RTA	M	Caucasian
A653_641.CEL	EBB	012/08	FCTX	6.6	62	68	6.52	IHD	M	Caucasian
A653_887.CEL	EBB	011/10	FCTX	7	60	40	6.49	IHD	M	Caucasian
A653_132.CEL	EBB	011/09	FCTX	4.7	49	79	6.44	IHD	M	Caucasian
A653_948.CEL	EBB	010/10	FCTX	3.5	39	81	6.32	Other	M	Caucasian
A653_330.CEL	EBB	010/09	FCTX	5.9	66	48	6.38	Cardiac	M	Caucasian
A653_1276.CEL	SHRI	00_38	FCTX	5	91	2	Not available	RF	F	Caucasian
A653_038.CEL	EBB	009/09	FCTX	7.2	83	50	6.46	IHD	F	Caucasian
A653_725.CEL	EBB	009/07	FCTX	3.9	45	68	6.18	IHD	M	Caucasian
A653_947.CEL	EBB	008/10	FCTX	4	61	47	6.2	IHD	M	Caucasian
A653_963.CEL	EBB	007/10	FCTX	2.2	70	96	6.28	IHD	F	Caucasian
A653_339.CEL	EBB	007/09	FCTX	6.9	25	81	6.34	RTA	M	Caucasian
A653_774.CEL	EBB	007/08	FCTX	3.8	55	50	6.48	IHD	M	Caucasian
A653_597.CEL	EBB	007/06	FCTX	4.5	41	48	6.4	Cardiac	M	Caucasian
A653_927.CEL	EBB	006/10	FCTX	5.4	32	63	6.29	Other	F	Caucasian
A653_015.CEL	EBB	006/09	FCTX	3.6	25	81	6.44	RTA	M	Caucasian
A653_263.CEL	EBB	005/09	FCTX	3.8	76	50	6.3	RAA	M	Caucasian
A653_873.CEL	EBB	004/10	FCTX	2	50	63	6.21	IHD	M	Caucasian
A653_050.CEL	EBB	004/08	FCTX	6.6	45	44	6.46	IHD	M	Caucasian
A653_021.CEL	EBB	004/06	FCTX	4.9	52	64	6.4	IHD	F	Caucasian
A653_924.CEL	EBB	003/10	FCTX	2	65	34	5.55	IHD	M	Caucasian
A653_701.CEL	EBB	003/08	FCTX	6.3	50	45	6.59	IHD	M	Caucasian
A653_952.CEL	EBB	002/10	FCTX	3.5	38	49	6.33	Other	M	Caucasian
A653_855.CEL	EBB	002/08	FCTX	5.4	45	28	6.39	IHD	F	Caucasian
A653_908.CEL	EBB	001/10	FCTX	2.4	62	35	6.13	IHD	M	Caucasian
A653_023.CEL	EBB	001/06	FCTX	2.2	16	48	6.24	SbL	M	Caucasian
A653_1190.CEL	SHRI	99_14	CRBL	5	86	2.5	Not available	Cardiac	M	Caucasian
A653_1247.CEL	SHRI	98_34	CRBL	2.5	73	1.5	Not available	Cancer	F	Caucasian
A653_1104.CEL	SHRI	98_27	CRBL	7	63	1.5	Not available	CVA	M	Caucasian
A653_1334.CEL	SHRI	97_45	CRBL	6	79	3	Not available	MSF	M	Caucasian
A653_1218.CEL	SHRI	97_37	CRBL	3.2	83	3.16	Not available	MSF	M	Caucasian
A653_1296.CEL	SHRI	97_14	CRBL	5.6	76	2.5	Not available	Cancer	M	Caucasian
A653_1121.CEL	SHRI	96_44	CRBL	3.5	82	1.5	Not available	MSF	F	Caucasian
A653_1205.CEL	SHRI	96_32	CRBL	6.5	85	1	Not available	Cancer	F	Caucasian
A653_1030.CEL	SHRI	96_13	CRBL	5.7	85	2.75	Not available	Cancer	F	Caucasian
A653_1367.CEL	SHRI	96_03	CRBL	2.2	82	2.83	Not available	CVA	M	Caucasian
A653_1113.CEL	SHRI	95_40	CRBL	2.4	74	2.5	Not available	MSF	M	Mexican ancestr
A653_1168.CEL	SHRI	95_27	CRBL	3	78	2	Not available	MSF	M	Caucasian
A653_1264.CEL	SHRI	95_26	CRBL	6.1	63	4.16	Not available	Cancer	M	Caucasian
A653_1037.CEL	SHRI	95_21	CRBL	2.4	79	1.66	Not available	CVA	M	Caucasian
A653_1330.CEL	SHRI	95_03	CRBL	2.6	77	2.5	Not available	Resp	F	Caucasian
A653_1051.CEL	SHRI	94_35	CRBL	2.7	78	1.25	Not available	Cancer	F	Caucasian
A653_1454.CEL	SHRI	92_32	CRBL	2.9	102	1.67	Not available	MSF	F	Caucasian
A653_1064.CEL	SHRI	92_10	CRBL	2.4	85	2.5	Not available	MSF	M	Caucasian
A653_1053.CEL	SHRI	09_56	CRBL	4	75	3.33	Not available	Cancer	M	Caucasian
A653_1435.CEL	SHRI	09_50	CRBL	3.5	53	3.66	Not available	Cancer	M	Mexican ancestr
A653_1098.CEL	SHRI	08_88	CRBL	6.7	65	3.5	Not available	Cancer	M	Caucasian
A653_1356.CEL	SHRI	08_55	CRBL	6	71	3	Not available	RF	M	Caucasian
A653_1063.CEL	SHRI	07_73	CRBL	7	76	4	Not available	Resp	F	Caucasian
A653_1428.CEL	SHRI	07_28	CRBL	7.4	86	4.75	Not available	Cardiac	M	Caucasian
A653_1429.CEL	SHRI	06_53	CRBL	6	85	3.5	Not available	Cardiac	M	Caucasian
A653_1436.CEL	SHRI	06_02	CRBL	5.9	84	2.66	Not available	RF	M	Caucasian
A653_1125.CEL	SHRI	05_10	CRBL	2.5	91	1.5	Not available	Cancer	M	Caucasian
A653_1439.CEL	SHRI	04_19	CRBL	2.5	84	3	Not available	Cardiac	M	Caucasian
A653_1351.CEL	SHRI	04_05	CRBL	7.7	82	2.25	Not available	Cancer	F	Caucasian
A653_757.CEL	EBB	043/06	CRBL	4.1	53	43	6.38	IHD	F	Caucasian
A653_201.CEL	EBB	040/08	CRBL	4.9	48	59	6.47	IHD	M	Caucasian
A653_1407.CEL	SHRI	03_28	CRBL	2.3	80	2.16	Not available	Cancer	M	Caucasian
A653_118.CEL	EBB	039/06	CRBL	7.4	58	47	6.25	Cardiac	F	Caucasian
A653_1411.CEL	EBB	038/09	CRBL	2.3	60	41	6.37	IHD	M	Caucasian
A653_292.CEL	EBB	038/08	CRBL	4.4	46	91	5.86	IHD	M	Caucasian
A653_230.CEL	EBB	037/08	CRBL	4.3	53	38	6.48	Other	M	Caucasian
A653_646.CEL	EBB	036/09	CRBL	4.6	44	49	6.3	Other	F	Caucasian
A653_358.CEL	EBB	036/08	CRBL	4	20	40	6.48	SbL	F	Caucasian
A653_466.CEL	EBB	035/09	CRBL	5.1	32	99	6.22	SbL	M	Caucasian
A653_372.CEL	EBB	035/06	CRBL	5.9	54	70	6.34	IHD	M	Caucasian
A653_502.CEL	EBB	034/09	CRBL	7.1	49	79	6.23	IHD	M	Caucasian
A653_504.CEL	EBB	034/08	CRBL	6.4	70	50	6.2	PE	M	Caucasian
A653_840.CEL	EBB	034/07	CRBL	6.7	59	54	6.02	Other	F	Chinese ancestr
A653_579.CEL	EBB	033/09	CRBL	4.2	56	61	6.22	IHD	M	Caucasian
A653_382.CEL	EBB	033/08	CRBL	4	22	95	6.63	PE	M	Caucasian
A653_1270.CEL	EBB	032/10	CRBL	2.2	34	57	6.38	Other	M	Caucasian
A653_805.CEL	EBB	032/09	CRBL	7.1	60	38	5.44	IHD	F	Caucasian
A653_365.CEL	EBB	032/08	CRBL	4.8	62	51	6.41	RAA	M	Caucasian
A653_405.CEL	EBB	031/09	CRBL	7.9	51	84	6.32	IHD	M	Caucasian
A653_143.CEL	EBB	031/08	CRBL	4	55	31	6.37	IHD	M	Caucasian
A653_422.CEL	EBB	030/09	CRBL	7.1	71	70	6.11	IHD	F	Caucasian
A653_674.CEL	EBB	030/06	CRBL	6.9	53	44	6.4	IHD	M	Caucasian
A653_1236.CEL	SHRI	02_06	CRBL	2.1	87	2.83	Not available	CVA	F	Caucasian
A653_521.CEL	EBB	029/09	CRBL	6.1	46	68	6.54	RTA	M	Caucasian
A653_1372.CEL	EBB	028/10	CRBL	3	43	44	6.05	IHD	M	Caucasian
A653_816.CEL	EBB	028/09	CRBL	5.5	50	46	6.45	IHD	M	Caucasian
A653_683.CEL	EBB	028/08	CRBL	7.5	44	44	6.58	RAA	F	Caucasian
A653_779.CEL	EBB	027/09	CRBL	5.7	62	62	6.2	IHD	M	Caucasian
A653_278.CEL	EBB	026/09	CRBL	5.2	73	51	6.24	IHD	M	Caucasian
A653_393.CEL	EBB	026/08	CRBL	4	45	39	6.37	IHD	M	Caucasian
A653_598.CEL	EBB	026/07	CRBL	3.7	57	53	6.38	IHD	M	Caucasian
A653_199.CEL	EBB	025/09	CRBL	3.6	59	51	6.34	Cardiac	M	Caucasian
A653_361.CEL	EBB	025/08	CRBL	4.5	37	63	6.44	IHD	M	Caucasian
A653_245.CEL	EBB	025/05	CRBL	6.1	28	39	6.33	SbL	M	Caucasian
A653_1114.CEL	EBB	024/10	CRBL	5	68	62	5.97	PE	F	Caucasian
A653_241.CEL	EBB	024/09	CRBL	4	48	67	5.42	IHD	M	Caucasian
A653_240.CEL	EBB	024/08	CRBL	5.6	39	42	6.02	IHD	M	Caucasian
A653_1364.CEL	EBB	023/10	CRBL	6.7	74	44	6.41	IHD	M	Caucasian
A653_217.CEL	EBB	023/09	CRBL	6.8	64	48	6.58	IHD	F	Caucasian
A653_374.CEL	EBB	023/08	CRBL	5.9	24	47	6.42	SbL	F	Caucasian
A653_285.CEL	EBB	022/09	CRBL	3.6	60	36	6.27	Cardiac	F	Caucasian
A653_542.CEL	EBB	022/08	CRBL	4.1	57	95	6.45	PE	F	Caucasian
A653_049.CEL	EBB	022/06	CRBL	4.4	53	51	6.3	IHD	M	Caucasian
A653_336.CEL	EBB	021/09	CRBL	6.5	65	40	6.34	IHD	M	Caucasian
A653_126.CEL	EBB	021/08	CRBL	6.8	44	83	6.32	SbL	M	Caucasian
A653_531.CEL	EBB	021/05	CRBL	2.9	48	50	6.5	PE	F	Caucasian
A653_1046.CEL	EBB	020/10	CRBL	7	36	41	6.4	Cardiac	M	Caucasian
A653_397.CEL	EBB	020/08	CRBL	5.5	51	48	6.45	IHD	M	Caucasian
A653_830.CEL	EBB	020/07	CRBL	5.7	22	45	6.36	Other	F	Caucasian
A653_1384.CEL	SHRI	01_37	CRBL	2	88	3	Not available	RF	F	Caucasian
A653_1159.CEL	EBB	019/10	CRBL	7.3	47	93	6	IHD	M	Caucasian
A653_1248.CEL	EBB	018/10	CRBL	6.7	69	35	6.02	IHD	M	Caucasian
A653_328.CEL	EBB	018/09	CRBL	4.3	57	49	6.15	RAA	M	Caucasian
A653_036.CEL	EBB	018/08	CRBL	4.3	61	43	6.5	IHD	M	Caucasian
A653_595.CEL	EBB	018/07	CRBL	6.9	43	42	6.41	IHD	M	Caucasian
A653_007.CEL	EBB	018/06	CRBL	3.9	58	67	6.43	RAA	M	Caucasian
A653_580.CEL	EBB	018/05	CRBL	3	43	76	6.33	IHD	M	Caucasian
A653_028.CEL	EBB	017/09	CRBL	2.8	55	48	6.37	IHD	M	Caucasian
A653_682.CEL	EBB	017/08	CRBL	6.1	51	42	6.32	Other	F	Caucasian
A653_385.CEL	EBB	017/07	CRBL	5.7	55	64	6.1	IHD	M	Caucasian
A653_1091.CEL	EBB	016/10	CRBL	6.5	63	35	6.29	IHD	F	Caucasian
A653_389.CEL	EBB	016/09	CRBL	6.5	57	52	6.35	IHD	M	Caucasian
A653_364.CEL	EBB	016/08	CRBL	2.5	47	40	6.34	IHD	F	Caucasian
A653_1413.CEL	EBB	016/08	CRBL	2.5	47	40	6.34	IHD	F	Caucasian
A653_300.CEL	EBB	016/07	CRBL	6.5	38	40	6.23	Other	M	Caucasian
A653_1045.CEL	EBB	015/10	CRBL	7	52	47	6.2	IHD	M	Caucasian
A653_125.CEL	EBB	015/09	CRBL	3.3	67	47	6.37	IHD	M	Caucasian
A653_259.CEL	EBB	015/07	CRBL	4	60	67	6.54	IHD	M	Caucasian
A653_1314.CEL	EBB	014/10	CRBL	6	61	47	6.2	IHD	M	Caucasian
A653_010.CEL	EBB	014/09	CRBL	2.2	26	44	6.3	Other	M	Caucasian
A653_1069.CEL	EBB	014/08	CRBL	2.5	67	50	6.56	RAA	M	Caucasian
A653_1171.CEL	EBB	013/10	CRBL	2.5	60	68	6.32	IHD	M	Caucasian
A653_392.CEL	EBB	013/09	CRBL	4.6	79	45	6.34	IHD	F	Caucasian
A653_934.CEL	EBB	012/10	CRBL	3.5	40	48	6.23	PE	M	Caucasian
A653_035.CEL	EBB	012/09	CRBL	4	17	89	6.37	RTA	M	Caucasian
A653_761.CEL	EBB	012/08	CRBL	5.6	62	68	6.52	IHD	M	Caucasian
A653_871.CEL	EBB	011/10	CRBL	4.1	60	40	6.49	IHD	M	Caucasian
A653_017.CEL	EBB	011/09	CRBL	6.1	49	79	6.44	IHD	M	Caucasian
A653_933.CEL	EBB	010/10	CRBL	6.2	39	81	6.32	Other	M	Caucasian
A653_042.CEL	EBB	010/09	CRBL	4.1	66	48	6.38	Cardiac	M	Caucasian
A653_1043_2.CEL	SHRI	00_38	CRBL	5.8	91	2	Not available	RF	F	Caucasian
A653_290.CEL	EBB	009/09	CRBL	6.4	83	50	6.46	IHD	F	Caucasian
A653_671.CEL	EBB	009/07	CRBL	7.3	45	68	6.18	IHD	M	Caucasian
A653_928.CEL	EBB	008/10	CRBL	4.4	61	47	6.2	IHD	M	Caucasian
A653_912.CEL	EBB	007/10	CRBL	3.8	70	96	6.28	IHD	F	Caucasian
A653_268.CEL	EBB	007/09	CRBL	4.4	25	81	6.34	RTA	M	Caucasian
A653_1438.CEL	EBB	007/08	CRBL	3.1	55	50	6.48	IHD	M	Caucasian
A653_868.CEL	EBB	006/10	CRBL	7.7	32	63	6.29	Other	F	Caucasian
A653_069.CEL	EBB	006/09	CRBL	6.6	25	81	6.44	RTA	M	Caucasian
A653_825.CEL	EBB	006/08	CRBL	7	41	50	6.26	IHD	M	Caucasian
A653_349.CEL	EBB	005/09	CRBL	6.8	76	50	6.3	RAA	M	Caucasian
A653_922.CEL	EBB	004/10	CRBL	5.4	50	63	6.21	IHD	M	Caucasian
A653_394.CEL	EBB	004/08	CRBL	5.1	45	44	6.46	IHD	M	Caucasian
A653_307.CEL	EBB	004/06	CRBL	4.8	52	64	6.4	IHD	F	Caucasian
A653_849.CEL	EBB	003/08	CRBL	4.2	50	45	6.59	IHD	M	Caucasian
A653_969.CEL	EBB	002/10	CRBL	4	38	49	6.33	Other	M	Caucasian
A653_1234.CEL	EBB	002/08	CRBL	2.5	45	28	6.39	IHD	F	Caucasian
A653_977.CEL	EBB	001/10	CRBL	4.5	62	35	6.13	IHD	M	Caucasian
A653_198.CEL	EBB	001/06	CRBL	5.3	16	48	6.24	SbL	M	Caucasian
A653_1400.CEL	SHRI	97_17	HIPP	?	78	2.66	Not available	MSF	M	Caucasian
A653_1038.CEL	SHRI	97_17	PUTM	?	78	2.66	Not available	MSF	M	Caucasian
A653_1070.CEL	SHRI	96_03	PUTM	?	82	2.83	Not available	CVA	M	Caucasian
A653_1300.CEL	SHRI	97_17	SNIG	?	78	2.66	Not available	MSF	M	Caucasian
A653_880.CEL	EBB	007/10	MEDU	?	70	96	6.28	IHD	F	Caucasian
A653_967.CEL	EBB	006/10	TCTX	?	32	63	6.29	Other	F	Caucasian
A653_931.CEL	EBB	011/10	THAL	?	60	40	6.49	IHD	M	Caucasian
A653_978.CEL	EBB	007/10	WHMT	?	70	96	6.28	IHD	F	Caucasian
A653_878.CEL	EBB	010/10	WHMT	?	39	81	6.32	Other	M	Caucasian
A653_894.CEL	EBB	011/10	WHMT	?	60	40	6.49	IHD	M	Caucasian
