# Supplementary material for: Major Shifts in Glial Regional Identity Are a Transcriptional Hallmark of Human Brain Aging
Source: Cell Rep. 2017 Jan 10;18(2):557–70. doi: 10.1016/j.celrep.2016.12.011 (PMC5263238; doi:10.1016/j.celrep.2016.12.011)
Supplement: Table S2. Functional Enrichment of Brain Aging-Altered Genes, Related to Figure 2 [file mmc3.xlsx]

## Sheet: 1_CRBL_top200_EASE
Annotation Cluster 1	Enrichment Score: 11.723360511134317
Category	Term	Count	%	PValue	Genes	List Total	Pop Hits	Pop Total	Fold Enrichment	Bonferroni	Benjamini	FDR
GOTERM_BP_FAT	GO:0007155~cell adhesion	119	8.12842	6.66933e-15	DLC1, MPZL3, CADM3, MPZL2, NRCAM, AZGP1, CDH20, S1PR1, CD44, CTGF, CDH26, NEGR1, DSCAM, SPON1, CIB1, CDH23, SYK, EGFR, ROCK1, F8, MFGE8, CTNNA1, SSPN, CTNNA3, NCAM2, CD34, GPR56, LAMC2, RELN, PTK7, ITGB4, ITGB2, SOX9, ALCAM, LAMB2, ITGB8, PVRL3, ENTPD1, LAMB1, NPHP1, LPP, PCDH10, ECM2, PCDH17, LAMA2, LAMA1, LYVE1, LAMA4, ITGA6, FREM2, PKP2, FREM1, CD58, FCGBP, ANTXR1, TRIP6, PDZD2, ENG, AEBP1, MY…	1100	700	13528	2.09069	2.49734e-11	2.49734e-11	1.22902e-11
GOTERM_BP_FAT	GO:0022610~biological adhesion	119	8.12842	7.3337e-15	DLC1, MPZL3, CADM3, MPZL2, NRCAM, AZGP1, CDH20, S1PR1, CD44, CTGF, CDH26, NEGR1, DSCAM, SPON1, CIB1, CDH23, SYK, EGFR, ROCK1, F8, MFGE8, CTNNA1, SSPN, CTNNA3, NCAM2, CD34, GPR56, LAMC2, RELN, PTK7, ITGB4, ITGB2, SOX9, ALCAM, LAMB2, ITGB8, PVRL3, ENTPD1, LAMB1, NPHP1, LPP, PCDH10, ECM2, PCDH17, LAMA2, LAMA1, LYVE1, LAMA4, ITGA6, FREM2, PKP2, FREM1, CD58, FCGBP, ANTXR1, TRIP6, PDZD2, ENG, AEBP1, MY…	1100	701	13528	2.08771	2.74707e-11	1.37353e-11	1.35225e-11
GOTERM_BP_FAT	GO:0016337~cell-cell adhesion	50	3.4153	1.38202e-07	CADM3, MPZL2, NRCAM, CDH20, CD44, CD93, CTGF, MSN, CDH26, SYK, CDH23, EGFR, PCDHB7, ROCK1, ICAM3, STXBP1, PCDH9, PCDH7, CTNNA3, AMIGO2, NCAM2, CD34, CNTN4, NCAN, JAM2, DCHS2, LIMS1, ITGB2, CLDN10, SOX9, CDH4, CDH5, DCHS1, EZR, FAT3, FAT4, PVRL3, BCL2, FAT2, SELPLG, NPHP1, GMDS, PCDH10, PCDH17, CDH12, PKP2, FREM2, CD58, DSC2, BMPR1B	1100	276	13528	2.22793	0.000517984	5.7567e-05	0.000255031
Annotation Cluster 2	Enrichment Score: 6.709769159512906
Category	Term	Count	%	PValue	Genes	List Total	Pop Hits	Pop Total	Fold Enrichment	Bonferroni	Benjamini	FDR
GOTERM_BP_FAT	GO:0051270~regulation of cell motion	43	2.93716	2.60393e-09	DLC1, GNA13, ACVRL1, TACR1, CSF1, EDN1, ABI3, JAG1, TGFB1, TGFB2, IGF1R, NISCH, S1PR1, SERPINE2, PTK2B, BCL2, GAB1, RRAS, BCL6, LAMB1, FGF2, EGFR, FLT1, SMAD3, CHST3, MYO1F, IGF2, LAMA2, BBS2, LAMA1, LAMA4, CLIC4, F3, CXCL16, AMOT, TGFBR3, PDGFRB, TRIP6, ARAP3, CHRD, IGFBP3, HDAC7, ARAP1	1100	193	13528	2.74001	9.76209e-06	2.44053e-06	4.80518e-06
GOTERM_BP_FAT	GO:0030334~regulation of cell migration	39	2.66393	5.73831e-09	DLC1, GNA13, ACVRL1, TACR1, CSF1, EDN1, ABI3, JAG1, TGFB1, TGFB2, IGF1R, NISCH, S1PR1, SERPINE2, PTK2B, BCL2, GAB1, RRAS, LAMB1, FGF2, EGFR, FLT1, SMAD3, MYO1F, IGF2, LAMA2, LAMA1, LAMA4, CLIC4, F3, CXCL16, AMOT, TGFBR3, PDGFRB, TRIP6, ARAP3, CHRD, IGFBP3, HDAC7	1100	169	13528	2.83804	2.15127e-05	4.30258e-06	1.05892e-05
GOTERM_BP_FAT	GO:0040012~regulation of locomotion	41	2.80055	2.28857e-08	DLC1, GNA13, ACVRL1, TACR1, CSF1, EDN1, ABI3, JAG1, TGFB1, TGFB2, IGF1R, NISCH, S1PR1, SERPINE2, PTK2B, BCL2, GAB1, RRAS, LAMB1, FGF2, PRKCA, EGFR, FLT1, SMAD3, MYO1F, IGF2, LAMA2, BBS2, LAMA1, LAMA4, CLIC4, F3, CXCL16, AMOT, TGFBR3, PDGFRB, TRIP6, ARAP3, CHRD, IGFBP3, HDAC7	1100	192	13528	2.62617	8.57949e-05	1.22569e-05	4.22323e-05
GOTERM_BP_FAT	GO:0051272~positive regulation of cell motion	24	1.63934	2.64304e-06	EGFR, FLT1, CSF1, TACR1, EDN1, SMAD3, CHST3, MYO1F, IGF2, TGFB1, TGFB2, IGF1R, S1PR1, PTK2B, CXCL16, F3, BCL2, AMOT, PDGFRB, BCL6, LAMB1, TRIP6, FGF2, HDAC7	1100	98	13528	3.0118	0.00985983	0.000550335	0.00487724
GOTERM_BP_FAT	GO:0030335~positive regulation of cell migration	22	1.50273	6.51139e-06	EGFR, FLT1, CSF1, TACR1, EDN1, SMAD3, MYO1F, IGF2, TGFB1, TGFB2, IGF1R, S1PR1, PTK2B, CXCL16, F3, BCL2, AMOT, PDGFRB, LAMB1, TRIP6, FGF2, HDAC7	1100	89	13528	3.04	0.0241157	0.0010608	0.0120152
GOTERM_BP_FAT	GO:0040017~positive regulation of locomotion	23	1.57104	9.36763e-06	PRKCA, EGFR, FLT1, CSF1, TACR1, EDN1, SMAD3, MYO1F, IGF2, TGFB1, TGFB2, IGF1R, S1PR1, PTK2B, CXCL16, F3, BCL2, AMOT, PDGFRB, LAMB1, TRIP6, FGF2, HDAC7	1100	98	13528	2.88631	0.0345099	0.00129987	0.0172852
Annotation Cluster 3	Enrichment Score: 5.781830058710802
Category	Term	Count	%	PValue	Genes	List Total	Pop Hits	Pop Total	Fold Enrichment	Bonferroni	Benjamini	FDR
GOTERM_BP_FAT	GO:0000902~cell morphogenesis	67	4.5765	1.3782e-10	ALS2, GJA1, GLI2, TGFB1, TGFB2, NRCAM, SLC1A3, UNC5A, SPN, DSCAM, CDH23, EGFR, PRKCA, ARHGEF2, RXRA, OTX2, LIFR, STXBP1, EOMES, CHST3, NRXN1, SLIT3, SLITRK2, NCAM2, BBS2, SEMA4F, CLIC5, RELN, CNTN4, SLITRK5, DCC, LIMS1, SHROOM3, ERBB2, CLU, PTK7, SOX6, SOX9, CDH4, EPHB1, ALCAM, IGF1R, EZR, LAMB2, CRB1, BCL2, NUMB, BCL6, LAMB1, SNAP25, NFATC1, KLF7, CAP2, PTPRZ1, SPTBN4, GAS1, WWTR1, SOD1, LAMA1, …	1100	356	13528	2.31455	5.16688e-07	1.72229e-07	2.54328e-07
GOTERM_BP_FAT	GO:0032989~cellular component morphogenesis	68	4.64481	5.84792e-09	ALS2, GJA1, GLI2, TGFB1, TGFB2, NRCAM, SLC1A3, UNC5A, SPN, DSCAM, CDH23, EGFR, PRKCA, ARHGEF2, RXRA, OTX2, LIFR, STXBP1, EOMES, CHST3, NRXN1, SLIT3, SLITRK2, NCAM2, BBS2, SEMA4F, CLIC5, CNTN4, RELN, SLITRK5, DCC, LIMS1, SHROOM3, ERBB2, CLU, PTK7, SOX6, SOX9, CDH4, EPHB1, ALCAM, CD9, IGF1R, EZR, LAMB2, CRB1, BCL2, NUMB, BCL6, LAMB1, SNAP25, NFATC1, KLF7, CAP2, PTPRZ1, SPTBN4, GAS1, WWTR1, SOD1, LA…	1100	397	13528	2.10649	2.19236e-05	3.65397e-06	1.07915e-05
GOTERM_BP_FAT	GO:0000904~cell morphogenesis involved in differentiation	47	3.21038	5.29193e-08	ALS2, DCC, ERBB2, SOX9, GLI2, CDH4, EPHB1, TGFB1, TGFB2, ALCAM, NRCAM, IGF1R, LAMB2, SLC1A3, UNC5A, BCL2, NUMB, LAMB1, SNAP25, DSCAM, CDH23, NFATC1, PRKCA, KLF7, PTPRZ1, RXRA, SPTBN4, OTX2, STXBP1, EOMES, CHST3, GAS1, NRXN1, SOD1, SLIT3, SLITRK2, NCAM2, NOTCH1, SEMA4F, CLIC5, TGFBR3, RELN, CNTN4, ANTXR1, BMPR1B, SLITRK5, FEZ2	1100	244	13528	2.36891	0.000198375	2.4799e-05	9.76549e-05
GOTERM_BP_FAT	GO:0030182~neuron differentiation	68	4.64481	2.89654e-07	ALS2, TUBB2B, GJA1, RORB, JAG1, RORA, PAX3, GLI2, GLI3, TGFB2, NRCAM, SLC1A3, S1PR1, CD44, UNC5A, LGI4, DSCAM, CDH23, EGFR, PRKCA, KCNMA1, STMN2, RXRA, OTX2, LIFR, STXBP1, CHST3, NRXN1, FARP2, SLIT3, SLITRK2, NCAM2, ASCL1, SEMA4F, CLIC5, CNTN4, RELN, SLITRK5, DCC, ERBB2, CLU, SOX5, CDH4, EPHB1, ALCAM, IGF1R, LAMB2, CRB1, PTK2B, BCL2, NUMB, POU3F4, LAMB1, SNAP25, NKX2-2, KLF7, CEBPB, PTPRZ1, SPTBN…	1100	438	13528	1.90931	0.00108532	0.000108586	0.000534514
GOTERM_BP_FAT	GO:0048666~neuron development	55	3.75683	1.1802e-06	ALS2, GJA1, RORB, GLI2, TGFB2, NRCAM, SLC1A3, CD44, UNC5A, LGI4, CDH23, DSCAM, PRKCA, EGFR, RXRA, OTX2, STXBP1, LIFR, CHST3, NRXN1, FARP2, SLIT3, SLITRK2, NCAM2, ASCL1, SEMA4F, CLIC5, RELN, CNTN4, SLITRK5, DCC, ERBB2, CLU, CDH4, EPHB1, ALCAM, IGF1R, LAMB2, CRB1, PTK2B, BCL2, NUMB, LAMB1, SNAP25, KLF7, PTPRZ1, SPTBN4, GAS1, SOD1, NOTCH1, NTRK2, PHGDH, BMPR1B, PBX3, FEZ2	1100	339	13528	1.99528	0.00441481	0.000340295	0.00217787
GOTERM_BP_FAT	GO:0048667~cell morphogenesis involved in neuron differentiation	39	2.66393	1.9118e-06	ALS2, DCC, ERBB2, GLI2, CDH4, EPHB1, ALCAM, NRCAM, IGF1R, LAMB2, SLC1A3, UNC5A, BCL2, NUMB, SNAP25, CDH23, DSCAM, PRKCA, KLF7, PTPRZ1, RXRA, SPTBN4, OTX2, STXBP1, CHST3, GAS1, NRXN1, SOD1, SLIT3, SLITRK2, NCAM2, NOTCH1, SEMA4F, CLIC5, RELN, CNTN4, BMPR1B, SLITRK5, FEZ2	1100	209	13528	2.29488	0.00714171	0.000421519	0.00352789
GOTERM_BP_FAT	GO:0048812~neuron projection morphogenesis	39	2.66393	3.07105e-06	ALS2, DCC, ERBB2, CLU, GJA1, GLI2, CDH4, EPHB1, ALCAM, NRCAM, IGF1R, LAMB2, UNC5A, BCL2, NUMB, SNAP25, DSCAM, EGFR, PRKCA, KLF7, PTPRZ1, RXRA, SPTBN4, OTX2, LIFR, STXBP1, CHST3, NRXN1, GAS1, SLIT3, SLITRK2, NCAM2, NOTCH1, SEMA4F, RELN, CNTN4, BMPR1B, SLITRK5, FEZ2	1100	213	13528	2.25178	0.0114474	0.000605784	0.00566703
GOTERM_BP_FAT	GO:0030030~cell projection organization	57	3.89344	3.2449e-06	ALS2, WASF2, GJA1, GLI2, NRCAM, CD44, UNC5A, CDH23, DSCAM, PRKCA, EGFR, ROCK1, RXRA, OTX2, STXBP1, LIFR, CHST3, NRXN1, SLIT3, SLITRK2, NCAM2, BBS2, SEMA4F, CLIC5, RELN, CNTN4, SLITRK5, DCC, ERBB2, CLU, ITGB4, FXYD5, CDH4, EPHB1, ALCAM, IGF1R, LAMB2, PTK2B, BCL2, NUMB, LAMB1, SNAP25, THBS4, FGD4, KLF7, PTPRZ1, SPTBN4, GAS1, SOD1, VAV2, WWTR1, NOTCH1, P2RX7, ITGA6, PHGDH, BMPR1B, FEZ2	1100	368	13528	1.90488	0.0120915	0.000608073	0.00598783
GOTERM_BP_FAT	GO:0031175~neuron projection development	43	2.93716	8.59726e-06	ALS2, DCC, ERBB2, CLU, GJA1, GLI2, CDH4, EPHB1, ALCAM, NRCAM, IGF1R, LAMB2, CD44, UNC5A, PTK2B, BCL2, NUMB, LAMB1, SNAP25, DSCAM, EGFR, PRKCA, KLF7, PTPRZ1, RXRA, SPTBN4, OTX2, LIFR, STXBP1, CHST3, NRXN1, GAS1, SLIT3, SLITRK2, NCAM2, NOTCH1, SEMA4F, PHGDH, RELN, CNTN4, BMPR1B, SLITRK5, FEZ2	1100	256	13528	2.06571	0.0317174	0.00128842	0.0158638
GOTERM_BP_FAT	GO:0048858~cell projection morphogenesis	41	2.80055	1.57402e-05	ALS2, DCC, ERBB2, CLU, GJA1, GLI2, CDH4, EPHB1, ALCAM, NRCAM, IGF1R, LAMB2, UNC5A, BCL2, NUMB, SNAP25, DSCAM, EGFR, PRKCA, KLF7, PTPRZ1, RXRA, SPTBN4, OTX2, LIFR, STXBP1, CHST3, GAS1, NRXN1, WWTR1, SLIT3, SLITRK2, NCAM2, BBS2, NOTCH1, SEMA4F, RELN, CNTN4, BMPR1B, SLITRK5, FEZ2	1100	245	13528	2.05806	0.057303	0.00203277	0.0290423
GOTERM_BP_FAT	GO:0007409~axonogenesis	34	2.3224	3.31503e-05	DCC, ALS2, ERBB2, GLI2, CDH4, EPHB1, ALCAM, NRCAM, IGF1R, LAMB2, UNC5A, BCL2, NUMB, SNAP25, PRKCA, KLF7, PTPRZ1, RXRA, SPTBN4, OTX2, STXBP1, CHST3, NRXN1, GAS1, SLIT3, SLITRK2, NCAM2, NOTCH1, SEMA4F, RELN, CNTN4, BMPR1B, SLITRK5, FEZ2	1100	193	13528	2.16652	0.11687	0.00375905	0.0611564
GOTERM_BP_FAT	GO:0032990~cell part morphogenesis	41	2.80055	4.43259e-05	ALS2, DCC, ERBB2, CLU, GJA1, GLI2, CDH4, EPHB1, ALCAM, NRCAM, IGF1R, LAMB2, UNC5A, BCL2, NUMB, SNAP25, DSCAM, EGFR, PRKCA, KLF7, PTPRZ1, RXRA, SPTBN4, OTX2, LIFR, STXBP1, CHST3, GAS1, NRXN1, WWTR1, SLIT3, SLITRK2, NCAM2, BBS2, NOTCH1, SEMA4F, RELN, CNTN4, BMPR1B, SLITRK5, FEZ2	1100	256	13528	1.96963	0.153107	0.00460551	0.0817655
GOTERM_BP_FAT	GO:0007411~axon guidance	17	1.1612	0.0124165	DCC, KLF7, ERBB2, OTX2, NRXN1, GAS1, GLI2, CDH4, EPHB1, SLIT3, ALCAM, SEMA4F, UNC5A, RELN, CNTN4, BMPR1B, FEZ2	1100	107	13528	1.95392	1	0.215493	20.5914
Annotation Cluster 4	Enrichment Score: 4.5915335777890345
Category	Term	Count	%	PValue	Genes	List Total	Pop Hits	Pop Total	Fold Enrichment	Bonferroni	Benjamini	FDR
GOTERM_BP_FAT	GO:0008219~cell death	93	6.35246	6.70609e-06	DLC1, ALS2, TSPO, MRPL41, HTATIP2, ZAK, SGPP1, GRIK2, PREX1, GJA1, TNFSF12, PAX3, TGFB1, ACVR1C, TGFB2, TNFRSF11B, CASP4, NISCH, ANG, GSN, UNC5A, TPP1, BAG3, CASP7, TICAM1, SPG20, PAK1, FAS, FGF2, CIB1, TP53AIP1, ARHGEF2, AR, LTBR, ROCK1, MADD, ARHGEF6, SCN2A, BLID, STK3, DAPK1, TNFRSF10B, EYA2, TNFRSF10D, F3, PSEN2, HSPB1, MDM4, TNFAIP3, NEK6, DCC, FUS, PHLPP1, APH1B, CLU, GPR65, EGLN3, NFKBIA, …	1100	719	13528	1.59072	0.0248278	0.001047	0.0123744
GOTERM_BP_FAT	GO:0016265~death	93	6.35246	8.85411e-06	DLC1, ALS2, TSPO, MRPL41, HTATIP2, ZAK, SGPP1, GRIK2, PREX1, GJA1, TNFSF12, PAX3, TGFB1, ACVR1C, TGFB2, TNFRSF11B, CASP4, NISCH, ANG, GSN, UNC5A, TPP1, BAG3, CASP7, TICAM1, SPG20, PAK1, FAS, FGF2, CIB1, TP53AIP1, ARHGEF2, AR, LTBR, ROCK1, MADD, ARHGEF6, SCN2A, BLID, STK3, DAPK1, TNFRSF10B, EYA2, TNFRSF10D, F3, PSEN2, HSPB1, MDM4, TNFAIP3, NEK6, DCC, FUS, PHLPP1, APH1B, CLU, GPR65, EGLN3, NFKBIA, …	1100	724	13528	1.57974	0.0326493	0.00127589	0.0163377
GOTERM_BP_FAT	GO:0012501~programmed cell death	78	5.32787	6.30478e-05	DLC1, TSPO, MRPL41, HTATIP2, SGPP1, GRIK2, PREX1, GJA1, TNFSF12, PAX3, ACVR1C, TNFRSF11B, CASP4, NISCH, GSN, UNC5A, BAG3, CASP7, TICAM1, PAK1, FAS, FGF2, CIB1, TP53AIP1, ARHGEF2, LTBR, ROCK1, MADD, ARHGEF6, SCN2A, BLID, STK3, DAPK1, TNFRSF10B, EYA2, TNFRSF10D, F3, PSEN2, MDM4, TNFAIP3, NEK6, DCC, PHLPP1, APH1B, CLU, GPR65, EGLN3, AKAP13, NFKBIA, ITGB2, ZBTB16, MST4, TNFRSF1A, ECE1, PTK2B, BCL2, S…	1100	611	13528	1.56998	0.210514	0.00574862	0.116282
GOTERM_BP_FAT	GO:0006915~apoptosis	76	5.19126	0.000114969	DLC1, TSPO, MRPL41, HTATIP2, SGPP1, GRIK2, PREX1, GJA1, TNFSF12, PAX3, ACVR1C, TNFRSF11B, CASP4, NISCH, GSN, UNC5A, BAG3, CASP7, TICAM1, PAK1, FAS, FGF2, CIB1, TP53AIP1, ARHGEF2, LTBR, ROCK1, MADD, ARHGEF6, SCN2A, BLID, STK3, DAPK1, TNFRSF10B, EYA2, TNFRSF10D, F3, PSEN2, MDM4, TNFAIP3, NEK6, DCC, PHLPP1, APH1B, CLU, GPR65, EGLN3, AKAP13, NFKBIA, ITGB2, ZBTB16, MST4, TNFRSF1A, ECE1, PTK2B, BCL2, S…	1100	602	13528	1.55259	0.35017	0.00858383	0.211946
Annotation Cluster 5	Enrichment Score: 3.8690062031090258
Category	Term	Count	%	PValue	Genes	List Total	Pop Hits	Pop Total	Fold Enrichment	Bonferroni	Benjamini	FDR
GOTERM_BP_FAT	GO:0001568~blood vessel development	40	2.73224	3.60323e-05	GNA13, HTATIP2, ACVRL1, LEPR, WASF2, EDN1, PRRX1, JAG1, TNFSF12, TCF7L2, CDH5, TGFB2, ZFP36L1, S1PR1, CD44, CTGF, ANG, PTK2B, HEY2, TGM2, PLCD3, QKI, PLCD1, ANGPT1, FGF1, ANGPT2, PPAP2B, FGF2, ANGPTL4, FLT1, TBX3, TGFBR2, APOLD1, GPI, LAMA4, NOTCH1, NTRK2, AMOT, TGFBR3, ENG	1100	245	13528	2.00787	0.126361	0.00396528	0.0664716
GOTERM_BP_FAT	GO:0001944~vasculature development	40	2.73224	6.23123e-05	GNA13, HTATIP2, ACVRL1, LEPR, WASF2, EDN1, PRRX1, JAG1, TNFSF12, TCF7L2, CDH5, TGFB2, ZFP36L1, S1PR1, CD44, CTGF, ANG, PTK2B, HEY2, TGM2, PLCD3, QKI, PLCD1, ANGPT1, FGF1, ANGPT2, PPAP2B, FGF2, ANGPTL4, FLT1, TBX3, TGFBR2, APOLD1, GPI, LAMA4, NOTCH1, NTRK2, AMOT, TGFBR3, ENG	1100	251	13528	1.95987	0.208334	0.00597225	0.114926
GOTERM_BP_FAT	GO:0001525~angiogenesis	26	1.77596	0.000347753	GNA13, HTATIP2, ACVRL1, LEPR, EDN1, WASF2, JAG1, TNFSF12, TGFB2, S1PR1, PTK2B, ANG, CTGF, PLCD3, PLCD1, ANGPT1, FGF1, FGF2, ANGPT2, ANGPTL4, FLT1, TGFBR2, APOLD1, GPI, NOTCH1, ENG	1100	148	13528	2.16049	0.728543	0.0189931	0.639784
GOTERM_BP_FAT	GO:0048514~blood vessel morphogenesis	33	2.2541	0.000427995	GNA13, HTATIP2, ACVRL1, LEPR, EDN1, WASF2, PRRX1, JAG1, TNFSF12, TGFB2, ZFP36L1, S1PR1, CTGF, ANG, PTK2B, HEY2, TGM2, PLCD3, QKI, PLCD1, ANGPT1, FGF1, ANGPT2, FGF2, ANGPTL4, FLT1, TGFBR2, APOLD1, GPI, NOTCH1, NTRK2, AMOT, ENG	1100	211	13528	1.92341	0.79909	0.021745	0.786861
Annotation Cluster 6	Enrichment Score: 3.712771968525461
Category	Term	Count	%	PValue	Genes	List Total	Pop Hits	Pop Total	Fold Enrichment	Bonferroni	Benjamini	FDR
GOTERM_BP_FAT	GO:0006928~cell motion	68	4.64481	5.3421e-06	GNA13, TLN1, ACVRL1, WASF2, TNFSF12, PAX3, GLI2, TGFB1, TGFB2, NRCAM, EDNRB, CTTNBP2, GAB2, CD44, CTGF, ANG, UNC5A, MSN, FGF2, SYK, PRKCA, ROCK1, OTX2, NRXN1, SIX4, SLIT3, ASCL1, ARPC1B, CD34, SEMA4F, HSPB1, PDGFRB, CNTN4, RELN, DCC, SORD, ERBB2, ABI3, ITGB2, CDH4, EPHB1, TPM3, ALCAM, CD9, PTK2B, SCNN1G, PPAP2A, SELPLG, PPAP2B, THBS4, KLF7, FLT1, PODXL, ANXA1, GAS1, VAV2, SERPINI2, LAMA1, LYVE1, …	1100	475	13528	1.76058	0.0198284	0.000909931	0.00985762
GOTERM_BP_FAT	GO:0016477~cell migration	41	2.80055	0.000234557	DCC, ACVRL1, WASF2, ITGB2, PAX3, TNFSF12, TGFB1, TGFB2, NRCAM, CTTNBP2, EDNRB, GAB2, CD44, CTGF, ANG, PTK2B, SCNN1G, MSN, PPAP2A, SELPLG, PPAP2B, FGF2, SYK, THBS4, PRKCA, FLT1, ROCK1, PODXL, SIX4, VAV2, ASCL1, LAMA1, ITGA6, PARP9, CD34, CXCL16, AMOT, TGFBR3, PDGFRB, RELN, ENG	1100	276	13528	1.8269	0.584992	0.0150487	0.431957
GOTERM_BP_FAT	GO:0051674~localization of cell	42	2.86885	0.00106041	DCC, SORD, ACVRL1, WASF2, ITGB2, PAX3, TNFSF12, TGFB1, TGFB2, NRCAM, CTTNBP2, EDNRB, GAB2, CD44, CTGF, ANG, PTK2B, SCNN1G, MSN, PPAP2A, SELPLG, PPAP2B, FGF2, SYK, THBS4, PRKCA, FLT1, ROCK1, PODXL, SIX4, VAV2, ASCL1, LAMA1, ITGA6, PARP9, CD34, CXCL16, AMOT, TGFBR3, PDGFRB, RELN, ENG	1100	307	13528	1.68249	0.98127	0.0423135	1.93884
GOTERM_BP_FAT	GO:0048870~cell motility	42	2.86885	0.00106041	DCC, SORD, ACVRL1, WASF2, ITGB2, PAX3, TNFSF12, TGFB1, TGFB2, NRCAM, CTTNBP2, EDNRB, GAB2, CD44, CTGF, ANG, PTK2B, SCNN1G, MSN, PPAP2A, SELPLG, PPAP2B, FGF2, SYK, THBS4, PRKCA, FLT1, ROCK1, PODXL, SIX4, VAV2, ASCL1, LAMA1, ITGA6, PARP9, CD34, CXCL16, AMOT, TGFBR3, PDGFRB, RELN, ENG	1100	307	13528	1.68249	0.98127	0.0423135	1.93884
Annotation Cluster 7	Enrichment Score: 3.546297955669361
Category	Term	Count	%	PValue	Genes	List Total	Pop Hits	Pop Total	Fold Enrichment	Bonferroni	Benjamini	FDR
GOTERM_BP_FAT	GO:0019226~transmission of nerve impulse	56	3.82514	1.4524e-06	ALS2, SYT4, GLRA1, GRIK2, TGFB1, CTTNBP2, SLC1A2, S1PR1, SLC1A3, CHRNA5, LGI4, SLC22A3, QKI, FGF2, HTR1E, KCNMA1, PRKCA, GABRG1, GABRG3, KCND2, NRXN1, PCLO, GRM5, GRM4, CBLN1, CAMK4, ABAT, NCAN, ALDH9A1, CPLX3, ERBB2, OPRK1, KCNA1, CACNB4, RIMS1, AMPH, ACSBG1, CD9, SYN2, PPP3CA, SNAP25, HAP1, DTNA, GABRA2, MAOA, GABRA6, SPTBN4, ATP1A2, SOD1, SLC17A7, P2RX4, P2RX7, PDE7B, GRIA1, SLC6A5, KCNN3	1100	350	13528	1.96771	0.00543026	0.000362938	0.00268016
GOTERM_BP_FAT	GO:0007268~synaptic transmission	47	3.21038	1.66663e-05	ALS2, CPLX3, SYT4, GLRA1, GRIK2, OPRK1, KCNA1, CACNB4, RIMS1, AMPH, CTTNBP2, SLC1A2, SLC1A3, SYN2, CHRNA5, SLC22A3, PPP3CA, SNAP25, FGF2, HAP1, HTR1E, DTNA, KCNMA1, GABRG1, PRKCA, GABRA2, GABRG3, KCND2, MAOA, GABRA6, ATP1A2, NRXN1, PCLO, GRM5, SLC17A7, GRM4, P2RX4, CBLN1, P2RX7, PDE7B, CAMK4, GRIA1, SLC6A5, KCNN3, ABAT, NCAN, ALDH9A1	1100	298	13528	1.93965	0.0605706	0.00208059	0.0307508
GOTERM_BP_FAT	GO:0007267~cell-cell signaling	74	5.05464	0.000292222	ALS2, GLRA1, SYT4, GRIK2, EDN1, GJA1, GLI2, GLI1, TGFB2, CTTNBP2, SLC1A2, WNT3, SLC1A3, CHRNA5, SLC22A3, FGF1, FGF2, HTR1E, SYK, PRKCA, GABRG1, KCNMA1, GABRG3, AR, KCND2, NRXN1, PCLO, GRM5, GRM4, CBLN1, CAMK4, SEMA4F, GPR56, ABAT, NCAN, ALDH9A1, WNT5A, CPLX3, OPRK1, CAMK2G, KCNA1, MME, ITGB2, CACNB4, RIMS1, EPHB1, AMPH, CRB1, SYN2, PPP3CA, PCSK5, SNAP25, HAP1, DTNA, GABRA2, TBX3, MAOA, GABRA6, IG…	1100	600	13528	1.51678	0.665694	0.0172417	0.53788
GOTERM_BP_FAT	GO:0050877~neurological system process	87	5.94262	0.922931	ALS2, GLRA1, SYT4, GRIK2, TACR1, RORB, PAX3, TGFB1, CTTNBP2, SLC1A2, SLC1A3, S1PR1, TPP1, CHRNA5, LGI4, SLC22A3, QKI, FGF2, HTR1E, CDH23, GABRG1, PRKCA, COCH, KCNMA1, GABRG3, KCND2, RPGR, CNTN5, OR4M2, NRXN1, PCLO, GRM5, NCAM2, GRM4, BBS2, DHRS3, CBLN1, ALDH7A1, PRCD, CAMK4, CLIC5, PSEN2, ABAT, NCAN, ALDH9A1, ABLIM1, CPLX3, OPRK1, ERBB2, KCNA1, CACNB4, TIMP3, RIMS1, AMPH, ACSBG1, CD9, BEST1, CRB1…	1100	1210	13528	0.884249	1	0.999987	100
Annotation Cluster 8	Enrichment Score: 3.4267742297684296
Category	Term	Count	%	PValue	Genes	List Total	Pop Hits	Pop Total	Fold Enrichment	Bonferroni	Benjamini	FDR
GOTERM_BP_FAT	GO:0009611~response to wounding	76	5.19126	1.30766e-06	GNA13, PPARA, A2M, ACVRL1, ADORA3, TACR1, TLR1, GNA12, TLR3, TLR4, C1QC, TLR8, TGFB1, TGFB2, SLC1A2, SLC1A3, CD44, CTGF, GSN, TICAM1, CFH, SERPINA3, FGF2, C4B, LY96, RXRA, FUT10, STXBP1, F8, CHST3, SERPING1, CD163, CHST1, C1QB, F3, VSIG4, C3AR1, C3, ERBB2, CLU, ITGB2, C1R, C1S, TIMP3, CD9, IL17D, TNFRSF1A, LAMB2, BCL2, KLKB1, P2RY1, NFATC4, SCNN1G, ENTPD1, PAPSS2, BLNK, PTPN6, CEBPB, TGFBR2, ANXA…	1100	530	13528	1.76351	0.00489041	0.00035011	0.00241306
GOTERM_BP_FAT	GO:0006954~inflammatory response	43	2.93716	0.0017675	C3AR1, A2M, ADORA3, C3, TACR1, CLU, TLR1, TLR3, TLR4, C1R, ITGB2, C1S, C1QC, TGFB1, TLR8, TNFRSF1A, IL17D, CD44, KLKB1, TICAM1, CFH, SERPINA3, NFATC4, BLNK, CEBPB, LY96, C4B, RXRA, ANXA1, F8, IGF2, SERPING1, CYP4F11, CHST1, CD163, C1QB, P2RX7, CYBB, NUPR1, F3, PARP4, BMPR1B, VSIG4	1100	325	13528	1.62714	0.998683	0.0617807	3.21185
GOTERM_BP_FAT	GO:0006952~defense response	65	4.43989	0.0226894	ALS2, A2M, ADORA3, GRIK2, TACR1, TLR1, TLR3, TLR4, C1QC, TLR8, TGFB1, IL17RB, CD44, TICAM1, SERPINA3, CFH, MX1, SPN, LY96, C4B, RXRA, CST3, F8, SERPING1, COLEC12, CD163, CHST1, C1QB, F3, VSIG4, CLEC5A, C3AR1, ADORA2B, C3, CLU, CALCOCO2, ITGB2, C1R, C1S, CD74, IL17D, TNFRSF1A, BCL2, KLKB1, TAP1, NFATC4, IL1RAPL2, BLNK, TCIRG1, CEBPB, IL1RL1, LY6G5B, ANXA1, CSNK2B, MYO1F, CYP4F11, IGF2, HPR, ABCC9,…	1100	615	13528	1.29981	1	0.302331	34.5264
Annotation Cluster 9	Enrichment Score: 3.317789859851304
Category	Term	Count	%	PValue	Genes	List Total	Pop Hits	Pop Total	Fold Enrichment	Bonferroni	Benjamini	FDR
GOTERM_MF_FAT	GO:0005539~glycosaminoglycan binding	26	1.77596	0.000120767	FGFR2, FSTL1, SERPINE2, RSPO1, CD44, CRISPLD2, ANG, CTGF, RSPO2, FGF1, PCSK6, FGF2, THBS4, SELL, TGFBR2, CCDC80, ECM2, PRELP, LYVE1, LAYN, TGFBR3, LAMC2, ADAMTS1, NCAN, ENG, CHRD	1045	140	12983	2.3073	0.128625	0.0124386	0.193817
GOTERM_MF_FAT	GO:0008201~heparin binding	20	1.36612	0.000500453	FGFR2, SELL, CCDC80, FSTL1, ECM2, PRELP, SERPINE2, RSPO1, CTGF, CRISPLD2, ANG, RSPO2, TGFBR3, LAMC2, ADAMTS1, PCSK6, FGF1, FGF2, CHRD, THBS4	1045	103	12983	2.41241	0.434847	0.033011	0.800878
GOTERM_MF_FAT	GO:0030247~polysaccharide binding	26	1.77596	0.000550479	FGFR2, FSTL1, SERPINE2, RSPO1, CD44, CRISPLD2, ANG, CTGF, RSPO2, FGF1, PCSK6, FGF2, THBS4, SELL, TGFBR2, CCDC80, ECM2, PRELP, LYVE1, LAYN, TGFBR3, LAMC2, ADAMTS1, NCAN, ENG, CHRD	1045	154	12983	2.09755	0.466192	0.0342722	0.880605
GOTERM_MF_FAT	GO:0001871~pattern binding	26	1.77596	0.000550479	FGFR2, FSTL1, SERPINE2, RSPO1, CD44, CRISPLD2, ANG, CTGF, RSPO2, FGF1, PCSK6, FGF2, THBS4, SELL, TGFBR2, CCDC80, ECM2, PRELP, LYVE1, LAYN, TGFBR3, LAMC2, ADAMTS1, NCAN, ENG, CHRD	1045	154	12983	2.09755	0.466192	0.0342722	0.880605
GOTERM_MF_FAT	GO:0030246~carbohydrate binding	46	3.14208	0.00140688	FGFR2, GALNT2, CRYBG3, SORD, FSTL1, GPCPD1, PKD1L3, GALM, MAN2B2, GALNT10, CD44, RSPO1, CD93, SERPINE2, CTGF, ANG, CRISPLD2, RSPO2, CLEC2D, FBXO6, PCSK6, FGF1, SELPLG, FGF2, THBS4, LMAN1L, LGALS3, SELL, TGFBR2, CCDC80, CHI3L1, COLEC12, ECM2, PRELP, LYVE1, CD34, PYGL, LAYN, FREM1, TGFBR3, ADAMTS1, LAMC2, NCAN, CHRD, CLEC5A, ENG	1045	354	12983	1.61441	0.799105	0.0674023	2.23615
Annotation Cluster 10	Enrichment Score: 3.3108832261819043
Category	Term	Count	%	PValue	Genes	List Total	Pop Hits	Pop Total	Fold Enrichment	Bonferroni	Benjamini	FDR
GOTERM_BP_FAT	GO:0034330~cell junction organization	18	1.22951	1.58859e-06	DLC1, TLN1, SMAD3, GJA1, CTNNA1, CXADR, TGFB1, TGFB2, CD9, TJP1, PDPK1, ITGA6, SORBS1, PTK2B, BCL2, NUMB, AMOT, TRIP6	1100	57	13528	3.88364	0.00593791	0.000372156	0.00293147
GOTERM_BP_FAT	GO:0034329~cell junction assembly	13	0.887978	6.6929e-05	DLC1, TLN1, GJA1, CTNNA1, CD9, TJP1, PDPK1, SORBS1, ITGA6, PTK2B, BCL2, AMOT, TRIP6	1100	41	13528	3.89942	0.22192	0.00581848	0.123436
GOTERM_BP_FAT	GO:0031589~cell-substrate adhesion	20	1.36612	0.000295701	DLC1, LIMS1, ITGB4, ITGB2, ECM2, VWF, LYVE1, PDPK1, SORBS1, CD44, ITGA6, CTGF, PTK2B, ITGB8, FREM1, BCL2, ANTXR1, LAMB1, TRIP6, THBS3	1100	98	13528	2.50983	0.670027	0.0171749	0.544267
GOTERM_BP_FAT	GO:0045216~cell-cell junction organization	11	0.751366	0.000335753	CD9, TLN1, TJP1, NUMB, SMAD3, GJA1, AMOT, CXADR, CTNNA1, TGFB1, TGFB2	1100	35	13528	3.86514	0.716048	0.0186149	0.617772
GOTERM_BP_FAT	GO:0007044~cell-substrate junction assembly	8	0.546448	0.00176084	DLC1, TLN1, PDPK1, SORBS1, ITGA6, PTK2B, BCL2, TRIP6	1100	23	13528	4.27763	0.998649	0.0621334	3.19992
GOTERM_BP_FAT	GO:0007160~cell-matrix adhesion	17	1.1612	0.00199014	DLC1, LIMS1, ITGB4, ITGB2, ECM2, LYVE1, PDPK1, SORBS1, CD44, ITGA6, CTGF, PTK2B, ITGB8, FREM1, BCL2, TRIP6, THBS3	1100	89	13528	2.34909	0.999429	0.0662233	3.60942
GOTERM_BP_FAT	GO:0048041~focal adhesion formation	6	0.409836	0.00717216	DLC1, PDPK1, SORBS1, PTK2B, BCL2, TRIP6	1100	16	13528	4.61182	1	0.157921	12.4385
GOTERM_BP_FAT	GO:0007043~cell-cell junction assembly	6	0.409836	0.0122796	CD9, TLN1, TJP1, GJA1, AMOT, CTNNA1	1100	18	13528	4.09939	1	0.21436	20.388
Annotation Cluster 11	Enrichment Score: 3.1389271855879084
Category	Term	Count	%	PValue	Genes	List Total	Pop Hits	Pop Total	Fold Enrichment	Bonferroni	Benjamini	FDR
GOTERM_BP_FAT	GO:0010627~regulation of protein kinase cascade	40	2.73224	5.20675e-05	SH3RF1, SLC44A2, ZAK, GRIK2, LEPR, ERBB2, EDN1, TSPAN6, TLR3, GJA1, TLR4, TGFB1, TGFB2, TNFRSF1A, PTK2B, MDFIC, GAB1, TICAM1, TGM2, RHOC, CAT, PAK1, GHR, FGD4, SYK, LTBR, IL1RL1, HCLS1, IGF2, WLS, TRAF3IP2, TRIM38, GRM4, P2RX7, C18ORF32, TNFRSF10B, F3, TNFAIP3, NEK6, CBS	1100	249	13528	1.97561	0.177335	0.00526195	0.0960395
GOTERM_BP_FAT	GO:0010647~positive regulation of cell communication	48	3.27869	9.80156e-05	ALS2, SLC44A2, ACVRL1, GRIK2, TACR1, CSF1, LEPR, ERBB2, PRRX1, TSPAN6, TLR3, GJA1, TLR4, ITPKB, JAG1, TGFB1, TGFB2, TNFRSF1A, ECE1, SLC1A3, TICAM1, TGM2, RHOC, CAT, GHR, SYK, EGFR, LTBR, FLT1, HCLS1, IGF2, GAS1, WLS, LAMA2, TRAF3IP2, TRIM38, NOTCH2, ASCL1, P2RX4, GRM4, P2RX7, C18ORF32, TNFRSF10B, F3, NTRK2, RELN, ENG, NEK6	1100	329	13528	1.79426	0.307522	0.00795684	0.180719
GOTERM_BP_FAT	GO:0009967~positive regulation of signal transduction	42	2.86885	0.00047515	ALS2, SLC44A2, ACVRL1, CSF1, LEPR, ERBB2, TSPAN6, PRRX1, TLR3, GJA1, TLR4, ITPKB, JAG1, TGFB1, TGFB2, TNFRSF1A, ECE1, TICAM1, TGM2, RHOC, CAT, GHR, SYK, LTBR, FLT1, HCLS1, IGF2, GAS1, WLS, TRAF3IP2, TRIM38, NOTCH2, ASCL1, P2RX4, GRM4, P2RX7, C18ORF32, TNFRSF10B, F3, RELN, ENG, NEK6	1100	295	13528	1.75093	0.831659	0.0234768	0.873195
GOTERM_BP_FAT	GO:0010740~positive regulation of protein kinase cascade	27	1.84426	0.000961521	SLC44A2, ERBB2, LEPR, TSPAN6, TLR3, GJA1, TLR4, TGFB1, TGFB2, TNFRSF1A, TICAM1, TGM2, RHOC, CAT, GHR, LTBR, HCLS1, IGF2, WLS, TRAF3IP2, TRIM38, GRM4, P2RX7, C18ORF32, TNFRSF10B, F3, NEK6	1100	167	13528	1.98833	0.972853	0.0397122	1.75954
GOTERM_BP_FAT	GO:0043122~regulation of I-kappaB kinase/NF-kappaB cascade	18	1.22951	0.00555854	LTBR, SLC44A2, IL1RL1, TSPAN6, GJA1, TLR3, TLR4, WLS, TRAF3IP2, TRIM38, TNFRSF1A, C18ORF32, TNFRSF10B, TICAM1, TGM2, RHOC, TNFAIP3, NEK6	1100	107	13528	2.06885	1	0.134214	9.77477
GOTERM_BP_FAT	GO:0043123~positive regulation of I-kappaB kinase/NF-kappaB cascade	16	1.0929	0.0113194	LTBR, SLC44A2, TSPAN6, GJA1, TLR3, TLR4, WLS, TRAF3IP2, TRIM38, TNFRSF1A, C18ORF32, TNFRSF10B, TICAM1, TGM2, RHOC, NEK6	1100	97	13528	2.02857	1	0.207013	18.9476
Annotation Cluster 12	Enrichment Score: 3.1250306782887667
Category	Term	Count	%	PValue	Genes	List Total	Pop Hits	Pop Total	Fold Enrichment	Bonferroni	Benjamini	FDR
GOTERM_BP_FAT	GO:0016049~cell growth	17	1.1612	1.97473e-05	FGFR2, ATP6V0E1, AR, FGFR3, CSRP2, VAT1, TGFB1, TGFB2, NOTCH2, LAMB2, NUPR1, ERBB2IP, BCL2, TGFBR3, EMP3, EMP1, SLC9A1	1100	61	13528	3.42736	0.0713592	0.00231087	0.0364345
GOTERM_BP_FAT	GO:0008361~regulation of cell size	31	2.11749	0.00124623	FGFR2, ATP6V0E1, FGFR3, ACVRL1, SIPA1, EDN1, CDH4, TGFB1, TGFB2, LAMB2, PTK2B, BCL2, TMEM123, BCL6, FGF2, AR, ADIPOR2, SMAD3, IGF2, CSRP2, VAT1, NOTCH2, NUPR1, ERBB2IP, SEMA4F, CXCL16, TGFBR3, AMOT, EMP3, EMP1, SLC9A1	1100	206	13528	1.8507	0.990675	0.0480194	2.27489
GOTERM_BP_FAT	GO:0040007~growth	28	1.91257	0.00175821	FGFR2, ATP6V0E1, FGFR3, GLI2, GLI3, TIMP3, TGFB1, TGFB2, SLC1A2, LAMB2, GSN, BCL2, SEPP1, AR, RXRA, GAS1, CSRP2, VAT1, NOTCH2, NOTCH1, NUPR1, ERBB2IP, PSEN2, TGFBR3, EMP3, BMPR1B, EMP1, SLC9A1	1100	183	13528	1.88169	0.998636	0.0626323	3.19522
GOTERM_BP_FAT	GO:0032535~regulation of cellular component size	35	2.39071	0.00730639	FGFR2, ALS2, ATP6V0E1, ACVRL1, FGFR3, SIPA1, EDN1, CDH4, TGFB1, TGFB2, LAMB2, PTK2B, GSN, BCL2, TMEM123, BCL6, FGF2, AR, SPTBN4, ADIPOR2, SMAD3, IGF2, CSRP2, VAT1, NOTCH2, ARPC1B, NUPR1, ERBB2IP, SEMA4F, CXCL16, AMOT, TGFBR3, EMP3, EMP1, SLC9A1	1100	271	13528	1.58833	1	0.157875	12.6567
Annotation Cluster 13	Enrichment Score: 2.9489641559153505
Category	Term	Count	%	PValue	Genes	List Total	Pop Hits	Pop Total	Fold Enrichment	Bonferroni	Benjamini	FDR
GOTERM_BP_FAT	GO:0006811~ion transport	103	7.03552	3.61489e-07	SLC9A9, SLC36A1, TSPO, SLC13A5, SLC44A2, GRIK2, GABRB1, AQP1, CTTNBP2, SLC25A20, CHRNA5, SLCO1C1, MCOLN1, SLC4A4, CUTC, GRID1, KCND2, SLCO4A1, SCN2A, KCNT1, KCNT2, RHCG, RYR3, SLC30A10, SLC40A1, SRI, FXYD1, FXYD3, CLCN2, KCNA1, CACNB4, FXYD5, SLC30A1, GABRE, GABRA2, TRPC4, GABRA1, MLC1, GABRA4, GABRA6, CACNA2D3, KCNK1, SLCO2B1, ATP13A4, TST, P2RX4, P2RX7, KCNJ8, UCP2, HEPH, KCTD14, SLC9A1, KCNJ16…	1100	768	13528	1.64937	0.0013543	0.000123194	0.000667074
GOTERM_MF_FAT	GO:0008509~anion transmembrane transporter activity	30	2.04918	4.91078e-06	FXYD1, FXYD3, CLCN2, SLC13A5, GLRA1, GABRB1, ABCA1, SLC1A2, BEST1, SLC1A3, SLCO1A2, ANO2, ANO5, SLC4A4, ANO6, GABRG1, GABRE, GABRA2, GABRG3, SLC12A1, GABRA1, GABRA4, GABRA6, SLC12A4, SLCO2B1, SLC17A7, CLIC4, CLIC5, ABCC4, ABCC2	1045	147	12983	2.53549	0.00558266	0.00186436	0.00788813
GOTERM_MF_FAT	GO:0031404~chloride ion binding	20	1.36612	7.6497e-06	GABRG1, FXYD1, GABRE, GABRG3, GABRA2, FXYD3, GABRA1, CLCN2, GLRA1, GABRA4, GABRA6, GABRB1, BEST1, CLIC4, CLIC5, ANO2, ANO5, CTSC, RUNX1, ANO6	1045	77	12983	3.22699	0.00868278	0.0021778	0.0122874
GOTERM_MF_FAT	GO:0043168~anion binding	22	1.50273	9.63092e-06	FXYD1, GABRG1, GABRE, GABRG3, GABRA2, FXYD3, GABRA1, CLCN2, GLRA1, GABRA4, GABRA6, GABRB1, PNP, BEST1, CLIC4, CLIC5, ANO2, ANO5, CTSC, RUNX1, ANO6, GHR	1045	92	12983	2.97094	0.0109192	0.00219345	0.0154695
GOTERM_MF_FAT	GO:0005254~chloride channel activity	19	1.29781	1.08662e-05	GABRG1, FXYD1, GABRE, GABRG3, GABRA2, FXYD3, GABRA1, CLCN2, GLRA1, GABRA4, GABRA6, GABRB1, BEST1, CLIC4, CLIC5, ANO2, ABCC4, ANO5, ANO6	1045	72	12983	3.27854	0.0123111	0.00206246	0.0174535
GOTERM_BP_FAT	GO:0006821~chloride transport	17	1.1612	1.97473e-05	GABRG1, FXYD1, GABRE, GABRG3, GABRA2, FXYD3, SLC12A1, CLCN2, GABRA1, GLRA1, GABRA4, SLC12A4, GABRA6, CTTNBP2, BEST1, CLIC4, CLIC5	1100	61	13528	3.42736	0.0713592	0.00231087	0.0364345
GOTERM_MF_FAT	GO:0005253~anion channel activity	19	1.29781	3.51297e-05	GABRG1, FXYD1, GABRE, GABRG3, GABRA2, FXYD3, GABRA1, CLCN2, GLRA1, GABRA4, GABRA6, GABRB1, BEST1, CLIC4, CLIC5, ANO2, ABCC4, ANO5, ANO6	1045	78	12983	3.02634	0.0392572	0.00499355	0.0564155
GOTERM_MF_FAT	GO:0022838~substrate specific channel activity	56	3.82514	4.90705e-05	KCNJ16, GLRA1, GRIK2, GABRB1, AQP4, KCNJ10, AQP1, HVCN1, KCNIP4, KCNK10, CHRNA5, ANO2, MCOLN1, ANO5, ANO6, FGF2, GRID1, GABRG1, KCNMA1, GABRG3, KCND2, SCN2A, KCNT1, KCNT2, CLIC4, RYR3, CLIC5, FXYD1, FXYD3, CLCN2, KCNA1, CACNB4, FXYD5, PKD1L3, BEST1, SCNN1G, SNAP25, GABRE, TRPC4, GABRA2, MLC1, GABRA1, GABRA4, GABRA6, CACNA2D3, KCNK1, ITPR2, P2RX4, CYBB, P2RX7, ABCC9, KCNJ8, GRIA1, KCNN3, ABCC4, KC…	1045	398	12983	1.74809	0.0544058	0.00619648	0.0787952
GOTERM_MF_FAT	GO:0005216~ion channel activity	54	3.68852	7.95211e-05	KCNJ16, GLRA1, GRIK2, GABRB1, KCNJ10, HVCN1, KCNIP4, KCNK10, CHRNA5, ANO2, MCOLN1, ANO5, ANO6, FGF2, GRID1, KCNMA1, GABRG1, GABRG3, KCND2, SCN2A, KCNT1, KCNT2, CLIC4, RYR3, CLIC5, FXYD1, FXYD3, CLCN2, KCNA1, CACNB4, FXYD5, PKD1L3, BEST1, SCNN1G, SNAP25, GABRE, GABRA2, TRPC4, MLC1, GABRA1, GABRA4, GABRA6, CACNA2D3, KCNK1, ITPR2, P2RX4, CYBB, P2RX7, ABCC9, KCNJ8, GRIA1, KCNN3, ABCC4, KCTD14	1045	386	12983	1.73806	0.0866697	0.0090248	0.127662
GOTERM_MF_FAT	GO:0015267~channel activity	56	3.82514	0.000125483	KCNJ16, GLRA1, GRIK2, GABRB1, AQP4, KCNJ10, AQP1, HVCN1, KCNIP4, KCNK10, CHRNA5, ANO2, MCOLN1, ANO5, ANO6, FGF2, GRID1, GABRG1, KCNMA1, GABRG3, KCND2, SCN2A, KCNT1, KCNT2, CLIC4, RYR3, CLIC5, FXYD1, FXYD3, CLCN2, KCNA1, CACNB4, FXYD5, PKD1L3, BEST1, SCNN1G, SNAP25, GABRE, TRPC4, GABRA2, MLC1, GABRA1, GABRA4, GABRA6, CACNA2D3, KCNK1, ITPR2, P2RX4, CYBB, P2RX7, ABCC9, KCNJ8, GRIA1, KCNN3, ABCC4, KC…	1045	412	12983	1.68869	0.133297	0.0118508	0.201379
GOTERM_MF_FAT	GO:0022803~passive transmembrane transporter activity	56	3.82514	0.000133549	KCNJ16, GLRA1, GRIK2, GABRB1, AQP4, KCNJ10, AQP1, HVCN1, KCNIP4, KCNK10, CHRNA5, ANO2, MCOLN1, ANO5, ANO6, FGF2, GRID1, GABRG1, KCNMA1, GABRG3, KCND2, SCN2A, KCNT1, KCNT2, CLIC4, RYR3, CLIC5, FXYD1, FXYD3, CLCN2, KCNA1, CACNB4, FXYD5, PKD1L3, BEST1, SCNN1G, SNAP25, GABRE, TRPC4, GABRA2, MLC1, GABRA1, GABRA4, GABRA6, CACNA2D3, KCNK1, ITPR2, P2RX4, CYBB, P2RX7, ABCC9, KCNJ8, GRIA1, KCNN3, ABCC4, KC…	1045	413	12983	1.6846	0.141231	0.0116436	0.21431
GOTERM_BP_FAT	GO:0015698~inorganic anion transport	19	1.29781	0.000431754	GABRG1, FXYD1, GABRE, GABRG3, GABRA2, FXYD3, SLC12A1, CLCN2, GABRA1, GLRA1, GABRA4, SLC12A4, GABRA6, SLC17A7, TST, CTTNBP2, BEST1, CLIC4, CLIC5	1100	93	13528	2.51253	0.801902	0.0216407	0.793744
GOTERM_MF_FAT	GO:0004890~GABA-A receptor activity	8	0.546448	0.000453208	GABRG1, GABRE, GABRG3, GABRA2, GABRA1, GABRA4, GABRB1, GABRA6	1045	19	12983	5.23113	0.403559	0.0338649	0.72553
GOTERM_MF_FAT	GO:0022834~ligand-gated channel activity	23	1.57104	0.000468389	KCNJ16, GABRG1, GABRE, GABRG3, TRPC4, GABRA2, GABRA1, GLRA1, GABRA4, GRIK2, GABRA6, GABRB1, KCNJ10, KCNK1, ITPR2, P2RX4, P2RX7, KCNJ8, GRIA1, RYR3, CHRNA5, SCNN1G, GRID1	1045	127	12983	2.25	0.413796	0.0328295	0.749747
GOTERM_MF_FAT	GO:0015276~ligand-gated ion channel activity	23	1.57104	0.000468389	KCNJ16, GABRG1, GABRE, GABRG3, TRPC4, GABRA2, GABRA1, GLRA1, GABRA4, GRIK2, GABRA6, GABRB1, KCNJ10, KCNK1, ITPR2, P2RX4, P2RX7, KCNJ8, GRIA1, RYR3, CHRNA5, SCNN1G, GRID1	1045	127	12983	2.25	0.413796	0.0328295	0.749747
GOTERM_BP_FAT	GO:0006820~anion transport	25	1.70765	0.000498809	FXYD1, TSPO, FXYD3, CLCN2, SLC13A5, GLRA1, CTTNBP2, SLC1A2, SLC1A3, SLCO1A2, BEST1, SLC4A4, GABRG1, GABRE, GABRA2, GABRG3, GABRA1, SLC12A1, GABRA4, SLC12A4, GABRA6, SLC17A7, TST, CLIC4, CLIC5	1100	143	13528	2.15003	0.845953	0.0233991	0.916484
GOTERM_BP_FAT	GO:0007214~gamma-aminobutyric acid signaling pathway	8	0.546448	0.00069094	GABRG1, GABRE, GABRG3, GABRA2, GABRA1, GABRA4, GABRA6, CACNB4	1100	20	13528	4.91927	0.925072	0.030377	1.26737
GOTERM_MF_FAT	GO:0022836~gated channel activity	42	2.86885	0.00105193	KCNJ16, CLCN2, GLRA1, GRIK2, GABRB1, KCNA1, KCNJ10, CACNB4, HVCN1, KCNIP4, KCNK10, CHRNA5, SCNN1G, SNAP25, FGF2, GRID1, KCNMA1, GABRG1, GABRE, TRPC4, GABRA2, GABRG3, KCND2, GABRA1, GABRA4, GABRA6, SCN2A, KCNK1, CACNA2D3, ITPR2, P2RX4, P2RX7, CYBB, KCNT1, KCNT2, KCNJ8, GRIA1, CLIC4, RYR3, KCNN3, CLIC5, KCTD14	1045	310	12983	1.68324	0.698755	0.0530773	1.67644
GOTERM_MF_FAT	GO:0005230~extracellular ligand-gated ion channel activity	15	1.02459	0.00156867	GABRG1, GABRE, GABRA2, GABRG3, GABRA1, GLRA1, GABRA4, GRIK2, GABRA6, GABRB1, P2RX4, P2RX7, GRIA1, CHRNA5, GRID1	1045	72	12983	2.58832	0.832988	0.0718579	2.49028
GOTERM_MF_FAT	GO:0016917~GABA receptor activity	8	0.546448	0.00218062	GABRG1, GABRE, GABRG3, GABRA2, GABRA1, GABRA4, GABRB1, GABRA6	1045	24	12983	4.14131	0.916976	0.0822357	3.44589
GOTERM_MF_FAT	GO:0008503~benzodiazepine receptor activity	4	0.273224	0.00861758	GABRA2, TSPO, GABRA4, GABRA6	1045	6	12983	8.28262	0.999948	0.209365	12.9797
GOTERM_MF_FAT	GO:0042165~neurotransmitter binding	16	1.0929	0.0174618	GABRG1, GPR83, GABRE, GABRG3, GABRA2, TSPO, GABRA1, PRLHR, GLRA1, GABRA4, SLC6A11, GABRA6, GABRB1, TACR1, SORCS2, CHRNA5	1045	103	12983	1.92993	1	0.330782	24.6461
GOTERM_MF_FAT	GO:0030594~neurotransmitter receptor activity	15	1.02459	0.019282	GABRG1, GPR83, GABRE, GABRG3, GABRA2, TSPO, PRLHR, GABRA1, GLRA1, GABRA4, GABRA6, GABRB1, TACR1, SORCS2, CHRNA5	1045	95	12983	1.96167	1	0.347438	26.8575
GOTERM_BP_FAT	GO:0006813~potassium ion transport	20	1.36612	0.0603503	KCNJ16, KCNMA1, SLC12A1, KCND2, SLC12A4, KCNA1, KCNJ10, ATP1A1, ATP1A2, KCNK1, KCNIP4, KCNK10, ABCC9, KCNT1, SLC24A4, KCNT2, KCNJ8, KCNN3, KCTD14, NSF	1100	160	13528	1.53727	1	0.501734	68.2952
GOTERM_MF_FAT	GO:0005261~cation channel activity	28	1.91257	0.162208	KCNJ16, KCNA1, KCNJ10, CACNB4, HVCN1, KCNIP4, KCNK10, CHRNA5, MCOLN1, SCNN1G, FGF2, SNAP25, KCNMA1, TRPC4, KCND2, SCN2A, KCNK1, CACNA2D3, ITPR2, P2RX4, P2RX7, ABCC9, KCNT1, KCNT2, KCNJ8, KCNN3, RYR3, KCTD14	1045	275	12983	1.26498	1	0.808678	94.175
GOTERM_MF_FAT	GO:0005267~potassium channel activity	15	1.02459	0.181608	KCNJ16, KCNMA1, KCND2, KCNA1, KCNJ10, KCNK1, KCNIP4, KCNK10, ABCC9, KCNT1, KCNT2, KCNJ8, KCNN3, KCTD14, SNAP25	1045	133	12983	1.40119	1	0.825191	96.0019
GOTERM_MF_FAT	GO:0046873~metal ion transmembrane transporter activity	32	2.18579	0.19395	KCNJ16, SLC39A11, SLC39A12, KCNA1, KCNJ10, CACNB4, HVCN1, KCNIP4, KCNK10, SLC30A1, CHRNA5, MCOLN1, SCNN1G, FGF2, SNAP25, KCNMA1, TRPC4, KCND2, SCN2A, KCNK1, CACNA2D3, ITPR2, P2RX4, P2RX7, ABCC9, KCNT1, KCNT2, KCNJ8, KCNN3, RYR3, SLC40A1, KCTD14	1045	328	12983	1.21209	1	0.835905	96.8678
GOTERM_MF_FAT	GO:0022832~voltage-gated channel activity	20	1.36612	0.222314	KCNJ16, KCNMA1, KCND2, CLCN2, SCN2A, KCNA1, KCNJ10, CACNB4, CACNA2D3, HVCN1, KCNK1, KCNIP4, KCNK10, CYBB, KCNJ8, CLIC4, CLIC5, FGF2, KCTD14, SNAP25	1045	195	12983	1.27425	1	0.863374	98.2383
GOTERM_MF_FAT	GO:0005244~voltage-gated ion channel activity	20	1.36612	0.222314	KCNJ16, KCNMA1, KCND2, CLCN2, SCN2A, KCNA1, KCNJ10, CACNB4, CACNA2D3, HVCN1, KCNK1, KCNIP4, KCNK10, CYBB, KCNJ8, CLIC4, CLIC5, FGF2, KCTD14, SNAP25	1045	195	12983	1.27425	1	0.863374	98.2383
GOTERM_MF_FAT	GO:0022843~voltage-gated cation channel activity	14	0.956284	0.402414	KCNJ16, KCNMA1, KCND2, SCN2A, KCNA1, KCNJ10, CACNB4, KCNK1, HVCN1, CACNA2D3, KCNJ8, KCTD14, SNAP25, FGF2	1045	147	12983	1.18323	1	0.954459	99.9744
GOTERM_MF_FAT	GO:0005249~voltage-gated potassium channel activity	9	0.614754	0.55942	KCNMA1, KCNJ16, KCND2, KCNJ8, KCNA1, KCNJ10, KCNK1, SNAP25, KCTD14	1045	100	12983	1.11815	1	0.986244	99.9998
Annotation Cluster 14	Enrichment Score: 2.7757492989686914
Category	Term	Count	%	PValue	Genes	List Total	Pop Hits	Pop Total	Fold Enrichment	Bonferroni	Benjamini	FDR
GOTERM_BP_FAT	GO:0043067~regulation of programmed cell death	98	6.69399	6.24005e-05	DLC1, ZAK, GRIK2, TLR4, TNFSF12, TGFB1, TGFB2, CD44, FAS, MX1, MAP2K6, SPN, PIK3CG, NMNAT3, EGFR, ROCK1, MADD, RXRA, CSDA, STK3, F3, CSTB, HSPB1, TNFAIP3, PRODH, ERBB2, CLU, NFKBIA, AKAP13, SOX9, MST4, TIMP3, CD74, PLAGL1, FGD4, ANGPTL4, TP53BP2, SMAD3, GAS1, CARD6, VAV2, VAV1, BRCA1, P2RX4, NOTCH2, P2RX7, NOTCH1, SH3RF1, HTATIP2, PREX1, MLH1, GLI3, ACVR1C, EDNRB, CASP4, PCBP4, BAG3, TICAM1, CAT,…	1100	812	13528	1.48426	0.208596	0.0058316	0.115088
GOTERM_BP_FAT	GO:0042981~regulation of apoptosis	97	6.62568	6.98507e-05	DLC1, ZAK, GRIK2, TLR4, TNFSF12, TGFB1, TGFB2, CD44, FAS, MX1, MAP2K6, SPN, PIK3CG, NMNAT3, EGFR, ROCK1, MADD, RXRA, CSDA, STK3, F3, CSTB, HSPB1, TNFAIP3, PRODH, ERBB2, CLU, NFKBIA, AKAP13, SOX9, MST4, TIMP3, CD74, PLAGL1, FGD4, ANGPTL4, TP53BP2, SMAD3, GAS1, CARD6, VAV2, VAV1, BRCA1, P2RX4, NOTCH2, P2RX7, NOTCH1, SH3RF1, HTATIP2, PREX1, MLH1, GLI3, ACVR1C, EDNRB, CASP4, PCBP4, BAG3, TICAM1, CAT,…	1100	804	13528	1.48374	0.230396	0.00593412	0.128821
GOTERM_BP_FAT	GO:0010941~regulation of cell death	98	6.69399	7.15489e-05	DLC1, ZAK, GRIK2, TLR4, TNFSF12, TGFB1, TGFB2, CD44, FAS, MX1, MAP2K6, SPN, PIK3CG, NMNAT3, EGFR, ROCK1, MADD, RXRA, CSDA, STK3, F3, CSTB, HSPB1, TNFAIP3, PRODH, ERBB2, CLU, NFKBIA, AKAP13, SOX9, MST4, TIMP3, CD74, PLAGL1, FGD4, ANGPTL4, TP53BP2, SMAD3, GAS1, CARD6, VAV2, VAV1, BRCA1, P2RX4, NOTCH2, P2RX7, NOTCH1, SH3RF1, HTATIP2, PREX1, MLH1, GLI3, ACVR1C, EDNRB, CASP4, PCBP4, BAG3, TICAM1, CAT,…	1100	815	13528	1.4788	0.235281	0.0059433	0.131951
GOTERM_BP_FAT	GO:0043068~positive regulation of programmed cell death	57	3.89344	0.000324163	DLC1, SH3RF1, HTATIP2, ZAK, GRIK2, PREX1, MLH1, TLR4, TNFSF12, TGFB1, TGFB2, CASP4, CD44, PCBP4, TICAM1, FAS, MX1, MAP2K6, SPN, KCNMA1, PRKCA, ARHGEF2, RXRA, ARHGEF6, IFI16, STK3, DAPK1, TNFRSF10B, PSEN2, SORT1, PRODH, DCC, APH1B, AKAP13, ZBTB16, TIMP3, MSX2, PLAGL1, BCL2, SOS2, TGM2, BCL6, FGD4, TXNIP, CEBPB, TP53BP2, SMAD3, SOD1, VAV2, VAV1, BRCA1, NOTCH2, NOTCH1, P2RX7, NUPR1, IGFBP3, BARD1	1100	433	13528	1.61893	0.703433	0.0182479	0.596507
GOTERM_BP_FAT	GO:0010942~positive regulation of cell death	57	3.89344	0.000368231	DLC1, SH3RF1, HTATIP2, ZAK, GRIK2, PREX1, MLH1, TLR4, TNFSF12, TGFB1, TGFB2, CASP4, CD44, PCBP4, TICAM1, FAS, MX1, MAP2K6, SPN, KCNMA1, PRKCA, ARHGEF2, RXRA, ARHGEF6, IFI16, STK3, DAPK1, TNFRSF10B, PSEN2, SORT1, PRODH, DCC, APH1B, AKAP13, ZBTB16, TIMP3, MSX2, PLAGL1, BCL2, SOS2, TGM2, BCL6, FGD4, TXNIP, CEBPB, TP53BP2, SMAD3, SOD1, VAV2, VAV1, BRCA1, NOTCH2, NOTCH1, P2RX7, NUPR1, IGFBP3, BARD1	1100	435	13528	1.61149	0.748611	0.0189944	0.677338
GOTERM_BP_FAT	GO:0043065~positive regulation of apoptosis	56	3.82514	0.000479038	DLC1, SH3RF1, HTATIP2, ZAK, PREX1, MLH1, TLR4, TNFSF12, TGFB1, TGFB2, CASP4, CD44, PCBP4, TICAM1, FAS, MX1, MAP2K6, SPN, KCNMA1, PRKCA, ARHGEF2, RXRA, ARHGEF6, IFI16, STK3, DAPK1, TNFRSF10B, PSEN2, SORT1, PRODH, DCC, APH1B, AKAP13, ZBTB16, TIMP3, MSX2, PLAGL1, BCL2, SOS2, TGM2, BCL6, FGD4, TXNIP, CEBPB, TP53BP2, SMAD3, SOD1, VAV2, VAV1, BRCA1, NOTCH2, NOTCH1, P2RX7, NUPR1, IGFBP3, BARD1	1100	430	13528	1.60162	0.834096	0.0230591	0.880311
GOTERM_BP_FAT	GO:0043066~negative regulation of apoptosis	44	3.00546	0.00499729	HTATIP2, GRIK2, ERBB2, CLU, NFKBIA, TCF7L2, CD74, MSX2, IGF1R, EDNRB, BAG3, BCL2, TGM2, BCL6, CAT, FAS, PCSK6, ANGPTL4, PIK3CG, EGFR, CEBPB, SGK3, TBX3, ROCK1, ANXA1, SMAD3, IGF2, PDE3A, CSDA, ANXA5, SOD1, DAPK1, NOTCH2, AMIGO2, NOTCH1, TNFSF13B, TNFRSF10D, F3, PSEN2, SORT1, NEUROD1, HSPB1, TNFAIP3, BARD1	1100	354	13528	1.52859	1	0.12639	8.83042
GOTERM_BP_FAT	GO:0043069~negative regulation of programmed cell death	44	3.00546	0.00639374	HTATIP2, GRIK2, ERBB2, CLU, NFKBIA, TCF7L2, CD74, MSX2, IGF1R, EDNRB, BAG3, BCL2, TGM2, BCL6, CAT, FAS, PCSK6, ANGPTL4, PIK3CG, EGFR, CEBPB, SGK3, TBX3, ROCK1, ANXA1, SMAD3, IGF2, PDE3A, CSDA, ANXA5, SOD1, DAPK1, NOTCH2, AMIGO2, NOTCH1, TNFSF13B, TNFRSF10D, F3, PSEN2, SORT1, NEUROD1, HSPB1, TNFAIP3, BARD1	1100	359	13528	1.5073	1	0.146325	11.1629
GOTERM_BP_FAT	GO:0060548~negative regulation of cell death	44	3.00546	0.00674694	HTATIP2, GRIK2, ERBB2, CLU, NFKBIA, TCF7L2, CD74, MSX2, IGF1R, EDNRB, BAG3, BCL2, TGM2, BCL6, CAT, FAS, PCSK6, ANGPTL4, PIK3CG, EGFR, CEBPB, SGK3, TBX3, ROCK1, ANXA1, SMAD3, IGF2, PDE3A, CSDA, ANXA5, SOD1, DAPK1, NOTCH2, AMIGO2, NOTCH1, TNFSF13B, TNFRSF10D, F3, PSEN2, SORT1, NEUROD1, HSPB1, TNFAIP3, BARD1	1100	360	13528	1.50311	1	0.151941	11.7439
GOTERM_BP_FAT	GO:0008624~induction of apoptosis by extracellular signals	18	1.22951	0.00878894	PRKCA, ARHGEF2, PREX1, ARHGEF6, APH1B, AKAP13, VAV2, VAV1, TIMP3, DAPK1, TNFRSF10B, TICAM1, PSEN2, SOS2, SORT1, FAS, SPN, FGD4	1100	112	13528	1.97649	1	0.177849	15.0328
GOTERM_BP_FAT	GO:0012502~induction of programmed cell death	39	2.66393	0.0118821	DLC1, DCC, SH3RF1, HTATIP2, GRIK2, PREX1, APH1B, AKAP13, MLH1, TNFSF12, TIMP3, TGFB1, PLAGL1, CASP4, PCBP4, SOS2, TICAM1, TGM2, FAS, MX1, SPN, FGD4, PRKCA, ARHGEF2, CEBPB, TP53BP2, ARHGEF6, SMAD3, IFI16, VAV2, VAV1, BRCA1, DAPK1, NOTCH2, TNFRSF10B, NUPR1, PSEN2, SORT1, PRODH	1100	321	13528	1.49417	1	0.20913	19.7946
GOTERM_BP_FAT	GO:0006917~induction of apoptosis	38	2.59563	0.018145	DLC1, DCC, SH3RF1, HTATIP2, PREX1, APH1B, AKAP13, MLH1, TNFSF12, TIMP3, TGFB1, PLAGL1, CASP4, PCBP4, SOS2, TICAM1, TGM2, FAS, MX1, SPN, FGD4, PRKCA, ARHGEF2, CEBPB, TP53BP2, ARHGEF6, SMAD3, IFI16, VAV2, VAV1, BRCA1, DAPK1, NOTCH2, TNFRSF10B, NUPR1, PSEN2, SORT1, PRODH	1100	320	13528	1.46041	1	0.265992	28.6744
GOTERM_BP_FAT	GO:0006916~anti-apoptosis	23	1.57104	0.112944	HTATIP2, CEBPB, SGK3, TBX3, CLU, ANXA1, NFKBIA, SOD1, ANXA5, TCF7L2, DAPK1, AMIGO2, NOTCH2, IGF1R, TNFSF13B, TNFRSF10D, F3, BCL2, BAG3, TGM2, HSPB1, FAS, TNFAIP3	1100	206	13528	1.3731	1	0.667541	89.0475
Annotation Cluster 15	Enrichment Score: 2.7318045812288534
Category	Term	Count	%	PValue	Genes	List Total	Pop Hits	Pop Total	Fold Enrichment	Bonferroni	Benjamini	FDR
GOTERM_BP_FAT	GO:0033674~positive regulation of kinase activity	37	2.52732	0.000110665	ALS2, ADCY2, ZAK, ADORA2B, ERBB2, CSF1, EDN1, TLR3, SDC4, CD74, TGFB1, TGFB2, PDPK1, ANG, PTK2B, MDFIC, GAB1, GNG3, PAK1, PPAP2A, FGF2, MAP2K6, GHR, FGD4, SYK, EGFR, FLT1, MADD, TGFBR2, IGF2, VAV2, SOD1, GRM4, P2RX7, TNFRSF10B, RELN, PRKD3	1100	231	13528	1.96984	0.339599	0.00843176	0.20402
GOTERM_BP_FAT	GO:0045860~positive regulation of protein kinase activity	36	2.45902	0.000118775	ALS2, ADCY2, ZAK, ADORA2B, ERBB2, CSF1, EDN1, TLR3, SDC4, CD74, TGFB1, TGFB2, PDPK1, ANG, PTK2B, MDFIC, GAB1, GNG3, PAK1, PPAP2A, FGF2, MAP2K6, GHR, FGD4, SYK, EGFR, FLT1, MADD, TGFBR2, IGF2, SOD1, GRM4, P2RX7, TNFRSF10B, RELN, PRKD3	1100	223	13528	1.98536	0.359376	0.00852714	0.218955
GOTERM_BP_FAT	GO:0043406~positive regulation of MAP kinase activity	21	1.43443	0.000176557	EGFR, ZAK, ADORA2B, MADD, ERBB2, EDN1, SOD1, CD74, TGFB1, GRM4, P2RX7, MDFIC, PTK2B, GAB1, PAK1, GNG3, FGF2, MAP2K6, SYK, FGD4, GHR	1100	102	13528	2.53198	0.484166	0.0119637	0.325309
GOTERM_BP_FAT	GO:0007243~protein kinase cascade	51	3.48361	0.000239687	GNA13, NRG3, ZAK, GNA12, TLR1, EDN1, TLR3, TLR4, ITPKB, TLR8, CAMKK2, MDFIC, GAB1, TICAM1, GNG3, PAK1, FGF1, FGF2, MAP2K6, SYK, GHR, ZFP36, PRKCA, EGFR, TNIK, MADD, LY96, ARHGEF6, STK3, DAPK1, GRM4, TNFRSF10B, MAP3K12, WNT5A, FGFR3, ADORA2B, ERBB2, NFKBIA, CD74, IRAK4, IGF1R, PTK2B, FGD4, FLT1, IGF2, SOD1, P2RX7, TGFBR3, ADRA1A, TRIP6, SLC9A1	1100	370	13528	1.69515	0.592899	0.0151167	0.441384
GOTERM_BP_FAT	GO:0051347~positive regulation of transferase activity	37	2.52732	0.000240653	ALS2, ADCY2, ZAK, ADORA2B, ERBB2, CSF1, EDN1, TLR3, SDC4, CD74, TGFB1, TGFB2, PDPK1, ANG, PTK2B, MDFIC, GAB1, GNG3, PAK1, PPAP2A, FGF2, MAP2K6, GHR, FGD4, SYK, EGFR, FLT1, MADD, TGFBR2, IGF2, VAV2, SOD1, GRM4, P2RX7, TNFRSF10B, RELN, PRKD3	1100	240	13528	1.89597	0.594371	0.0149261	0.443159
GOTERM_BP_FAT	GO:0043405~regulation of MAP kinase activity	24	1.63934	0.000969562	PRKCA, EGFR, ZAK, ADORA2B, MADD, ERBB2, EDN1, SOD1, CD74, TGFB1, GRM4, IRAK3, P2RX7, MDFIC, PTK2B, GAB1, PAK1, GNG3, FGF2, MAP2K6, CBS, SYK, FGD4, GHR	1100	141	13528	2.09331	0.97366	0.0391752	1.77413
GOTERM_BP_FAT	GO:0000165~MAPKKK cascade	28	1.91257	0.00190548	WNT5A, FGFR3, ZAK, ADORA2B, ITPKB, CD74, CAMKK2, PTK2B, MDFIC, GAB1, GNG3, PAK1, FGF2, MAP2K6, GHR, SYK, FGD4, EGFR, PRKCA, FLT1, TNIK, MADD, ARHGEF6, IGF2, SOD1, GRM4, P2RX7, MAP3K12	1100	184	13528	1.87146	0.999216	0.0652323	3.45843
GOTERM_BP_FAT	GO:0043085~positive regulation of catalytic activity	62	4.23497	0.00217475	DLC1, ALS2, GNA13, ADORA3, ADCY2, ZAK, TACR1, EDN1, TLR3, SDC4, TGFB1, TGFB2, EDNRB, PDPK1, S1PR1, ANG, MDFIC, GAB1, CALCRL, GNG3, PAK1, FGF2, MAP2K6, SYK, GHR, EGFR, RALBP1, MADD, GRM5, CRHR1, GRM4, TNFRSF10B, F3, PSEN2, RELN, NHEJ1, PRKD3, ADORA2B, ADCYAP1R1, ERBB2, CSF1, APH1B, CD74, PTK2B, P2RY2, BCL2, P2RY1, TGM2, PPAP2A, FGD4, CAP2, FLT1, TGFBR2, SMAD3, IGF2, SOD1, VAV2, P2RX7, NTRK2, RGS9,…	1100	520	13528	1.46632	0.999715	0.0708934	3.93793
GOTERM_BP_FAT	GO:0044093~positive regulation of molecular function	67	4.5765	0.0039394	DLC1, ALS2, GNA13, ADORA3, ADCY2, ZAK, TACR1, EDN1, TLR3, TLR4, SDC4, TGFB1, TGFB2, EDNRB, PDPK1, S1PR1, ANG, MDFIC, GAB1, TICAM1, CAT, PAK1, CALCRL, GNG3, FGF2, MAP2K6, SYK, GHR, EGFR, RALBP1, MADD, GRM5, CRHR1, GRM4, TNFRSF10B, F3, PSEN2, RELN, NHEJ1, PRKD3, ADORA2B, ADCYAP1R1, CSF1, ERBB2, APH1B, CD74, IRAK3, PTK2B, P2RY2, BCL2, P2RY1, TGM2, PPAP2A, FGD4, CAP2, FLT1, TGFBR2, SMAD3, IGF2, SOD1,…	1100	586	13528	1.40611	1	0.106815	7.025
GOTERM_BP_FAT	GO:0045859~regulation of protein kinase activity	43	2.93716	0.00527679	ALS2, ADCY2, ZAK, ADORA2B, BLM, CSF1, ERBB2, EDN1, TLR3, SDC4, CD74, TGFB1, CAMKK2, TGFB2, IRAK3, PDPK1, ANG, PTK2B, MDFIC, GAB1, PAK1, GNG3, PPAP2A, FGF2, MAP2K6, GHR, FGD4, SYK, EGFR, PRKCA, FLT1, MADD, TGFBR2, HERC5, IGF2, SOD1, GRM4, P2RX7, TNFRSF10B, PSEN2, RELN, PRKD3, CBS	1100	345	13528	1.53282	1	0.1321	9.30186
GOTERM_BP_FAT	GO:0043549~regulation of kinase activity	44	3.00546	0.00579835	ALS2, ADCY2, ZAK, ADORA2B, BLM, CSF1, ERBB2, EDN1, TLR3, SDC4, CD74, TGFB1, CAMKK2, TGFB2, IRAK3, PDPK1, ANG, PTK2B, MDFIC, GAB1, PAK1, GNG3, PPAP2A, FGF2, MAP2K6, GHR, FGD4, SYK, PRKCA, EGFR, FLT1, MADD, TGFBR2, HERC5, IGF2, VAV2, SOD1, GRM4, P2RX7, TNFRSF10B, PSEN2, RELN, PRKD3, CBS	1100	357	13528	1.51574	1	0.13697	10.1754
GOTERM_BP_FAT	GO:0000187~activation of MAPK activity	15	1.02459	0.00596991	ZAK, ADORA2B, MADD, SOD1, CD74, GRM4, P2RX7, MDFIC, GAB1, GNG3, FGF2, MAP2K6, FGD4, SYK, GHR	1100	82	13528	2.24967	1	0.139859	10.461
GOTERM_BP_FAT	GO:0051174~regulation of phosphorus metabolic process	56	3.82514	0.00701812	DLC1, ALS2, ADCY2, ZAK, EDN1, TLR3, TLR4, SDC4, TGFB1, TGFB2, CAMKK2, EDNRB, PDPK1, ANG, MDFIC, GAB1, RAPGEF3, GNG3, PAK1, FGF2, MAP2K6, SYK, GHR, PRKCA, EGFR, MADD, HERC5, GRM4, TNFRSF10B, PSEN2, PDGFRB, RELN, PRKD3, BLM, ADORA2B, ERBB2, CSF1, ITGB2, CD74, IRAK3, PTK2B, BCL2, PPAP2A, FGD4, FLT1, HCLS1, TGFBR2, SMAD3, IGF2, SOD1, VAV2, P2RX7, IGFBP3, ENG, BARD1, CBS	1100	485	13528	1.42	1	0.156627	12.1875
GOTERM_BP_FAT	GO:0019220~regulation of phosphate metabolic process	56	3.82514	0.00701812	DLC1, ALS2, ADCY2, ZAK, EDN1, TLR3, TLR4, SDC4, TGFB1, TGFB2, CAMKK2, EDNRB, PDPK1, ANG, MDFIC, GAB1, RAPGEF3, GNG3, PAK1, FGF2, MAP2K6, SYK, GHR, PRKCA, EGFR, MADD, HERC5, GRM4, TNFRSF10B, PSEN2, PDGFRB, RELN, PRKD3, BLM, ADORA2B, ERBB2, CSF1, ITGB2, CD74, IRAK3, PTK2B, BCL2, PPAP2A, FGD4, FLT1, HCLS1, TGFBR2, SMAD3, IGF2, SOD1, VAV2, P2RX7, IGFBP3, ENG, BARD1, CBS	1100	485	13528	1.42	1	0.156627	12.1875
GOTERM_BP_FAT	GO:0042325~regulation of phosphorylation	54	3.68852	0.00751321	ALS2, ADCY2, ZAK, EDN1, TLR3, TLR4, SDC4, TGFB1, TGFB2, CAMKK2, EDNRB, PDPK1, ANG, MDFIC, GAB1, RAPGEF3, GNG3, PAK1, FGF2, MAP2K6, SYK, GHR, PRKCA, EGFR, MADD, HERC5, GRM4, TNFRSF10B, PSEN2, PDGFRB, RELN, PRKD3, BLM, ADORA2B, ERBB2, CSF1, ITGB2, CD74, IRAK3, PTK2B, BCL2, PPAP2A, FGD4, FLT1, HCLS1, TGFBR2, IGF2, SOD1, VAV2, P2RX7, IGFBP3, ENG, BARD1, CBS	1100	466	13528	1.42511	1	0.161056	12.9919
GOTERM_BP_FAT	GO:0051338~regulation of transferase activity	44	3.00546	0.0116337	ALS2, ADCY2, ZAK, ADORA2B, BLM, CSF1, ERBB2, EDN1, TLR3, SDC4, CD74, TGFB1, CAMKK2, TGFB2, IRAK3, PDPK1, ANG, PTK2B, MDFIC, GAB1, PAK1, GNG3, PPAP2A, FGF2, MAP2K6, GHR, FGD4, SYK, PRKCA, EGFR, FLT1, MADD, TGFBR2, HERC5, IGF2, VAV2, SOD1, GRM4, P2RX7, TNFRSF10B, PSEN2, RELN, PRKD3, CBS	1100	372	13528	1.45462	1	0.208126	19.4217
GOTERM_BP_FAT	GO:0032147~activation of protein kinase activity	17	1.1612	0.0217581	EGFR, ADCY2, FLT1, ZAK, TGFBR2, EDN1, TLR3, IGF2, TGFB2, PDPK1, TNFRSF10B, PTK2B, ANG, PPAP2A, FGF2, PRKD3, GHR	1100	114	13528	1.83394	1	0.300241	33.3654
Annotation Cluster 16	Enrichment Score: 2.7050044671535867
Category	Term	Count	%	PValue	Genes	List Total	Pop Hits	Pop Total	Fold Enrichment	Bonferroni	Benjamini	FDR
GOTERM_BP_FAT	GO:0030029~actin filament-based process	36	2.45902	0.000539925	RHOJ, DLC1, MYL6, TLN1, SHROOM3, WASF3, CNN3, PREX1, MRAS, WASF2, FERMT2, PDLIM3, FHDC1, RHOU, PDPK1, EZR, NISCH, SORBS1, ANG, PTK2B, GSN, BCL2, BCL6, TRIP10, PLS3, FGD4, NPHP1, ARHGEF2, ROCK1, MYH7, EPS8, AMOT, ANTXR1, ARAP1, LCP1, PARVA	1100	241	13528	1.83707	0.86797	0.0249915	0.991674
GOTERM_BP_FAT	GO:0030036~actin cytoskeleton organization	34	2.3224	0.000697399	RHOJ, DLC1, TLN1, SHROOM3, WASF3, CNN3, PREX1, MRAS, FERMT2, WASF2, PDLIM3, FHDC1, RHOU, PDPK1, EZR, NISCH, SORBS1, ANG, PTK2B, GSN, BCL2, BCL6, TRIP10, PLS3, FGD4, NPHP1, ARHGEF2, ROCK1, EPS8, AMOT, ANTXR1, ARAP1, LCP1, PARVA	1100	226	13528	1.85017	0.926866	0.0303016	1.27915
GOTERM_BP_FAT	GO:0007010~cytoskeleton organization	53	3.62022	0.00318031	RHOJ, DLC1, TLN1, WASF3, PREX1, WASF2, FERMT2, PDLIM3, MLH1, RHOU, CTTNBP2, PDPK1, NISCH, ANG, GSN, MICAL1, PAK1, PLS3, ARHGEF2, ROCK1, PCLO, BBS2, SPAG5, HAUS8, LCP1, PARVA, ABLIM1, SHROOM3, CNN3, MRAS, SIPA1, FHDC1, EZR, SORBS1, PTK2B, BCL2, BCL6, TRIP10, FGD4, NPHP1, CAP2, SPTBN4, SOD1, BRCA1, EPS8, ERBB2IP, AMOT, SYNM, PYY, ANTXR1, ARAP3, ARAP1, ARHGAP10	1100	436	13528	1.49496	0.999993	0.0925251	5.70874
GOTERM_BP_FAT	GO:0007015~actin filament organization	13	0.887978	0.0126385	ARHGEF2, WASF3, PREX1, PDLIM3, EZR, SORBS1, PTK2B, GSN, ANG, BCL2, LCP1, ARAP1, PLS3	1100	72	13528	2.22051	1	0.21693	20.9202
Annotation Cluster 17	Enrichment Score: 2.634776983448901
Category	Term	Count	%	PValue	Genes	List Total	Pop Hits	Pop Total	Fold Enrichment	Bonferroni	Benjamini	FDR
GOTERM_BP_FAT	GO:0002684~positive regulation of immune system process	40	2.73224	1.83665e-05	C3AR1, ADORA2B, BLM, C3, TACR1, CLU, NFKBIA, TLR3, TLR4, C1R, ITPKB, CACNB4, C1S, TNFSF12, C1QC, PNP, CD74, TGFB1, TLR8, TGFB2, B2M, STAT6, IRAK3, IL4R, TICAM1, CFH, BCL6, IL13RA1, SPN, SYK, C4B, TGFBR2, SERPING1, C1QB, CD37, P2RX7, CBLB, TNFSF13B, PSEN2, VSIG4	1100	238	13528	2.06692	0.0665397	0.00221872	0.0338874
GOTERM_BP_FAT	GO:0002526~acute inflammatory response	21	1.43443	9.92409e-05	A2M, CEBPB, C4B, C3, TACR1, CLU, F8, IGF2, SERPING1, C1R, TLR4, C1S, C1QC, CD163, C1QB, NUPR1, F3, KLKB1, SERPINA3, CFH, VSIG4	1100	98	13528	2.63532	0.310696	0.00788519	0.182976
GOTERM_BP_FAT	GO:0002252~immune effector process	25	1.70765	0.000183143	GALNT2, CPLX2, C3, UNG, CLU, MLH1, C1R, C1S, C1QC, TLR8, CD74, BCL2, TICAM1, CFH, FAS, PMS2CL, C4B, MYO1F, SERPING1, TRAF3IP2, C1QB, ABCC9, TNFSF13B, KCNJ8, VSIG4	1100	134	13528	2.29444	0.496748	0.012187	0.337424
GOTERM_BP_FAT	GO:0048584~positive regulation of response to stimulus	36	2.45902	0.000363214	C3AR1, ADORA2B, OSMR, C3, CLU, NFKBIA, TLR3, C1R, TLR4, C1S, CACNB4, C1QC, TGFB1, TLR8, TGFB2, B2M, IRAK3, TNFRSF1A, S1PR1, TICAM1, TGM2, CFH, SYK, PRKCA, C4B, SMAD3, IGF2, SERPING1, BRCA1, C1QB, P2RX7, TNFSF13B, F3, PSEN2, BRE, VSIG4	1100	236	13528	1.87599	0.743836	0.0189994	0.66814
GOTERM_BP_FAT	GO:0051605~protein maturation by peptide bond cleavage	18	1.22951	0.00047792	C4B, C3, CLU, SERPING1, C1R, C1S, C1QC, PCSK2, C1QB, ECE1, F3, KLKB1, PSEN2, CFH, PCSK6, VSIG4, PCSK5, SRGN	1100	86	13528	2.57404	0.833399	0.0233051	0.878265
GOTERM_BP_FAT	GO:0002253~activation of immune response	19	1.29781	0.000494268	C3AR1, C4B, C3, CLU, NFKBIA, TLR3, SERPING1, C1R, TLR4, CACNB4, C1S, C1QC, IRAK3, C1QB, TICAM1, PSEN2, CFH, VSIG4, SYK	1100	94	13528	2.4858	0.843307	0.0234823	0.908177
GOTERM_BP_FAT	GO:0050778~positive regulation of immune response	24	1.63934	0.00142794	C3AR1, C4B, C3, CLU, NFKBIA, TLR3, TLR4, SERPING1, C1R, CACNB4, C1S, C1QC, TLR8, B2M, TGFB2, IRAK3, C1QB, P2RX7, TNFSF13B, TICAM1, PSEN2, CFH, VSIG4, SYK	1100	145	13528	2.03556	0.995286	0.0531976	2.60247
GOTERM_BP_FAT	GO:0016485~protein processing	20	1.36612	0.00162033	C4B, C3, CLU, APH1B, SERPING1, C1R, C1S, C1QC, PCSK2, C1QB, P2RX7, ECE1, F3, KLKB1, PSEN2, CFH, PCSK6, VSIG4, PCSK5, SRGN	1100	112	13528	2.1961	0.997711	0.0589842	2.94817
GOTERM_BP_FAT	GO:0002541~activation of plasma proteins involved in acute inflammatory response	11	0.751366	0.00193273	C1QB, C3, C4B, F3, CLU, CFH, C1R, SERPING1, C1S, VSIG4, C1QC	1100	43	13528	3.14605	0.999292	0.0655372	3.50706
GOTERM_BP_FAT	GO:0045087~innate immune response	22	1.50273	0.00374718	C4B, IL1RL1, C3, CLU, TLR1, TLR3, CALCOCO2, TLR4, SERPING1, C1R, COLEC12, C1S, C1QC, TLR8, TGFB1, TNFRSF1A, C1QB, CYBB, CXCL16, CFH, VSIG4, IL1RAPL2	1100	138	13528	1.96058	0.999999	0.103364	6.69335
GOTERM_BP_FAT	GO:0006959~humoral immune response	15	1.02459	0.00423815	ST6GAL1, C3, C4B, CLU, SERPING1, C1R, C1S, C1QC, TRAF3IP2, GPI, C1QB, BCL2, CFH, VSIG4, BLNK	1100	79	13528	2.3351	1	0.11283	7.53826
GOTERM_BP_FAT	GO:0051604~protein maturation	20	1.36612	0.00438005	C4B, C3, CLU, APH1B, SERPING1, C1R, C1S, C1QC, PCSK2, C1QB, P2RX7, ECE1, F3, KLKB1, PSEN2, CFH, PCSK6, VSIG4, PCSK5, SRGN	1100	122	13528	2.0161	1	0.114766	7.78111
GOTERM_BP_FAT	GO:0019724~B cell mediated immunity	12	0.819672	0.00481296	C1QB, C3, C4B, CLU, MLH1, C1R, SERPING1, C1S, FAS, C1QC, TLR8, CD74	1100	56	13528	2.63532	1	0.12368	8.51826
GOTERM_BP_FAT	GO:0006956~complement activation	10	0.68306	0.00574454	C1QB, C3, C4B, CLU, CFH, C1R, SERPING1, C1S, VSIG4, C1QC	1100	42	13528	2.92814	1	0.136644	10.0857
GOTERM_BP_FAT	GO:0006958~complement activation, classical pathway	8	0.546448	0.00730097	C1QB, C3, C4B, CLU, C1R, SERPING1, C1S, C1QC	1100	29	13528	3.3926	1	0.158676	12.6479
GOTERM_BP_FAT	GO:0002455~humoral immune response mediated by circulating immunoglobulin	8	0.546448	0.0106719	C1QB, C3, C4B, CLU, C1R, SERPING1, C1S, C1QC	1100	31	13528	3.17372	1	0.19927	17.9624
GOTERM_BP_FAT	GO:0016064~immunoglobulin mediated immune response	11	0.751366	0.0107124	C1QB, C3, C4B, CLU, MLH1, C1R, SERPING1, C1S, C1QC, TLR8, CD74	1100	54	13528	2.50519	1	0.198967	18.0244
GOTERM_BP_FAT	GO:0002250~adaptive immune response	13	0.887978	0.0208655	C3, C4B, CLU, MLH1, SERPING1, C1R, TLR4, C1S, C1QC, CD74, TLR8, C1QB, FAS	1100	77	13528	2.07632	1	0.291927	32.2345
GOTERM_BP_FAT	GO:0002460~adaptive immune response based on somatic recombination of immune receptors built from immunoglobulin superfamily domains	13	0.887978	0.0208655	C3, C4B, CLU, MLH1, SERPING1, C1R, TLR4, C1S, C1QC, CD74, TLR8, C1QB, FAS	1100	77	13528	2.07632	1	0.291927	32.2345
GOTERM_BP_FAT	GO:0002443~leukocyte mediated immunity	14	0.956284	0.021001	CPLX2, C3, C4B, CLU, MYO1F, MLH1, SERPING1, C1R, C1S, C1QC, CD74, TLR8, C1QB, FAS	1100	86	13528	2.00203	1	0.29246	32.4073
GOTERM_BP_FAT	GO:0002449~lymphocyte mediated immunity	12	0.819672	0.0248644	C1QB, C3, C4B, CLU, MLH1, C1R, SERPING1, C1S, FAS, C1QC, TLR8, CD74	1100	70	13528	2.10826	1	0.318677	37.1637
Annotation Cluster 18	Enrichment Score: 2.606488505195337
Category	Term	Count	%	PValue	Genes	List Total	Pop Hits	Pop Total	Fold Enrichment	Bonferroni	Benjamini	FDR
GOTERM_MF_FAT	GO:0042802~identical protein binding	73	4.98634	0.00212877	ALS2, CADM3, ZAK, GRIK2, MTHFD1L, TGFB1, TGFB2, TRIM5, CRYL1, CAT, FAS, GHR, EGFR, ROCK1, ADIPOR2, STXBP1, MYH7, BRAP, C1QB, CBLN1, GLUL, SDS, HSPB1, ABAT, CTSC, NHEJ1, MAP3K12, LCP1, DCC, FGFR3, CSF1, GLUD1, ERBB2, CALCOCO2, NFKBIA, CLDN10, ZBTB16, MST4, CD74, IGF1R, IRAK3, ECE1, BCL2, PVRL3, TAP1, ENO2, RUNX1, TRIP10, CEBPB, FLT1, CUBN, LY6G5B, CSNK2B, SMAD3, TPD52L1, WWTR1, SOD1, BRCA1, P2RX4,…	1045	640	12983	1.4171	0.911909	0.0831065	3.36527
GOTERM_MF_FAT	GO:0042803~protein homodimerization activity	43	2.93716	0.00246575	ALS2, CADM3, GRIK2, CSF1, CALCOCO2, ZBTB16, TGFB1, MTHFD1L, TGFB2, TRIM5, IRAK3, CRYL1, ECE1, PVRL3, BCL2, TAP1, ENO2, CAT, RUNX1, GHR, CUBN, CEBPB, SMAD3, MYH7, TPD52L1, WWTR1, SOD1, C1QB, P2RX4, VWF, P2RX7, CBLN1, SDS, PYGL, ABAT, SYT16, ENG, MGST1, CRYM, PON3, MAP3K12, BARD1, CBS	1045	334	12983	1.59949	0.940061	0.089548	3.88813
GOTERM_MF_FAT	GO:0046983~protein dimerization activity	63	4.30328	0.00288707	ALS2, CADM3, BACH2, GRIK2, TGFB1, MTHFD1L, TGFB2, TRIM5, CRYL1, ELTD1, CAT, GHR, EGFR, AR, KCND2, ADIPOR2, MYH7, STK3, C1QB, CBLN1, SDS, TFAP2B, ABAT, MAP3K12, ERBB2, CSF1, SOX5, CALCOCO2, SOX6, ZBTB16, AMPH, IRAK3, ECE1, NUP210, PVRL3, BCL2, TAP1, ENO2, PPP3CA, RUNX1, CEBPB, CUBN, CEBPD, TGFBR2, SMAD3, CREB5, TPD52L1, SOD1, WWTR1, P2RX4, NOTCH2, VWF, CYBB, P2RX7, PYGL, NEUROD1, SYT16, ENG, PON3,…	1045	542	12983	1.44411	0.96297	0.100866	4.53814
Annotation Cluster 19	Enrichment Score: 2.6043755095161285
Category	Term	Count	%	PValue	Genes	List Total	Pop Hits	Pop Total	Fold Enrichment	Bonferroni	Benjamini	FDR
GOTERM_BP_FAT	GO:0010033~response to organic substance	90	6.14754	3.75984e-05	PPARA, A2M, ATP6V0E1, ADCY2, OSMR, LEPR, TACR1, TLR3, TLR4, AQP1, TGFB1, ACVR1C, B2M, TGFB2, CTTNBP2, PDPK1, TNFRSF11B, SLC1A2, CD44, ANG, GSN, GAB1, TICAM1, CHRNA5, ANGPT1, FAS, GNG3, GHR, EGFR, PRKCA, KCNMA1, AR, LY96, RXRA, LIFR, ADIPOR2, MFGE8, COLEC12, C1QB, GLUL, ABAT, SORT1, HSPB1, CTSC, GNB4, ALPL, ERBB2, NFKBIA, CALCOCO2, GNG11, GNG12, C1S, TIMP3, STAT6, MSX2, IRAK3, TNFRSF1A, IGF1R, PLI…	1100	721	13528	1.53514	0.131475	0.0040193	0.0693597
GOTERM_BP_FAT	GO:0009719~response to endogenous stimulus	50	3.4153	0.00309443	PPARA, ATP6V0E1, A2M, ADCY2, TACR1, LEPR, AQP1, TGFB1, TGFB2, ACVR1C, CTTNBP2, TNFRSF11B, SLC1A2, PDPK1, ANG, GAB1, ANGPT1, FAS, GNG3, GHR, KCNMA1, PRKCA, AR, RXRA, ADIPOR2, MFGE8, C1QB, SORT1, GNB4, ALPL, ERBB2, GNG11, GNG12, TIMP3, IGF1R, SORBS1, PTK2B, BCL2, ENO2, PPP3CA, TXNIP, KAT2B, HCLS1, TGFBR2, IGF2, BRCA1, ALDH2, TGFBR3, RGS9, MGST1	1100	405	13528	1.51829	0.999991	0.0915586	5.55871
GOTERM_BP_FAT	GO:0009725~response to hormone stimulus	46	3.14208	0.00347057	ALPL, PPARA, A2M, ADCY2, TACR1, LEPR, ERBB2, GNG11, GNG12, AQP1, TIMP3, TGFB1, TGFB2, ACVR1C, CTTNBP2, IGF1R, PDPK1, TNFRSF11B, SORBS1, ANG, PTK2B, BCL2, GAB1, ENO2, ANGPT1, GNG3, FAS, GHR, KCNMA1, PRKCA, TXNIP, AR, KAT2B, RXRA, HCLS1, TGFBR2, ADIPOR2, IGF2, MFGE8, BRCA1, C1QB, ALDH2, TGFBR3, SORT1, GNB4, RGS9	1100	367	13528	1.54146	0.999998	0.0968138	6.21411
GOTERM_BP_FAT	GO:0043627~response to estrogen stimulus	17	1.1612	0.0104334	PRKCA, KCNMA1, TXNIP, LEPR, TGFBR2, MFGE8, AQP1, TIMP3, TGFB1, BRCA1, CTTNBP2, TNFRSF11B, BCL2, ENO2, ANGPT1, RGS9, GHR	1100	105	13528	1.99113	1	0.198203	17.5967
GOTERM_BP_FAT	GO:0048545~response to steroid hormone stimulus	25	1.70765	0.0225708	ALPL, A2M, ERBB2, LEPR, AQP1, TIMP3, TGFB1, TGFB2, CTTNBP2, TNFRSF11B, BCL2, ENO2, ANGPT1, FAS, GHR, TXNIP, PRKCA, KCNMA1, RXRA, TGFBR2, MFGE8, BRCA1, C1QB, ALDH2, RGS9	1100	192	13528	1.60133	1	0.304176	34.3796
Annotation Cluster 20	Enrichment Score: 2.149566251894096
Category	Term	Count	%	PValue	Genes	List Total	Pop Hits	Pop Total	Fold Enrichment	Bonferroni	Benjamini	FDR
GOTERM_BP_FAT	GO:0035023~regulation of Rho protein signal transduction	21	1.43443	0.00011504	DLC1, ALS2, ARHGEF2, RALBP1, PREX1, ARHGEF6, PREX2, AKAP13, RGNEF, VAV2, VAV1, ARHGEF10, FARP1, FARP2, PTK2B, SOS2, BCL6, ARAP3, SPATA13, ARAP1, FGD4	1100	99	13528	2.60871	0.350341	0.00842137	0.212076
GOTERM_BP_FAT	GO:0046578~regulation of Ras protein signal transduction	31	2.11749	0.00169438	ALS2, DLC1, TBC1D9, PREX1, ERBB2, CSF1, PREX2, AKAP13, ITPKB, S1PR1, PTK2B, SOS2, GIT2, BCL6, TBC1D1, FGD4, ARHGEF2, RALBP1, ARHGEF6, RGNEF, VAV2, VAV1, FARP1, ARHGEF10, FARP2, NOTCH2, GRTP1, ARAP3, ARAP2, SPATA13, ARAP1	1100	210	13528	1.81545	0.998266	0.0610063	3.08092
GOTERM_MF_FAT	GO:0005089~Rho guanyl-nucleotide exchange factor activity	15	1.02459	0.0020598	ALS2, ARHGEF2, PREX1, ARHGEF6, PREX2, AKAP13, VAV2, RGNEF, VAV1, ARHGEF10, FARP1, FARP2, SOS2, SPATA13, FGD4	1045	74	12983	2.51836	0.904688	0.0864412	3.25792
GOTERM_BP_FAT	GO:0051056~regulation of small GTPase mediated signal transduction	35	2.39071	0.00231604	ALS2, DLC1, TBC1D9, PREX1, ERBB2, CSF1, SIPA1, PREX2, AKAP13, ITPKB, RASGEF1C, S1PR1, PTK2B, SOS2, GIT2, BCL6, RAPGEF3, TBC1D1, FGD4, ARHGEF2, RALBP1, ARHGEF6, RGNEF, VAV2, VAV1, FARP1, ARHGEF10, FARP2, NOTCH2, GRTP1, RELN, ARAP3, ARAP2, SPATA13, ARAP1	1100	252	13528	1.70808	0.999832	0.072804	4.18862
GOTERM_MF_FAT	GO:0030695~GTPase regulator activity	49	3.34699	0.00394007	ALS2, DLC1, PREX1, PREX2, ARHGAP19, ARHGAP18, RASGEF1C, STARD8, GIT2, RAPGEF3, DOCK11, ARHGEF2, TNIK, RPGR, MADD, RALBP1, ARHGEF6, ARHGEF10, FARP1, FARP2, ARHGAP31, ARHGAP32, SPATA13, SRGAP1, SRGAP2, TBC1D9, SIPA1, AKAP13, RIMS1, STARD13, ALDH1A1, SOS2, TBC1D1, FGD4, RHOBTB3, VAV2, DOCK5, RGNEF, VAV1, RGS20, GRTP1, SYTL4, RGS6, RGS9, ARAP3, ARAP2, ARAP1, BCAR3, ARHGAP10	1045	404	12983	1.50686	0.988897	0.123983	6.14473
GOTERM_MF_FAT	GO:0005088~Ras guanyl-nucleotide exchange factor activity	16	1.0929	0.00416699	ALS2, ARHGEF2, MADD, PREX1, ARHGEF6, PREX2, AKAP13, VAV2, RGNEF, VAV1, ARHGEF10, FARP1, FARP2, SOS2, SPATA13, FGD4	1045	88	12983	2.2589	0.991437	0.123861	6.4876
GOTERM_MF_FAT	GO:0060589~nucleoside-triphosphatase regulator activity	49	3.34699	0.00601061	ALS2, DLC1, PREX1, PREX2, ARHGAP19, ARHGAP18, RASGEF1C, STARD8, GIT2, RAPGEF3, DOCK11, ARHGEF2, TNIK, RPGR, MADD, RALBP1, ARHGEF6, ARHGEF10, FARP1, FARP2, ARHGAP31, ARHGAP32, SPATA13, SRGAP1, SRGAP2, TBC1D9, SIPA1, AKAP13, RIMS1, STARD13, ALDH1A1, SOS2, TBC1D1, FGD4, RHOBTB3, VAV2, DOCK5, RGNEF, VAV1, RGS20, GRTP1, SYTL4, RGS6, RGS9, ARAP3, ARAP2, ARAP1, BCAR3, ARHGAP10	1045	413	12983	1.47402	0.998964	0.161571	9.23011
GOTERM_MF_FAT	GO:0005085~guanyl-nucleotide exchange factor activity	22	1.50273	0.0101305	ALS2, ARHGEF2, RPGR, MADD, PREX1, ARHGEF6, PREX2, AKAP13, RASGEF1C, RGNEF, VAV2, DOCK5, VAV1, ARHGEF10, FARP1, FARP2, SOS2, RAPGEF3, SPATA13, DOCK11, BCAR3, FGD4	1045	152	12983	1.7982	0.999991	0.223019	15.0885
GOTERM_MF_FAT	GO:0005083~small GTPase regulator activity	32	2.18579	0.0332195	ALS2, DLC1, TBC1D9, PREX1, SIPA1, PREX2, AKAP13, RIMS1, ALDH1A1, SOS2, GIT2, TBC1D1, RHOBTB3, FGD4, ARHGEF2, TNIK, RALBP1, MADD, ARHGEF6, RGNEF, VAV2, VAV1, FARP1, ARHGEF10, FARP2, GRTP1, SYTL4, ARAP3, ARAP2, SPATA13, ARAP1, ARHGAP10	1045	274	12983	1.45097	1	0.457369	41.8815
GOTERM_MF_FAT	GO:0005096~GTPase activator activity	26	1.77596	0.0494946	DLC1, TBC1D9, PREX1, PREX2, SIPA1, ARHGAP19, ARHGAP18, STARD13, ALDH1A1, STARD8, GIT2, TBC1D1, RALBP1, ARHGEF6, ARHGAP31, ARHGAP32, RGS20, GRTP1, RGS6, RGS9, ARAP3, ARAP2, SRGAP1, ARAP1, ARHGAP10, SRGAP2	1045	220	12983	1.46828	1	0.552341	55.754
GOTERM_MF_FAT	GO:0008047~enzyme activator activity	35	2.39071	0.0931342	DLC1, ALS2, NRG3, TBC1D9, PREX1, SIPA1, PREX2, ARHGAP19, ARHGAP18, SEC14L2, STARD13, ALDH1A1, ALOX5AP, STARD8, GIT2, TBC1D1, RALBP1, MADD, ARHGEF6, ARHGAP31, RGS20, ARHGAP32, TNFRSF10B, TOM1L1, GMFG, GRTP1, RGS6, RGS9, ARAP3, IGFBP3, ARAP2, SRGAP1, ARAP1, ARHGAP10, SRGAP2	1045	335	12983	1.29802	1	0.690603	79.2033
GOTERM_MF_FAT	GO:0005099~Ras GTPase activator activity	12	0.819672	0.112679	ALDH1A1, DLC1, RALBP1, TBC1D9, PREX1, PREX2, GRTP1, SIPA1, ARAP3, TBC1D1, ARAP1, ARHGAP10	1045	91	12983	1.63832	1	0.737138	85.3446
Annotation Cluster 21	Enrichment Score: 2.0933901887257433
Category	Term	Count	%	PValue	Genes	List Total	Pop Hits	Pop Total	Fold Enrichment	Bonferroni	Benjamini	FDR
GOTERM_BP_FAT	GO:0043406~positive regulation of MAP kinase activity	21	1.43443	0.000176557	EGFR, ZAK, ADORA2B, MADD, ERBB2, EDN1, SOD1, CD74, TGFB1, GRM4, P2RX7, MDFIC, PTK2B, GAB1, PAK1, GNG3, FGF2, MAP2K6, SYK, FGD4, GHR	1100	102	13528	2.53198	0.484166	0.0119637	0.325309
GOTERM_BP_FAT	GO:0043405~regulation of MAP kinase activity	24	1.63934	0.000969562	PRKCA, EGFR, ZAK, ADORA2B, MADD, ERBB2, EDN1, SOD1, CD74, TGFB1, GRM4, IRAK3, P2RX7, MDFIC, PTK2B, GAB1, PAK1, GNG3, FGF2, MAP2K6, CBS, SYK, FGD4, GHR	1100	141	13528	2.09331	0.97366	0.0391752	1.77413
GOTERM_BP_FAT	GO:0043408~regulation of MAPKKK cascade	19	1.29781	0.00287968	SH3RF1, ZAK, GRIK2, LEPR, ERBB2, EDN1, TLR3, TLR4, IGF2, TGFB2, GRM4, P2RX7, MDFIC, PTK2B, GAB1, PAK1, CBS, SYK, FGD4	1100	109	13528	2.14372	0.99998	0.086848	5.18258
GOTERM_BP_FAT	GO:0070302~regulation of stress-activated protein kinase signaling pathway	14	0.956284	0.00333304	SH3RF1, ZAK, GRIK2, EDN1, TLR3, TLR4, TGFB2, PTK2B, MDFIC, GAB1, PAK1, FGD4, SYK, CBS	1100	69	13528	2.49528	0.999996	0.0960119	5.97498
GOTERM_BP_FAT	GO:0046328~regulation of JNK cascade	13	0.887978	0.00558364	SH3RF1, ZAK, GRIK2, EDN1, TLR3, TLR4, PTK2B, MDFIC, GAB1, PAK1, FGD4, SYK, CBS	1100	65	13528	2.45964	1	0.133921	9.81678
GOTERM_BP_FAT	GO:0043506~regulation of JUN kinase activity	9	0.614754	0.00853173	ZAK, MDFIC, PTK2B, GAB1, EDN1, PAK1, CBS, FGD4, SYK	1100	37	13528	2.99145	1	0.174983	14.6249
GOTERM_BP_FAT	GO:0043507~positive regulation of JUN kinase activity	8	0.546448	0.0127258	ZAK, MDFIC, PTK2B, GAB1, EDN1, PAK1, FGD4, SYK	1100	32	13528	3.07455	1	0.217276	21.0491
GOTERM_BP_FAT	GO:0080135~regulation of cellular response to stress	16	1.0929	0.0190029	SH3RF1, ZAK, GRIK2, EDN1, TLR3, TLR4, BRCA1, TGFB2, MDFIC, PTK2B, GAB1, BRE, PAK1, SYK, FGD4, CBS	1100	103	13528	1.9104	1	0.274653	29.8158
GOTERM_BP_FAT	GO:0007254~JNK cascade	10	0.68306	0.0473731	WNT5A, TNIK, ZAK, ADORA2B, MDFIC, ARHGEF6, GAB1, MAP3K12, FGD4, SYK	1100	59	13528	2.08444	1	0.448214	59.1632
GOTERM_BP_FAT	GO:0031098~stress-activated protein kinase signaling pathway	10	0.68306	0.0671051	WNT5A, TNIK, ZAK, ADORA2B, MDFIC, ARHGEF6, GAB1, MAP3K12, FGD4, SYK	1100	63	13528	1.95209	1	0.531973	72.2472
GOTERM_BP_FAT	GO:0007257~activation of JUN kinase activity	5	0.34153	0.156069	ZAK, MDFIC, GAB1, FGD4, SYK	1100	26	13528	2.36503	1	0.755984	95.6338
Annotation Cluster 22	Enrichment Score: 2.0711616529898684
Category	Term	Count	%	PValue	Genes	List Total	Pop Hits	Pop Total	Fold Enrichment	Bonferroni	Benjamini	FDR
GOTERM_BP_FAT	GO:0030336~negative regulation of cell migration	12	0.819672	0.00553666	DLC1, NISCH, ACVRL1, CLIC4, BCL2, TGFBR3, RRAS, ARAP3, IGFBP3, FGF2, CHRD, TGFB1	1100	57	13528	2.58909	1	0.135459	9.73812
GOTERM_BP_FAT	GO:0040013~negative regulation of locomotion	12	0.819672	0.00932548	DLC1, NISCH, ACVRL1, CLIC4, BCL2, TGFBR3, RRAS, ARAP3, IGFBP3, FGF2, CHRD, TGFB1	1100	61	13528	2.41931	1	0.183751	15.8775
GOTERM_BP_FAT	GO:0051271~negative regulation of cell motion	12	0.819672	0.0118467	DLC1, NISCH, ACVRL1, CLIC4, BCL2, TGFBR3, RRAS, ARAP3, IGFBP3, FGF2, CHRD, TGFB1	1100	63	13528	2.34251	1	0.21053	19.7416
Annotation Cluster 23	Enrichment Score: 1.8767396858001058
Category	Term	Count	%	PValue	Genes	List Total	Pop Hits	Pop Total	Fold Enrichment	Bonferroni	Benjamini	FDR
GOTERM_BP_FAT	GO:0001775~cell activation	43	2.93716	0.000132191	GNA13, CPLX2, BLM, LRRC8A, PREX1, CSF1, TLR1, EDN1, TLR3, MLH1, TLR4, ITPKB, CD74, CBFB, TGFB1, CD9, CD93, BCL2, TICAM1, BCL6, FAS, ENTPD1, SPN, BLNK, SYK, EGFR, TGFBR2, APOLD1, EOMES, STXBP1, SMAD3, MYO1F, IGF2, VAV1, P2RX4, VWF, P2RX7, CBLB, PSEN2, BANK1, NHEJ1, LCP1, LCP2	1100	287	13528	1.84258	0.390804	0.00930765	0.243658
GOTERM_BP_FAT	GO:0045321~leukocyte activation	35	2.39071	0.00116174	CPLX2, BLM, LRRC8A, PREX1, CSF1, TLR1, EDN1, TLR3, MLH1, TLR4, ITPKB, CD74, TGFB1, CBFB, CD93, BCL2, TICAM1, BCL6, FAS, SPN, BLNK, SYK, TGFBR2, EOMES, SMAD3, MYO1F, IGF2, VAV1, P2RX7, CBLB, PSEN2, BANK1, NHEJ1, LCP1, LCP2	1100	242	13528	1.77866	0.987195	0.0453023	2.12222
GOTERM_BP_FAT	GO:0002520~immune system development	36	2.45902	0.00555663	BLM, LRRC8A, UNG, CSF1, MLH1, ITPKB, SOX6, CACNB4, ZBTB16, JAG1, CD74, TGFB1, CBFB, TGFB2, BCL2, BCL6, DYRK3, FAS, PMS2CL, RUNX1, SPN, THPO, BLNK, SYK, HCLS1, FUT10, TGFBR2, EOMES, SIX4, IFI16, SOD1, NOTCH2, PSEN2, TGFBR3, HEPH, NHEJ1	1100	276	13528	1.60411	1	0.135037	9.77157
GOTERM_BP_FAT	GO:0048534~hemopoietic or lymphoid organ development	33	2.2541	0.011847	BLM, LRRC8A, CSF1, ITPKB, SOX6, CACNB4, ZBTB16, JAG1, CD74, TGFB1, CBFB, TGFB2, BCL2, DYRK3, BCL6, FAS, RUNX1, SPN, THPO, BLNK, SYK, HCLS1, FUT10, TGFBR2, EOMES, SIX4, IFI16, SOD1, NOTCH2, PSEN2, TGFBR3, HEPH, NHEJ1	1100	260	13528	1.56092	1	0.209552	19.7421
GOTERM_BP_FAT	GO:0045058~T cell selection	6	0.409836	0.0155737	BCL2, ITPKB, FAS, CD74, SPN, SYK	1100	19	13528	3.88364	1	0.248479	25.1476
GOTERM_BP_FAT	GO:0030097~hemopoiesis	30	2.04918	0.016336	LRRC8A, BLM, CSF1, ITPKB, SOX6, ZBTB16, JAG1, CD74, TGFB1, CBFB, TGFB2, BCL2, DYRK3, BCL6, FAS, RUNX1, SPN, THPO, BLNK, SYK, HCLS1, FUT10, TGFBR2, EOMES, IFI16, NOTCH2, PSEN2, TGFBR3, HEPH, NHEJ1	1100	236	13528	1.56333	1	0.251664	26.2099
GOTERM_BP_FAT	GO:0002521~leukocyte differentiation	18	1.22951	0.0363077	LRRC8A, BLM, CSF1, TGFBR2, EOMES, ITPKB, IFI16, TGFB1, CD74, CBFB, BCL2, PSEN2, BCL6, FAS, NHEJ1, SPN, SYK, BLNK	1100	131	13528	1.68983	1	0.391619	49.4634
GOTERM_BP_FAT	GO:0042110~T cell activation	17	1.1612	0.0489169	BLM, EOMES, SMAD3, IGF2, ITPKB, VAV1, CD74, TGFB1, CBLB, P2RX7, BCL2, PSEN2, FAS, NHEJ1, LCP1, SPN, SYK	1100	126	13528	1.65928	1	0.451586	60.3674
GOTERM_BP_FAT	GO:0030098~lymphocyte differentiation	14	0.956284	0.0736142	BLM, LRRC8A, EOMES, ITPKB, CBFB, CD74, TGFB1, BCL2, BCL6, FAS, NHEJ1, SPN, SYK, BLNK	1100	103	13528	1.6716	1	0.554032	75.6111
GOTERM_BP_FAT	GO:0030217~T cell differentiation	10	0.68306	0.0786522	BLM, BCL2, EOMES, ITPKB, FAS, NHEJ1, CD74, SPN, TGFB1, SYK	1100	65	13528	1.89203	1	0.572892	77.9459
GOTERM_BP_FAT	GO:0046649~lymphocyte activation	23	1.57104	0.0857964	LRRC8A, BLM, EOMES, MLH1, SMAD3, IGF2, ITPKB, VAV1, TGFB1, CD74, CBFB, CBLB, P2RX7, BCL2, PSEN2, BCL6, FAS, BANK1, NHEJ1, LCP1, SPN, SYK, BLNK	1100	199	13528	1.4214	1	0.592119	80.8969
Annotation Cluster 24	Enrichment Score: 1.8636585216487698
Category	Term	Count	%	PValue	Genes	List Total	Pop Hits	Pop Total	Fold Enrichment	Bonferroni	Benjamini	FDR
GOTERM_MF_FAT	GO:0004713~protein tyrosine kinase activity	29	1.98087	0.000135757	FGFR2, FGFR3, ZAK, ERBB2, FGFRL1, PTK7, DDR2, MST4, EPHB1, CAMKK2, IRAK4, CTTNBP2, SGK223, IGF1R, PTK2B, DYRK3, YES1, CRIM1, MAP2K6, SYK, EGFR, FLT1, AXL, WEE1, NTRK2, PDGFRB, MERTK, KSR1, NEK6	1045	166	12983	2.17044	0.143391	0.0109944	0.217851
GOTERM_BP_FAT	GO:0006468~protein amino acid phosphorylation	75	5.12295	0.00338622	ACVRL1, ZAK, DDR2, TGFB1, PRKX, ACVR1C, TGFB2, CAMKK2, CTTNBP2, PDPK1, MDFIC, MAP3K8, GAB1, PAK1, GNG3, FGF2, MAP2K6, SYK, GHR, PRKCA, EGFR, PIK3CG, TNIK, SGK3, ROCK1, MADD, PRKCH, STK3, WEE1, DAPK1, PRKD1, GRM4, MAST4, CDKL1, CAMK4, MAPK4, PDGFRB, RELN, KSR1, NEK6, PRKD3, MAP3K12, FGFR2, FGFR3, ADORA2B, CAMK2G, ERBB2, PTK7, ABI3, MST4, EPHB1, CD74, IRAK4, SGK223, IGF1R, IRAK3, STK32A, PTK2B, BCL…	1100	667	13528	1.38285	0.999997	0.0959987	6.06752
GOTERM_MF_FAT	GO:0004672~protein kinase activity	63	4.30328	0.028455	LTBP1, ACVRL1, ZAK, FGFRL1, DDR2, PRKX, TGFB2, CAMKK2, ACVR1C, CTTNBP2, PDPK1, MAP3K8, PAK1, MAP2K6, SYK, PRKCA, EGFR, TNIK, SGK3, ROCK1, PRKCH, STK3, WEE1, DAPK1, PRKD1, MAST4, CDKL1, CAMK4, MAPK4, PDGFRB, RELN, KSR1, NEK6, PRKD3, MAP3K12, FGFR2, FGFR3, CAMK2G, ERBB2, PHKA1, PTK7, AKAP13, MST4, EPHB1, IRAK4, IGF1R, SGK223, IRAK3, STK32A, PTK2B, DYRK3, YES1, CRIM1, FLT1, LY6G5B, PDK4, TGFBR2, CSN…	1045	606	12983	1.2916	1	0.427523	37.1058
GOTERM_BP_FAT	GO:0016310~phosphorylation	81	5.53279	0.0288924	ATP6V0E1, ACVRL1, ZAK, DDR2, TGFB1, PRKX, ACVR1C, TGFB2, CAMKK2, CTTNBP2, PDPK1, UQCR11, MDFIC, MAP3K8, GAB1, PAK1, GNG3, FGF2, ATP5H, MAP2K6, SYK, GHR, PRKCA, EGFR, PIK3CG, TNIK, SGK3, ROCK1, PIK3C2A, MADD, PRKCH, STK3, WEE1, DAPK1, PRKD1, GRM4, MAST4, CDKL1, CAMK4, MAPK4, PDGFRB, RELN, KSR1, MAP3K12, NEK6, PRKD3, FGFR2, FGFR3, ADORA2B, ERBB2, CAMK2G, PTK7, ABI3, MST4, EPHB1, CD74, IRAK4, SGK223…	1100	800	13528	1.24519	1	0.346897	41.7847
GOTERM_BP_FAT	GO:0006796~phosphate metabolic process	95	6.48907	0.0409656	ATP6V0E1, ACVRL1, CDC14A, ZAK, CDC14B, DDR2, TGFB1, PRKX, ACVR1C, TGFB2, CAMKK2, CTTNBP2, PDPK1, UQCR11, MDFIC, MAP3K8, GAB1, PAK1, GNG3, FGF2, ATP5H, MAP2K6, GHR, SYK, PIK3CG, EGFR, PRKCA, TNIK, SGK3, ROCK1, PIK3C2A, MADD, INPPL1, PRKCH, STK3, WEE1, DAPK1, PRKD1, GRM4, MAST4, CDKL1, EYA2, CAMK4, MAPK4, MTMR10, PDGFRB, RELN, KSR1, MAP3K12, NEK6, PRKD3, FGFR2, FGFR3, ADORA2B, ERBB2, CAMK2G, PTK7, …	1100	973	13528	1.20075	1	0.417683	53.7858
GOTERM_BP_FAT	GO:0006793~phosphorus metabolic process	95	6.48907	0.0409656	ATP6V0E1, ACVRL1, CDC14A, ZAK, CDC14B, DDR2, TGFB1, PRKX, ACVR1C, TGFB2, CAMKK2, CTTNBP2, PDPK1, UQCR11, MDFIC, MAP3K8, GAB1, PAK1, GNG3, FGF2, ATP5H, MAP2K6, GHR, SYK, PIK3CG, EGFR, PRKCA, TNIK, SGK3, ROCK1, PIK3C2A, MADD, INPPL1, PRKCH, STK3, WEE1, DAPK1, PRKD1, GRM4, MAST4, CDKL1, EYA2, CAMK4, MAPK4, MTMR10, PDGFRB, RELN, KSR1, MAP3K12, NEK6, PRKD3, FGFR2, FGFR3, ADORA2B, ERBB2, CAMK2G, PTK7, …	1100	973	13528	1.20075	1	0.417683	53.7858
GOTERM_MF_FAT	GO:0004674~protein serine/threonine kinase activity	42	2.86885	0.141948	LTBP1, ACVRL1, ZAK, CAMK2G, PHKA1, AKAP13, MST4, PRKX, CAMKK2, TGFB2, ACVR1C, IRAK4, IRAK3, PDPK1, STK32A, MAP3K8, DYRK3, PAK1, MAP2K6, EGFR, PRKCA, TNIK, SGK3, ROCK1, LY6G5B, TGFBR2, CSNK2B, PRKCH, STK3, WEE1, DAPK1, PRKD1, MAST4, CDKL1, CAMK4, MAPK4, TGFBR3, BMPR1B, KSR1, ENG, PRKD3, MAP3K12, NEK6	1045	430	12983	1.2135	1	0.777874	91.4494
Annotation Cluster 25	Enrichment Score: 1.7597479350513918
Category	Term	Count	%	PValue	Genes	List Total	Pop Hits	Pop Total	Fold Enrichment	Bonferroni	Benjamini	FDR
GOTERM_BP_FAT	GO:0035295~tube development	30	2.04918	0.00647301	DLC1, WNT5A, GNA13, CLCN2, SHROOM3, EDN1, PTK7, PAX3, GLI2, GLI3, LGR4, GLI1, CTTNBP2, CD44, CTGF, CRISPLD2, BCL2, FGF1, PCSK5, FGF2, FLT1, TBX3, TGFBR2, NOTCH1, SALL1, PSEN2, HSD11B1, HOPX, TGIF1, ENG	1100	220	13528	1.67702	1	0.147111	11.2936
GOTERM_BP_FAT	GO:0030323~respiratory tube development	16	1.0929	0.0175039	WNT5A, CLCN2, TGFBR2, GLI2, GLI3, GLI1, CTTNBP2, NOTCH1, CRISPLD2, CTGF, PSEN2, HOPX, HSD11B1, FGF1, FGF2, PCSK5	1100	102	13528	1.92913	1	0.263978	27.81
GOTERM_BP_FAT	GO:0060541~respiratory system development	16	1.0929	0.0280043	WNT5A, CLCN2, TGFBR2, GLI2, GLI3, GLI1, ASCL1, CTTNBP2, NOTCH1, CRISPLD2, CTGF, PSEN2, HOPX, HSD11B1, FGF1, FGF2	1100	108	13528	1.82195	1	0.343541	40.7944
GOTERM_BP_FAT	GO:0030324~lung development	15	1.02459	0.02881	WNT5A, CLCN2, TGFBR2, GLI2, GLI3, GLI1, CTTNBP2, NOTCH1, CRISPLD2, CTGF, PSEN2, HOPX, HSD11B1, FGF1, FGF2	1100	99	13528	1.86336	1	0.348258	41.6935
Annotation Cluster 26	Enrichment Score: 1.757482608862029
Category	Term	Count	%	PValue	Genes	List Total	Pop Hits	Pop Total	Fold Enrichment	Bonferroni	Benjamini	FDR
GOTERM_BP_FAT	GO:0001505~regulation of neurotransmitter levels	16	1.0929	0.000248608	CPLX3, GABRA2, SYT4, MAOA, ATP1A2, PCLO, RIMS1, SLC17A7, GRM4, P2RX7, SLC1A3, SYN2, SLC22A3, ABAT, SNAP25, ALDH9A1	1100	67	13528	2.93688	0.606293	0.015165	0.457777
GOTERM_BP_FAT	GO:0006836~neurotransmitter transport	18	1.22951	0.000308417	CPLX3, CPLX2, GABRA2, ICA1, SYT4, SLC6A11, ATP1A2, PCLO, RIMS1, SLC17A7, GRM4, P2RX7, SLC1A3, SLC6A8, SLC6A5, SYN2, SLC22A3, SNAP25	1100	83	13528	2.66708	0.685393	0.0176339	0.567609
GOTERM_BP_FAT	GO:0046903~secretion	42	2.86885	0.00067024	CPLX3, CPLX2, ADORA2B, SYT4, GLRA1, TACR1, CAMK2G, EDN1, NR3C2, AQP4, CACNB4, ABCA1, AQP1, RIMS1, STXBP5L, LLGL2, NISCH, SYN2, NFAT5, SCNN1G, PCSK6, PCSK5, SNAP25, NPHP1, SYK, KCNMA1, TBX3, ANXA1, STXBP1, VTI1B, MYO1F, PCLO, TRAF3IP2, GRM4, P2RX7, TNFSF13B, CADPS2, NTRK2, SYTL4, NEUROD1, UNC13A, LCP2	1100	300	13528	1.72175	0.919021	0.02983	1.22962
GOTERM_BP_FAT	GO:0032940~secretion by cell	31	2.11749	0.00134731	CPLX3, CPLX2, SYT4, GLRA1, CAMK2G, EDN1, ABCA1, RIMS1, STXBP5L, LLGL2, NISCH, SYN2, PCSK6, PCSK5, SNAP25, SYK, TBX3, STXBP1, VTI1B, MYO1F, PCLO, TRAF3IP2, GRM4, P2RX7, TNFSF13B, CADPS2, NTRK2, SYTL4, NEUROD1, UNC13A, LCP2	1100	207	13528	1.84176	0.993619	0.0507735	2.45725
GOTERM_BP_FAT	GO:0003001~generation of a signal involved in cell-cell signaling	15	1.02459	0.00822746	CPLX3, SYT4, TBX3, CAMK2G, EDN1, CACNB4, PCLO, RIMS1, GRM4, P2RX7, SYN2, NTRK2, NEUROD1, SNAP25, SYK	1100	85	13528	2.17027	1	0.172094	14.1402
GOTERM_BP_FAT	GO:0007269~neurotransmitter secretion	8	0.546448	0.0176591	CPLX3, GRM4, P2RX7, SYT4, SYN2, RIMS1, PCLO, SNAP25	1100	34	13528	2.89369	1	0.261856	28.0202
GOTERM_BP_FAT	GO:0016079~synaptic vesicle exocytosis	5	0.34153	0.0286403	CPLX3, P2RX7, RIMS1, PCLO, SNAP25	1100	15	13528	4.09939	1	0.348773	41.5051
GOTERM_BP_FAT	GO:0015833~peptide transport	10	0.68306	0.0286945	CPLX3, SLC15A2, CAMK2G, EDN1, TAP1, NEUROD1, ABCA1, PCLO, SNAP25, SLC15A5	1100	54	13528	2.27744	1	0.348212	41.5653
GOTERM_BP_FAT	GO:0048489~synaptic vesicle transport	7	0.478142	0.0472731	CPLX3, P2RX7, STXBP1, RIMS1, PCLO, SNAP25, AMPH	1100	33	13528	2.60871	1	0.448578	59.0841
GOTERM_BP_FAT	GO:0006887~exocytosis	15	1.02459	0.0825481	CPLX3, CPLX2, GLRA1, STXBP1, MYO1F, VTI1B, PCLO, RIMS1, STXBP5L, LLGL2, P2RX7, CADPS2, SYTL4, SNAP25, UNC13A	1100	115	13528	1.60411	1	0.584264	79.6048
GOTERM_BP_FAT	GO:0009914~hormone transport	8	0.546448	0.09935	CPLX3, TBX3, CAMK2G, EDN1, NEUROD1, PCLO, SNAP25, CRYM	1100	49	13528	2.00787	1	0.632393	85.499
GOTERM_BP_FAT	GO:0002790~peptide secretion	7	0.478142	0.111732	CPLX3, CAMK2G, EDN1, NEUROD1, ABCA1, PCLO, SNAP25	1100	41	13528	2.09969	1	0.665147	88.7682
GOTERM_BP_FAT	GO:0046879~hormone secretion	7	0.478142	0.155076	CPLX3, TBX3, CAMK2G, EDN1, NEUROD1, PCLO, SNAP25	1100	45	13528	1.91305	1	0.756658	95.5381
GOTERM_BP_FAT	GO:0030072~peptide hormone secretion	6	0.409836	0.207056	CPLX3, CAMK2G, EDN1, NEUROD1, PCLO, SNAP25	1100	39	13528	1.89203	1	0.821961	98.6175
GOTERM_BP_FAT	GO:0030073~insulin secretion	4	0.273224	0.377659	CPLX3, CAMK2G, NEUROD1, PCLO	1100	27	13528	1.82195	1	0.943438	99.9842
Annotation Cluster 27	Enrichment Score: 1.6998908536711956
Category	Term	Count	%	PValue	Genes	List Total	Pop Hits	Pop Total	Fold Enrichment	Bonferroni	Benjamini	FDR
GOTERM_BP_FAT	GO:0010324~membrane invagination	30	2.04918	0.00647301	STON2, MSR1, WASF2, SNX3, ABCA1, AMPH, AP1S3, CD93, TRIP10, GHR, RAMP2, CUBN, TGFBR2, STXBP1, GTF2A1L, MFGE8, COLEC12, VAV1, MARCH3, SH3BP4, P2RX7, LRP10, FNBP1L, GRIA1, CXCL16, RAB34, SORT1, MERTK, CLTCL1, LRP4	1100	220	13528	1.67702	1	0.147111	11.2936
GOTERM_BP_FAT	GO:0006897~endocytosis	30	2.04918	0.00647301	STON2, MSR1, WASF2, SNX3, ABCA1, AMPH, AP1S3, CD93, TRIP10, GHR, RAMP2, CUBN, TGFBR2, STXBP1, GTF2A1L, MFGE8, COLEC12, VAV1, MARCH3, SH3BP4, P2RX7, LRP10, FNBP1L, GRIA1, CXCL16, RAB34, SORT1, MERTK, CLTCL1, LRP4	1100	220	13528	1.67702	1	0.147111	11.2936
GOTERM_BP_FAT	GO:0016044~membrane organization	43	2.93716	0.0257996	STON2, MSR1, SNAP91, WASF2, ABCA1, SNX3, RIMS1, AMPH, AP1S3, NRCAM, CD9, CRB1, CD93, BCL2, TRIP10, GHR, EGFR, RAMP2, CUBN, TGFBR2, STXBP1, VTI1B, GTF2A1L, COLEC12, MFGE8, SOD1, LPCAT2, VAV1, MARCH3, SH3BP4, P2RX7, LRP10, PLSCR4, GRIA1, VAMP8, FNBP1L, CXCL16, RAB34, SORT1, SEC13, MERTK, CLTCL1, LRP4	1100	381	13528	1.38798	1	0.324275	38.2665
GOTERM_BP_FAT	GO:0016192~vesicle-mediated transport	55	3.75683	0.146761	ALS2, MSR1, GLRA1, WASF2, STXBP5L, AP1S3, CD93, GSN, GHR, RAMP2, STXBP1, VTI1B, COLEC12, MFGE8, PCLO, LRP10, FNBP1L, VAMP8, SORT1, UNC13A, STON2, CPLX3, CPLX2, SNAP91, ABCA1, SNX3, RIMS1, LLGL2, AMPH, OSBPL1A, PLIN3, DOPEY2, TRIP10, SNAP25, RHOBTB3, CUBN, SPTBN4, TGFBR2, MYO1F, GTF2A1L, VAV1, MARCH3, SH3BP4, P2RX7, CADPS2, GRIA1, CXCL16, RAB34, SYTL4, SEC13, MERTK, ARAP3, AP4B1, CLTCL1, LRP4	1100	576	13528	1.17431	1	0.742159	94.6543
Annotation Cluster 28	Enrichment Score: 1.6640385629335466
Category	Term	Count	%	PValue	Genes	List Total	Pop Hits	Pop Total	Fold Enrichment	Bonferroni	Benjamini	FDR
GOTERM_BP_FAT	GO:0050727~regulation of inflammatory response	15	1.02459	0.00293805	PRKCA, ZFP36, A2M, ADORA2B, C3, OSMR, SERPING1, TLR4, IGF2, TNFRSF1A, KLKB1, TGM2, BCL6, CALCRL, SPN	1100	76	13528	2.42727	0.999984	0.0878263	5.28496
GOTERM_BP_FAT	GO:0032101~regulation of response to external stimulus	23	1.57104	0.00952184	PRKCA, ZFP36, PPARA, A2M, ADORA2B, OSMR, C3, EDN1, TGFBR2, SMAD3, IGF2, SERPING1, TLR4, TGFB1, TNFRSF1A, S1PR1, F3, KLKB1, HOPX, TGM2, BCL6, CALCRL, SPN	1100	159	13528	1.77898	1	0.183433	16.1846
GOTERM_BP_FAT	GO:0050729~positive regulation of inflammatory response	7	0.478142	0.0311261	PRKCA, TNFRSF1A, ADORA2B, C3, OSMR, TGM2, TLR4	1100	30	13528	2.86958	1	0.360677	44.2067
GOTERM_BP_FAT	GO:0032103~positive regulation of response to external stimulus	11	0.751366	0.0326884	PRKCA, TNFRSF1A, S1PR1, ADORA2B, C3, OSMR, F3, TGM2, SMAD3, TLR4, TGFB1	1100	64	13528	2.11375	1	0.372903	45.8437
GOTERM_BP_FAT	GO:0031349~positive regulation of defense response	12	0.819672	0.0328248	PRKCA, TNFRSF1A, IRAK3, ADORA2B, C3, OSMR, TICAM1, TGM2, NFKBIA, TLR3, TLR4, TLR8	1100	73	13528	2.02162	1	0.373048	45.9845
GOTERM_BP_FAT	GO:0048585~negative regulation of response to stimulus	13	0.887978	0.110986	ZFP36, PRKCA, PPARA, A2M, SERPING1, IGF2, TGFB1, TGFB2, STAT6, IRAK3, BCL6, CALCRL, SPN	1100	100	13528	1.59876	1	0.664349	88.5927
Annotation Cluster 29	Enrichment Score: 1.6168541875869777
Category	Term	Count	%	PValue	Genes	List Total	Pop Hits	Pop Total	Fold Enrichment	Bonferroni	Benjamini	FDR
GOTERM_BP_FAT	GO:0007163~establishment or maintenance of cell polarity	10	0.68306	0.0159051	IGF1R, LAMA1, LIMS1, CAP2, EZR, CRB1, ERBB2IP, PRICKLE2, PTK7, SPN	1100	49	13528	2.50983	1	0.249936	25.6113
GOTERM_BP_FAT	GO:0035088~establishment or maintenance of apical/basal cell polarity	5	0.34153	0.0286403	LAMA1, EZR, ERBB2IP, PRICKLE2, PTK7	1100	15	13528	4.09939	1	0.348773	41.5051
GOTERM_BP_FAT	GO:0045197~establishment or maintenance of epithelial cell apical/basal polarity	4	0.273224	0.0309687	LAMA1, ERBB2IP, PRICKLE2, PTK7	1100	9	13528	5.46586	1	0.361371	44.0392
Annotation Cluster 30	Enrichment Score: 1.5863324048226315
Category	Term	Count	%	PValue	Genes	List Total	Pop Hits	Pop Total	Fold Enrichment	Bonferroni	Benjamini	FDR
GOTERM_BP_FAT	GO:0001508~regulation of action potential	15	1.02459	0.000967509	KCNMA1, SRI, KCND2, GLRA1, GRIK2, ERBB2, TACR1, SOD1, TGFB1, ACSBG1, P2RX4, CD9, P2RX7, LGI4, QKI	1100	68	13528	2.71283	0.973456	0.0395195	1.77041
GOTERM_BP_FAT	GO:0019228~regulation of action potential in neuron	11	0.751366	0.0107124	KCNMA1, P2RX4, CD9, P2RX7, GRIK2, ERBB2, LGI4, QKI, SOD1, TGFB1, ACSBG1	1100	54	13528	2.50519	1	0.198967	18.0244
GOTERM_BP_FAT	GO:0042391~regulation of membrane potential	19	1.29781	0.0234637	KCNMA1, SRI, KCND2, GLRA1, GRIK2, ERBB2, TACR1, EDN1, CACNB4, SOD1, TGFB1, ACSBG1, P2RX4, CD9, P2RX7, BCL2, LGI4, QKI, PPP3CA	1100	134	13528	1.74377	1	0.308817	35.477
GOTERM_BP_FAT	GO:0042552~myelination	7	0.478142	0.0839235	CD9, ERBB2, LGI4, QKI, SOD1, TGFB1, ACSBG1	1100	38	13528	2.26545	1	0.58662	80.1617
GOTERM_BP_FAT	GO:0007272~ensheathment of neurons	7	0.478142	0.121925	CD9, ERBB2, LGI4, QKI, SOD1, TGFB1, ACSBG1	1100	42	13528	2.0497	1	0.688441	90.9227
GOTERM_BP_FAT	GO:0008366~axon ensheathment	7	0.478142	0.121925	CD9, ERBB2, LGI4, QKI, SOD1, TGFB1, ACSBG1	1100	42	13528	2.0497	1	0.688441	90.9227
Annotation Cluster 31	Enrichment Score: 1.5771826787713759
Category	Term	Count	%	PValue	Genes	List Total	Pop Hits	Pop Total	Fold Enrichment	Bonferroni	Benjamini	FDR
GOTERM_BP_FAT	GO:0045766~positive regulation of angiogenesis	8	0.546448	0.00381095	TNFRSF1A, F3, AMOT, TNFSF12, RUNX1, FGF2, HDAC7, ANGPTL4	1100	26	13528	3.78406	0.999999	0.104266	6.8035
GOTERM_BP_FAT	GO:0010595~positive regulation of endothelial cell migration	5	0.34153	0.0170843	EDN1, AMOT, FGF2, HDAC7, TGFB1	1100	13	13528	4.73007	1	0.259535	27.2391
GOTERM_BP_FAT	GO:0043536~positive regulation of blood vessel endothelial cell migration	4	0.273224	0.0309687	AMOT, FGF2, HDAC7, TGFB1	1100	9	13528	5.46586	1	0.361371	44.0392
GOTERM_BP_FAT	GO:0010594~regulation of endothelial cell migration	6	0.409836	0.0475707	ACVRL1, EDN1, AMOT, FGF2, HDAC7, TGFB1	1100	25	13528	2.95156	1	0.447477	59.3193
GOTERM_BP_FAT	GO:0043535~regulation of blood vessel endothelial cell migration	4	0.273224	0.135579	AMOT, FGF2, HDAC7, TGFB1	1100	16	13528	3.07455	1	0.72257	93.2024
Annotation Cluster 32	Enrichment Score: 1.5582111349059284
Category	Term	Count	%	PValue	Genes	List Total	Pop Hits	Pop Total	Fold Enrichment	Bonferroni	Benjamini	FDR
GOTERM_BP_FAT	GO:0042060~wound healing	31	2.11749	0.00034927	GNA13, PPARA, ACVRL1, ERBB2, GNA12, TIMP3, TGFB1, TGFB2, CD9, CD44, GSN, KLKB1, P2RY1, SCNN1G, ENTPD1, PAPSS2, FGF2, FUT10, TGFBR2, STXBP1, F8, SMAD3, IGF2, SERPING1, ANXA5, NOTCH2, VWF, NOTCH1, PLSCR4, F3, ENG	1100	191	13528	1.99604	0.730083	0.0188013	0.642566
GOTERM_BP_FAT	GO:0007599~hemostasis	16	1.0929	0.0280043	GNA13, GNA12, F8, STXBP1, SERPING1, ANXA5, CD9, GPI, VWF, FLI1, PLSCR4, KLKB1, F3, P2RY1, ENTPD1, PAPSS2	1100	108	13528	1.82195	1	0.343541	40.7944
GOTERM_BP_FAT	GO:0050878~regulation of body fluid levels	19	1.29781	0.0367469	KCNMA1, GNA13, EDN1, GNA12, F8, STXBP1, SERPING1, ANXA5, CD9, APLNR, GPI, VWF, FLI1, PLSCR4, F3, KLKB1, P2RY1, ENTPD1, PAPSS2	1100	141	13528	1.6572	1	0.394247	49.8868
GOTERM_BP_FAT	GO:0050817~coagulation	14	0.956284	0.0692121	GNA13, GNA12, F8, STXBP1, SERPING1, ANXA5, CD9, VWF, PLSCR4, KLKB1, F3, P2RY1, ENTPD1, PAPSS2	1100	102	13528	1.68799	1	0.538226	73.3814
GOTERM_BP_FAT	GO:0007596~blood coagulation	14	0.956284	0.0692121	GNA13, GNA12, F8, STXBP1, SERPING1, ANXA5, CD9, VWF, PLSCR4, KLKB1, F3, P2RY1, ENTPD1, PAPSS2	1100	102	13528	1.68799	1	0.538226	73.3814
GOTERM_BP_FAT	GO:0030168~platelet activation	5	0.34153	0.259873	GNA13, CD9, VWF, STXBP1, ENTPD1	1100	32	13528	1.92159	1	0.874305	99.6125
Annotation Cluster 33	Enrichment Score: 1.4863252565984435
Category	Term	Count	%	PValue	Genes	List Total	Pop Hits	Pop Total	Fold Enrichment	Bonferroni	Benjamini	FDR
GOTERM_BP_FAT	GO:0035295~tube development	30	2.04918	0.00647301	DLC1, WNT5A, GNA13, CLCN2, SHROOM3, EDN1, PTK7, PAX3, GLI2, GLI3, LGR4, GLI1, CTTNBP2, CD44, CTGF, CRISPLD2, BCL2, FGF1, PCSK5, FGF2, FLT1, TBX3, TGFBR2, NOTCH1, SALL1, PSEN2, HSD11B1, HOPX, TGIF1, ENG	1100	220	13528	1.67702	1	0.147111	11.2936
GOTERM_BP_FAT	GO:0001763~morphogenesis of a branching structure	12	0.819672	0.0358391	GNA13, NOTCH1, FLT1, TBX3, CD44, BCL2, EDN1, TGFBR2, GLI2, ENG, GLI3, TGFB1	1100	74	13528	1.9943	1	0.390888	49.008
GOTERM_BP_FAT	GO:0048754~branching morphogenesis of a tube	11	0.751366	0.0359306	GNA13, NOTCH1, FLT1, TBX3, CD44, BCL2, EDN1, TGFBR2, GLI2, ENG, GLI3	1100	65	13528	2.08123	1	0.390579	49.0972
GOTERM_BP_FAT	GO:0035239~tube morphogenesis	17	1.1612	0.0519382	DLC1, GNA13, SHROOM3, FLT1, TBX3, TGFBR2, EDN1, PTK7, PAX3, GLI2, GLI3, LGR4, NOTCH1, CD44, BCL2, TGIF1, ENG	1100	127	13528	1.64621	1	0.464663	62.6273
GOTERM_BP_FAT	GO:0001569~patterning of blood vessels	5	0.34153	0.0854987	GNA13, FLT1, EDN1, TGFBR2, ENG	1100	21	13528	2.92814	1	0.591766	80.7818
Annotation Cluster 34	Enrichment Score: 1.4773697845360239
Category	Term	Count	%	PValue	Genes	List Total	Pop Hits	Pop Total	Fold Enrichment	Bonferroni	Benjamini	FDR
GOTERM_BP_FAT	GO:0048678~response to axon injury	6	0.409836	0.0194083	LAMB2, ERBB2, BCL2, RXRA, CHST3, SOD1	1100	20	13528	3.68945	1	0.278602	30.349
GOTERM_BP_FAT	GO:0031099~regeneration	12	0.819672	0.022553	NOTCH2, NOTCH1, LAMB2, GSN, BCL2, RXRA, LIFR, AXL, CHST3, ANGPT1, TIMP3, TGFB1	1100	69	13528	2.13881	1	0.305048	34.3576
GOTERM_BP_FAT	GO:0031103~axon regeneration	4	0.273224	0.0416233	LAMB2, BCL2, RXRA, CHST3	1100	10	13528	4.91927	1	0.420647	54.3671
GOTERM_BP_FAT	GO:0031102~neuron projection regeneration	4	0.273224	0.067607	LAMB2, BCL2, RXRA, CHST3	1100	12	13528	4.09939	1	0.533682	72.5215
Annotation Cluster 35	Enrichment Score: 1.457910910282652
Category	Term	Count	%	PValue	Genes	List Total	Pop Hits	Pop Total	Fold Enrichment	Bonferroni	Benjamini	FDR
GOTERM_BP_FAT	GO:0003013~circulatory system process	25	1.70765	0.0159041	PPARA, C3AR1, ACVRL1, ADORA2B, TACR1, EDN1, EDNRB, CTTNBP2, FLI1, ECE1, NISCH, MYOF, PCSK5, MAP2K6, KCNMA1, SERPING1, ATP1A1, ATP1A2, SOD1, P2RX4, KCNJ8, PSEN2, AMOT, ABAT, ENG	1100	186	13528	1.65298	1	0.250958	25.6098
GOTERM_BP_FAT	GO:0008015~blood circulation	25	1.70765	0.0159041	PPARA, C3AR1, ACVRL1, ADORA2B, TACR1, EDN1, EDNRB, CTTNBP2, FLI1, ECE1, NISCH, MYOF, PCSK5, MAP2K6, KCNMA1, SERPING1, ATP1A1, ATP1A2, SOD1, P2RX4, KCNJ8, PSEN2, AMOT, ABAT, ENG	1100	186	13528	1.65298	1	0.250958	25.6098
GOTERM_BP_FAT	GO:0008217~regulation of blood pressure	14	0.956284	0.0609343	PPARA, ACVRL1, TACR1, EDN1, ATP1A1, ATP1A2, SOD1, P2RX4, EDNRB, ECE1, NISCH, ABAT, ENG, PCSK5	1100	100	13528	1.72175	1	0.503119	68.6568
GOTERM_BP_FAT	GO:0003018~vascular process in circulatory system	9	0.614754	0.0956043	KCNMA1, P2RX4, CTTNBP2, EDNRB, ADORA2B, KCNJ8, EDN1, AMOT, SOD1	1100	58	13528	1.90834	1	0.624133	84.3448
Annotation Cluster 36	Enrichment Score: 1.4311201754698661
Category	Term	Count	%	PValue	Genes	List Total	Pop Hits	Pop Total	Fold Enrichment	Bonferroni	Benjamini	FDR
GOTERM_BP_FAT	GO:0016202~regulation of striated muscle tissue development	11	0.751366	0.00617077	NOTCH1, TBX3, BCL2, HEY2, TGFBR2, SMAD3, CXADR, IGFBP3, ZFHX3, FGF2, TGFB1	1100	50	13528	2.7056	1	0.143333	10.7943
GOTERM_BP_FAT	GO:0048634~regulation of muscle development	11	0.751366	0.00713082	NOTCH1, TBX3, BCL2, HEY2, TGFBR2, SMAD3, CXADR, IGFBP3, ZFHX3, FGF2, TGFB1	1100	51	13528	2.65255	1	0.158006	12.3712
GOTERM_BP_FAT	GO:0055021~regulation of cardiac muscle growth	4	0.273224	0.0538618	HEY2, TGFBR2, CXADR, FGF2	1100	11	13528	4.47207	1	0.474092	64.0022
GOTERM_BP_FAT	GO:0055024~regulation of cardiac muscle tissue development	4	0.273224	0.0538618	HEY2, TGFBR2, CXADR, FGF2	1100	11	13528	4.47207	1	0.474092	64.0022
GOTERM_BP_FAT	GO:0060043~regulation of cardiac muscle cell proliferation	4	0.273224	0.0538618	HEY2, TGFBR2, CXADR, FGF2	1100	11	13528	4.47207	1	0.474092	64.0022
GOTERM_BP_FAT	GO:0060420~regulation of heart growth	4	0.273224	0.067607	HEY2, TGFBR2, CXADR, FGF2	1100	12	13528	4.09939	1	0.533682	72.5215
GOTERM_BP_FAT	GO:0048638~regulation of developmental growth	8	0.546448	0.0834415	NRCAM, SEMA4F, HEY2, TGFBR2, HOPX, CXADR, CDH4, FGF2	1100	47	13528	2.09331	1	0.585405	79.9682
GOTERM_BP_FAT	GO:0046620~regulation of organ growth	6	0.409836	0.0916946	HEY2, TGFBR2, CSDA, SOD1, CXADR, FGF2	1100	30	13528	2.45964	1	0.611844	83.0477
Annotation Cluster 37	Enrichment Score: 1.403369865567116
Category	Term	Count	%	PValue	Genes	List Total	Pop Hits	Pop Total	Fold Enrichment	Bonferroni	Benjamini	FDR
GOTERM_BP_FAT	GO:0050777~negative regulation of immune response	9	0.614754	0.000571273	STAT6, IRAK3, A2M, BCL6, SERPING1, IGF2, SPN, TGFB1, TGFB2	1100	25	13528	4.42735	0.882617	0.0261016	1.04896
GOTERM_BP_FAT	GO:0045824~negative regulation of innate immune response	4	0.273224	0.00200924	IRAK3, A2M, SERPING1, IGF2	1100	4	13528	12.2982	0.999469	0.0662507	3.64346
GOTERM_BP_FAT	GO:0002673~regulation of acute inflammatory response	7	0.478142	0.00531218	A2M, C3, OSMR, KLKB1, SERPING1, IGF2, SPN	1100	21	13528	4.09939	1	0.131183	9.3614
GOTERM_BP_FAT	GO:0002698~negative regulation of immune effector process	6	0.409836	0.00717216	IRAK3, A2M, BCL6, SERPING1, IGF2, SPN	1100	16	13528	4.61182	1	0.157921	12.4385
GOTERM_BP_FAT	GO:0031348~negative regulation of defense response	7	0.478142	0.067787	ZFP36, IRAK3, A2M, SERPING1, IGF2, CALCRL, SPN	1100	36	13528	2.39131	1	0.533629	72.6192
GOTERM_BP_FAT	GO:0070613~regulation of protein processing	3	0.204918	0.0793886	A2M, KLKB1, SERPING1	1100	6	13528	6.14909	1	0.575417	78.2689
GOTERM_BP_FAT	GO:0010953~regulation of protein maturation by peptide bond cleavage	3	0.204918	0.0793886	A2M, KLKB1, SERPING1	1100	6	13528	6.14909	1	0.575417	78.2689
GOTERM_BP_FAT	GO:0045861~negative regulation of proteolysis	5	0.34153	0.0980952	A2M, PTPN3, SERPING1, IGF2, TIMP3	1100	22	13528	2.79504	1	0.632188	85.1217
GOTERM_BP_FAT	GO:0048585~negative regulation of response to stimulus	13	0.887978	0.110986	ZFP36, PRKCA, PPARA, A2M, SERPING1, IGF2, TGFB1, TGFB2, STAT6, IRAK3, BCL6, CALCRL, SPN	1100	100	13528	1.59876	1	0.664349	88.5927
GOTERM_BP_FAT	GO:0030162~regulation of proteolysis	7	0.478142	0.258909	A2M, SERPINE2, PTPN3, KLKB1, SERPING1, IGF2, TIMP3	1100	53	13528	1.62429	1	0.873654	99.6031
GOTERM_BP_FAT	GO:0050728~negative regulation of inflammatory response	4	0.273224	0.466625	ZFP36, IGF2, CALCRL, SPN	1100	31	13528	1.58686	1	0.971546	99.9991
GOTERM_BP_FAT	GO:0032102~negative regulation of response to external stimulus	5	0.34153	0.587585	ZFP36, PPARA, IGF2, CALCRL, SPN	1100	50	13528	1.22982	1	0.990814	100
Annotation Cluster 38	Enrichment Score: 1.3791880377913575
Category	Term	Count	%	PValue	Genes	List Total	Pop Hits	Pop Total	Fold Enrichment	Bonferroni	Benjamini	FDR
GOTERM_BP_FAT	GO:0060284~regulation of cell development	28	1.91257	0.00849391	IRX3, EDN1, SOX5, REST, GLI2, CDH4, TGFB1, TGFB2, NRCAM, BCL2, NUMB, FGF2, NKX2-2, MT3, TBX3, SMAD3, IGF2, ASCL1, NOTCH1, SEMA4F, NTRK2, TGIF1, NEUROD1, TGFBR3, CNTN4, ID4, ZFHX3, IGFBP3	1100	205	13528	1.67975	1	0.175228	14.5648
GOTERM_BP_FAT	GO:0051960~regulation of nervous system development	24	1.63934	0.0386288	PRKCA, IRX3, SOX5, REST, GLI2, CDH4, TGFB1, GLI1, NRCAM, ASCL1, NOTCH1, SEMA4F, BCL2, NUMB, NTRK2, TGIF1, NEUROD1, ID4, CNTN4, FGF2, SNAP25, CHRD, NKX2-2, MT3	1100	192	13528	1.53727	1	0.406593	51.663
GOTERM_BP_FAT	GO:0045664~regulation of neuron differentiation	17	1.1612	0.0728119	IRX3, SOX5, REST, GLI2, CDH4, NRCAM, ASCL1, NOTCH1, SEMA4F, BCL2, NUMB, NTRK2, TGIF1, NEUROD1, CNTN4, ID4, NKX2-2	1100	133	13528	1.57195	1	0.554012	75.2184
GOTERM_BP_FAT	GO:0050767~regulation of neurogenesis	19	1.29781	0.127358	IRX3, SOX5, REST, GLI2, CDH4, TGFB1, NRCAM, ASCL1, NOTCH1, SEMA4F, BCL2, NUMB, NTRK2, TGIF1, NEUROD1, CNTN4, ID4, NKX2-2, MT3	1100	166	13528	1.40762	1	0.701878	91.9051
Annotation Cluster 39	Enrichment Score: 1.3766966426330964
Category	Term	Count	%	PValue	Genes	List Total	Pop Hits	Pop Total	Fold Enrichment	Bonferroni	Benjamini	FDR
GOTERM_BP_FAT	GO:0006937~regulation of muscle contraction	14	0.956284	0.00487802	PRKCA, KCNMA1, SRI, FLT1, ADORA2B, TACR1, EDN1, ATP1A1, ATP1A2, SDC4, SOD1, TPM3, P2RX4, CALCRL	1100	72	13528	2.39131	1	0.124398	8.62856
GOTERM_BP_FAT	GO:0045932~negative regulation of muscle contraction	5	0.34153	0.012626	KCNMA1, P2RX4, ADORA2B, ATP1A2, SOD1	1100	12	13528	5.12424	1	0.217724	20.9016
GOTERM_BP_FAT	GO:0042311~vasodilation	7	0.478142	0.0159074	KCNMA1, P2RX4, CTTNBP2, EDNRB, ADORA2B, KCNJ8, SOD1	1100	26	13528	3.31105	1	0.248939	25.6145
GOTERM_BP_FAT	GO:0060087~relaxation of vascular smooth muscle	3	0.204918	0.035417	KCNMA1, ADORA2B, SOD1	1100	4	13528	9.22364	1	0.390544	48.5944
GOTERM_BP_FAT	GO:0045986~negative regulation of smooth muscle contraction	3	0.204918	0.0793886	KCNMA1, ADORA2B, SOD1	1100	6	13528	6.14909	1	0.575417	78.2689
GOTERM_BP_FAT	GO:0006940~regulation of smooth muscle contraction	7	0.478142	0.0839235	KCNMA1, FLT1, ADORA2B, TACR1, EDN1, ATP1A2, SOD1	1100	38	13528	2.26545	1	0.58662	80.1617
GOTERM_BP_FAT	GO:0003018~vascular process in circulatory system	9	0.614754	0.0956043	KCNMA1, P2RX4, CTTNBP2, EDNRB, ADORA2B, KCNJ8, EDN1, AMOT, SOD1	1100	58	13528	1.90834	1	0.624133	84.3448
GOTERM_BP_FAT	GO:0050880~regulation of blood vessel size	8	0.546448	0.135721	KCNMA1, P2RX4, CTTNBP2, EDNRB, ADORA2B, KCNJ8, EDN1, SOD1	1100	53	13528	1.85633	1	0.722136	93.2229
GOTERM_BP_FAT	GO:0035150~regulation of tube size	8	0.546448	0.135721	KCNMA1, P2RX4, CTTNBP2, EDNRB, ADORA2B, KCNJ8, EDN1, SOD1	1100	53	13528	1.85633	1	0.722136	93.2229
Annotation Cluster 40	Enrichment Score: 1.354196080591997
Category	Term	Count	%	PValue	Genes	List Total	Pop Hits	Pop Total	Fold Enrichment	Bonferroni	Benjamini	FDR
GOTERM_BP_FAT	GO:0001708~cell fate specification	12	0.819672	0.00223455	ASCL1, NOTCH1, EYA2, WNT3, SALL1, PSEN2, SOX9, GLI2, FGF1, FGF2, GLI3, NKX2-2	1100	51	13528	2.89369	0.999772	0.0715313	4.04411
GOTERM_BP_FAT	GO:0045168~cell-cell signaling involved in cell fate specification	4	0.273224	0.196839	WNT3, SALL1, FGF1, FGF2	1100	19	13528	2.58909	1	0.807345	98.2491
GOTERM_BP_FAT	GO:0031128~developmental induction	4	0.273224	0.196839	WNT3, SALL1, FGF1, FGF2	1100	19	13528	2.58909	1	0.807345	98.2491
Annotation Cluster 41	Enrichment Score: 1.3455403310361675
Category	Term	Count	%	PValue	Genes	List Total	Pop Hits	Pop Total	Fold Enrichment	Bonferroni	Benjamini	FDR
GOTERM_BP_FAT	GO:0050777~negative regulation of immune response	9	0.614754	0.000571273	STAT6, IRAK3, A2M, BCL6, SERPING1, IGF2, SPN, TGFB1, TGFB2	1100	25	13528	4.42735	0.882617	0.0261016	1.04896
GOTERM_BP_FAT	GO:0002706~regulation of lymphocyte mediated immunity	8	0.546448	0.145713	STAT6, P2RX7, C3, BCL6, TNFSF12, SPN, TGFB1, B2M	1100	54	13528	1.82195	1	0.74024	94.5318
GOTERM_BP_FAT	GO:0002820~negative regulation of adaptive immune response	3	0.204918	0.223228	STAT6, BCL6, SPN	1100	11	13528	3.35405	1	0.838737	99.0548
GOTERM_BP_FAT	GO:0002823~negative regulation of adaptive immune response based on somatic recombination of immune receptors built from immunoglobulin superfamily domains	3	0.204918	0.223228	STAT6, BCL6, SPN	1100	11	13528	3.35405	1	0.838737	99.0548
Annotation Cluster 42	Enrichment Score: 1.3206418665198218
Category	Term	Count	%	PValue	Genes	List Total	Pop Hits	Pop Total	Fold Enrichment	Bonferroni	Benjamini	FDR
GOTERM_BP_FAT	GO:0048565~gut development	9	0.614754	0.0071869	EDNRB, NOTCH1, BCL2, RXRA, GLI2, PCSK5, GLI3, TCF7L2, TGFB1	1100	36	13528	3.07455	1	0.157301	12.4625
GOTERM_BP_FAT	GO:0007439~ectodermal gut development	4	0.273224	0.0416233	NOTCH1, GLI2, GLI3, TCF7L2	1100	10	13528	4.91927	1	0.420647	54.3671
GOTERM_BP_FAT	GO:0048567~ectodermal gut morphogenesis	4	0.273224	0.0416233	NOTCH1, GLI2, GLI3, TCF7L2	1100	10	13528	4.91927	1	0.420647	54.3671
GOTERM_BP_FAT	GO:0048547~gut morphogenesis	5	0.34153	0.04389	NOTCH1, BCL2, GLI2, GLI3, TCF7L2	1100	17	13528	3.61711	1	0.428228	56.3182
GOTERM_BP_FAT	GO:0007442~hindgut morphogenesis	3	0.204918	0.0558822	GLI2, GLI3, TCF7L2	1100	5	13528	7.37891	1	0.481734	65.3946
GOTERM_BP_FAT	GO:0048546~digestive tract morphogenesis	5	0.34153	0.0854987	NOTCH1, BCL2, GLI2, GLI3, TCF7L2	1100	21	13528	2.92814	1	0.591766	80.7818
GOTERM_BP_FAT	GO:0055123~digestive system development	5	0.34153	0.0854987	NOTCH1, BCL2, GLI2, GLI3, TCF7L2	1100	21	13528	2.92814	1	0.591766	80.7818
GOTERM_BP_FAT	GO:0048663~neuron fate commitment	7	0.478142	0.121925	ASCL1, NOTCH1, PAX3, GLI2, GLI3, NKX2-2, TGFB2	1100	42	13528	2.0497	1	0.688441	90.9227
Annotation Cluster 43	Enrichment Score: 1.3155790549559427
Category	Term	Count	%	PValue	Genes	List Total	Pop Hits	Pop Total	Fold Enrichment	Bonferroni	Benjamini	FDR
GOTERM_BP_FAT	GO:0042063~gliogenesis	13	0.887978	0.00558364	EGFR, ERBB2, C1S, SOD1, TGFB2, ASCL1, NOTCH1, PTK2B, GSN, PHGDH, RELN, FGF2, NKX2-2	1100	65	13528	2.45964	1	0.133921	9.81678
GOTERM_BP_FAT	GO:0010001~glial cell differentiation	11	0.751366	0.00939354	EGFR, ASCL1, NOTCH1, GSN, ERBB2, PHGDH, RELN, C1S, SOD1, FGF2, NKX2-2	1100	53	13528	2.55245	1	0.184007	15.9841
GOTERM_BP_FAT	GO:0021782~glial cell development	6	0.409836	0.0551096	EGFR, ASCL1, GSN, PHGDH, SOD1, NKX2-2	1100	26	13528	2.83804	1	0.478941	64.8682
GOTERM_BP_FAT	GO:0048709~oligodendrocyte differentiation	4	0.273224	0.26326	ASCL1, NOTCH1, GSN, NKX2-2	1100	22	13528	2.23603	1	0.87633	99.644
GOTERM_BP_FAT	GO:0014003~oligodendrocyte development	3	0.204918	0.347333	ASCL1, GSN, NKX2-2	1100	15	13528	2.45964	1	0.930785	99.9619
Annotation Cluster 44	Enrichment Score: 1.3090290033647425
Category	Term	Count	%	PValue	Genes	List Total	Pop Hits	Pop Total	Fold Enrichment	Bonferroni	Benjamini	FDR
GOTERM_BP_FAT	GO:0045785~positive regulation of cell adhesion	12	0.819672	0.00823142	ITGA6, ERBB2, SMOC1, CSF1, CCDC80, TGM2, SMAD3, ECM2, FGF1, VAV1, CHRD, TGFB2	1100	60	13528	2.45964	1	0.171221	14.1465
GOTERM_BP_FAT	GO:0010810~regulation of cell-substrate adhesion	8	0.546448	0.0760762	ACVRL1, BCL2, SMOC1, CSF1, CCDC80, SMAD3, BCL6, ECM2	1100	46	13528	2.13881	1	0.562335	76.7799
GOTERM_BP_FAT	GO:0010811~positive regulation of cell-substrate adhesion	5	0.34153	0.188881	SMOC1, CSF1, CCDC80, SMAD3, ECM2	1100	28	13528	2.1961	1	0.801081	97.8997
Annotation Cluster 45	Enrichment Score: 1.293545321291839
Category	Term	Count	%	PValue	Genes	List Total	Pop Hits	Pop Total	Fold Enrichment	Bonferroni	Benjamini	FDR
GOTERM_BP_FAT	GO:0002684~positive regulation of immune system process	40	2.73224	1.83665e-05	C3AR1, ADORA2B, BLM, C3, TACR1, CLU, NFKBIA, TLR3, TLR4, C1R, ITPKB, CACNB4, C1S, TNFSF12, C1QC, PNP, CD74, TGFB1, TLR8, TGFB2, B2M, STAT6, IRAK3, IL4R, TICAM1, CFH, BCL6, IL13RA1, SPN, SYK, C4B, TGFBR2, SERPING1, C1QB, CD37, P2RX7, CBLB, TNFSF13B, PSEN2, VSIG4	1100	238	13528	2.06692	0.0665397	0.00221872	0.0338874
GOTERM_BP_FAT	GO:0002683~negative regulation of immune system process	16	1.0929	0.00257308	A2M, ELF1, ERBB2, IGF2, SERPING1, CD74, TGFB1, TGFB2, STAT6, IRAK3, CBLB, IL4R, BCL6, FAS, VSIG4, SPN	1100	83	13528	2.37073	0.999936	0.079239	4.64312
GOTERM_BP_FAT	GO:0050867~positive regulation of cell activation	18	1.22951	0.00804518	ADORA2B, BLM, TACR1, TGFBR2, ITPKB, TLR4, TNFSF12, PNP, CD74, TGFB1, STAT6, TNFSF13B, IL4R, TICAM1, BCL6, IL13RA1, SPN, SYK	1100	111	13528	1.9943	1	0.170502	13.8485
GOTERM_BP_FAT	GO:0051251~positive regulation of lymphocyte activation	16	1.0929	0.0113194	BLM, TACR1, TGFBR2, ITPKB, TNFSF12, PNP, CD74, TGFB1, STAT6, TNFSF13B, IL4R, TICAM1, BCL6, IL13RA1, SPN, SYK	1100	97	13528	2.02857	1	0.207013	18.9476
GOTERM_BP_FAT	GO:0002696~positive regulation of leukocyte activation	17	1.1612	0.011391	ADORA2B, BLM, TACR1, TGFBR2, ITPKB, TNFSF12, PNP, CD74, TGFB1, STAT6, TNFSF13B, IL4R, TICAM1, BCL6, IL13RA1, SPN, SYK	1100	106	13528	1.97235	1	0.206193	19.0559
GOTERM_BP_FAT	GO:0050865~regulation of cell activation	24	1.63934	0.0146961	ADORA2B, BLM, TACR1, ERBB2, TGFBR2, TLR4, ITPKB, TNFSF12, RORA, SOD1, PNP, TGFB1, CD74, STAT6, CBLB, TNFSF13B, IL4R, TICAM1, BCL6, FAS, VSIG4, IL13RA1, SPN, SYK	1100	175	13528	1.68661	1	0.240256	23.9065
GOTERM_BP_FAT	GO:0050871~positive regulation of B cell activation	8	0.546448	0.0150492	STAT6, TNFSF13B, TICAM1, BCL6, TNFSF12, IL13RA1, TGFB1, SYK	1100	33	13528	2.98138	1	0.244247	24.4082
GOTERM_BP_FAT	GO:0002694~regulation of leukocyte activation	23	1.57104	0.0153276	ADORA2B, BLM, TACR1, ERBB2, TGFBR2, ITPKB, TNFSF12, RORA, SOD1, PNP, TGFB1, CD74, STAT6, CBLB, TNFSF13B, IL4R, TICAM1, BCL6, FAS, VSIG4, IL13RA1, SPN, SYK	1100	166	13528	1.70396	1	0.24713	24.8015
GOTERM_BP_FAT	GO:0051249~regulation of lymphocyte activation	21	1.43443	0.0165732	BLM, ERBB2, TACR1, TGFBR2, ITPKB, TNFSF12, SOD1, PNP, TGFB1, CD74, STAT6, CBLB, TNFSF13B, IL4R, TICAM1, BCL6, FAS, VSIG4, IL13RA1, SPN, SYK	1100	148	13528	1.74501	1	0.253809	26.5376
GOTERM_BP_FAT	GO:0032944~regulation of mononuclear cell proliferation	14	0.956284	0.0175253	BLM, CSF1, ERBB2, TACR1, PNP, TGFB1, CBLB, TNFSF13B, TICAM1, BCL6, VSIG4, IL13RA1, SPN, SYK	1100	84	13528	2.0497	1	0.263216	27.8392
GOTERM_BP_FAT	GO:0070663~regulation of leukocyte proliferation	14	0.956284	0.0175253	BLM, CSF1, ERBB2, TACR1, PNP, TGFB1, CBLB, TNFSF13B, TICAM1, BCL6, VSIG4, IL13RA1, SPN, SYK	1100	84	13528	2.0497	1	0.263216	27.8392
GOTERM_BP_FAT	GO:0046634~regulation of alpha-beta T cell activation	8	0.546448	0.0238027	CBLB, BLM, IL4R, TGFBR2, ITPKB, BCL6, PNP, SYK	1100	36	13528	2.73293	1	0.310417	35.8891
GOTERM_BP_FAT	GO:0050670~regulation of lymphocyte proliferation	13	0.887978	0.0353224	BLM, ERBB2, TACR1, PNP, TGFB1, CBLB, TNFSF13B, TICAM1, BCL6, VSIG4, IL13RA1, SPN, SYK	1100	83	13528	1.92622	1	0.391943	48.5013
GOTERM_BP_FAT	GO:0032946~positive regulation of mononuclear cell proliferation	10	0.68306	0.035406	TNFSF13B, BLM, TACR1, CSF1, TICAM1, BCL6, IL13RA1, PNP, SPN, SYK	1100	56	13528	2.1961	1	0.391557	48.5836
GOTERM_BP_FAT	GO:0070665~positive regulation of leukocyte proliferation	10	0.68306	0.035406	TNFSF13B, BLM, TACR1, CSF1, TICAM1, BCL6, IL13RA1, PNP, SPN, SYK	1100	56	13528	2.1961	1	0.391557	48.5836
GOTERM_BP_FAT	GO:0046637~regulation of alpha-beta T cell differentiation	6	0.409836	0.0475707	IL4R, TGFBR2, ITPKB, BCL6, PNP, SYK	1100	25	13528	2.95156	1	0.447477	59.3193
GOTERM_BP_FAT	GO:0050868~negative regulation of T cell activation	8	0.546448	0.0505763	CBLB, ERBB2, IL4R, BCL6, VSIG4, CD74, SPN, TGFB1	1100	42	13528	2.34251	1	0.460814	61.6242
GOTERM_BP_FAT	GO:0045580~regulation of T cell differentiation	9	0.614754	0.0518652	ERBB2, IL4R, TGFBR2, ITPKB, BCL6, SOD1, PNP, CD74, SYK	1100	51	13528	2.17027	1	0.467335	62.5743
GOTERM_BP_FAT	GO:0050864~regulation of B cell activation	9	0.614754	0.0518652	STAT6, TNFSF13B, TICAM1, BCL6, TNFSF12, FAS, IL13RA1, TGFB1, SYK	1100	51	13528	2.17027	1	0.467335	62.5743
GOTERM_BP_FAT	GO:0046635~positive regulation of alpha-beta T cell activation	6	0.409836	0.0551096	BLM, IL4R, TGFBR2, ITPKB, PNP, SYK	1100	26	13528	2.83804	1	0.478941	64.8682
GOTERM_BP_FAT	GO:0045619~regulation of lymphocyte differentiation	10	0.68306	0.0671051	ERBB2, IL4R, TGFBR2, ITPKB, BCL6, FAS, SOD1, PNP, CD74, SYK	1100	63	13528	1.95209	1	0.531973	72.2472
GOTERM_BP_FAT	GO:0051250~negative regulation of lymphocyte activation	9	0.614754	0.0686302	CBLB, ERBB2, IL4R, BCL6, FAS, VSIG4, CD74, SPN, TGFB1	1100	54	13528	2.0497	1	0.53716	73.0726
GOTERM_BP_FAT	GO:0046638~positive regulation of alpha-beta T cell differentiation	5	0.34153	0.0737491	IL4R, TGFBR2, ITPKB, PNP, SYK	1100	20	13528	3.07455	1	0.553704	75.6766
GOTERM_BP_FAT	GO:0050671~positive regulation of lymphocyte proliferation	9	0.614754	0.0748773	TNFSF13B, BLM, TACR1, TICAM1, BCL6, IL13RA1, PNP, SPN, SYK	1100	55	13528	2.01243	1	0.558383	76.2175
GOTERM_BP_FAT	GO:0002695~negative regulation of leukocyte activation	9	0.614754	0.0883654	CBLB, ERBB2, IL4R, BCL6, FAS, VSIG4, CD74, SPN, TGFB1	1100	57	13528	1.94182	1	0.600512	81.8636
GOTERM_BP_FAT	GO:0050863~regulation of T cell activation	15	1.02459	0.0920769	BLM, ERBB2, TGFBR2, ITPKB, SOD1, PNP, CD74, TGFB1, CBLB, TNFSF13B, IL4R, BCL6, VSIG4, SPN, SYK	1100	117	13528	1.57669	1	0.612486	83.1789
GOTERM_BP_FAT	GO:0045582~positive regulation of T cell differentiation	6	0.409836	0.113692	IL4R, TGFBR2, ITPKB, PNP, CD74, SYK	1100	32	13528	2.30591	1	0.667427	89.2167
GOTERM_BP_FAT	GO:0050866~negative regulation of cell activation	9	0.614754	0.119266	CBLB, ERBB2, IL4R, BCL6, FAS, VSIG4, CD74, SPN, TGFB1	1100	61	13528	1.81449	1	0.681624	90.4018
GOTERM_BP_FAT	GO:0042129~regulation of T cell proliferation	9	0.614754	0.127786	CBLB, TNFSF13B, BLM, ERBB2, VSIG4, PNP, SPN, TGFB1, SYK	1100	62	13528	1.78522	1	0.701469	91.978
GOTERM_BP_FAT	GO:0045621~positive regulation of lymphocyte differentiation	6	0.409836	0.150871	IL4R, TGFBR2, ITPKB, PNP, CD74, SYK	1100	35	13528	2.10826	1	0.750217	95.11
GOTERM_BP_FAT	GO:0042130~negative regulation of T cell proliferation	5	0.34153	0.172203	CBLB, ERBB2, VSIG4, SPN, TGFB1	1100	27	13528	2.27744	1	0.779953	96.9422
GOTERM_BP_FAT	GO:0030890~positive regulation of B cell proliferation	4	0.273224	0.218561	TNFSF13B, TICAM1, BCL6, IL13RA1	1100	20	13528	2.45964	1	0.83334	98.9443
GOTERM_BP_FAT	GO:0045581~negative regulation of T cell differentiation	3	0.204918	0.223228	IL4R, BCL6, CD74	1100	11	13528	3.35405	1	0.838737	99.0548
GOTERM_BP_FAT	GO:0046636~negative regulation of alpha-beta T cell activation	3	0.204918	0.223228	CBLB, IL4R, BCL6	1100	11	13528	3.35405	1	0.838737	99.0548
GOTERM_BP_FAT	GO:0050672~negative regulation of lymphocyte proliferation	5	0.34153	0.259873	CBLB, ERBB2, VSIG4, SPN, TGFB1	1100	32	13528	1.92159	1	0.874305	99.6125
GOTERM_BP_FAT	GO:0032945~negative regulation of mononuclear cell proliferation	5	0.34153	0.259873	CBLB, ERBB2, VSIG4, SPN, TGFB1	1100	32	13528	1.92159	1	0.874305	99.6125
GOTERM_BP_FAT	GO:0070664~negative regulation of leukocyte proliferation	5	0.34153	0.259873	CBLB, ERBB2, VSIG4, SPN, TGFB1	1100	32	13528	1.92159	1	0.874305	99.6125
GOTERM_BP_FAT	GO:0050870~positive regulation of T cell activation	9	0.614754	0.274812	TNFSF13B, BLM, IL4R, TGFBR2, ITPKB, PNP, CD74, SPN, SYK	1100	76	13528	1.45636	1	0.885884	99.734
GOTERM_BP_FAT	GO:0045620~negative regulation of lymphocyte differentiation	3	0.204918	0.377583	IL4R, BCL6, CD74	1100	16	13528	2.30591	1	0.943659	99.9841
GOTERM_BP_FAT	GO:0042102~positive regulation of T cell proliferation	5	0.34153	0.391947	TNFSF13B, BLM, PNP, SPN, SYK	1100	39	13528	1.57669	1	0.94966	99.9897
GOTERM_BP_FAT	GO:0030888~regulation of B cell proliferation	4	0.273224	0.400312	TNFSF13B, TICAM1, BCL6, IL13RA1	1100	28	13528	1.75688	1	0.952535	99.992
Annotation Cluster 46	Enrichment Score: 1.288769153408908
Category	Term	Count	%	PValue	Genes	List Total	Pop Hits	Pop Total	Fold Enrichment	Bonferroni	Benjamini	FDR
GOTERM_MF_FAT	GO:0005100~Rho GTPase activator activity	7	0.478142	0.0297797	DLC1, RALBP1, PREX1, PREX2, ARAP3, ARAP1, ARHGAP10	1045	30	12983	2.89892	1	0.436963	38.4693
GOTERM_MF_FAT	GO:0030675~Rac GTPase activator activity	4	0.273224	0.0405443	DLC1, RALBP1, PREX2, ARAP3	1045	10	12983	4.96957	1	0.495315	48.5651
GOTERM_MF_FAT	GO:0005099~Ras GTPase activator activity	12	0.819672	0.112679	ALDH1A1, DLC1, RALBP1, TBC1D9, PREX1, PREX2, GRTP1, SIPA1, ARAP3, TBC1D1, ARAP1, ARHGAP10	1045	91	12983	1.63832	1	0.737138	85.3446
Annotation Cluster 47	Enrichment Score: 1.262651954236922
Category	Term	Count	%	PValue	Genes	List Total	Pop Hits	Pop Total	Fold Enrichment	Bonferroni	Benjamini	FDR
GOTERM_BP_FAT	GO:0048598~embryonic morphogenesis	37	2.52732	0.0160953	DLC1, WNT5A, SHROOM3, EDN1, GNA12, PRRX1, PTK7, PAX3, ZBTB16, GLI2, GLI3, TCF7L2, GLI1, MSX2, ECE1, WNT3, CYP26B1, PPAP2B, CDH23, ODZ4, TBX3, TGFBR2, EOMES, SMAD3, SIX4, GJB6, GAS1, SOD1, NOTCH2, NOTCH1, EYA2, CLIC5, PSEN2, TGIF1, AMOT, NEUROD1, CHRD	1100	307	13528	1.48219	1	0.250467	25.8761
GOTERM_BP_FAT	GO:0043009~chordate embryonic development	37	2.52732	0.0435699	DLC1, GNA13, ALS2, LIMS1, ACVRL1, SHROOM3, EDN1, GNA12, PRRX1, PTK7, PAX3, GLI2, GLI3, TCF7L2, ECE1, SLC30A1, PCSK5, AR, CUBN, CEBPB, TBX3, TGFBR2, EOMES, SIX4, GAS1, CSDA, BRCA1, TJP1, PSEN2, PHGDH, HOPX, TGIF1, AMOT, PDGFRB, TGFBR3, KIAA1217, CHRD	1100	331	13528	1.37472	1	0.427966	56.0475
GOTERM_BP_FAT	GO:0009792~embryonic development ending in birth or egg hatching	37	2.52732	0.0483191	DLC1, GNA13, ALS2, LIMS1, ACVRL1, SHROOM3, EDN1, GNA12, PRRX1, PTK7, PAX3, GLI2, GLI3, TCF7L2, ECE1, SLC30A1, PCSK5, AR, CUBN, CEBPB, TBX3, TGFBR2, EOMES, SIX4, GAS1, CSDA, BRCA1, TJP1, PSEN2, PHGDH, HOPX, TGIF1, AMOT, PDGFRB, TGFBR3, KIAA1217, CHRD	1100	334	13528	1.36237	1	0.449546	59.9051
GOTERM_BP_FAT	GO:0001701~in utero embryonic development	18	1.22951	0.262656	ALS2, GNA13, AR, ACVRL1, CUBN, CEBPB, TBX3, EDN1, GNA12, EOMES, CSDA, GLI3, TJP1, SLC30A1, HOPX, TGFBR3, PDGFRB, AMOT	1100	176	13528	1.25777	1	0.876581	99.6386
Annotation Cluster 48	Enrichment Score: 1.2569453829950423
Category	Term	Count	%	PValue	Genes	List Total	Pop Hits	Pop Total	Fold Enrichment	Bonferroni	Benjamini	FDR
GOTERM_BP_FAT	GO:0060348~bone development	17	1.1612	0.0405984	EGFR, SMAD3, IGF2, SPARC, WWTR1, SOX9, GLI2, CBFB, TGFB1, GLI1, CHRDL1, CTGF, BCL2, SORT1, IGFBP3, CHRD, GHR	1100	123	13528	1.69975	1	0.418062	53.4582
GOTERM_BP_FAT	GO:0001649~osteoblast differentiation	8	0.546448	0.0505763	SMAD3, IGF2, WWTR1, GLI2, IGFBP3, CHRD, CBFB, GLI1	1100	42	13528	2.34251	1	0.460814	61.6242
GOTERM_BP_FAT	GO:0001503~ossification	15	1.02459	0.0825481	EGFR, SMAD3, IGF2, SPARC, WWTR1, GLI2, CBFB, TGFB1, GLI1, CHRDL1, CTGF, BCL2, SORT1, CHRD, IGFBP3	1100	115	13528	1.60411	1	0.584264	79.6048
Annotation Cluster 49	Enrichment Score: 1.248305417722611
Category	Term	Count	%	PValue	Genes	List Total	Pop Hits	Pop Total	Fold Enrichment	Bonferroni	Benjamini	FDR
GOTERM_BP_FAT	GO:0016202~regulation of striated muscle tissue development	11	0.751366	0.00617077	NOTCH1, TBX3, BCL2, HEY2, TGFBR2, SMAD3, CXADR, IGFBP3, ZFHX3, FGF2, TGFB1	1100	50	13528	2.7056	1	0.143333	10.7943
GOTERM_BP_FAT	GO:0048634~regulation of muscle development	11	0.751366	0.00713082	NOTCH1, TBX3, BCL2, HEY2, TGFBR2, SMAD3, CXADR, IGFBP3, ZFHX3, FGF2, TGFB1	1100	51	13528	2.65255	1	0.158006	12.3712
GOTERM_BP_FAT	GO:0051153~regulation of striated muscle cell differentiation	7	0.478142	0.0414142	NOTCH1, TBX3, BCL2, EDN1, HOPX, IGFBP3, ZFHX3	1100	32	13528	2.69023	1	0.420105	54.1831
GOTERM_BP_FAT	GO:0051149~positive regulation of muscle cell differentiation	4	0.273224	0.0416233	BCL2, HOPX, IGFBP3, ZFHX3	1100	10	13528	4.91927	1	0.420647	54.3671
GOTERM_BP_FAT	GO:0045661~regulation of myoblast differentiation	4	0.273224	0.0538618	NOTCH1, TBX3, IGFBP3, ZFHX3	1100	11	13528	4.47207	1	0.474092	64.0022
GOTERM_BP_FAT	GO:0045662~negative regulation of myoblast differentiation	3	0.204918	0.0793886	NOTCH1, TBX3, ZFHX3	1100	6	13528	6.14909	1	0.575417	78.2689
GOTERM_BP_FAT	GO:0051147~regulation of muscle cell differentiation	7	0.478142	0.0927204	NOTCH1, TBX3, BCL2, EDN1, HOPX, IGFBP3, ZFHX3	1100	39	13528	2.20737	1	0.614212	83.3975
GOTERM_BP_FAT	GO:0048742~regulation of skeletal muscle fiber development	5	0.34153	0.140536	NOTCH1, TBX3, BCL2, IGFBP3, ZFHX3	1100	25	13528	2.45964	1	0.729703	93.8869
GOTERM_BP_FAT	GO:0048641~regulation of skeletal muscle tissue development	5	0.34153	0.206047	NOTCH1, TBX3, BCL2, IGFBP3, ZFHX3	1100	29	13528	2.12038	1	0.82088	98.5847
GOTERM_BP_FAT	GO:0051148~negative regulation of muscle cell differentiation	3	0.204918	0.377583	NOTCH1, TBX3, ZFHX3	1100	16	13528	2.30591	1	0.943659	99.9841
Annotation Cluster 50	Enrichment Score: 1.225479078938926
Category	Term	Count	%	PValue	Genes	List Total	Pop Hits	Pop Total	Fold Enrichment	Bonferroni	Benjamini	FDR
GOTERM_BP_FAT	GO:0002274~myeloid leukocyte activation	12	0.819672	0.000909996	CPLX2, CD93, PREX1, CSF1, TICAM1, TLR1, TGFBR2, TLR3, MYO1F, TLR4, TGFB1, LCP2	1100	46	13528	3.20822	0.967062	0.038043	1.666
GOTERM_BP_FAT	GO:0002366~leukocyte activation during immune response	8	0.546448	0.0238027	CPLX2, TICAM1, PSEN2, EOMES, TLR3, MYO1F, TLR4, LCP1	1100	36	13528	2.73293	1	0.310417	35.8891
GOTERM_BP_FAT	GO:0002263~cell activation during immune response	8	0.546448	0.0238027	CPLX2, TICAM1, PSEN2, EOMES, TLR3, MYO1F, TLR4, LCP1	1100	36	13528	2.73293	1	0.310417	35.8891
GOTERM_BP_FAT	GO:0002275~myeloid cell activation during immune response	5	0.34153	0.0529215	CPLX2, TICAM1, TLR3, MYO1F, TLR4	1100	18	13528	3.41616	1	0.470082	63.3362
GOTERM_BP_FAT	GO:0002281~macrophage activation during immune response	3	0.204918	0.133093	TICAM1, TLR3, TLR4	1100	8	13528	4.61182	1	0.716311	92.8325
GOTERM_BP_FAT	GO:0002286~T cell activation during immune response	3	0.204918	0.28555	PSEN2, EOMES, LCP1	1100	13	13528	2.83804	1	0.894285	99.798
GOTERM_BP_FAT	GO:0032760~positive regulation of tumor necrosis factor production	3	0.204918	0.347333	TICAM1, TLR3, TLR4	1100	15	13528	2.45964	1	0.930785	99.9619
GOTERM_BP_FAT	GO:0002285~lymphocyte activation during immune response	3	0.204918	0.436174	PSEN2, EOMES, LCP1	1100	18	13528	2.0497	1	0.963485	99.9974
Annotation Cluster 51	Enrichment Score: 1.2238119311418743
Category	Term	Count	%	PValue	Genes	List Total	Pop Hits	Pop Total	Fold Enrichment	Bonferroni	Benjamini	FDR
GOTERM_BP_FAT	GO:0015695~organic cation transport	6	0.409836	0.0344311	SLC25A20, SLC44A2, RHCG, RHBG, SLC22A3, AQP1	1100	23	13528	3.20822	1	0.385229	47.6162
GOTERM_MF_FAT	GO:0051739~ammonia transporter activity	3	0.204918	0.0779571	RHCG, RHBG, AQP1	1045	6	12983	6.21196	1	0.63824	72.8493
GOTERM_BP_FAT	GO:0015696~ammonium transport	3	0.204918	0.0793886	RHCG, RHBG, AQP1	1100	6	13528	6.14909	1	0.575417	78.2689
Annotation Cluster 52	Enrichment Score: 1.1990441943504828
Category	Term	Count	%	PValue	Genes	List Total	Pop Hits	Pop Total	Fold Enrichment	Bonferroni	Benjamini	FDR
GOTERM_BP_FAT	GO:0035108~limb morphogenesis	16	1.0929	0.0135453	WNT5A, TBX3, GNA12, PRRX1, GAS1, ZBTB16, GLI3, MSX2, NOTCH2, NOTCH1, ECE1, PSEN2, CYP26B1, ASPH, BMPR1B, PCSK5	1100	99	13528	1.98758	1	0.22859	22.2497
GOTERM_BP_FAT	GO:0035107~appendage morphogenesis	16	1.0929	0.0135453	WNT5A, TBX3, GNA12, PRRX1, GAS1, ZBTB16, GLI3, MSX2, NOTCH2, NOTCH1, ECE1, PSEN2, CYP26B1, ASPH, BMPR1B, PCSK5	1100	99	13528	1.98758	1	0.22859	22.2497
GOTERM_BP_FAT	GO:0048736~appendage development	16	1.0929	0.0190029	WNT5A, TBX3, GNA12, PRRX1, GAS1, ZBTB16, GLI3, MSX2, NOTCH2, NOTCH1, ECE1, PSEN2, CYP26B1, ASPH, BMPR1B, PCSK5	1100	103	13528	1.9104	1	0.274653	29.8158
GOTERM_BP_FAT	GO:0060173~limb development	16	1.0929	0.0190029	WNT5A, TBX3, GNA12, PRRX1, GAS1, ZBTB16, GLI3, MSX2, NOTCH2, NOTCH1, ECE1, PSEN2, CYP26B1, ASPH, BMPR1B, PCSK5	1100	103	13528	1.9104	1	0.274653	29.8158
GOTERM_BP_FAT	GO:0035113~embryonic appendage morphogenesis	13	0.887978	0.0482286	WNT5A, TBX3, GNA12, PRRX1, GAS1, ZBTB16, GLI3, MSX2, NOTCH2, NOTCH1, ECE1, PSEN2, CYP26B1	1100	87	13528	1.83766	1	0.449973	59.8347
GOTERM_BP_FAT	GO:0030326~embryonic limb morphogenesis	13	0.887978	0.0482286	WNT5A, TBX3, GNA12, PRRX1, GAS1, ZBTB16, GLI3, MSX2, NOTCH2, NOTCH1, ECE1, PSEN2, CYP26B1	1100	87	13528	1.83766	1	0.449973	59.8347
GOTERM_BP_FAT	GO:0009953~dorsal/ventral pattern formation	10	0.68306	0.0518927	PSEN2, EDN1, TGIF1, CXXC4, GAS1, GLI2, BMPR1B, GLI3, CHRD, GLI1	1100	60	13528	2.0497	1	0.466461	62.5943
GOTERM_BP_FAT	GO:0042733~embryonic digit morphogenesis	5	0.34153	0.140536	ECE1, TBX3, GNA12, GAS1, GLI3	1100	25	13528	2.45964	1	0.729703	93.8869
GOTERM_BP_FAT	GO:0007389~pattern specification process	27	1.84426	0.192066	GNA13, SHROOM3, EDN1, CXXC4, ZBTB16, GLI2, GLI3, GLI1, WNT3, CYP26B1, ASPH, PCSK5, FLT1, TBX3, TGFBR2, GAS1, NOTCH2, ASCL1, NOTCH1, PSEN2, TGIF1, NEUROD1, RELN, BMPR1B, PBX3, ENG, CHRD	1100	267	13528	1.24364	1	0.802465	98.0468
GOTERM_BP_FAT	GO:0003002~regionalization	19	1.29781	0.336185	TBX3, EDN1, CXXC4, GAS1, ZBTB16, GLI2, GLI3, GLI1, NOTCH1, WNT3, PSEN2, CYP26B1, TGIF1, NEUROD1, RELN, PBX3, BMPR1B, CHRD, PCSK5	1100	197	13528	1.18612	1	0.925016	99.948
GOTERM_BP_FAT	GO:0009952~anterior/posterior pattern formation	9	0.614754	0.890763	NOTCH1, WNT3, TBX3, PSEN2, NEUROD1, ZBTB16, PBX3, PCSK5, GLI3	1100	140	13528	0.790597	1	0.999949	100
Annotation Cluster 53	Enrichment Score: 1.1966021815123578
Category	Term	Count	%	PValue	Genes	List Total	Pop Hits	Pop Total	Fold Enrichment	Bonferroni	Benjamini	FDR
GOTERM_MF_FAT	GO:0019905~syntaxin binding	8	0.546448	0.0101102	CTTNBP2, CPLX3, ABCC9, CPLX2, STXBP1, ABCA1, SNAP25, NSF	1045	31	12983	3.20617	0.999991	0.226964	15.0606
GOTERM_MF_FAT	GO:0000149~SNARE binding	8	0.546448	0.0260385	CTTNBP2, CPLX3, ABCC9, CPLX2, STXBP1, ABCA1, SNAP25, NSF	1045	37	12983	2.68625	1	0.410022	34.5452
GOTERM_BP_FAT	GO:0022406~membrane docking	7	0.478142	0.0360351	CPLX2, EZR, ROCK1, STXBP1, VTI1B, MSN, SNAP25	1100	31	13528	2.77701	1	0.390385	49.199
GOTERM_BP_FAT	GO:0006904~vesicle docking during exocytosis	4	0.273224	0.308933	CPLX2, STXBP1, VTI1B, SNAP25	1100	24	13528	2.0497	1	0.910495	99.8907
GOTERM_BP_FAT	GO:0048278~vesicle docking	4	0.273224	0.354831	CPLX2, STXBP1, VTI1B, SNAP25	1100	26	13528	1.89203	1	0.934135	99.9693
Annotation Cluster 54	Enrichment Score: 1.1932412934886918
Category	Term	Count	%	PValue	Genes	List Total	Pop Hits	Pop Total	Fold Enrichment	Bonferroni	Benjamini	FDR
GOTERM_MF_FAT	GO:0005024~transforming growth factor beta receptor activity	7	0.478142	0.00212802	LTBP1, ACVRL1, TGFBR2, TGFBR3, BMPR1B, ENG, ACVR1C	1045	18	12983	4.83153	0.911833	0.0860189	3.36409
GOTERM_MF_FAT	GO:0004675~transmembrane receptor protein serine/threonine kinase activity	7	0.478142	0.00212802	LTBP1, ACVRL1, TGFBR2, TGFBR3, BMPR1B, ENG, ACVR1C	1045	18	12983	4.83153	0.911833	0.0860189	3.36409
GOTERM_BP_FAT	GO:0001837~epithelial to mesenchymal transition	7	0.478142	0.00224355	NOTCH1, EOMES, TGFBR3, SOX9, TGFB1, NFATC1, TGFB2	1100	18	13528	4.78263	0.99978	0.0712022	4.06008
GOTERM_MF_FAT	GO:0005114~type II transforming growth factor beta receptor binding	4	0.273224	0.00861758	TGFBR3, ENG, TGFB1, TGFB2	1045	6	12983	8.28262	0.999948	0.209365	12.9797
GOTERM_MF_FAT	GO:0005160~transforming growth factor beta receptor binding	6	0.409836	0.0090943	TGFBR2, SMAD3, TGFBR3, ENG, TGFB1, TGFB2	1045	17	12983	4.38491	0.99997	0.215107	13.6494
GOTERM_BP_FAT	GO:0010717~regulation of epithelial to mesenchymal transition	4	0.273224	0.0309687	SMAD3, TGFBR3, TGFB1, TGFB2	1100	9	13528	5.46586	1	0.361371	44.0392
GOTERM_MF_FAT	GO:0050431~transforming growth factor beta binding	4	0.273224	0.0405443	ACVRL1, TGFBR2, TGFBR3, ENG	1045	10	12983	4.96957	1	0.495315	48.5651
GOTERM_BP_FAT	GO:0045778~positive regulation of ossification	6	0.409836	0.0406797	P2RX7, THRB, SMAD3, BMPR1B, TGFB1, TGFB2	1100	24	13528	3.07455	1	0.41761	53.5309
GOTERM_BP_FAT	GO:0060389~pathway-restricted SMAD protein phosphorylation	4	0.273224	0.067607	TGFBR2, TGFBR3, TGFB1, TGFB2	1100	12	13528	4.09939	1	0.533682	72.5215
GOTERM_BP_FAT	GO:0007178~transmembrane receptor protein serine/threonine kinase signaling pathway	14	0.956284	0.0736142	ACVRL1, SMAD9, TGFBR2, SMAD3, FSTL1, TGFB1, TGFB2, MSX2, CHRDL1, TGFBR3, SMURF2, BMPR1B, ENG, CHRD	1100	103	13528	1.6716	1	0.554032	75.6111
GOTERM_MF_FAT	GO:0005025~transforming growth factor beta receptor activity, type I	3	0.204918	0.0779571	ACVRL1, BMPR1B, ACVR1C	1045	6	12983	6.21196	1	0.63824	72.8493
GOTERM_BP_FAT	GO:0010718~positive regulation of epithelial to mesenchymal transition	3	0.204918	0.105308	SMAD3, TGFB1, TGFB2	1100	7	13528	5.27065	1	0.650346	87.1706
GOTERM_BP_FAT	GO:0010770~positive regulation of cell morphogenesis involved in differentiation	3	0.204918	0.105308	SMAD3, TGFB1, TGFB2	1100	7	13528	5.27065	1	0.650346	87.1706
GOTERM_BP_FAT	GO:0033993~response to lipid	4	0.273224	0.175688	EGFR, TGFBR2, TGFBR3, TGFB1	1100	18	13528	2.73293	1	0.78586	97.1712
GOTERM_BP_FAT	GO:0007179~transforming growth factor beta receptor signaling pathway	8	0.546448	0.212282	SMAD9, ACVRL1, TGFBR2, SMAD3, TGFBR3, ENG, TGFB1, TGFB2	1100	60	13528	1.63976	1	0.828716	98.7763
GOTERM_MF_FAT	GO:0048185~activin binding	3	0.204918	0.219786	ACVRL1, ENG, ACVR1C	1045	11	12983	3.38834	1	0.861731	98.144
GOTERM_BP_FAT	GO:0051222~positive regulation of protein transport	8	0.546448	0.300909	P2RX7, ANG, SMAD3, IGF2, TRIP6, GLI3, TGFB1, TGFB2	1100	67	13528	1.46844	1	0.905448	99.8648
GOTERM_BP_FAT	GO:0050680~negative regulation of epithelial cell proliferation	4	0.273224	0.331896	TGFBR3, GAS1, TGFB1, TGFB2	1100	25	13528	1.96771	1	0.922907	99.9414
GOTERM_BP_FAT	GO:0035303~regulation of dephosphorylation	4	0.273224	0.354831	DLC1, SMAD3, TGFB1, TGFB2	1100	26	13528	1.89203	1	0.934135	99.9693
GOTERM_BP_FAT	GO:0010769~regulation of cell morphogenesis involved in differentiation	8	0.546448	0.436403	NRCAM, SEMA4F, NUMB, SMAD3, TGFBR3, CDH4, TGFB1, TGFB2	1100	77	13528	1.27773	1	0.963385	99.9975
GOTERM_BP_FAT	GO:0010720~positive regulation of cell development	7	0.478142	0.493652	NOTCH1, BCL2, NUMB, SMAD3, CDH4, TGFB1, TGFB2	1100	69	13528	1.24764	1	0.977298	99.9996
GOTERM_MF_FAT	GO:0046332~SMAD binding	5	0.34153	0.511998	ACVRL1, TGFBR2, SMAD3, TGFBR3, BMPR1B	1045	46	12983	1.35043	1	0.980397	99.999
Annotation Cluster 55	Enrichment Score: 1.190885269458569
Category	Term	Count	%	PValue	Genes	List Total	Pop Hits	Pop Total	Fold Enrichment	Bonferroni	Benjamini	FDR
GOTERM_BP_FAT	GO:0050871~positive regulation of B cell activation	8	0.546448	0.0150492	STAT6, TNFSF13B, TICAM1, BCL6, TNFSF12, IL13RA1, TGFB1, SYK	1100	33	13528	2.98138	1	0.244247	24.4082
GOTERM_BP_FAT	GO:0002697~regulation of immune effector process	16	1.0929	0.016097	A2M, ADORA2B, C3, SERPING1, IGF2, TNFSF12, TGFB1, B2M, STAT6, IRAK3, P2RX7, CD37, BCL6, IL13RA1, SPN, SYK	1100	101	13528	1.94823	1	0.249469	25.8784
GOTERM_BP_FAT	GO:0002822~regulation of adaptive immune response based on somatic recombination of immune receptors built from immunoglobulin superfamily domains	10	0.68306	0.0319281	STAT6, P2RX7, TNFSF13B, C3, IL4R, BCL6, TNFSF12, SPN, TGFB1, B2M	1100	55	13528	2.23603	1	0.367031	45.0528
GOTERM_BP_FAT	GO:0002819~regulation of adaptive immune response	10	0.68306	0.035406	STAT6, P2RX7, TNFSF13B, C3, IL4R, BCL6, TNFSF12, SPN, TGFB1, B2M	1100	56	13528	2.1961	1	0.391557	48.5836
GOTERM_BP_FAT	GO:0050864~regulation of B cell activation	9	0.614754	0.0518652	STAT6, TNFSF13B, TICAM1, BCL6, TNFSF12, FAS, IL13RA1, TGFB1, SYK	1100	51	13528	2.17027	1	0.467335	62.5743
GOTERM_BP_FAT	GO:0000018~regulation of DNA recombination	6	0.409836	0.0551096	STAT6, BLM, MLH1, BCL6, TNFSF12, TGFB1	1100	26	13528	2.83804	1	0.478941	64.8682
GOTERM_BP_FAT	GO:0002637~regulation of immunoglobulin production	6	0.409836	0.0551096	STAT6, CD37, BCL6, TNFSF12, IL13RA1, TGFB1	1100	26	13528	2.83804	1	0.478941	64.8682
GOTERM_BP_FAT	GO:0002703~regulation of leukocyte mediated immunity	10	0.68306	0.0566855	STAT6, P2RX7, ADORA2B, C3, BCL6, TNFSF12, SPN, TGFB1, B2M, SYK	1100	61	13528	2.0161	1	0.484674	65.9339
GOTERM_BP_FAT	GO:0045191~regulation of isotype switching	4	0.273224	0.0827638	STAT6, BCL6, TNFSF12, TGFB1	1100	13	13528	3.78406	1	0.584269	79.6931
GOTERM_BP_FAT	GO:0002700~regulation of production of molecular mediator of immune response	7	0.478142	0.111732	STAT6, IRAK3, CD37, BCL6, TNFSF12, IL13RA1, TGFB1	1100	41	13528	2.09969	1	0.665147	88.7682
GOTERM_BP_FAT	GO:0002889~regulation of immunoglobulin mediated immune response	5	0.34153	0.125662	STAT6, C3, BCL6, TNFSF12, TGFB1	1100	24	13528	2.56212	1	0.698408	91.6097
GOTERM_BP_FAT	GO:0002712~regulation of B cell mediated immunity	5	0.34153	0.125662	STAT6, C3, BCL6, TNFSF12, TGFB1	1100	24	13528	2.56212	1	0.698408	91.6097
GOTERM_BP_FAT	GO:0002706~regulation of lymphocyte mediated immunity	8	0.546448	0.145713	STAT6, P2RX7, C3, BCL6, TNFSF12, SPN, TGFB1, B2M	1100	54	13528	1.82195	1	0.74024	94.5318
GOTERM_BP_FAT	GO:0045830~positive regulation of isotype switching	3	0.204918	0.162272	STAT6, TNFSF12, TGFB1	1100	9	13528	4.09939	1	0.767511	96.1895
GOTERM_BP_FAT	GO:0045911~positive regulation of DNA recombination	3	0.204918	0.162272	STAT6, TNFSF12, TGFB1	1100	9	13528	4.09939	1	0.767511	96.1895
Annotation Cluster 56	Enrichment Score: 1.184572472847072
Category	Term	Count	%	PValue	Genes	List Total	Pop Hits	Pop Total	Fold Enrichment	Bonferroni	Benjamini	FDR
GOTERM_BP_FAT	GO:0001837~epithelial to mesenchymal transition	7	0.478142	0.00224355	NOTCH1, EOMES, TGFBR3, SOX9, TGFB1, NFATC1, TGFB2	1100	18	13528	4.78263	0.99978	0.0712022	4.06008
GOTERM_BP_FAT	GO:0048762~mesenchymal cell differentiation	11	0.751366	0.00713082	EDNRB, NOTCH1, BCL2, EDN1, EOMES, TGFBR3, PAX3, SOX9, TGFB1, NFATC1, TGFB2	1100	51	13528	2.65255	1	0.158006	12.3712
GOTERM_BP_FAT	GO:0014031~mesenchymal cell development	11	0.751366	0.00713082	EDNRB, NOTCH1, BCL2, EDN1, EOMES, TGFBR3, PAX3, SOX9, TGFB1, NFATC1, TGFB2	1100	51	13528	2.65255	1	0.158006	12.3712
GOTERM_BP_FAT	GO:0060485~mesenchyme development	11	0.751366	0.0082024	EDNRB, NOTCH1, BCL2, EDN1, EOMES, TGFBR3, PAX3, SOX9, TGFB1, NFATC1, TGFB2	1100	52	13528	2.60154	1	0.172572	14.1001
GOTERM_BP_FAT	GO:0001942~hair follicle development	5	0.34153	0.44816	NOTCH1, BCL2, PSEN2, SOX9, TGFB2	1100	42	13528	1.46407	1	0.96689	99.9983
GOTERM_BP_FAT	GO:0022405~hair cycle process	5	0.34153	0.44816	NOTCH1, BCL2, PSEN2, SOX9, TGFB2	1100	42	13528	1.46407	1	0.96689	99.9983
GOTERM_BP_FAT	GO:0022404~molting cycle process	5	0.34153	0.44816	NOTCH1, BCL2, PSEN2, SOX9, TGFB2	1100	42	13528	1.46407	1	0.96689	99.9983
GOTERM_BP_FAT	GO:0014033~neural crest cell differentiation	4	0.273224	0.508975	EDNRB, EDN1, PAX3, SOX9	1100	33	13528	1.49069	1	0.980071	99.9998
GOTERM_BP_FAT	GO:0014032~neural crest cell development	4	0.273224	0.508975	EDNRB, EDN1, PAX3, SOX9	1100	33	13528	1.49069	1	0.980071	99.9998
Annotation Cluster 57	Enrichment Score: 1.1735236648264267
Category	Term	Count	%	PValue	Genes	List Total	Pop Hits	Pop Total	Fold Enrichment	Bonferroni	Benjamini	FDR
GOTERM_BP_FAT	GO:0043547~positive regulation of GTPase activity	6	0.409836	0.0288141	ALS2, S1PR1, RALBP1, PTK2B, RGS9, ARAP1	1100	22	13528	3.35405	1	0.347211	41.698
GOTERM_BP_FAT	GO:0032320~positive regulation of Ras GTPase activity	5	0.34153	0.04389	ALS2, S1PR1, RALBP1, PTK2B, ARAP1	1100	17	13528	3.61711	1	0.428228	56.3182
GOTERM_BP_FAT	GO:0032319~regulation of Rho GTPase activity	6	0.409836	0.07213	ALS2, RALBP1, PTK2B, BCL6, ARAP1, FGD4	1100	28	13528	2.63532	1	0.552552	74.8799
GOTERM_BP_FAT	GO:0043087~regulation of GTPase activity	16	1.0929	0.0733803	ALS2, RALBP1, TBC1D9, VAV1, AMPH, S1PR1, PTK2B, GRTP1, GIT2, BCL6, RGS9, ARAP3, TBC1D1, ARAP2, ARAP1, FGD4	1100	123	13528	1.59976	1	0.553857	75.4972
GOTERM_BP_FAT	GO:0032321~positive regulation of Rho GTPase activity	4	0.273224	0.0992238	ALS2, RALBP1, PTK2B, ARAP1	1100	14	13528	3.51377	1	0.633781	85.4615
GOTERM_BP_FAT	GO:0032318~regulation of Ras GTPase activity	13	0.887978	0.136955	ALS2, TBC1D9, RALBP1, S1PR1, PTK2B, GRTP1, GIT2, BCL6, ARAP3, TBC1D1, ARAP2, ARAP1, FGD4	1100	104	13528	1.53727	1	0.724769	93.3993
Annotation Cluster 58	Enrichment Score: 1.160482787524214
Category	Term	Count	%	PValue	Genes	List Total	Pop Hits	Pop Total	Fold Enrichment	Bonferroni	Benjamini	FDR
GOTERM_BP_FAT	GO:0030279~negative regulation of ossification	5	0.34153	0.0224106	PTK2B, BCL2, SOX9, SRGN, TGFB1	1100	14	13528	4.39221	1	0.304506	34.1809
GOTERM_BP_FAT	GO:0030278~regulation of ossification	13	0.887978	0.0229015	THRB, CSF1, SMAD3, SOX9, TGFB1, TGFB2, P2RX7, PTK2B, BCL2, BMPR1B, CHRD, SRGN, HDAC7	1100	78	13528	2.0497	1	0.303648	34.7881
GOTERM_BP_FAT	GO:0045778~positive regulation of ossification	6	0.409836	0.0406797	P2RX7, THRB, SMAD3, BMPR1B, TGFB1, TGFB2	1100	24	13528	3.07455	1	0.41761	53.5309
GOTERM_BP_FAT	GO:0030500~regulation of bone mineralization	6	0.409836	0.0916946	P2RX7, SMAD3, SOX9, BMPR1B, SRGN, TGFB1	1100	30	13528	2.45964	1	0.611844	83.0477
GOTERM_BP_FAT	GO:0070167~regulation of biomineral formation	6	0.409836	0.113692	P2RX7, SMAD3, SOX9, BMPR1B, SRGN, TGFB1	1100	32	13528	2.30591	1	0.667427	89.2167
GOTERM_BP_FAT	GO:0030501~positive regulation of bone mineralization	4	0.273224	0.175688	P2RX7, SMAD3, BMPR1B, TGFB1	1100	18	13528	2.73293	1	0.78586	97.1712
GOTERM_BP_FAT	GO:0070169~positive regulation of biomineral formation	4	0.273224	0.196839	P2RX7, SMAD3, BMPR1B, TGFB1	1100	19	13528	2.58909	1	0.807345	98.2491
Annotation Cluster 59	Enrichment Score: 1.1495734619353657
Category	Term	Count	%	PValue	Genes	List Total	Pop Hits	Pop Total	Fold Enrichment	Bonferroni	Benjamini	FDR
GOTERM_BP_FAT	GO:0051046~regulation of secretion	26	1.77596	0.0226117	CPLX3, SNCAIP, ADORA2B, GLUD1, TACR1, EDN1, TCF7L2, TGFB1, TGFB2, ACVR1C, ANG, PDE8B, FGF2, SNAP25, SRGN, NSF, SYK, PRKCA, STXBP1, IGF2, PCLO, CPT1A, P2RX4, P2RX7, NTRK2, NEUROD1	1100	202	13528	1.58293	1	0.303572	34.4303
GOTERM_BP_FAT	GO:0060341~regulation of cellular localization	30	2.04918	0.0296911	CPLX3, SNCAIP, ADORA2B, GLUD1, EDN1, NFKBIA, TCF7L2, GLI3, TGFB1, TGFB2, ACVR1C, ANG, PDE8B, FGF2, SNAP25, SRGN, NSF, SYK, PRKCA, STXBP1, SMAD3, IGF2, PCLO, CPT1A, P2RX7, NTRK2, NEUROD1, TRIP6, LCP1, BARD1	1100	248	13528	1.48768	1	0.351402	42.6619
GOTERM_BP_FAT	GO:0051047~positive regulation of secretion	14	0.956284	0.103781	PRKCA, ADORA2B, TACR1, GLUD1, EDN1, IGF2, TCF7L2, TGFB1, TGFB2, P2RX4, P2RX7, ANG, SNAP25, SYK	1100	109	13528	1.57958	1	0.646527	86.7605
GOTERM_BP_FAT	GO:0051050~positive regulation of transport	24	1.63934	0.140087	PRKCA, ADORA2B, C3, GLUD1, TACR1, EDN1, SMAD3, NFKBIA, IGF2, MFGE8, CD63, TCF7L2, GLI3, TGFB1, TGFB2, P2RX4, P2RX7, SLC1A2, SORBS1, ANG, P2RY1, TRIP6, SNAP25, SYK	1100	223	13528	1.32357	1	0.729295	93.8276
GOTERM_BP_FAT	GO:0070201~regulation of establishment of protein localization	14	0.956284	0.183087	NFKBIA, SMAD3, IGF2, GLI3, TGFB1, TGFB2, P2RX7, PDPK1, SORBS1, ANG, TRIP6, SRGN, LCP1, BARD1	1100	121	13528	1.42293	1	0.793911	97.6049
Annotation Cluster 60	Enrichment Score: 1.1373742044216493
Category	Term	Count	%	PValue	Genes	List Total	Pop Hits	Pop Total	Fold Enrichment	Bonferroni	Benjamini	FDR
GOTERM_BP_FAT	GO:0006812~cation transport	66	4.5082	0.00151284	SLC9A9, KCNJ16, SLC36A1, ATP6V0E1, SLC13A5, SLC44A2, CACHD1, KCNJ10, ATP10D, AQP1, HVCN1, KCNIP4, KCNK10, SLC25A20, SLC24A4, SLC22A3, MCOLN1, SLC4A4, CUTC, ATP5H, NSF, KCNMA1, KCND2, SCN2A, SLC24A6, KCNT1, RHCG, KCNT2, RYR3, PSEN2, SLC30A10, SLC40A1, SRI, SLC39A11, CAMK2G, SLC39A12, KCNA1, RHBG, ATP6V1G2, CACNB4, SLC30A1, PPP3CA, SCNN1G, NFATC1, TCIRG1, TRPC4, SLC12A1, SLC12A4, ATP1A1, ATP1A2, CA…	1100	553	13528	1.46778	0.996573	0.0557203	2.75519
GOTERM_BP_FAT	GO:0030001~metal ion transport	51	3.48361	0.0244674	KCNJ16, SLC9A9, SLC13A5, CACHD1, KCNJ10, KCNIP4, KCNK10, SLC24A4, MCOLN1, SLC4A4, CUTC, NSF, KCNMA1, KCND2, SCN2A, SLC24A6, KCNT1, KCNT2, RYR3, PSEN2, SLC30A10, SLC40A1, SRI, SLC39A11, CAMK2G, SLC39A12, KCNA1, CACNB4, SLC30A1, SCNN1G, PPP3CA, NFATC1, TRPC4, SLC12A1, SLC12A4, ATP1A1, ATP1A2, KCNK1, CACNA2D3, ITPR2, SLC17A7, P2RX4, P2RX7, ABCC9, SLC6A8, KCNJ8, KCNN3, HEPH, CP, KCTD14, SLC9A1	1100	465	13528	1.34883	1	0.315494	36.69
GOTERM_BP_FAT	GO:0015672~monovalent inorganic cation transport	36	2.45902	0.0398646	SLC9A9, KCNJ16, SLC36A1, ATP6V0E1, SLC13A5, KCNA1, KCNJ10, ATP6V1G2, HVCN1, KCNIP4, KCNK10, SLC24A4, SCNN1G, SLC4A4, ATP5H, NSF, KCNMA1, TCIRG1, SLC12A1, KCND2, SLC12A4, SCN2A, SLC24A6, ATP1A1, ATP1A2, KCNK1, SLC17A7, ABCC9, KCNT1, KCNT2, KCNJ8, UCP2, SLC6A8, KCNN3, KCTD14, SLC9A1	1100	318	13528	1.39225	1	0.413312	52.7968
GOTERM_MF_FAT	GO:0030955~potassium ion binding	17	1.1612	0.0510505	KCNJ16, KCNMA1, SLC12A1, KCND2, SLC12A4, KCNA1, KCNJ10, ATP1A1, ATP1A2, GMPR, KCNK1, KCNIP4, KCNK10, KCNT1, SLC24A4, KCNT2, KCNJ8	1045	128	12983	1.65005	1	0.558817	56.9032
GOTERM_BP_FAT	GO:0006813~potassium ion transport	20	1.36612	0.0603503	KCNJ16, KCNMA1, SLC12A1, KCND2, SLC12A4, KCNA1, KCNJ10, ATP1A1, ATP1A2, KCNK1, KCNIP4, KCNK10, ABCC9, KCNT1, SLC24A4, KCNT2, KCNJ8, KCNN3, KCTD14, NSF	1100	160	13528	1.53727	1	0.501734	68.2952
GOTERM_MF_FAT	GO:0031420~alkali metal ion binding	26	1.77596	0.0695032	KCNJ16, SLC9A9, SLC13A5, KCNA1, KCNJ10, KCNIP4, KCNK10, SLC24A4, SCNN1G, SLC4A4, KCNMA1, KCND2, SLC12A1, SLC12A4, SCN2A, SLC24A6, ATP1A1, ATP1A2, KCNK1, GMPR, SLC17A7, KCNT1, KCNT2, SLC6A8, KCNJ8, SLC9A1	1045	228	12983	1.41676	1	0.615151	68.5622
GOTERM_MF_FAT	GO:0005261~cation channel activity	28	1.91257	0.162208	KCNJ16, KCNA1, KCNJ10, CACNB4, HVCN1, KCNIP4, KCNK10, CHRNA5, MCOLN1, SCNN1G, FGF2, SNAP25, KCNMA1, TRPC4, KCND2, SCN2A, KCNK1, CACNA2D3, ITPR2, P2RX4, P2RX7, ABCC9, KCNT1, KCNT2, KCNJ8, KCNN3, RYR3, KCTD14	1045	275	12983	1.26498	1	0.808678	94.175
GOTERM_MF_FAT	GO:0005267~potassium channel activity	15	1.02459	0.181608	KCNJ16, KCNMA1, KCND2, KCNA1, KCNJ10, KCNK1, KCNIP4, KCNK10, ABCC9, KCNT1, KCNT2, KCNJ8, KCNN3, KCTD14, SNAP25	1045	133	12983	1.40119	1	0.825191	96.0019
GOTERM_MF_FAT	GO:0031402~sodium ion binding	13	0.887978	0.230289	SLC9A9, SLC13A5, SLC12A1, SCN2A, SLC24A6, ATP1A1, ATP1A2, SLC17A7, SLC24A4, SLC6A8, SCNN1G, SLC4A4, SLC9A1	1045	117	12983	1.38044	1	0.872267	98.5071
GOTERM_BP_FAT	GO:0006814~sodium ion transport	14	0.956284	0.257046	SLC9A9, SLC13A5, SLC12A1, SLC12A4, SCN2A, SLC24A6, ATP1A1, ATP1A2, SLC17A7, SLC24A4, SLC6A8, SCNN1G, SLC4A4, SLC9A1	1100	130	13528	1.32442	1	0.87193	99.5843
GOTERM_MF_FAT	GO:0005249~voltage-gated potassium channel activity	9	0.614754	0.55942	KCNMA1, KCNJ16, KCND2, KCNJ8, KCNA1, KCNJ10, KCNK1, SNAP25, KCTD14	1045	100	12983	1.11815	1	0.986244	99.9998
Annotation Cluster 61	Enrichment Score: 1.1280136524313962
Category	Term	Count	%	PValue	Genes	List Total	Pop Hits	Pop Total	Fold Enrichment	Bonferroni	Benjamini	FDR
GOTERM_BP_FAT	GO:0046631~alpha-beta T cell activation	5	0.34153	0.0529215	BLM, BCL2, EOMES, IGF2, SYK	1100	18	13528	3.41616	1	0.470082	63.3362
GOTERM_BP_FAT	GO:0030217~T cell differentiation	10	0.68306	0.0786522	BLM, BCL2, EOMES, ITPKB, FAS, NHEJ1, CD74, SPN, TGFB1, SYK	1100	65	13528	1.89203	1	0.572892	77.9459
GOTERM_BP_FAT	GO:0046632~alpha-beta T cell differentiation	4	0.273224	0.0992238	BLM, BCL2, EOMES, SYK	1100	14	13528	3.51377	1	0.633781	85.4615
Annotation Cluster 62	Enrichment Score: 1.1209606205254672
Category	Term	Count	%	PValue	Genes	List Total	Pop Hits	Pop Total	Fold Enrichment	Bonferroni	Benjamini	FDR
GOTERM_BP_FAT	GO:0045638~negative regulation of myeloid cell differentiation	8	0.546448	0.00886965	ZFP36, HIST1H4A, HIST1H4B, NFKBIA, TLR3, TLR4, HIST1H4C, ZBTB16, HIST1H4D, RUNX1, C1QC, HIST2H4B	1100	30	13528	3.27952	1	0.178378	15.1603
GOTERM_BP_FAT	GO:0045637~regulation of myeloid cell differentiation	11	0.751366	0.0554943	ZFP36, CSF1, TLR3, NFKBIA, TLR4, ZBTB16, JAG1, C1QC, HIST2H4B, HIST1H4A, HIST1H4B, HIST1H4C, HIST1H4D, FAS, RUNX1	1100	70	13528	1.93257	1	0.480333	65.1313
GOTERM_BP_FAT	GO:0002762~negative regulation of myeloid leukocyte differentiation	4	0.273224	0.155227	TLR3, TLR4, RUNX1, C1QC	1100	17	13528	2.89369	1	0.755485	95.5527
GOTERM_BP_FAT	GO:0002761~regulation of myeloid leukocyte differentiation	5	0.34153	0.429573	CSF1, TLR3, TLR4, RUNX1, C1QC	1100	41	13528	1.49978	1	0.961723	99.9968
Annotation Cluster 63	Enrichment Score: 1.1157157852895347
Category	Term	Count	%	PValue	Genes	List Total	Pop Hits	Pop Total	Fold Enrichment	Bonferroni	Benjamini	FDR
GOTERM_BP_FAT	GO:0048660~regulation of smooth muscle cell proliferation	10	0.68306	0.010604	PRKCA, EGFR, FLT1, S1PR1, ANG, EDN1, TGFBR2, TGM2, CALCRL, IGFBP3	1100	46	13528	2.67352	1	0.199115	17.8585
GOTERM_BP_FAT	GO:0048015~phosphoinositide-mediated signaling	15	1.02459	0.0111125	PIK3CG, PIK3C2A, ERBB2, TACR1, EDN1, HIST2H4B, GRM5, IGF1R, EDNRB, S1PR1, HIST1H4A, SPAG5, HIST1H4B, GSN, P2RY2, P2RY1, TGM2, HIST1H4C, HIST1H4D	1100	88	13528	2.09628	1	0.204615	18.634
GOTERM_BP_FAT	GO:0060191~regulation of lipase activity	13	0.887978	0.0482286	GNA13, EGFR, TACR1, EDN1, GRM5, EDNRB, S1PR1, ANG, P2RY2, P2RY1, TGM2, SORT1, ANGPTL4	1100	87	13528	1.83766	1	0.449973	59.8347
GOTERM_BP_FAT	GO:0010518~positive regulation of phospholipase activity	11	0.751366	0.0511186	GNA13, EGFR, GRM5, EDNRB, S1PR1, ANG, P2RY2, TACR1, P2RY1, EDN1, TGM2	1100	69	13528	1.96058	1	0.463408	62.0266
GOTERM_BP_FAT	GO:0010517~regulation of phospholipase activity	11	0.751366	0.0601093	GNA13, EGFR, GRM5, EDNRB, S1PR1, ANG, P2RY2, TACR1, P2RY1, EDN1, TGM2	1100	71	13528	1.90535	1	0.501339	68.1447
GOTERM_BP_FAT	GO:0007202~activation of phospholipase C activity	10	0.68306	0.0786522	EGFR, GRM5, EDNRB, S1PR1, ANG, P2RY2, TACR1, P2RY1, EDN1, TGM2	1100	65	13528	1.89203	1	0.572892	77.9459
GOTERM_BP_FAT	GO:0010863~positive regulation of phospholipase C activity	10	0.68306	0.0786522	EGFR, GRM5, EDNRB, S1PR1, ANG, P2RY2, TACR1, P2RY1, EDN1, TGM2	1100	65	13528	1.89203	1	0.572892	77.9459
GOTERM_BP_FAT	GO:0060193~positive regulation of lipase activity	11	0.751366	0.0810127	GNA13, EGFR, GRM5, EDNRB, S1PR1, ANG, P2RY2, TACR1, P2RY1, EDN1, TGM2	1100	75	13528	1.80373	1	0.581102	78.9656
GOTERM_BP_FAT	GO:0007200~activation of phospholipase C activity by G-protein coupled receptor protein signaling pathway coupled to IP3 second messenger	8	0.546448	0.126078	GRM5, EDNRB, S1PR1, P2RY2, TACR1, P2RY1, EDN1, TGM2	1100	52	13528	1.89203	1	0.698828	91.6831
GOTERM_BP_FAT	GO:0051345~positive regulation of hydrolase activity	20	1.36612	0.138744	EGFR, ALS2, GNA13, DLC1, RALBP1, TACR1, EDN1, SMAD3, GRM5, EDNRB, S1PR1, TNFRSF10B, PTK2B, ANG, P2RY2, F3, P2RY1, TGM2, RGS9, ARAP1	1100	179	13528	1.3741	1	0.727254	93.6472
GOTERM_BP_FAT	GO:0051480~cytosolic calcium ion homeostasis	11	0.751366	0.492856	GNA13, C3AR1, EDNRB, P2RX7, S1PR1, PTK2B, TACR1, EDN1, TGM2, ATP1A2, GNG3	1100	118	13528	1.14644	1	0.977228	99.9996
GOTERM_BP_FAT	GO:0007204~elevation of cytosolic calcium ion concentration	10	0.68306	0.541695	GNA13, C3AR1, EDNRB, P2RX7, S1PR1, PTK2B, TACR1, EDN1, TGM2, GNG3	1100	110	13528	1.11802	1	0.985492	99.9999
Annotation Cluster 64	Enrichment Score: 1.1119302733774086
Category	Term	Count	%	PValue	Genes	List Total	Pop Hits	Pop Total	Fold Enrichment	Bonferroni	Benjamini	FDR
GOTERM_MF_FAT	GO:0016502~nucleotide receptor activity	8	0.546448	0.0226319	P2RX4, P2RX7, GPR34, ADORA3, ADORA2B, P2RY2, P2RY1, LPAR4	1045	36	12983	2.76087	1	0.383239	30.7692
GOTERM_MF_FAT	GO:0001614~purinergic nucleotide receptor activity	8	0.546448	0.0226319	P2RX4, P2RX7, GPR34, ADORA3, ADORA2B, P2RY2, P2RY1, LPAR4	1045	36	12983	2.76087	1	0.383239	30.7692
GOTERM_MF_FAT	GO:0045028~purinergic nucleotide receptor activity, G-protein coupled	6	0.409836	0.0788228	GPR34, ADORA3, ADORA2B, P2RY2, P2RY1, LPAR4	1045	29	12983	2.57047	1	0.638452	73.2559
GOTERM_MF_FAT	GO:0001608~nucleotide receptor activity, G-protein coupled	6	0.409836	0.0788228	GPR34, ADORA3, ADORA2B, P2RY2, P2RY1, LPAR4	1045	29	12983	2.57047	1	0.638452	73.2559
GOTERM_BP_FAT	GO:0043270~positive regulation of ion transport	3	0.204918	0.866169	P2RX4, P2RX7, P2RY1	1100	42	13528	0.878442	1	0.99989	100
Annotation Cluster 65	Enrichment Score: 1.0897264205176556
Category	Term	Count	%	PValue	Genes	List Total	Pop Hits	Pop Total	Fold Enrichment	Bonferroni	Benjamini	FDR
GOTERM_BP_FAT	GO:0050900~leukocyte migration	12	0.819672	0.00553666	PRKCA, EDNRB, ROCK1, ITGA6, CD34, CXCL16, PODXL, ITGB2, MSN, SELPLG, TGFB2, SYK	1100	57	13528	2.58909	1	0.135459	9.73812
GOTERM_BP_FAT	GO:0060326~cell chemotaxis	8	0.546448	0.0355403	PRKCA, EDNRB, CXCL16, PDGFRB, ITGB2, ENG, TGFB2, SYK	1100	39	13528	2.5227	1	0.390509	48.7156
GOTERM_BP_FAT	GO:0007626~locomotory behavior	32	2.18579	0.0374535	ALS2, C3AR1, GLRA1, ITGB2, CACNB4, TGFB2, EDNRB, NPAS3, SEPP1, FGF2, SPN, DSCAM, CDH23, SYK, PRKCA, KCNMA1, RNASE2, RALBP1, SPTBN4, ATP1A2, SOD1, EPS8, CXCL16, CSTB, ABAT, PDGFRB, CMTM7, AMOT, RELN, PBX3, ENG, CMTM3	1100	274	13528	1.43628	1	0.397991	50.5608
GOTERM_BP_FAT	GO:0030593~neutrophil chemotaxis	4	0.273224	0.175688	PRKCA, ITGB2, TGFB2, SYK	1100	18	13528	2.73293	1	0.78586	97.1712
GOTERM_BP_FAT	GO:0030595~leukocyte chemotaxis	6	0.409836	0.178125	PRKCA, EDNRB, CXCL16, ITGB2, TGFB2, SYK	1100	37	13528	1.9943	1	0.787385	97.3217
GOTERM_BP_FAT	GO:0042330~taxis	16	1.0929	0.319517	PRKCA, C3AR1, RNASE2, RALBP1, ITGB2, TGFB2, EDNRB, CXCL16, PDGFRB, CMTM7, AMOT, ENG, CMTM3, FGF2, SPN, SYK	1100	160	13528	1.22982	1	0.916232	99.9178
GOTERM_BP_FAT	GO:0006935~chemotaxis	16	1.0929	0.319517	PRKCA, C3AR1, RNASE2, RALBP1, ITGB2, TGFB2, EDNRB, CXCL16, PDGFRB, CMTM7, AMOT, ENG, CMTM3, FGF2, SPN, SYK	1100	160	13528	1.22982	1	0.916232	99.9178
Annotation Cluster 66	Enrichment Score: 1.0872269739382443
Category	Term	Count	%	PValue	Genes	List Total	Pop Hits	Pop Total	Fold Enrichment	Bonferroni	Benjamini	FDR
GOTERM_BP_FAT	GO:0001508~regulation of action potential	15	1.02459	0.000967509	KCNMA1, SRI, KCND2, GLRA1, GRIK2, ERBB2, TACR1, SOD1, TGFB1, ACSBG1, P2RX4, CD9, P2RX7, LGI4, QKI	1100	68	13528	2.71283	0.973456	0.0395195	1.77041
GOTERM_BP_FAT	GO:0042391~regulation of membrane potential	19	1.29781	0.0234637	KCNMA1, SRI, KCND2, GLRA1, GRIK2, ERBB2, TACR1, EDN1, CACNB4, SOD1, TGFB1, ACSBG1, P2RX4, CD9, P2RX7, BCL2, LGI4, QKI, PPP3CA	1100	134	13528	1.74377	1	0.308817	35.477
GOTERM_BP_FAT	GO:0055080~cation homeostasis	34	2.3224	0.0252893	SRI, FXYD1, GNA13, SLC9A9, C3AR1, ATP6V0E1, GRIK2, TACR1, EDN1, NR3C2, CACNB4, TGFB1, EDNRB, S1PR1, PTK2B, SLC30A1, BCL2, TGM2, GNG3, MT1H, CUTC, MT3, PRKCA, KCNMA1, ATP1A2, SOD1, HPR, P2RX7, RHCG, RYR3, MT2A, CP, SLC40A1, SLC9A1	1100	286	13528	1.46202	1	0.321054	37.6671
GOTERM_BP_FAT	GO:0055082~cellular chemical homeostasis	42	2.86885	0.0368976	SRI, GNA13, FXYD1, C3AR1, ATP6V0E1, GLRA1, GRIK2, TACR1, ERBB2, EDN1, NR3C2, CACNB4, TGFB1, ACSBG1, EDNRB, CD9, GCKR, S1PR1, SLC30A1, PTK2B, P2RY2, BCL2, TGM2, LGI4, QKI, PPP3CA, GNG3, MT1H, MT3, KCNMA1, PRKCA, KCND2, ATP1A2, SOD1, HPR, P2RX4, P2RX7, RHCG, RYR3, MT2A, CP, SLC40A1	1100	380	13528	1.35927	1	0.39443	50.0312
GOTERM_BP_FAT	GO:0030003~cellular cation homeostasis	30	2.04918	0.0389291	FXYD1, GNA13, SRI, C3AR1, ATP6V0E1, GRIK2, TACR1, EDN1, NR3C2, CACNB4, TGFB1, EDNRB, S1PR1, PTK2B, SLC30A1, BCL2, TGM2, GNG3, MT1H, MT3, PRKCA, KCNMA1, ATP1A2, SOD1, HPR, P2RX7, RYR3, MT2A, CP, SLC40A1	1100	254	13528	1.45254	1	0.406858	51.9408
GOTERM_BP_FAT	GO:0006873~cellular ion homeostasis	41	2.80055	0.043556	SRI, GNA13, FXYD1, C3AR1, ATP6V0E1, GLRA1, GRIK2, TACR1, ERBB2, EDN1, NR3C2, CACNB4, TGFB1, ACSBG1, EDNRB, CD9, S1PR1, SLC30A1, PTK2B, P2RY2, BCL2, TGM2, LGI4, QKI, PPP3CA, GNG3, MT1H, MT3, KCNMA1, PRKCA, KCND2, ATP1A2, SOD1, HPR, P2RX4, P2RX7, RHCG, RYR3, MT2A, CP, SLC40A1	1100	374	13528	1.3482	1	0.428933	56.0357
GOTERM_BP_FAT	GO:0050801~ion homeostasis	44	3.00546	0.0474468	SRI, SLC9A9, GNA13, FXYD1, C3AR1, ATP6V0E1, GLRA1, GRIK2, TACR1, ERBB2, EDN1, NR3C2, CACNB4, TGFB1, ACSBG1, EDNRB, CD9, S1PR1, SLC30A1, PTK2B, P2RY2, BCL2, TGM2, LGI4, QKI, PPP3CA, GNG3, CUTC, MT1H, MT3, KCNMA1, PRKCA, KCND2, ATP1A2, SOD1, HPR, P2RX4, P2RX7, RHCG, RYR3, MT2A, CP, SLC40A1, SLC9A1	1100	409	13528	1.32303	1	0.447667	59.2215
GOTERM_BP_FAT	GO:0030005~cellular di-, tri-valent inorganic cation homeostasis	26	1.77596	0.0733102	FXYD1, GNA13, SRI, C3AR1, GRIK2, TACR1, EDN1, CACNB4, TGFB1, EDNRB, S1PR1, PTK2B, SLC30A1, BCL2, TGM2, GNG3, MT1H, PRKCA, ATP1A2, SOD1, HPR, P2RX7, RYR3, MT2A, CP, SLC40A1	1100	227	13528	1.4086	1	0.55554	75.463
GOTERM_BP_FAT	GO:0055066~di-, tri-valent inorganic cation homeostasis	27	1.84426	0.0772668	FXYD1, GNA13, SRI, C3AR1, GRIK2, TACR1, EDN1, CACNB4, TGFB1, EDNRB, S1PR1, PTK2B, SLC30A1, BCL2, TGM2, GNG3, MT1H, CUTC, PRKCA, ATP1A2, SOD1, HPR, P2RX7, RYR3, MT2A, CP, SLC40A1	1100	239	13528	1.38933	1	0.56718	77.3259
GOTERM_BP_FAT	GO:0048878~chemical homeostasis	51	3.48361	0.0982377	GNA13, SLC9A9, ATP6V0E1, GLRA1, GRIK2, TACR1, EDN1, TGFB1, EDNRB, S1PR1, LGI4, QKI, GNG3, CUTC, MT3, PRKCA, KCNMA1, KCND2, NPC2, RHCG, RYR3, SLC40A1, FXYD1, SRI, C3AR1, ERBB2, NR3C2, ABCA1, CACNB4, TCF7L2, ACSBG1, CD9, GCKR, SLC30A1, PTK2B, P2RY2, BCL2, TGM2, PPP3CA, MT1H, IGF2, ATP1A2, SOD1, HPR, P2RX4, P2RX7, PYGL, MT2A, NEUROD1, CP, SLC9A1	1100	512	13528	1.22501	1	0.630854	85.165
GOTERM_BP_FAT	GO:0042592~homeostatic process	70	4.78142	0.149296	SLC9A9, GNA13, ATP6V0E1, GLRA1, GRIK2, TACR1, EDN1, TGFB1, EDNRB, S1PR1, ANG, TPP1, SERPINA3, LGI4, QKI, FAS, GNG3, CUTC, MT3, PRKCA, KCNMA1, KCND2, NPC2, RHCG, TNFSF13B, PRDX6, RYR3, PDGFRB, SLC40A1, SRI, FXYD1, C3AR1, BLM, CSF1, ERBB2, NR3C2, SOX6, CACNB4, ABCA1, TCF7L2, ACSBG1, CD9, MTM1, GCKR, SLC30A1, PTK2B, P2RY2, BCL2, TGM2, BCL6, DYRK3, PPP3CA, MT1H, CUBN, SLC12A4, HCLS1, IGF2, ATP1A2, SO…	1100	751	13528	1.1463	1	0.747049	94.9399
GOTERM_BP_FAT	GO:0019725~cellular homeostasis	45	3.07377	0.160584	SRI, GNA13, FXYD1, C3AR1, ATP6V0E1, GLRA1, GRIK2, TACR1, ERBB2, EDN1, NR3C2, CACNB4, TGFB1, ACSBG1, MTM1, EDNRB, CD9, GCKR, S1PR1, SLC30A1, PTK2B, P2RY2, BCL2, TGM2, LGI4, QKI, PPP3CA, GNG3, MT1H, MT3, KCNMA1, PRKCA, KCND2, SLC12A4, ATP1A2, SOD1, HPR, P2RX4, P2RX7, RHCG, PRDX6, RYR3, MT2A, CP, SLC40A1	1100	466	13528	1.18759	1	0.765122	96.0453
GOTERM_BP_FAT	GO:0006875~cellular metal ion homeostasis	21	1.43443	0.171679	PRKCA, FXYD1, KCNMA1, GNA13, C3AR1, GRIK2, TACR1, EDN1, NR3C2, ATP1A2, CACNB4, TGFB1, EDNRB, P2RX7, S1PR1, PTK2B, RYR3, BCL2, TGM2, GNG3, MT3	1100	196	13528	1.31766	1	0.780263	96.9063
GOTERM_BP_FAT	GO:0055065~metal ion homeostasis	21	1.43443	0.226745	PRKCA, FXYD1, KCNMA1, GNA13, C3AR1, GRIK2, TACR1, EDN1, NR3C2, ATP1A2, CACNB4, TGFB1, EDNRB, P2RX7, S1PR1, PTK2B, RYR3, BCL2, TGM2, GNG3, MT3	1100	205	13528	1.25981	1	0.842263	99.1307
GOTERM_BP_FAT	GO:0006874~cellular calcium ion homeostasis	18	1.22951	0.317598	PRKCA, GNA13, FXYD1, C3AR1, GRIK2, TACR1, EDN1, ATP1A2, CACNB4, TGFB1, EDNRB, P2RX7, S1PR1, PTK2B, RYR3, BCL2, TGM2, GNG3	1100	183	13528	1.20966	1	0.915059	99.9134
GOTERM_BP_FAT	GO:0055074~calcium ion homeostasis	18	1.22951	0.358597	PRKCA, GNA13, FXYD1, C3AR1, GRIK2, TACR1, EDN1, ATP1A2, CACNB4, TGFB1, EDNRB, P2RX7, S1PR1, PTK2B, RYR3, BCL2, TGM2, GNG3	1100	188	13528	1.17749	1	0.936196	99.9724
GOTERM_BP_FAT	GO:0051480~cytosolic calcium ion homeostasis	11	0.751366	0.492856	GNA13, C3AR1, EDNRB, P2RX7, S1PR1, PTK2B, TACR1, EDN1, TGM2, ATP1A2, GNG3	1100	118	13528	1.14644	1	0.977228	99.9996
GOTERM_BP_FAT	GO:0007204~elevation of cytosolic calcium ion concentration	10	0.68306	0.541695	GNA13, C3AR1, EDNRB, P2RX7, S1PR1, PTK2B, TACR1, EDN1, TGM2, GNG3	1100	110	13528	1.11802	1	0.985492	99.9999
Annotation Cluster 67	Enrichment Score: 1.0711798588280392
Category	Term	Count	%	PValue	Genes	List Total	Pop Hits	Pop Total	Fold Enrichment	Bonferroni	Benjamini	FDR
GOTERM_BP_FAT	GO:0021575~hindbrain morphogenesis	6	0.409836	0.0344311	DLC1, RFX4, RORA, GAS1, GLI2, GLI1	1100	23	13528	3.20822	1	0.385229	47.6162
GOTERM_BP_FAT	GO:0022037~metencephalon development	7	0.478142	0.0604563	RFX4, BCL2, NEUROD1, RORA, GAS1, GLI2, GLI1	1100	35	13528	2.45964	1	0.501328	68.3611
GOTERM_BP_FAT	GO:0021587~cerebellum morphogenesis	5	0.34153	0.0628809	RFX4, RORA, GAS1, GLI2, GLI1	1100	19	13528	3.23636	1	0.510325	69.8343
GOTERM_BP_FAT	GO:0021549~cerebellum development	6	0.409836	0.0916946	RFX4, NEUROD1, RORA, GAS1, GLI2, GLI1	1100	30	13528	2.45964	1	0.611844	83.0477
GOTERM_BP_FAT	GO:0030902~hindbrain development	9	0.614754	0.111059	DLC1, SMAD9, RFX4, BCL2, NEUROD1, RORA, GAS1, GLI2, GLI1	1100	60	13528	1.84473	1	0.663699	88.6099
GOTERM_BP_FAT	GO:0021696~cerebellar cortex morphogenesis	4	0.273224	0.135579	RFX4, RORA, GLI2, GLI1	1100	16	13528	3.07455	1	0.72257	93.2024
GOTERM_BP_FAT	GO:0021695~cerebellar cortex development	4	0.273224	0.175688	RFX4, RORA, GLI2, GLI1	1100	18	13528	2.73293	1	0.78586	97.1712
Annotation Cluster 68	Enrichment Score: 1.0406746844463066
Category	Term	Count	%	PValue	Genes	List Total	Pop Hits	Pop Total	Fold Enrichment	Bonferroni	Benjamini	FDR
GOTERM_BP_FAT	GO:0009891~positive regulation of biosynthetic process	75	5.12295	0.00923424	PPARA, ELF1, ACVRL1, THRB, EDN1, TLR1, TLR3, RORB, TLR4, PAX3, RORA, GLI2, GLI3, TLR8, TGFB1, CBFB, GLI1, TGFB2, CAMKK2, S1PR1, MDFIC, TICAM1, YAP1, FGF2, SPN, SYK, EGFR, AR, EGR4, RXRA, SIX4, ASCL1, TFAP2B, PIAS2, GLIS3, BLM, ADORA2B, SOX5, NFYC, NFKBIA, SOX6, ABCA1, SOX9, SEC14L2, TCF7L2, STAT6, PLAGL1, TNFRSF1A, IGF1R, SORBS1, PTK2B, NFAT5, MAML3, RUNX1, NFATC2, NKX2-2, MAF, KLF7, CEBPB, SMAD9…	1100	695	13528	1.32714	1	0.183076	15.7344
GOTERM_BP_FAT	GO:0031328~positive regulation of cellular biosynthetic process	74	5.05464	0.00949631	PPARA, ELF1, ACVRL1, THRB, EDN1, TLR1, TLR3, RORB, TLR4, PAX3, RORA, GLI2, GLI3, TLR8, TGFB1, CBFB, GLI1, CAMKK2, S1PR1, MDFIC, TICAM1, YAP1, FGF2, SPN, SYK, EGFR, AR, EGR4, RXRA, SIX4, ASCL1, TFAP2B, PIAS2, GLIS3, BLM, ADORA2B, SOX5, NFYC, NFKBIA, SOX6, ABCA1, SOX9, SEC14L2, TCF7L2, STAT6, PLAGL1, TNFRSF1A, IGF1R, SORBS1, PTK2B, NFAT5, MAML3, RUNX1, NFATC2, NKX2-2, MAF, KLF7, CEBPB, SMAD9, RFX4,…	1100	685	13528	1.32856	1	0.183925	16.1448
GOTERM_BP_FAT	GO:0010557~positive regulation of macromolecule biosynthetic process	70	4.78142	0.0143716	PPARA, ELF1, ACVRL1, THRB, TLR1, TLR3, RORB, TLR4, PAX3, RORA, GLI2, GLI3, TLR8, TGFB1, CBFB, GLI1, TGFB2, CAMKK2, S1PR1, MDFIC, TICAM1, YAP1, FGF2, SPN, SYK, AR, EGR4, RXRA, SIX4, ASCL1, TFAP2B, PIAS2, GLIS3, BLM, SOX5, NFYC, NFKBIA, SOX6, SOX9, TCF7L2, SEC14L2, STAT6, PLAGL1, TNFRSF1A, IGF1R, SORBS1, PTK2B, NFAT5, MAML3, RUNX1, NFATC2, NKX2-2, MAF, KLF7, CEBPB, SMAD9, RFX4, TBX3, SMAD3, TEAD1, …	1100	654	13528	1.31632	1	0.237651	23.4428
GOTERM_BP_FAT	GO:0051173~positive regulation of nitrogen compound metabolic process	68	4.64481	0.0204461	PPARA, ELF1, ACVRL1, THRB, EDN1, RORB, TNFSF12, PAX3, RORA, GLI2, GLI3, TGFB1, CBFB, GLI1, CAMKK2, S1PR1, MDFIC, TICAM1, YAP1, FGF2, EGFR, AR, EGR4, RXRA, SIX4, ASCL1, TFAP2B, PIAS2, GLIS3, BLM, ADORA2B, SOX5, NFYC, NFKBIA, SOX6, ABCA1, SOX9, TCF7L2, SEC14L2, STAT6, PLAGL1, TNFRSF1A, IGF1R, NFAT5, MAML3, RUNX1, NFATC2, NKX2-2, MAF, KLF7, CEBPB, SMAD9, RFX4, TBX3, SMAD3, TEAD1, CREB5, IGF2, KLF15,…	1100	644	13528	1.29857	1	0.288001	31.6968
GOTERM_BP_FAT	GO:0010604~positive regulation of macromolecule metabolic process	87	5.94262	0.0222994	DLC1, PPARA, ELF1, ACVRL1, THRB, TLR1, TLR3, GJA1, RORB, TLR4, TNFSF12, PAX3, RORA, GLI2, GLI3, TLR8, TGFB1, CBFB, TGFB2, GLI1, CAMKK2, EDNRB, S1PR1, MDFIC, TICAM1, YAP1, FGF2, SPN, GHR, SYK, PRKCA, AR, EGR4, RXRA, SIX4, ASCL1, TNFSF13B, TFAP2B, PIAS2, GLIS3, BLM, CSF1, SOX5, NFYC, NFKBIA, SOX6, SOX9, SEC14L2, TCF7L2, STAT6, PLAGL1, TNFRSF1A, IGF1R, ECE1, SORBS1, PTK2B, KLKB1, BCL2, NFAT5, MAML3,…	1100	857	13528	1.24847	1	0.304317	34.0425
GOTERM_BP_FAT	GO:0045893~positive regulation of transcription, DNA-dependent	52	3.55191	0.0254366	PPARA, ELF1, THRB, RORB, RORA, PAX3, GLI2, CBFB, TGFB1, GLI1, S1PR1, MDFIC, YAP1, FGF2, AR, RXRA, SIX4, ASCL1, TFAP2B, PIAS2, GLIS3, SOX5, NFKBIA, NFYC, SOX6, SOX9, TCF7L2, SEC14L2, PLAGL1, STAT6, TNFRSF1A, NFAT5, MAML3, RUNX1, NFATC2, NKX2-2, MAF, KLF7, CEBPB, TBX3, RFX4, SMAD3, TEAD1, CREB5, KLF15, WWTR1, BRCA1, NOTCH1, ETS2, NEUROD1, TBL1X, ENG	1100	477	13528	1.34068	1	0.321543	37.8407
GOTERM_BP_FAT	GO:0051254~positive regulation of RNA metabolic process	52	3.55191	0.0291089	PPARA, ELF1, THRB, RORB, RORA, PAX3, GLI2, CBFB, TGFB1, GLI1, S1PR1, MDFIC, YAP1, FGF2, AR, RXRA, SIX4, ASCL1, TFAP2B, PIAS2, GLIS3, SOX5, NFKBIA, NFYC, SOX6, SOX9, TCF7L2, SEC14L2, PLAGL1, STAT6, TNFRSF1A, NFAT5, MAML3, RUNX1, NFATC2, NKX2-2, MAF, KLF7, CEBPB, TBX3, RFX4, SMAD3, TEAD1, CREB5, KLF15, WWTR1, BRCA1, NOTCH1, ETS2, NEUROD1, TBL1X, ENG	1100	481	13528	1.32953	1	0.346857	42.0238
GOTERM_BP_FAT	GO:0045944~positive regulation of transcription from RNA polymerase II promoter	41	2.80055	0.0387034	GLIS3, PPARA, ELF1, THRB, SOX5, NFKBIA, SOX6, RORA, PAX3, SOX9, GLI2, TCF7L2, CBFB, TGFB1, GLI1, STAT6, PLAGL1, TNFRSF1A, S1PR1, NFAT5, MAML3, YAP1, NFATC2, RUNX1, FGF2, NKX2-2, MAF, AR, CEBPB, RFX4, RXRA, SMAD3, TEAD1, SIX4, WWTR1, ASCL1, NOTCH1, TFAP2B, NEUROD1, TBL1X, ENG	1100	371	13528	1.3591	1	0.40611	51.7321
GOTERM_BP_FAT	GO:0045935~positive regulation of nucleobase, nucleoside, nucleotide and nucleic acid metabolic process	64	4.37158	0.0408262	PPARA, ELF1, ACVRL1, THRB, RORB, TNFSF12, RORA, PAX3, GLI2, GLI3, CBFB, TGFB1, GLI1, CAMKK2, S1PR1, MDFIC, YAP1, FGF2, AR, EGR4, RXRA, SIX4, ASCL1, TFAP2B, PIAS2, GLIS3, BLM, ADORA2B, SOX5, NFKBIA, NFYC, SOX6, ABCA1, SOX9, TCF7L2, SEC14L2, STAT6, PLAGL1, TNFRSF1A, IGF1R, NFAT5, MAML3, RUNX1, NFATC2, NKX2-2, MAF, KLF7, CEBPB, SMAD9, RFX4, TBX3, SMAD3, TEAD1, CREB5, IGF2, KLF15, WWTR1, BRCA1, NOTCH…	1100	624	13528	1.26135	1	0.417674	53.6616
GOTERM_BP_FAT	GO:0010628~positive regulation of gene expression	60	4.09836	0.0433113	PPARA, ELF1, ACVRL1, THRB, RORB, RORA, PAX3, GLI2, GLI3, CBFB, TGFB1, GLI1, CAMKK2, S1PR1, MDFIC, YAP1, FGF2, AR, EGR4, RXRA, SIX4, ASCL1, TNFSF13B, TFAP2B, PIAS2, GLIS3, BLM, CSF1, SOX5, NFKBIA, NFYC, SOX6, SOX9, TCF7L2, SEC14L2, STAT6, PLAGL1, TNFRSF1A, NFAT5, MAML3, RUNX1, NFATC2, NKX2-2, MAF, KLF7, CEBPB, SMAD9, RFX4, TBX3, SMAD3, TEAD1, CREB5, KLF15, WWTR1, BRCA1, NOTCH1, ETS2, NEUROD1, TBL1…	1100	581	13528	1.27004	1	0.428166	55.8277
GOTERM_BP_FAT	GO:0045941~positive regulation of transcription	58	3.96175	0.0488772	PPARA, ELF1, ACVRL1, THRB, RORB, RORA, PAX3, GLI2, GLI3, CBFB, TGFB1, GLI1, CAMKK2, S1PR1, MDFIC, YAP1, FGF2, AR, EGR4, RXRA, SIX4, ASCL1, TFAP2B, PIAS2, GLIS3, BLM, SOX5, NFKBIA, NFYC, SOX6, SOX9, TCF7L2, SEC14L2, STAT6, PLAGL1, TNFRSF1A, NFAT5, MAML3, RUNX1, NFATC2, NKX2-2, MAF, KLF7, CEBPB, SMAD9, RFX4, TBX3, SMAD3, TEAD1, CREB5, KLF15, WWTR1, BRCA1, NOTCH1, ETS2, NEUROD1, TBL1X, ENG	1100	564	13528	1.26471	1	0.452366	60.3368
GOTERM_MF_FAT	GO:0016563~transcription activator activity	42	2.86885	0.0844971	DCC, PPARA, ELF1, HTATIP2, PRRX1, NFYC, PDLIM1, HCFC2, MYBL1, PAX3, SOX9, GLI2, SEC14L2, CBFB, TGFB1, GLI1, BCL2, NFATC4, MAML3, YAP1, NFATC2, RUNX1, NFATC1, KLF7, AR, CEBPB, KAT2B, EGR4, RXRA, EOMES, SMAD3, TEAD1, GTF2A1L, WWTR1, BRCA1, NOTCH1, CAMK4, TFAP2B, NEUROD1, PIAS2, TBL1X, TCF12	1045	410	12983	1.27269	1	0.661138	75.7829
GOTERM_MF_FAT	GO:0043565~sequence-specific DNA binding	58	3.96175	0.119473	PPARA, ELF1, BACH2, THRB, PRRX1, RORC, RORB, RORA, PAX3, GLI2, GLI3, GLI1, FLI1, MKX, AR, SOX13, RXRA, OTX2, FOXN2, SIX4, FOXN3, ASCL1, NANOGP1, TFAP2B, TGIF1, IRX3, TSHZ2, NR3C2, NFYC, SOX6, SOX9, MSX2, STAT6, DBX2, POU3F4, ETV1, BCL6, ETV6, NFATC2, NKX2-2, ETV3, NFATC1, MAF, ERG, CEBPB, TBX3, CEBPD, SMAD3, CREB5, NOTCH1, TRPS1, ETS2, HOPX, NEUROD1, PBX3, TBL1X, ZFHX3, TCF12	1045	607	12983	1.18713	1	0.75209	87.0469
GOTERM_MF_FAT	GO:0003700~transcription factor activity	89	6.07923	0.131401	PPARA, AEBP1, ELF1, BACH2, THRB, PRRX1, RORC, RORB, PAX3, RORA, GLI2, GLI3, DMRTA1, CBFB, GLI1, FLI1, HEY2, MKX, AR, SOX13, EGR4, RXRA, OTX2, EOMES, FOXN2, SIX4, CSDA, FOXN3, ASCL1, NANOGP1, TFAP2B, TGIF1, ZSCAN16, ST18, IRX3, GLIS3, TSHZ2, SOX5, NR3C2, NFYC, SOX6, ZBTB16, SOX9, TCF7L2, ZFP36L1, STAT6, MSX2, DBX2, NFAT5, POU3F4, ETV1, NFATC4, BCL6, BHLHE40, RUNX1, NFATC2, ETV6, NKX2-2, ETV3, NFAT…	1045	975	12983	1.13408	1	0.770847	89.5955
GOTERM_BP_FAT	GO:0006357~regulation of transcription from RNA polymerase II promoter	67	4.5765	0.181479	PPARA, ELF1, HTATIP2, THRB, RORA, PAX3, GLI2, CBFB, TGFB1, GLI1, SAP30, S1PR1, TRAK2, HEY2, YAP1, FGF2, AR, RXRA, SIX4, CSDA, RBBP7, ASCL1, TFAP2B, TGIF1, ST18, MDM4, GLIS3, SOX5, NFKBIA, NFYC, HCFC2, SOX6, SOX9, TCF7L2, STAT6, PLAGL1, TNFRSF1A, TCEA3, NFAT5, BCL6, MAML3, RUNX1, NFATC2, NKX2-2, ETV3, MAF, KLF7, CEBPB, TBX3, RFX4, KLF11, SMAD3, SAP18, TEAD1, WWTR1, BRCA1, NOTCH1, HOPX, JAZF1, NEUR…	1100	727	13528	1.1334	1	0.791402	97.5163
GOTERM_MF_FAT	GO:0030528~transcription regulator activity	125	8.53825	0.420471	THRB, RORC, RORB, PDLIM1, REST, RORA, TGFB1, CBFB, FLI1, RXRA, EOMES, FOXN2, SIX4, CSDA, FOXN3, ELL2, ASCL1, CAMK4, NANOGP1, TFAP2B, TGIF1, PIAS2, ST18, TSHZ2, SOX5, MYBL1, SOX6, SOX9, DBX2, BHLHE40, MAML3, RUNX1, NKX2-2, PLAG1, KLF7, SMAD9, RFX4, KLF11, SAP18, TEAD1, ATAD2, SMAD3, GTF2A1L, KLF15, VAV1, BRCA1, NOTCH2, NOTCH1, ZNF217, SALL1, TRPS1, ETS2, HOPX, JAZF1, HIVEP1, RFX2, TCF12, ZFHX3, CR…	1045	1512	12983	1.02711	1	0.960139	99.9844
GOTERM_BP_FAT	GO:0051252~regulation of RNA metabolic process	126	8.60656	0.983826	THRB, RORC, RORB, REST, RORA, TGFB1, CBFB, FLI1, S1PR1, TRAK2, MDFIC, ZNF395, RXRA, EOMES, FOXN2, SIX4, CSDA, FOXN3, ASCL1, NANOGP1, ZNF786, TFAP2B, TGIF1, PIAS2, ST18, ZNF587, TSHZ2, SOX5, NFKBIA, MYBL1, SOX6, SOX9, PLAGL1, DBX2, ZNF799, BHLHE40, MAML3, RUNX1, ZNF420, NKX2-2, KLF7, SMAD9, RFX4, PAIP1, KLF11, SAP18, TEAD1, SMAD3, KLF15, BRCA1, NOTCH2, NOTCH1, YY1AP1, TRPS1, ETS2, HOPX, JAZF1, HIV…	1100	1813	13528	0.8547	1	1	100
GOTERM_BP_FAT	GO:0006355~regulation of transcription, DNA-dependent	122	8.33333	0.987287	THRB, RORC, RORB, REST, RORA, TGFB1, CBFB, FLI1, S1PR1, TRAK2, MDFIC, ZNF395, RXRA, EOMES, FOXN2, SIX4, CSDA, FOXN3, ASCL1, NANOGP1, ZNF786, TFAP2B, TGIF1, PIAS2, ST18, ZNF587, TSHZ2, SOX5, NFKBIA, MYBL1, SOX6, SOX9, PLAGL1, DBX2, ZNF799, BHLHE40, MAML3, RUNX1, ZNF420, NKX2-2, KLF7, SMAD9, RFX4, KLF11, SAP18, TEAD1, SMAD3, KLF15, BRCA1, NOTCH2, NOTCH1, YY1AP1, TRPS1, ETS2, HOPX, JAZF1, HIVEP1, RF…	1100	1773	13528	0.846237	1	1	100
GOTERM_MF_FAT	GO:0003677~DNA binding	145	9.90437	0.999929	THRB, RORC, RORB, REST, RORA, TLR8, CBFB, FAM171B, FLI1, H2AFY, ZNF395, EGFR, POLI, RXRA, EOMES, FOXN2, SIX4, CSDA, FOXN3, ZNF788, ASCL1, SYCP3, NANOGP1, ZNF786, TFAP2B, TGIF1, PIAS2, ST18, TNFAIP3, ZNF587, FUS, TSHZ2, ZNF516, BLM, SOX5, CXXC4, MYBL1, SP110, SOX6, SOX9, PLAGL1, DBX2, HIST1H4A, HIST1H4B, ZNF799, HIST1H4C, HIST1H4D, BHLHE40, RUNX1, ZNF420, NKX2-2, PLAG1, KLF7, SMAD9, KLF8, RFX4, KL…	1045	2331	12983	0.772831	1	1	100
GOTERM_BP_FAT	GO:0045449~regulation of transcription	164	11.2022	0.999969	THRB, LMO3, RORC, TLR3, TLR4, PDLIM1, RORB, RORA, REST, CBFB, TGFB1, FLI1, S1PR1, TRAK2, MDFIC, ZNF395, RXRA, EOMES, FOXN2, SIX4, CSDA, FOXN3, ELL2, ZNF788, ASCL1, BAZ1A, NANOGP1, ZNF786, PARP14, TFAP2B, TGIF1, PIAS2, ST18, ZNF587, TSHZ2, ZNF516, BLM, SOX5, NFKBIA, MYBL1, SP110, SOX6, SOX9, PLAGL1, IRAK3, DBX2, MOV10, ZNF799, BHLHE40, MAML3, ZNF420, RUNX1, NKX2-2, PLAG1, KLF7, SMAD9, KLF8, RFX4, …	1100	2601	13528	0.775433	1	1	100
GOTERM_BP_FAT	GO:0006350~transcription	123	8.40164	0.999996	THRB, LMO3, RORC, RORB, REST, RORA, CBFB, FLI1, PPP1R1B, MDFIC, ZNF395, RXRA, EOMES, FOXN2, CSDA, FOXN3, ELL2, ZNF788, ASCL1, BAZ1A, NANOGP1, ZNF786, PARP14, TFAP2B, TGIF1, PIAS2, ST18, ZNF587, TSHZ2, ZNF516, SOX5, MYBL1, SP110, SOX6, SOX9, PLAGL1, MOV10, ZNF799, BHLHE40, MAML3, RUNX1, ZNF420, PLAG1, KLF7, SMAD9, KLF8, RFX4, KLF11, SAP18, ARID3B, TEAD1, ATAD2, SMAD3, GTF2A1L, KLF15, NOTCH2, NOTCH…	1100	2101	13528	0.719979	1	1	100
Annotation Cluster 69	Enrichment Score: 1.0354058960946537
Category	Term	Count	%	PValue	Genes	List Total	Pop Hits	Pop Total	Fold Enrichment	Bonferroni	Benjamini	FDR
GOTERM_BP_FAT	GO:0045058~T cell selection	6	0.409836	0.0155737	BCL2, ITPKB, FAS, CD74, SPN, SYK	1100	19	13528	3.88364	1	0.248479	25.1476
GOTERM_BP_FAT	GO:0051250~negative regulation of lymphocyte activation	9	0.614754	0.0686302	CBLB, ERBB2, IL4R, BCL6, FAS, VSIG4, CD74, SPN, TGFB1	1100	54	13528	2.0497	1	0.53716	73.0726
GOTERM_BP_FAT	GO:0030217~T cell differentiation	10	0.68306	0.0786522	BLM, BCL2, EOMES, ITPKB, FAS, NHEJ1, CD74, SPN, TGFB1, SYK	1100	65	13528	1.89203	1	0.572892	77.9459
GOTERM_BP_FAT	GO:0045061~thymic T cell selection	4	0.273224	0.0827638	ITPKB, FAS, CD74, SPN	1100	13	13528	3.78406	1	0.584269	79.6931
GOTERM_BP_FAT	GO:0002695~negative regulation of leukocyte activation	9	0.614754	0.0883654	CBLB, ERBB2, IL4R, BCL6, FAS, VSIG4, CD74, SPN, TGFB1	1100	57	13528	1.94182	1	0.600512	81.8636
GOTERM_BP_FAT	GO:0050866~negative regulation of cell activation	9	0.614754	0.119266	CBLB, ERBB2, IL4R, BCL6, FAS, VSIG4, CD74, SPN, TGFB1	1100	61	13528	1.81449	1	0.681624	90.4018
GOTERM_BP_FAT	GO:0045060~negative thymic T cell selection	3	0.204918	0.133093	FAS, CD74, SPN	1100	8	13528	4.61182	1	0.716311	92.8325
GOTERM_BP_FAT	GO:0043383~negative T cell selection	3	0.204918	0.162272	FAS, CD74, SPN	1100	9	13528	4.09939	1	0.767511	96.1895
GOTERM_BP_FAT	GO:0043368~positive T cell selection	3	0.204918	0.162272	BCL2, ITPKB, CD74	1100	9	13528	4.09939	1	0.767511	96.1895
GOTERM_BP_FAT	GO:0033077~T cell differentiation in the thymus	5	0.34153	0.172203	BCL2, ITPKB, FAS, CD74, SPN	1100	27	13528	2.27744	1	0.779953	96.9422
Annotation Cluster 70	Enrichment Score: 1.0101005258530296
Category	Term	Count	%	PValue	Genes	List Total	Pop Hits	Pop Total	Fold Enrichment	Bonferroni	Benjamini	FDR
GOTERM_BP_FAT	GO:0035024~negative regulation of Rho protein signal transduction	3	0.204918	0.035417	DLC1, BCL6, ARAP3	1100	4	13528	9.22364	1	0.390544	48.5944
GOTERM_BP_FAT	GO:0051058~negative regulation of small GTPase mediated signal transduction	3	0.204918	0.162272	DLC1, BCL6, ARAP3	1100	9	13528	4.09939	1	0.767511	96.1895
GOTERM_BP_FAT	GO:0046580~negative regulation of Ras protein signal transduction	3	0.204918	0.162272	DLC1, BCL6, ARAP3	1100	9	13528	4.09939	1	0.767511	96.1895
Annotation Cluster 71	Enrichment Score: 1.0097891560518937
Category	Term	Count	%	PValue	Genes	List Total	Pop Hits	Pop Total	Fold Enrichment	Bonferroni	Benjamini	FDR
GOTERM_BP_FAT	GO:0015758~glucose transport	6	0.409836	0.0815999	SORBS1, EDN1, SORT1, IGF2, KLF15, YES1	1100	29	13528	2.54445	1	0.581852	79.2123
GOTERM_BP_FAT	GO:0008645~hexose transport	6	0.409836	0.0916946	SORBS1, EDN1, SORT1, IGF2, KLF15, YES1	1100	30	13528	2.45964	1	0.611844	83.0477
GOTERM_BP_FAT	GO:0015749~monosaccharide transport	6	0.409836	0.102398	SORBS1, EDN1, SORT1, IGF2, KLF15, YES1	1100	31	13528	2.38029	1	0.64225	86.3785
GOTERM_BP_FAT	GO:0008643~carbohydrate transport	9	0.614754	0.119266	SLC35B1, SORBS1, SLC37A3, SLC35B4, EDN1, SORT1, IGF2, KLF15, YES1	1100	61	13528	1.81449	1	0.681624	90.4018
Annotation Cluster 72	Enrichment Score: 0.992480146244286
Category	Term	Count	%	PValue	Genes	List Total	Pop Hits	Pop Total	Fold Enrichment	Bonferroni	Benjamini	FDR
GOTERM_BP_FAT	GO:0030041~actin filament polymerization	4	0.273224	0.0538618	WASF3, GSN, ANG, PREX1	1100	11	13528	4.47207	1	0.474092	64.0022
GOTERM_BP_FAT	GO:0051258~protein polymerization	8	0.546448	0.09935	CTTNBP2, MSTO1, TUBB2B, WASF3, GSN, ANG, PREX1, TUBB6	1100	49	13528	2.00787	1	0.632393	85.499
GOTERM_BP_FAT	GO:0008154~actin polymerization or depolymerization	4	0.273224	0.196839	WASF3, GSN, ANG, PREX1	1100	19	13528	2.58909	1	0.807345	98.2491
Annotation Cluster 73	Enrichment Score: 0.9563578473894331
Category	Term	Count	%	PValue	Genes	List Total	Pop Hits	Pop Total	Fold Enrichment	Bonferroni	Benjamini	FDR
GOTERM_MF_FAT	GO:0043167~ion binding	378	25.8197	0.00756843	SLC9A9, CADM3, ADCY2, LTBP1, SYT4, PDLIM5, PDLIM3, RORC, RORB, FSTL1, PDLIM1, RORA, REST, RNF213, BBOX1, FAH, SSR1, CDH20, PLOD2, MAP3K8, GIT2, ZNF395, CDH26, PLS3, CDH23, MATN2, POLI, ROCK1, RXRA, SCN2A, F8, COLEC12, LPCAT2, PCLO, BRAP, NME4, ZNF788, ADAMTS9, BAZ1A, CAMK4, RYR3, ZNF786, ADAMTS1, PIAS2, ST18, SLC30A10, NEK6, UNC13A, FUS, ZNF516, CLCN2, MME, AKAP13, CACNB4, MST4, RIMS1, PLAGL1, ZN…	1045	4241	12983	1.10734	0.999827	0.19042	11.4885
GOTERM_MF_FAT	GO:0046872~metal ion binding	359	24.5219	0.0437181	SLC9A9, CADM3, ADCY2, LTBP1, SYT4, PDLIM5, PDLIM3, RORC, RORB, FSTL1, PDLIM1, RORA, REST, RNF213, BBOX1, FAH, SSR1, CDH20, PLOD2, MAP3K8, GIT2, ZNF395, CDH26, PLS3, CDH23, MATN2, POLI, ROCK1, RXRA, SCN2A, F8, COLEC12, LPCAT2, PCLO, BRAP, NME4, ZNF788, ADAMTS9, BAZ1A, CAMK4, RYR3, ZNF786, ADAMTS1, PIAS2, ST18, SLC30A10, NEK6, UNC13A, FUS, ZNF516, MME, AKAP13, CACNB4, MST4, RIMS1, PLAGL1, ZNF799, F…	1045	4140	12983	1.07734	1	0.517132	51.2311
GOTERM_MF_FAT	GO:0043169~cation binding	361	24.6585	0.0535278	SLC9A9, CADM3, ADCY2, LTBP1, SYT4, PDLIM5, PDLIM3, RORC, RORB, FSTL1, PDLIM1, RORA, REST, RNF213, BBOX1, FAH, SSR1, CDH20, PLOD2, MAP3K8, GIT2, ZNF395, CDH26, PLS3, CDH23, MATN2, POLI, ROCK1, RXRA, SCN2A, F8, COLEC12, LPCAT2, PCLO, BRAP, NME4, ZNF788, ADAMTS9, BAZ1A, CAMK4, RYR3, ZNF786, ADAMTS1, PIAS2, ST18, SLC30A10, NEK6, UNC13A, FUS, ZNF516, MME, AKAP13, CACNB4, MST4, RIMS1, PLAGL1, ZNF799, F…	1045	4179	12983	1.07323	1	0.571518	58.6753
GOTERM_MF_FAT	GO:0046914~transition metal ion binding	204	13.9344	0.955317	PDLIM5, PDLIM3, RORC, PDLIM1, RORB, REST, RORA, RNF213, BBOX1, PLOD2, GIT2, ZNF395, ROCK1, RXRA, F8, PCLO, BRAP, ZNF788, ADAMTS9, BAZ1A, ZNF786, ADAMTS1, PIAS2, ST18, SLC30A10, UNC13A, FUS, ZNF516, AKAP13, MME, RIMS1, PLAGL1, ZNF799, PLAG1, KLF7, PTGR2, KLF8, KLF11, TGFBR2, ANKMY1, SMYD2, KLF15, CSRP1, ACACB, CSRP2, U2AF1L4, CBLB, ZNF217, TRPS1, SYTL4, JAZF1, PAPPA2, HEPH, ZFHX3, DPP3, PPARA, SH3…	1045	2785	12983	0.910047	1	0.999996	100
GOTERM_MF_FAT	GO:0008270~zinc ion binding	164	11.2022	0.976826	THRB, LMO3, PDLIM5, PDLIM3, RORC, PDLIM1, RORB, RORA, REST, RNF213, ZNF185, GIT2, ZNF395, KCND2, ROCK1, RXRA, DTX3L, CA12, PCLO, BRAP, ZNF788, TRIM38, RNF133, ADAMTS9, BAZ1A, ZNF786, RNF24, ADAMTS1, PIAS2, RELN, ST18, SLC30A10, ZNF587, TNFAIP3, UNC13A, FUS, TSHZ2, ZNF516, ADAMTSL3, MME, AKAP13, CXXC4, SP110, RIMS1, PLAGL1, ECE1, TRIM67, SLC30A1, ZNF799, ANKIB1, ZNF420, FGD4, PLAG1, KLF7, PTGR2, K…	1045	2311	12983	0.881663	1	1	100
Annotation Cluster 74	Enrichment Score: 0.9538729421363329
Category	Term	Count	%	PValue	Genes	List Total	Pop Hits	Pop Total	Fold Enrichment	Bonferroni	Benjamini	FDR
GOTERM_BP_FAT	GO:0046394~carboxylic acid biosynthetic process	21	1.43443	0.0260744	TBXAS1, GLUD1, EDN1, ACACB, BRCA1, CD74, ADI1, GLUL, CYP39A1, SLC1A3, C5ORF4, SDS, ALOX5AP, ELOVL2, FASN, PHGDH, QKI, PSAT1, PRODH, CBS, SYK	1100	155	13528	1.66621	1	0.326065	38.5871
GOTERM_BP_FAT	GO:0016053~organic acid biosynthetic process	21	1.43443	0.0260744	TBXAS1, GLUD1, EDN1, ACACB, BRCA1, CD74, ADI1, GLUL, CYP39A1, SLC1A3, C5ORF4, SDS, ALOX5AP, ELOVL2, FASN, PHGDH, QKI, PSAT1, PRODH, CBS, SYK	1100	155	13528	1.66621	1	0.326065	38.5871
GOTERM_BP_FAT	GO:0006537~glutamate biosynthetic process	3	0.204918	0.0793886	SLC1A3, GLUD1, PRODH	1100	6	13528	6.14909	1	0.575417	78.2689
GOTERM_BP_FAT	GO:0008652~cellular amino acid biosynthetic process	8	0.546448	0.116796	ADI1, GLUL, SLC1A3, GLUD1, PHGDH, PSAT1, PRODH, CBS	1100	51	13528	1.92913	1	0.677016	89.8928
GOTERM_BP_FAT	GO:0009309~amine biosynthetic process	11	0.751366	0.119785	ADI1, GLUL, SLC1A3, PNMT, GLUD1, PHGDH, PSAT1, BBOX1, PRODH, CBS, TGFB2	1100	81	13528	1.67012	1	0.682435	90.5056
GOTERM_BP_FAT	GO:0009084~glutamine family amino acid biosynthetic process	4	0.273224	0.196839	GLUL, SLC1A3, GLUD1, PRODH	1100	19	13528	2.58909	1	0.807345	98.2491
GOTERM_BP_FAT	GO:0006536~glutamate metabolic process	3	0.204918	0.377583	SLC1A3, GLUD1, PRODH	1100	16	13528	2.30591	1	0.943659	99.9841
GOTERM_BP_FAT	GO:0009064~glutamine family amino acid metabolic process	6	0.409836	0.416749	GLUL, SLC1A3, GLUD1, PHGDH, FAH, PRODH	1100	52	13528	1.41902	1	0.957706	99.9952
Annotation Cluster 75	Enrichment Score: 0.9351747975073881
Category	Term	Count	%	PValue	Genes	List Total	Pop Hits	Pop Total	Fold Enrichment	Bonferroni	Benjamini	FDR
GOTERM_MF_FAT	GO:0004029~aldehyde dehydrogenase (NAD) activity	4	0.273224	0.0213547	ALDH1A1, ALDH7A1, ALDH2, ALDH9A1	1045	8	12983	6.21196	1	0.371427	29.3015
GOTERM_MF_FAT	GO:0016620~oxidoreductase activity, acting on the aldehyde or oxo group of donors, NAD or NADP as acceptor	5	0.34153	0.108376	ALDH1A1, ALDH6A1, ALDH7A1, ALDH2, ALDH9A1	1045	23	12983	2.70085	1	0.729558	84.1603
GOTERM_BP_FAT	GO:0006081~cellular aldehyde metabolic process	3	0.204918	0.676161	ALDH1A1, ALDH7A1, ALDH9A1	1100	28	13528	1.31766	1	0.99646	100
Annotation Cluster 76	Enrichment Score: 0.9286970712928051
Category	Term	Count	%	PValue	Genes	List Total	Pop Hits	Pop Total	Fold Enrichment	Bonferroni	Benjamini	FDR
GOTERM_BP_FAT	GO:0030099~myeloid cell differentiation	15	1.02459	0.0176074	HCLS1, CSF1, TGFBR2, IFI16, ZBTB16, SOX6, CBFB, TGFB1, PSEN2, TGFBR3, BCL6, DYRK3, HEPH, RUNX1, THPO	1100	93	13528	1.98358	1	0.263243	27.9503
GOTERM_BP_FAT	GO:0048872~homeostasis of number of cells	13	0.887978	0.110986	CSF1, HCLS1, SOX6, SOD1, TGFB1, P2RX7, TNFSF13B, BCL2, TGFBR3, BCL6, DYRK3, HEPH, FAS	1100	100	13528	1.59876	1	0.664349	88.5927
GOTERM_BP_FAT	GO:0030218~erythrocyte differentiation	6	0.409836	0.268839	HCLS1, TGFBR3, DYRK3, BCL6, HEPH, SOX6	1100	43	13528	1.71603	1	0.881679	99.6906
GOTERM_BP_FAT	GO:0034101~erythrocyte homeostasis	6	0.409836	0.367076	HCLS1, TGFBR3, DYRK3, BCL6, HEPH, SOX6	1100	49	13528	1.5059	1	0.939865	99.9784
Annotation Cluster 77	Enrichment Score: 0.9200649300334486
Category	Term	Count	%	PValue	Genes	List Total	Pop Hits	Pop Total	Fold Enrichment	Bonferroni	Benjamini	FDR
GOTERM_BP_FAT	GO:0018210~peptidyl-threonine modification	6	0.409836	0.0238133	PRKCA, GALNT2, PDPK1, BCL2, TGFBR2, MAP3K12	1100	21	13528	3.51377	1	0.309482	35.902
GOTERM_BP_FAT	GO:0018107~peptidyl-threonine phosphorylation	5	0.34153	0.0529215	PRKCA, PDPK1, BCL2, TGFBR2, MAP3K12	1100	18	13528	3.41616	1	0.470082	63.3362
GOTERM_BP_FAT	GO:0018209~peptidyl-serine modification	5	0.34153	0.391947	PRKCA, GALNT2, BCL2, TGFBR2, MAP3K12	1100	39	13528	1.57669	1	0.94966	99.9897
GOTERM_BP_FAT	GO:0018105~peptidyl-serine phosphorylation	4	0.273224	0.422728	PRKCA, BCL2, TGFBR2, MAP3K12	1100	29	13528	1.6963	1	0.95938	99.996
Annotation Cluster 78	Enrichment Score: 0.9117691633717592
Category	Term	Count	%	PValue	Genes	List Total	Pop Hits	Pop Total	Fold Enrichment	Bonferroni	Benjamini	FDR
GOTERM_BP_FAT	GO:0031099~regeneration	12	0.819672	0.022553	NOTCH2, NOTCH1, LAMB2, GSN, BCL2, RXRA, LIFR, AXL, CHST3, ANGPT1, TIMP3, TGFB1	1100	69	13528	2.13881	1	0.305048	34.3576
GOTERM_BP_FAT	GO:0048589~developmental growth	11	0.751366	0.16713	NOTCH2, NOTCH1, LAMB2, GSN, BCL2, PSEN2, GAS1, GLI2, BMPR1B, TIMP3, GLI3	1100	87	13528	1.55494	1	0.772545	96.5774
GOTERM_BP_FAT	GO:0042246~tissue regeneration	4	0.273224	0.488013	NOTCH2, NOTCH1, GSN, TIMP3	1100	32	13528	1.53727	1	0.976519	99.9996
Annotation Cluster 79	Enrichment Score: 0.9000066047430598
Category	Term	Count	%	PValue	Genes	List Total	Pop Hits	Pop Total	Fold Enrichment	Bonferroni	Benjamini	FDR
GOTERM_BP_FAT	GO:0001932~regulation of protein amino acid phosphorylation	26	1.77596	0.00338403	ZAK, EDN1, ITGB2, TLR4, TGFB1, EDNRB, PTK2B, MDFIC, BCL2, GAB1, PAK1, RAPGEF3, FGF2, GHR, SYK, FGD4, EGFR, PRKCA, HCLS1, IGF2, P2RX7, PSEN2, PDGFRB, ENG, IGFBP3, CBS	1100	173	13528	1.84828	0.999997	0.0966686	6.0637
GOTERM_BP_FAT	GO:0010562~positive regulation of phosphorus metabolic process	15	1.02459	0.0310942	PRKCA, DLC1, EGFR, HCLS1, TLR4, IGF2, TGFB1, EDNRB, P2RX7, ANG, BCL2, ENG, FGF2, SYK, GHR	1100	100	13528	1.84473	1	0.36146	44.1728
GOTERM_BP_FAT	GO:0045937~positive regulation of phosphate metabolic process	15	1.02459	0.0310942	PRKCA, DLC1, EGFR, HCLS1, TLR4, IGF2, TGFB1, EDNRB, P2RX7, ANG, BCL2, ENG, FGF2, SYK, GHR	1100	100	13528	1.84473	1	0.36146	44.1728
GOTERM_BP_FAT	GO:0042327~positive regulation of phosphorylation	14	0.956284	0.049805	PRKCA, EGFR, HCLS1, TLR4, IGF2, TGFB1, EDNRB, P2RX7, ANG, BCL2, ENG, FGF2, SYK, GHR	1100	97	13528	1.775	1	0.45663	61.0448
GOTERM_BP_FAT	GO:0001934~positive regulation of protein amino acid phosphorylation	12	0.819672	0.105737	PRKCA, EDNRB, P2RX7, HCLS1, BCL2, IGF2, TLR4, FGF2, ENG, TGFB1, GHR, SYK	1100	89	13528	1.65818	1	0.651002	87.2836
GOTERM_BP_FAT	GO:0050730~regulation of peptidyl-tyrosine phosphorylation	9	0.614754	0.185047	PRKCA, EGFR, HCLS1, PDGFRB, ITGB2, IGF2, TLR4, GHR, SYK	1100	68	13528	1.6277	1	0.795051	97.7087
GOTERM_BP_FAT	GO:0031399~regulation of protein modification process	29	1.98087	0.216895	DLC1, ZAK, EDN1, ITGB2, TLR4, TGFB1, EDNRB, PTK2B, MDFIC, BCL2, GAB1, RAPGEF3, PAK1, FGF2, GHR, SYK, FGD4, EGFR, PRKCA, HCLS1, IGF2, BRCA1, P2RX7, PSEN2, PDGFRB, ENG, IGFBP3, CBS, UBE2E1	1100	295	13528	1.20897	1	0.831908	98.902
GOTERM_BP_FAT	GO:0032268~regulation of cellular protein metabolic process	44	3.00546	0.246535	DLC1, A2M, ZAK, CSF1, EDN1, NFKBIA, TLR4, ITGB2, TIMP3, TGFB1, ZFP36L1, EDNRB, ANG, PTK2B, MDFIC, BCL2, KLKB1, HRSP12, GAB1, QKI, RAPGEF3, PAK1, PIWIL4, FGF2, GHR, FGD4, SYK, EGFR, PRKCA, PTPN3, PAIP1, HCLS1, IGF2, SERPING1, BRCA1, P2RX7, DIO2, PSEN2, HSPB1, PDGFRB, ENG, IGFBP3, UBE2E1, CBS	1100	474	13528	1.1416	1	0.861921	99.4613
GOTERM_BP_FAT	GO:0051247~positive regulation of protein metabolic process	22	1.50273	0.416581	PRKCA, DLC1, HCLS1, CSF1, NFKBIA, GJA1, IGF2, TLR4, BRCA1, TGFB1, EDNRB, CBLB, P2RX7, PTK2B, KLKB1, BCL2, FGF2, ENG, BARD1, SYK, UBE2E1, GHR	1100	243	13528	1.11342	1	0.957844	99.9952
GOTERM_BP_FAT	GO:0050731~positive regulation of peptidyl-tyrosine phosphorylation	5	0.34153	0.537593	HCLS1, IGF2, TLR4, GHR, SYK	1100	47	13528	1.30832	1	0.984866	99.9999
GOTERM_BP_FAT	GO:0032270~positive regulation of cellular protein metabolic process	19	1.29781	0.624087	PRKCA, DLC1, HCLS1, CSF1, NFKBIA, IGF2, TLR4, BRCA1, TGFB1, EDNRB, P2RX7, PTK2B, KLKB1, BCL2, FGF2, ENG, SYK, UBE2E1, GHR	1100	233	13528	1.00286	1	0.993561	100
GOTERM_BP_FAT	GO:0031401~positive regulation of protein modification process	15	1.02459	0.665	PRKCA, DLC1, HCLS1, TLR4, IGF2, TGFB1, BRCA1, EDNRB, P2RX7, BCL2, ENG, FGF2, SYK, UBE2E1, GHR	1100	187	13528	0.986485	1	0.995987	100
Annotation Cluster 80	Enrichment Score: 0.8980327161641445
Category	Term	Count	%	PValue	Genes	List Total	Pop Hits	Pop Total	Fold Enrichment	Bonferroni	Benjamini	FDR
GOTERM_BP_FAT	GO:0051492~regulation of stress fiber formation	6	0.409836	0.0155737	DLC1, S1PR1, TACR1, SMAD3, AMOT, ARAP1	1100	19	13528	3.88364	1	0.248479	25.1476
GOTERM_BP_FAT	GO:0032231~regulation of actin filament bundle formation	6	0.409836	0.0238133	DLC1, S1PR1, TACR1, SMAD3, AMOT, ARAP1	1100	21	13528	3.51377	1	0.309482	35.902
GOTERM_BP_FAT	GO:0051493~regulation of cytoskeleton organization	17	1.1612	0.0850822	DLC1, ARHGEF2, TACR1, EDN1, SPTBN4, SMAD3, MYO1F, MID1IP1, BRCA1, CTTNBP2, ARPC1B, P2RX7, S1PR1, GSN, AMOT, ARAP1, MAP6D1	1100	136	13528	1.53727	1	0.590877	80.6196
GOTERM_BP_FAT	GO:0051496~positive regulation of stress fiber formation	3	0.204918	0.254352	TACR1, SMAD3, AMOT	1100	12	13528	3.07455	1	0.869175	99.5556
GOTERM_BP_FAT	GO:0051495~positive regulation of cytoskeleton organization	6	0.409836	0.301121	CTTNBP2, P2RX7, TACR1, EDN1, SMAD3, AMOT	1100	45	13528	1.63976	1	0.905245	99.8655
GOTERM_BP_FAT	GO:0032233~positive regulation of actin filament bundle formation	3	0.204918	0.316604	TACR1, SMAD3, AMOT	1100	14	13528	2.63532	1	0.914982	99.9111
GOTERM_BP_FAT	GO:0010638~positive regulation of organelle organization	7	0.478142	0.676126	CTTNBP2, P2RX7, TACR1, EDN1, SMAD3, AMOT, IGF2	1100	83	13528	1.0372	1	0.996484	100
Annotation Cluster 81	Enrichment Score: 0.8980301382351028
Category	Term	Count	%	PValue	Genes	List Total	Pop Hits	Pop Total	Fold Enrichment	Bonferroni	Benjamini	FDR
GOTERM_MF_FAT	GO:0005496~steroid binding	10	0.68306	0.0691057	ALDH1A1, STARD3, TSPO, AR, NPC2, PYGL, RXRA, NR3C2, ABCA1, PAQR5	1045	64	12983	1.94124	1	0.617264	68.3458
GOTERM_MF_FAT	GO:0015485~cholesterol binding	4	0.273224	0.151838	STARD3, TSPO, NPC2, ABCA1	1045	17	12983	2.92328	1	0.79628	92.9022
GOTERM_MF_FAT	GO:0032934~sterol binding	4	0.273224	0.192759	STARD3, TSPO, NPC2, ABCA1	1045	19	12983	2.61556	1	0.836057	96.7927
Annotation Cluster 82	Enrichment Score: 0.8813999034901187
Category	Term	Count	%	PValue	Genes	List Total	Pop Hits	Pop Total	Fold Enrichment	Bonferroni	Benjamini	FDR
GOTERM_BP_FAT	GO:0043330~response to exogenous dsRNA	5	0.34153	0.00898743	IRAK3, KCNJ8, TICAM1, NFKBIA, TLR3	1100	11	13528	5.59008	1	0.179573	15.3462
GOTERM_BP_FAT	GO:0002224~toll-like receptor signaling pathway	5	0.34153	0.0224106	IRAK3, TICAM1, NFKBIA, TLR3, TLR4	1100	14	13528	4.39221	1	0.304506	34.1809
GOTERM_BP_FAT	GO:0032675~regulation of interleukin-6 production	8	0.546448	0.0238027	IRAK3, P2RX7, CEBPB, ADORA2B, TICAM1, TLR1, TLR3, TLR4	1100	36	13528	2.73293	1	0.310417	35.8891
GOTERM_BP_FAT	GO:0042116~macrophage activation	5	0.34153	0.0286403	CD93, TICAM1, TLR1, TLR3, TLR4	1100	15	13528	4.09939	1	0.348773	41.5051
GOTERM_BP_FAT	GO:0045088~regulation of innate immune response	10	0.68306	0.0286945	IRAK3, A2M, TICAM1, NFKBIA, TLR3, MYO1F, SERPING1, IGF2, TLR4, TLR8	1100	54	13528	2.27744	1	0.348212	41.5653
GOTERM_BP_FAT	GO:0052173~response to defenses of other organism during symbiotic interaction	4	0.273224	0.0309687	SMAD3, TLR3, TLR4, TGFB1	1100	9	13528	5.46586	1	0.361371	44.0392
GOTERM_BP_FAT	GO:0052200~response to host defenses	4	0.273224	0.0309687	SMAD3, TLR3, TLR4, TGFB1	1100	9	13528	5.46586	1	0.361371	44.0392
GOTERM_BP_FAT	GO:0075136~response to host	4	0.273224	0.0309687	SMAD3, TLR3, TLR4, TGFB1	1100	9	13528	5.46586	1	0.361371	44.0392
GOTERM_BP_FAT	GO:0031349~positive regulation of defense response	12	0.819672	0.0328248	PRKCA, TNFRSF1A, IRAK3, ADORA2B, C3, OSMR, TICAM1, TGM2, NFKBIA, TLR3, TLR4, TLR8	1100	73	13528	2.02162	1	0.373048	45.9845
GOTERM_BP_FAT	GO:0002221~pattern recognition receptor signaling pathway	5	0.34153	0.04389	IRAK3, TICAM1, NFKBIA, TLR3, TLR4	1100	17	13528	3.61711	1	0.428228	56.3182
GOTERM_BP_FAT	GO:0043331~response to dsRNA	6	0.409836	0.0475707	IRAK3, KCNJ8, TICAM1, SMAD3, NFKBIA, TLR3	1100	25	13528	2.95156	1	0.447477	59.3193
GOTERM_BP_FAT	GO:0002275~myeloid cell activation during immune response	5	0.34153	0.0529215	CPLX2, TICAM1, TLR3, MYO1F, TLR4	1100	18	13528	3.41616	1	0.470082	63.3362
GOTERM_BP_FAT	GO:0045357~regulation of interferon-beta biosynthetic process	3	0.204918	0.0558822	TICAM1, TLR3, TLR8	1100	5	13528	7.37891	1	0.481734	65.3946
GOTERM_BP_FAT	GO:0045359~positive regulation of interferon-beta biosynthetic process	3	0.204918	0.0558822	TICAM1, TLR3, TLR8	1100	5	13528	7.37891	1	0.481734	65.3946
GOTERM_BP_FAT	GO:0042535~positive regulation of tumor necrosis factor biosynthetic process	3	0.204918	0.0558822	TLR1, TLR4, SPN	1100	5	13528	7.37891	1	0.481734	65.3946
GOTERM_BP_FAT	GO:0002757~immune response-activating signal transduction	9	0.614754	0.0571264	C3AR1, IRAK3, TICAM1, PSEN2, NFKBIA, TLR3, TLR4, CACNB4, SYK	1100	52	13528	2.12853	1	0.485335	66.2265
GOTERM_BP_FAT	GO:0002758~innate immune response-activating signal transduction	5	0.34153	0.0628809	IRAK3, TICAM1, NFKBIA, TLR3, TLR4	1100	19	13528	3.23636	1	0.510325	69.8343
GOTERM_BP_FAT	GO:0002218~activation of innate immune response	5	0.34153	0.0628809	IRAK3, TICAM1, NFKBIA, TLR3, TLR4	1100	19	13528	3.23636	1	0.510325	69.8343
GOTERM_BP_FAT	GO:0032755~positive regulation of interleukin-6 production	5	0.34153	0.0628809	P2RX7, ADORA2B, TICAM1, TLR3, TLR4	1100	19	13528	3.23636	1	0.510325	69.8343
GOTERM_BP_FAT	GO:0007249~I-kappaB kinase/NF-kappaB cascade	10	0.68306	0.0671051	IRAK4, TNFRSF10B, LY96, TICAM1, TLR1, NFKBIA, TLR3, TLR4, TRIP6, TLR8	1100	63	13528	1.95209	1	0.531973	72.2472
GOTERM_BP_FAT	GO:0002764~immune response-regulating signal transduction	9	0.614754	0.0814559	C3AR1, IRAK3, TICAM1, PSEN2, NFKBIA, TLR3, TLR4, CACNB4, SYK	1100	56	13528	1.97649	1	0.582178	79.152
GOTERM_BP_FAT	GO:0001817~regulation of cytokine production	21	1.43443	0.0981336	ELF1, CEBPB, ADORA2B, TLR1, SMAD3, TLR3, IGF2, TLR4, SOD1, TLR8, TGFB1, TGFB2, IRAK3, P2RX7, TICAM1, BCL6, VSIG4, SRGN, SPN, HDAC7, SYK	1100	181	13528	1.42686	1	0.63139	85.1333
GOTERM_BP_FAT	GO:0032680~regulation of tumor necrosis factor production	6	0.409836	0.102398	IRAK3, TICAM1, TLR1, TLR3, TLR4, SPN	1100	31	13528	2.38029	1	0.64225	86.3785
GOTERM_BP_FAT	GO:0051092~positive regulation of NF-kappaB transcription factor activity	7	0.478142	0.111732	IRAK3, TICAM1, TGFBR3, TLR3, TLR4, CAT, TGFB1	1100	41	13528	2.09969	1	0.665147	88.7682
GOTERM_BP_FAT	GO:0002281~macrophage activation during immune response	3	0.204918	0.133093	TICAM1, TLR3, TLR4	1100	8	13528	4.61182	1	0.716311	92.8325
GOTERM_BP_FAT	GO:0002237~response to molecule of bacterial origin	11	0.751366	0.158679	TNFRSF1A, IRAK3, P2RX7, KCNJ8, LY96, TICAM1, NFKBIA, TLR4, MGST1, THPO, B2M	1100	86	13528	1.57302	1	0.761431	95.8764
GOTERM_BP_FAT	GO:0032496~response to lipopolysaccharide	10	0.68306	0.171194	TNFRSF1A, IRAK3, P2RX7, KCNJ8, LY96, TICAM1, NFKBIA, TLR4, MGST1, THPO	1100	77	13528	1.59717	1	0.779943	96.8728
GOTERM_BP_FAT	GO:0009595~detection of biotic stimulus	4	0.273224	0.175688	LY96, TLR3, TLR4, TLR8	1100	18	13528	2.73293	1	0.78586	97.1712
GOTERM_BP_FAT	GO:0042108~positive regulation of cytokine biosynthetic process	7	0.478142	0.191706	TICAM1, TLR1, TLR3, TLR4, TLR8, SPN, SYK	1100	48	13528	1.79348	1	0.802447	98.0307
GOTERM_BP_FAT	GO:0042534~regulation of tumor necrosis factor biosynthetic process	3	0.204918	0.192434	TLR1, TLR4, SPN	1100	10	13528	3.68945	1	0.801852	98.0631
GOTERM_BP_FAT	GO:0032648~regulation of interferon-beta production	3	0.204918	0.28555	TICAM1, TLR3, TLR8	1100	13	13528	2.83804	1	0.894285	99.798
GOTERM_BP_FAT	GO:0045089~positive regulation of innate immune response	6	0.409836	0.317486	IRAK3, TICAM1, NFKBIA, TLR3, TLR4, TLR8	1100	46	13528	1.60411	1	0.91533	99.9132
GOTERM_BP_FAT	GO:0032479~regulation of type I interferon production	3	0.204918	0.347333	TICAM1, TLR3, TLR8	1100	15	13528	2.45964	1	0.930785	99.9619
GOTERM_BP_FAT	GO:0032760~positive regulation of tumor necrosis factor production	3	0.204918	0.347333	TICAM1, TLR3, TLR4	1100	15	13528	2.45964	1	0.930785	99.9619
GOTERM_BP_FAT	GO:0032642~regulation of chemokine production	3	0.204918	0.347333	ADORA2B, TICAM1, TLR3	1100	15	13528	2.45964	1	0.930785	99.9619
GOTERM_BP_FAT	GO:0051091~positive regulation of transcription factor activity	7	0.478142	0.360856	IRAK3, TICAM1, TGFBR3, TLR3, TLR4, CAT, TGFB1	1100	60	13528	1.43479	1	0.937289	99.9741
GOTERM_BP_FAT	GO:0042035~regulation of cytokine biosynthetic process	8	0.546448	0.395526	CEBPB, TICAM1, TLR1, TLR3, TLR4, TLR8, SPN, SYK	1100	74	13528	1.32953	1	0.951178	99.9908
GOTERM_BP_FAT	GO:0043388~positive regulation of DNA binding	7	0.478142	0.507954	IRAK3, TICAM1, TGFBR3, TLR3, TLR4, CAT, TGFB1	1100	70	13528	1.22982	1	0.979957	99.9998
GOTERM_BP_FAT	GO:0001819~positive regulation of cytokine production	8	0.546448	0.604127	P2RX7, ADORA2B, TICAM1, SMAD3, TLR3, TLR4, SOD1, TGFB1	1100	90	13528	1.09317	1	0.992081	100
GOTERM_BP_FAT	GO:0051090~regulation of transcription factor activity	9	0.614754	0.60547	IRAK3, SUMO1, TICAM1, NFKBIA, TGFBR3, TLR3, TLR4, CAT, TGFB1	1100	103	13528	1.0746	1	0.992168	100
GOTERM_BP_FAT	GO:0051099~positive regulation of binding	7	0.478142	0.615921	IRAK3, TICAM1, TGFBR3, TLR3, TLR4, CAT, TGFB1	1100	78	13528	1.10368	1	0.993048	100
GOTERM_BP_FAT	GO:0051098~regulation of binding	12	0.819672	0.707508	IRAK3, SUMO1, BLM, BCL2, TICAM1, SMAD3, NFKBIA, TGFBR3, TLR3, TLR4, CAT, TGFB1	1100	153	13528	0.964563	1	0.997657	100
GOTERM_BP_FAT	GO:0051101~regulation of DNA binding	9	0.614754	0.776588	IRAK3, SUMO1, TICAM1, NFKBIA, TGFBR3, TLR3, TLR4, CAT, TGFB1	1100	121	13528	0.914741	1	0.999192	100
GOTERM_BP_FAT	GO:0009617~response to bacterium	14	0.956284	0.797794	LY96, MYO1F, TLR3, NFKBIA, TLR4, B2M, IRAK3, TNFRSF1A, P2RX7, KCNJ8, TICAM1, MGST1, SPN, THPO	1100	193	13528	0.892096	1	0.999442	100
GOTERM_BP_FAT	GO:0042742~defense response to bacterium	6	0.409836	0.955495	TNFRSF1A, P2RX7, TLR3, MYO1F, TLR4, SPN	1100	112	13528	0.658831	1	0.999998	100
GOTERM_BP_FAT	GO:0051606~detection of stimulus	6	0.409836	0.96783	LY96, TACR1, TLR3, TLR4, ENG, TLR8	1100	118	13528	0.625331	1	1	100
GOTERM_BP_FAT	GO:0009581~detection of external stimulus	3	0.204918	0.985905	TLR3, TLR4, TLR8	1100	74	13528	0.498575	1	1	100
Annotation Cluster 83	Enrichment Score: 0.8783444561426282
Category	Term	Count	%	PValue	Genes	List Total	Pop Hits	Pop Total	Fold Enrichment	Bonferroni	Benjamini	FDR
GOTERM_MF_FAT	GO:0005070~SH3/SH2 adaptor activity	9	0.614754	0.0401786	SH3BGRL, EPS8, SORBS1, TP53BP2, GAB1, SH3BGR, CNTNAP1, SLA, BLNK	1045	49	12983	2.28195	1	0.497163	48.2493
GOTERM_MF_FAT	GO:0060090~molecular adaptor activity	9	0.614754	0.168062	SH3BGRL, EPS8, SORBS1, TP53BP2, GAB1, SH3BGR, CNTNAP1, SLA, BLNK	1045	67	12983	1.66889	1	0.815774	94.7955
GOTERM_MF_FAT	GO:0030674~protein binding, bridging	10	0.68306	0.343163	SH3BGRL, EPS8, SORBS1, TP53BP2, GAB1, ANXA1, SH3BGR, CNTNAP1, SLA, BLNK	1045	94	12983	1.32169	1	0.93225	99.8831
Annotation Cluster 84	Enrichment Score: 0.8706456160350565
Category	Term	Count	%	PValue	Genes	List Total	Pop Hits	Pop Total	Fold Enrichment	Bonferroni	Benjamini	FDR
GOTERM_BP_FAT	GO:0006692~prostanoid metabolic process	5	0.34153	0.0628809	AKR1C3, TNFRSF1A, TBXAS1, EDN1, CD74	1100	19	13528	3.23636	1	0.510325	69.8343
GOTERM_BP_FAT	GO:0006693~prostaglandin metabolic process	5	0.34153	0.0628809	AKR1C3, TNFRSF1A, TBXAS1, EDN1, CD74	1100	19	13528	3.23636	1	0.510325	69.8343
GOTERM_BP_FAT	GO:0006690~icosanoid metabolic process	8	0.546448	0.0834415	AKR1C3, TNFRSF1A, CYP2J2, TBXAS1, ALOX5AP, EDN1, CD74, SYK	1100	47	13528	2.09331	1	0.585405	79.9682
GOTERM_BP_FAT	GO:0006633~fatty acid biosynthetic process	11	0.751366	0.105878	TBXAS1, C5ORF4, ALOX5AP, EDN1, ELOVL2, FASN, QKI, ACACB, CD74, BRCA1, SYK	1100	79	13528	1.71241	1	0.650597	87.3205
GOTERM_BP_FAT	GO:0033559~unsaturated fatty acid metabolic process	8	0.546448	0.116796	AKR1C3, TNFRSF1A, CYP2J2, TBXAS1, ALOX5AP, EDN1, CD74, SYK	1100	51	13528	1.92913	1	0.677016	89.8928
GOTERM_BP_FAT	GO:0001516~prostaglandin biosynthetic process	3	0.204918	0.223228	TBXAS1, EDN1, CD74	1100	11	13528	3.35405	1	0.838737	99.0548
GOTERM_BP_FAT	GO:0046457~prostanoid biosynthetic process	3	0.204918	0.223228	TBXAS1, EDN1, CD74	1100	11	13528	3.35405	1	0.838737	99.0548
GOTERM_BP_FAT	GO:0046456~icosanoid biosynthetic process	5	0.34153	0.241601	TBXAS1, ALOX5AP, EDN1, CD74, SYK	1100	31	13528	1.98358	1	0.857035	99.3923
GOTERM_BP_FAT	GO:0006636~unsaturated fatty acid biosynthetic process	5	0.34153	0.297127	TBXAS1, ALOX5AP, EDN1, CD74, SYK	1100	34	13528	1.80856	1	0.903225	99.8506
Annotation Cluster 85	Enrichment Score: 0.8557144005834281
Category	Term	Count	%	PValue	Genes	List Total	Pop Hits	Pop Total	Fold Enrichment	Bonferroni	Benjamini	FDR
GOTERM_BP_FAT	GO:0006869~lipid transport	23	1.57104	0.0031683	PPARA, MSR1, ATP10B, CLU, ATP10A, PCTP, APOLD1, ANXA1, ATP10D, ABCA1, ATP11C, STARD3, SLC25A20, P2RX7, NPC2, LRP10, PLIN2, OSBPL1A, OSBPL10, PITPNC1, APOL6, SCP2, PLTP	1100	145	13528	1.95075	0.999993	0.0929111	5.68776
GOTERM_BP_FAT	GO:0010876~lipid localization	24	1.63934	0.00405772	PPARA, MSR1, ATP10B, CLU, ATP10A, PCTP, APOLD1, ANXA1, ATP10D, ABCA1, ATP11C, ACVR1C, STARD3, SLC25A20, P2RX7, NPC2, LRP10, PLIN2, OSBPL1A, OSBPL10, PITPNC1, APOL6, SCP2, PLTP	1100	157	13528	1.87998	1	0.109061	7.22859
GOTERM_MF_FAT	GO:0005548~phospholipid transporter activity	8	0.546448	0.00690656	PLSCR4, ATP10B, PCTP, ATP10A, ATP10D, PITPNC1, ABCA1, ATP11C	1045	29	12983	3.42729	0.99963	0.179236	10.5355
GOTERM_BP_FAT	GO:0015914~phospholipid transport	8	0.546448	0.0150492	P2RX7, NPC2, ATP10B, PCTP, ATP10A, ATP10D, ABCA1, ATP11C	1100	33	13528	2.98138	1	0.244247	24.4082
GOTERM_MF_FAT	GO:0043492~ATPase activity, coupled to movement of substances	16	1.0929	0.0299059	ATP6V0E1, ATP10B, RALBP1, ATP10A, ABCC10, ABCB1, ATP10D, ATP1A1, ATP6V1G2, ATP11C, ATP1A2, ATP13A4, ABCC9, TAP1, ABCC4, ABCC2	1045	110	12983	1.80712	1	0.433016	38.5976
GOTERM_MF_FAT	GO:0042626~ATPase activity, coupled to transmembrane movement of substances	15	1.02459	0.0539638	ATP6V0E1, ATP10B, ATP10A, ABCC10, ABCB1, ATP1A1, ATP6V1G2, ATP10D, ATP11C, ATP1A2, ATP13A4, ABCC9, TAP1, ABCC4, ABCC2	1045	109	12983	1.70971	1	0.569673	58.98
GOTERM_MF_FAT	GO:0016820~hydrolase activity, acting on acid anhydrides, catalyzing transmembrane movement of substances	15	1.02459	0.0611325	ATP6V0E1, ATP10B, ATP10A, ABCC10, ABCB1, ATP1A1, ATP6V1G2, ATP10D, ATP11C, ATP1A2, ATP13A4, ABCC9, TAP1, ABCC4, ABCC2	1045	111	12983	1.67891	1	0.588442	63.6981
GOTERM_MF_FAT	GO:0005319~lipid transporter activity	10	0.68306	0.0637105	STARD3, PLSCR4, ATP10B, PCTP, ATP10A, ATP10D, PITPNC1, ABCA1, ATP11C, APOL6	1045	63	12983	1.97205	1	0.599566	65.2666
GOTERM_BP_FAT	GO:0009141~nucleoside triphosphate metabolic process	16	1.0929	0.110777	TCIRG1, ATP6V0E1, NUDT1, ATP10B, ATP10A, ATP10D, ATP1A1, MYH7, ATP1A2, ATP11C, TGFB1, ATP13A4, NME4, ENTPD3, ENTPD1, ATP5H	1100	131	13528	1.50207	1	0.664526	88.5432
GOTERM_MF_FAT	GO:0015399~primary active transmembrane transporter activity	15	1.02459	0.111818	ATP6V0E1, ATP10B, ATP10A, ABCC10, ABCB1, ATP1A1, ATP6V1G2, ATP10D, ATP11C, ATP1A2, ATP13A4, ABCC9, TAP1, ABCC4, ABCC2	1045	122	12983	1.52753	1	0.737738	85.1145
GOTERM_MF_FAT	GO:0015405~P-P-bond-hydrolysis-driven transmembrane transporter activity	15	1.02459	0.111818	ATP6V0E1, ATP10B, ATP10A, ABCC10, ABCB1, ATP1A1, ATP6V1G2, ATP10D, ATP11C, ATP1A2, ATP13A4, ABCC9, TAP1, ABCC4, ABCC2	1045	122	12983	1.52753	1	0.737738	85.1145
GOTERM_MF_FAT	GO:0004012~phospholipid-translocating ATPase activity	4	0.273224	0.114186	ATP10B, ATP10A, ATP10D, ATP11C	1045	15	12983	3.31305	1	0.738669	85.7393
GOTERM_MF_FAT	GO:0015247~aminophospholipid transporter activity	4	0.273224	0.114186	ATP10B, ATP10A, ATP10D, ATP11C	1045	15	12983	3.31305	1	0.738669	85.7393
GOTERM_BP_FAT	GO:0009144~purine nucleoside triphosphate metabolic process	15	1.02459	0.118778	TCIRG1, ATP6V0E1, NUDT1, ATP10B, ATP10A, ATP10D, ATP1A1, MYH7, ATP1A2, ATP11C, TGFB1, ATP13A4, NME4, ENTPD1, ATP5H	1100	122	13528	1.51207	1	0.680909	90.3032
GOTERM_MF_FAT	GO:0015662~ATPase activity, coupled to transmembrane movement of ions, phosphorylative mechanism	8	0.546448	0.130554	ATP10B, ATP10A, ATP10D, ATP6V1G2, ATP1A1, ATP1A2, ATP11C, ATP13A4	1045	53	12983	1.87531	1	0.774742	89.4311
GOTERM_BP_FAT	GO:0046034~ATP metabolic process	13	0.887978	0.143923	TCIRG1, ATP6V0E1, ATP10B, ATP10A, ATP1A1, MYH7, ATP10D, ATP11C, ATP1A2, TGFB1, ATP13A4, ENTPD1, ATP5H	1100	105	13528	1.52263	1	0.737152	94.3164
GOTERM_BP_FAT	GO:0009205~purine ribonucleoside triphosphate metabolic process	14	0.956284	0.153961	TCIRG1, ATP6V0E1, ATP10B, ATP10A, ATP10D, ATP1A1, MYH7, ATP11C, ATP1A2, TGFB1, ATP13A4, NME4, ENTPD1, ATP5H	1100	117	13528	1.47158	1	0.755497	95.4281
GOTERM_BP_FAT	GO:0009199~ribonucleoside triphosphate metabolic process	14	0.956284	0.161003	TCIRG1, ATP6V0E1, ATP10B, ATP10A, ATP10D, ATP1A1, MYH7, ATP11C, ATP1A2, TGFB1, ATP13A4, NME4, ENTPD1, ATP5H	1100	118	13528	1.45911	1	0.765341	96.0816
GOTERM_BP_FAT	GO:0009206~purine ribonucleoside triphosphate biosynthetic process	12	0.819672	0.170876	TCIRG1, NME4, ATP6V0E1, ATP10B, ATP10A, ATP10D, ATP1A1, ATP1A2, ATP11C, ATP5H, TGFB1, ATP13A4	1100	98	13528	1.5059	1	0.779978	96.8505
GOTERM_BP_FAT	GO:0006163~purine nucleotide metabolic process	20	1.36612	0.177934	TCIRG1, ATP6V0E1, ADCY2, NUDT1, ATP10B, ATP10A, ATP10D, MYH7, ATP1A1, PDE4D, ATP1A2, RORA, ATP11C, CACNB4, TGFB1, ATP13A4, NME4, PDE8B, ENTPD1, ATP5H	1100	186	13528	1.32239	1	0.787689	97.3102
GOTERM_BP_FAT	GO:0009145~purine nucleoside triphosphate biosynthetic process	12	0.819672	0.179113	TCIRG1, NME4, ATP6V0E1, ATP10B, ATP10A, ATP10D, ATP1A1, ATP1A2, ATP11C, ATP5H, TGFB1, ATP13A4	1100	99	13528	1.49069	1	0.788014	97.3805
GOTERM_BP_FAT	GO:0009201~ribonucleoside triphosphate biosynthetic process	12	0.819672	0.179113	TCIRG1, NME4, ATP6V0E1, ATP10B, ATP10A, ATP10D, ATP1A1, ATP1A2, ATP11C, ATP5H, TGFB1, ATP13A4	1100	99	13528	1.49069	1	0.788014	97.3805
GOTERM_BP_FAT	GO:0006754~ATP biosynthetic process	11	0.751366	0.184661	TCIRG1, ATP6V0E1, ATP10B, ATP10A, ATP10D, ATP1A1, ATP1A2, ATP11C, ATP5H, TGFB1, ATP13A4	1100	89	13528	1.52	1	0.794971	97.6886
GOTERM_BP_FAT	GO:0009142~nucleoside triphosphate biosynthetic process	12	0.819672	0.2049	TCIRG1, NME4, ATP6V0E1, ATP10B, ATP10A, ATP10D, ATP1A1, ATP1A2, ATP11C, ATP5H, TGFB1, ATP13A4	1100	102	13528	1.44684	1	0.819559	98.5465
GOTERM_MF_FAT	GO:0042625~ATPase activity, coupled to transmembrane movement of ions	9	0.614754	0.242577	ATP6V0E1, ATP10B, ATP10A, ATP10D, ATP6V1G2, ATP1A1, ATP1A2, ATP11C, ATP13A4	1045	74	12983	1.51102	1	0.878948	98.8472
GOTERM_BP_FAT	GO:0044271~nitrogen compound biosynthetic process	30	2.04918	0.321219	TSPO, ATP6V0E1, ADCY2, PNMT, ATP10B, GLUD1, ATP10A, ATP10D, RORA, PNP, TGFB1, BBOX1, TGFB2, SLC1A3, ATP5H, TCIRG1, NMNAT3, ATP1A1, ATP1A2, ATP11C, MMAB, ATP13A4, NME4, ADI1, P2RX4, GLUL, PHGDH, PSAT1, CBS, PRODH	1100	325	13528	1.13522	1	0.916865	99.9215
GOTERM_BP_FAT	GO:0009150~purine ribonucleotide metabolic process	14	0.956284	0.330209	TCIRG1, ATP6V0E1, ATP10B, ATP10A, ATP10D, ATP1A1, MYH7, ATP11C, ATP1A2, TGFB1, ATP13A4, NME4, ENTPD1, ATP5H	1100	138	13528	1.24764	1	0.922337	99.9386
GOTERM_BP_FAT	GO:0009152~purine ribonucleotide biosynthetic process	12	0.819672	0.352237	TCIRG1, NME4, ATP6V0E1, ATP10B, ATP10A, ATP10D, ATP1A1, ATP1A2, ATP11C, ATP5H, TGFB1, ATP13A4	1100	117	13528	1.26135	1	0.933076	99.9669
GOTERM_BP_FAT	GO:0009259~ribonucleotide metabolic process	14	0.956284	0.416968	TCIRG1, ATP6V0E1, ATP10B, ATP10A, ATP10D, ATP1A1, MYH7, ATP11C, ATP1A2, TGFB1, ATP13A4, NME4, ENTPD1, ATP5H	1100	147	13528	1.17126	1	0.95759	99.9953
GOTERM_BP_FAT	GO:0009260~ribonucleotide biosynthetic process	12	0.819672	0.42649	TCIRG1, NME4, ATP6V0E1, ATP10B, ATP10A, ATP10D, ATP1A1, ATP1A2, ATP11C, ATP5H, TGFB1, ATP13A4	1100	124	13528	1.19015	1	0.960702	99.9965
GOTERM_MF_FAT	GO:0042623~ATPase activity, coupled	23	1.57104	0.521383	MYL6, ATP6V0E1, ATP10B, BLM, RALBP1, ATP10A, ABCC10, ABCB1, ATP10D, MYH7, ATP1A1, ATP6V1G2, ATP1A2, ATP11C, ATP13A4, ABCC9, DDX60, TAP1, DDX60L, ABCC4, RAD54B, ABCC2, NSF	1045	272	12983	1.05055	1	0.981686	99.9993
GOTERM_BP_FAT	GO:0006164~purine nucleotide biosynthetic process	13	0.887978	0.546669	TCIRG1, ATP6V0E1, ADCY2, ATP10B, ATP10A, ATP1A1, ATP10D, ATP11C, ATP1A2, TGFB1, ATP13A4, NME4, ATP5H	1100	148	13528	1.08025	1	0.985984	100
GOTERM_MF_FAT	GO:0016887~ATPase activity	27	1.84426	0.599271	MYL6, ATP6V0E1, ATP10B, BLM, ATP10A, ATP6V1G2, ATP10D, ABCA1, DDX60, DDX60L, TAP1, ATP5H, NSF, RHOBTB3, RALBP1, ABCC10, ATAD2, ABCB1, ATP1A1, MYH7, ATP11C, ATP1A2, ATP13A4, ABCC9, ABCC4, RAD54B, ABCC2	1045	334	12983	1.00433	1	0.989034	100
GOTERM_BP_FAT	GO:0009165~nucleotide biosynthetic process	15	1.02459	0.657124	NMNAT3, TCIRG1, ATP6V0E1, ADCY2, ATP10B, ATP10A, ATP10D, ATP1A1, ATP11C, ATP1A2, PNP, TGFB1, ATP13A4, NME4, ATP5H	1100	186	13528	0.991789	1	0.995618	100
GOTERM_BP_FAT	GO:0034404~nucleobase, nucleoside and nucleotide biosynthetic process	15	1.02459	0.710095	NMNAT3, TCIRG1, ATP6V0E1, ADCY2, ATP10B, ATP10A, ATP10D, ATP1A1, ATP11C, ATP1A2, PNP, TGFB1, ATP13A4, NME4, ATP5H	1100	193	13528	0.955817	1	0.997721	100
GOTERM_BP_FAT	GO:0034654~nucleobase, nucleoside, nucleotide and nucleic acid biosynthetic process	15	1.02459	0.710095	NMNAT3, TCIRG1, ATP6V0E1, ADCY2, ATP10B, ATP10A, ATP10D, ATP1A1, ATP11C, ATP1A2, PNP, TGFB1, ATP13A4, NME4, ATP5H	1100	193	13528	0.955817	1	0.997721	100
GOTERM_BP_FAT	GO:0034220~ion transmembrane transport	4	0.273224	0.771903	TCIRG1, ATP6V0E1, ATP1A2, ATP5H	1100	49	13528	1.00393	1	0.999132	100
Annotation Cluster 86	Enrichment Score: 0.8492411978679909
Category	Term	Count	%	PValue	Genes	List Total	Pop Hits	Pop Total	Fold Enrichment	Bonferroni	Benjamini	FDR
GOTERM_MF_FAT	GO:0019842~vitamin binding	19	1.29781	0.0161146	CUBN, SPTLC3, EGLN3, TTPA, SLC19A3, ACACB, SEC14L2, AGXT2L1, P4HA2, PYGL, SDS, PLOD2, MMACHC, FASN, ABAT, DMGDH, LEPREL1, PSAT1, CBS	1045	130	12983	1.8158	1	0.32012	22.9692
GOTERM_BP_FAT	GO:0006563~L-serine metabolic process	4	0.273224	0.0219507	SDS, PHGDH, PSAT1, CBS	1100	8	13528	6.14909	1	0.30139	33.6071
GOTERM_BP_FAT	GO:0008652~cellular amino acid biosynthetic process	8	0.546448	0.116796	ADI1, GLUL, SLC1A3, GLUD1, PHGDH, PSAT1, PRODH, CBS	1100	51	13528	1.92913	1	0.677016	89.8928
GOTERM_BP_FAT	GO:0009069~serine family amino acid metabolic process	5	0.34153	0.156069	SDS, PHGDH, DMGDH, PSAT1, CBS	1100	26	13528	2.36503	1	0.755984	95.6338
GOTERM_BP_FAT	GO:0009070~serine family amino acid biosynthetic process	3	0.204918	0.223228	PHGDH, PSAT1, CBS	1100	11	13528	3.35405	1	0.838737	99.0548
GOTERM_MF_FAT	GO:0070279~vitamin B6 binding	7	0.478142	0.265306	AGXT2L1, PYGL, SDS, SPTLC3, ABAT, PSAT1, CBS	1045	54	12983	1.61051	1	0.894914	99.2934
GOTERM_MF_FAT	GO:0030170~pyridoxal phosphate binding	7	0.478142	0.265306	AGXT2L1, PYGL, SDS, SPTLC3, ABAT, PSAT1, CBS	1045	54	12983	1.61051	1	0.894914	99.2934
GOTERM_MF_FAT	GO:0016769~transferase activity, transferring nitrogenous groups	4	0.273224	0.438093	AGXT2L1, SPTLC3, ABAT, PSAT1	1045	30	12983	1.65652	1	0.965605	99.9905
GOTERM_MF_FAT	GO:0008483~transaminase activity	3	0.204918	0.512399	AGXT2L1, ABAT, PSAT1	1045	21	12983	1.77485	1	0.980115	99.999
Annotation Cluster 87	Enrichment Score: 0.8400974752183861
Category	Term	Count	%	PValue	Genes	List Total	Pop Hits	Pop Total	Fold Enrichment	Bonferroni	Benjamini	FDR
GOTERM_BP_FAT	GO:0001558~regulation of cell growth	26	1.77596	0.0142873	ACVRL1, NRG3, FGFRL1, SIPA1, CDH4, DDR2, TGFB1, TGFB2, IL17RB, NRCAM, FAM107A, CD44, PTK2B, HTRA1, CTGF, BCL2, BCL6, FGF2, CRIM1, ADIPOR2, SMAD3, IGF2, SEMA4F, CXCL16, PAPPA2, IGFBP3	1100	194	13528	1.64821	1	0.237462	23.3219
GOTERM_BP_FAT	GO:0045930~negative regulation of mitotic cell cycle	6	0.409836	0.0288141	EGFR, BCL2, SMAD3, BCL6, GAS1, TGFB1	1100	22	13528	3.35405	1	0.347211	41.698
GOTERM_BP_FAT	GO:0001952~regulation of cell-matrix adhesion	5	0.34153	0.172203	ACVRL1, BCL2, CSF1, SMAD3, BCL6	1100	27	13528	2.27744	1	0.779953	96.9422
GOTERM_BP_FAT	GO:0030308~negative regulation of cell growth	10	0.68306	0.330959	ACVRL1, SEMA4F, BCL2, SIPA1, ADIPOR2, SMAD3, BCL6, FGF2, TGFB1, TGFB2	1100	92	13528	1.33676	1	0.922554	99.9399
GOTERM_BP_FAT	GO:0045786~negative regulation of cell cycle	9	0.614754	0.336032	EGFR, FAM5B, TP53BP2, BCL2, SIPA1, SMAD3, BCL6, GAS1, TGFB1	1100	81	13528	1.36646	1	0.925235	99.9478
GOTERM_BP_FAT	GO:0045926~negative regulation of growth	11	0.751366	0.403672	BBS2, ACVRL1, SEMA4F, BCL2, SIPA1, ADIPOR2, SMAD3, BCL6, FGF2, TGFB1, TGFB2	1100	110	13528	1.22982	1	0.953421	99.9928
GOTERM_BP_FAT	GO:0045792~negative regulation of cell size	10	0.68306	0.413559	ACVRL1, SEMA4F, BCL2, SIPA1, ADIPOR2, SMAD3, BCL6, FGF2, TGFB1, TGFB2	1100	99	13528	1.24224	1	0.956971	99.9947
Annotation Cluster 88	Enrichment Score: 0.8378595947567135
Category	Term	Count	%	PValue	Genes	List Total	Pop Hits	Pop Total	Fold Enrichment	Bonferroni	Benjamini	FDR
GOTERM_BP_FAT	GO:0022612~gland morphogenesis	5	0.34153	0.0357963	EGFR, ERBB2, BCL2, TGFB1, TGFB2	1100	16	13528	3.84318	1	0.391616	48.9662
GOTERM_BP_FAT	GO:0007435~salivary gland morphogenesis	3	0.204918	0.105308	EGFR, TGFB1, TGFB2	1100	7	13528	5.27065	1	0.650346	87.1706
GOTERM_BP_FAT	GO:0007431~salivary gland development	3	0.204918	0.254352	EGFR, TGFB1, TGFB2	1100	12	13528	3.07455	1	0.869175	99.5556
GOTERM_BP_FAT	GO:0035272~exocrine system development	3	0.204918	0.464331	EGFR, TGFB1, TGFB2	1100	19	13528	1.94182	1	0.971156	99.999
Annotation Cluster 89	Enrichment Score: 0.8346687979652385
Category	Term	Count	%	PValue	Genes	List Total	Pop Hits	Pop Total	Fold Enrichment	Bonferroni	Benjamini	FDR
GOTERM_BP_FAT	GO:0009991~response to extracellular stimulus	26	1.77596	0.0546598	ALPL, PPARA, A2M, ADORA2B, LEPR, TTPA, TIMP3, TGFB1, TNFRSF11B, SLC1A2, CD44, GSN, BCL2, SLC22A3, ANGPT1, GHR, CUBN, LY6G5B, RXRA, TGFBR2, AXL, CSNK2B, ADIPOR2, SOD1, P2RX7, ITGA6, CP	1100	220	13528	1.45342	1	0.477123	64.5584
GOTERM_BP_FAT	GO:0007584~response to nutrient	16	1.0929	0.16431	ALPL, A2M, CUBN, LY6G5B, RXRA, TGFBR2, ADIPOR2, CSNK2B, TTPA, TIMP3, TGFB1, TNFRSF11B, CD44, GSN, BCL2, ANGPT1, CP	1100	140	13528	1.40551	1	0.769911	96.357
GOTERM_BP_FAT	GO:0031667~response to nutrient levels	21	1.43443	0.177419	ALPL, PPARA, A2M, CUBN, LY6G5B, RXRA, LEPR, TGFBR2, TTPA, ADIPOR2, CSNK2B, SOD1, TIMP3, TGFB1, TNFRSF11B, CD44, GSN, BCL2, SLC22A3, ANGPT1, CP, GHR	1100	197	13528	1.31097	1	0.788724	97.2789
GOTERM_BP_FAT	GO:0033273~response to vitamin	8	0.546448	0.287735	ALPL, CD44, GSN, BCL2, RXRA, ANGPT1, TIMP3, TGFB1	1100	66	13528	1.49069	1	0.894751	99.8091
Annotation Cluster 90	Enrichment Score: 0.8272311324413439
Category	Term	Count	%	PValue	Genes	List Total	Pop Hits	Pop Total	Fold Enrichment	Bonferroni	Benjamini	FDR
GOTERM_BP_FAT	GO:0014068~positive regulation of phosphoinositide 3-kinase cascade	4	0.273224	0.067607	ERBB2, IGF2, CAT, TGFB2	1100	12	13528	4.09939	1	0.533682	72.5215
GOTERM_BP_FAT	GO:0014066~regulation of phosphoinositide 3-kinase cascade	4	0.273224	0.0827638	ERBB2, IGF2, CAT, TGFB2	1100	13	13528	3.78406	1	0.584269	79.6931
GOTERM_BP_FAT	GO:0051302~regulation of cell division	8	0.546448	0.0834415	BLM, IGF2, CAT, FGF1, FGF2, CABLES1, TGFB1, TGFB2	1100	47	13528	2.09331	1	0.585405	79.9682
GOTERM_BP_FAT	GO:0051781~positive regulation of cell division	6	0.409836	0.207056	IGF2, CAT, FGF1, FGF2, TGFB1, TGFB2	1100	39	13528	1.89203	1	0.821961	98.6175
GOTERM_MF_FAT	GO:0008083~growth factor activity	12	0.819672	0.756034	GPI, NRG3, GMFG, CTGF, CSF1, IGF2, JAG1, FGF1, FGF2, TGFB1, THPO, TGFB2	1045	161	12983	0.926007	1	0.998221	100
Annotation Cluster 91	Enrichment Score: 0.821828912740889
Category	Term	Count	%	PValue	Genes	List Total	Pop Hits	Pop Total	Fold Enrichment	Bonferroni	Benjamini	FDR
GOTERM_BP_FAT	GO:0008344~adult locomotory behavior	9	0.614754	0.0686302	KCNMA1, GLRA1, EPS8, SPTBN4, CSTB, ATP1A2, CACNB4, PBX3, CDH23	1100	54	13528	2.0497	1	0.53716	73.0726
GOTERM_BP_FAT	GO:0002087~regulation of respiratory gaseous exchange by neurological system process	3	0.204918	0.162272	GLRA1, ATP1A2, PBX3	1100	9	13528	4.09939	1	0.767511	96.1895
GOTERM_BP_FAT	GO:0044065~regulation of respiratory system process	3	0.204918	0.162272	GLRA1, ATP1A2, PBX3	1100	9	13528	4.09939	1	0.767511	96.1895
GOTERM_BP_FAT	GO:0043576~regulation of respiratory gaseous exchange	3	0.204918	0.28555	GLRA1, ATP1A2, PBX3	1100	13	13528	2.83804	1	0.894285	99.798
Annotation Cluster 92	Enrichment Score: 0.8147954779729062
Category	Term	Count	%	PValue	Genes	List Total	Pop Hits	Pop Total	Fold Enrichment	Bonferroni	Benjamini	FDR
GOTERM_BP_FAT	GO:0032319~regulation of Rho GTPase activity	6	0.409836	0.07213	ALS2, RALBP1, PTK2B, BCL6, ARAP1, FGD4	1100	28	13528	2.63532	1	0.552552	74.8799
GOTERM_BP_FAT	GO:0032489~regulation of Cdc42 protein signal transduction	3	0.204918	0.223228	RALBP1, ARAP1, FGD4	1100	11	13528	3.35405	1	0.838737	99.0548
GOTERM_BP_FAT	GO:0043088~regulation of Cdc42 GTPase activity	3	0.204918	0.223228	RALBP1, ARAP1, FGD4	1100	11	13528	3.35405	1	0.838737	99.0548
Annotation Cluster 93	Enrichment Score: 0.8119219553209057
Category	Term	Count	%	PValue	Genes	List Total	Pop Hits	Pop Total	Fold Enrichment	Bonferroni	Benjamini	FDR
GOTERM_BP_FAT	GO:0007605~sensory perception of sound	14	0.956284	0.049805	COCH, CNTN5, SPTBN4, TMC1, GJB6, PAX3, SOD1, ALDH7A1, SLC1A3, CLIC5, POU3F4, TBL1X, CRYM, CDH23	1100	97	13528	1.775	1	0.45663	61.0448
GOTERM_BP_FAT	GO:0050954~sensory perception of mechanical stimulus	14	0.956284	0.0736142	COCH, CNTN5, SPTBN4, TMC1, GJB6, PAX3, SOD1, ALDH7A1, SLC1A3, CLIC5, POU3F4, TBL1X, CRYM, CDH23	1100	103	13528	1.6716	1	0.554032	75.6111
GOTERM_BP_FAT	GO:0007600~sensory perception	35	2.39071	0.999998	ABLIM1, GLRA1, TACR1, OPRK1, RORB, PAX3, TIMP3, RIMS1, BEST1, SLC1A3, CRB1, POU3F4, SCNN1G, CDH23, COCH, RPGR, CNTN5, SPTBN4, EFEMP1, OR4M2, TMC1, GJB6, SOD1, NCAM2, BBS2, P2RX4, DHRS3, P2RX7, ALDH7A1, PRCD, CLIC5, RGS9, MERTK, TBL1X, CRYM	1100	810	13528	0.531403	1	1	100
Annotation Cluster 94	Enrichment Score: 0.810524340219361
Category	Term	Count	%	PValue	Genes	List Total	Pop Hits	Pop Total	Fold Enrichment	Bonferroni	Benjamini	FDR
GOTERM_BP_FAT	GO:0035265~organ growth	4	0.273224	0.0992238	BCL2, RXRA, TGFBR3, TGFB2	1100	14	13528	3.51377	1	0.633781	85.4615
GOTERM_BP_FAT	GO:0055017~cardiac muscle tissue growth	3	0.204918	0.105308	RXRA, TGFBR3, TGFB2	1100	7	13528	5.27065	1	0.650346	87.1706
GOTERM_BP_FAT	GO:0014855~striated muscle cell proliferation	3	0.204918	0.105308	RXRA, TGFBR3, TGFB2	1100	7	13528	5.27065	1	0.650346	87.1706
GOTERM_BP_FAT	GO:0060038~cardiac muscle cell proliferation	3	0.204918	0.105308	RXRA, TGFBR3, TGFB2	1100	7	13528	5.27065	1	0.650346	87.1706
GOTERM_BP_FAT	GO:0060419~heart growth	3	0.204918	0.105308	RXRA, TGFBR3, TGFB2	1100	7	13528	5.27065	1	0.650346	87.1706
GOTERM_BP_FAT	GO:0033002~muscle cell proliferation	3	0.204918	0.162272	RXRA, TGFBR3, TGFB2	1100	9	13528	4.09939	1	0.767511	96.1895
GOTERM_BP_FAT	GO:0003007~heart morphogenesis	9	0.614754	0.239691	MSX2, DLC1, TBX3, RXRA, TGFBR3, MYH7, ADAMTS1, ENG, TGFB2	1100	73	13528	1.51621	1	0.856589	99.3634
GOTERM_BP_FAT	GO:0048738~cardiac muscle tissue development	5	0.34153	0.690959	RXRA, TGFBR3, MYH7, CXADR, TGFB2	1100	57	13528	1.07879	1	0.997087	100
Annotation Cluster 95	Enrichment Score: 0.8100970951701385
Category	Term	Count	%	PValue	Genes	List Total	Pop Hits	Pop Total	Fold Enrichment	Bonferroni	Benjamini	FDR
GOTERM_MF_FAT	GO:0015269~calcium-activated potassium channel activity	4	0.273224	0.114186	KCNMA1, KCNT1, KCNT2, KCNN3	1045	15	12983	3.31305	1	0.738669	85.7393
GOTERM_MF_FAT	GO:0022839~ion gated channel activity	4	0.273224	0.151838	KCNMA1, KCNT1, KCNT2, KCNN3	1045	17	12983	2.92328	1	0.79628	92.9022
GOTERM_MF_FAT	GO:0005227~calcium activated cation channel activity	4	0.273224	0.21415	KCNMA1, KCNT1, KCNT2, KCNN3	1045	20	12983	2.48478	1	0.855532	97.9165
Annotation Cluster 96	Enrichment Score: 0.8084902534991381
Category	Term	Count	%	PValue	Genes	List Total	Pop Hits	Pop Total	Fold Enrichment	Bonferroni	Benjamini	FDR
GOTERM_BP_FAT	GO:0044057~regulation of system process	37	2.52732	0.0176521	SRI, CPLX3, SNCAIP, ADORA3, CYP2J2, ADORA2B, THRB, GLRA1, GRIK2, TACR1, EDN1, SDC4, TPM3, TGFB2, EDNRB, SLC1A3, ECE1, NISCH, PPP3CA, BHLHE40, CALCRL, EGFR, PRKCA, KCNMA1, FLT1, STXBP1, MYH7, IGF2, ATP1A1, ATP1A2, SOD1, LAMA2, P2RX4, NTRK2, PSEN2, CNTN4, PBX3	1100	309	13528	1.4726	1	0.262789	28.0108
GOTERM_BP_FAT	GO:0050806~positive regulation of synaptic transmission	6	0.409836	0.137955	EGFR, LAMA2, SLC1A3, GRIK2, TACR1, NTRK2	1100	34	13528	2.17027	1	0.726723	93.539
GOTERM_BP_FAT	GO:0051971~positive regulation of transmission of nerve impulse	6	0.409836	0.178125	EGFR, LAMA2, SLC1A3, GRIK2, TACR1, NTRK2	1100	37	13528	1.9943	1	0.787385	97.3217
GOTERM_BP_FAT	GO:0031644~regulation of neurological system process	17	1.1612	0.178239	EGFR, CPLX3, SNCAIP, GLRA1, GRIK2, TACR1, EDN1, STXBP1, LAMA2, EDNRB, NISCH, SLC1A3, PSEN2, NTRK2, CNTN4, PPP3CA, BHLHE40	1100	153	13528	1.36646	1	0.786925	97.3285
GOTERM_BP_FAT	GO:0031646~positive regulation of neurological system process	6	0.409836	0.207056	EGFR, LAMA2, SLC1A3, GRIK2, TACR1, NTRK2	1100	39	13528	1.89203	1	0.821961	98.6175
GOTERM_BP_FAT	GO:0051969~regulation of transmission of nerve impulse	16	1.0929	0.213703	EGFR, CPLX3, SNCAIP, GLRA1, GRIK2, TACR1, EDN1, STXBP1, LAMA2, NISCH, SLC1A3, PSEN2, NTRK2, CNTN4, PPP3CA, BHLHE40	1100	147	13528	1.33858	1	0.829212	98.8164
GOTERM_BP_FAT	GO:0050804~regulation of synaptic transmission	15	1.02459	0.214334	EGFR, CPLX3, SNCAIP, GRIK2, TACR1, EDN1, STXBP1, LAMA2, NISCH, SLC1A3, PSEN2, NTRK2, CNTN4, PPP3CA, BHLHE40	1100	136	13528	1.35642	1	0.829627	98.8338
GOTERM_BP_FAT	GO:0051966~regulation of synaptic transmission, glutamatergic	3	0.204918	0.464331	EGFR, GRIK2, NTRK2	1100	19	13528	1.94182	1	0.971156	99.999
Annotation Cluster 97	Enrichment Score: 0.801975764973194
Category	Term	Count	%	PValue	Genes	List Total	Pop Hits	Pop Total	Fold Enrichment	Bonferroni	Benjamini	FDR
GOTERM_MF_FAT	GO:0004114~3',5'-cyclic-nucleotide phosphodiesterase activity	5	0.34153	0.122218	PDE7B, PDE8B, PDE4D, PDE10A, PDE3A	1045	24	12983	2.58832	1	0.757148	87.6805
GOTERM_MF_FAT	GO:0004112~cyclic-nucleotide phosphodiesterase activity	5	0.34153	0.136768	PDE7B, PDE8B, PDE4D, PDE10A, PDE3A	1045	25	12983	2.48478	1	0.776195	90.5814
GOTERM_MF_FAT	GO:0004115~3',5'-cyclic-AMP phosphodiesterase activity	3	0.204918	0.159605	PDE7B, PDE4D, PDE3A	1045	9	12983	4.14131	1	0.805677	93.8773
GOTERM_MF_FAT	GO:0008081~phosphoric diester hydrolase activity	10	0.68306	0.232238	C3AR1, PDE7B, PLCH2, PLCD3, PLCD1, PDE8B, PDE4D, PDE10A, PDE3A, GPCPD1	1045	84	12983	1.47904	1	0.871198	98.5667
Annotation Cluster 98	Enrichment Score: 0.796272633697928
Category	Term	Count	%	PValue	Genes	List Total	Pop Hits	Pop Total	Fold Enrichment	Bonferroni	Benjamini	FDR
GOTERM_BP_FAT	GO:0001894~tissue homeostasis	10	0.68306	0.0671051	P2RX4, P2RX7, CUBN, TPP1, BCL2, CSF1, SERPINA3, PDGFRB, SOD1, BARD1	1100	63	13528	1.95209	1	0.531973	72.2472
GOTERM_BP_FAT	GO:0060249~anatomical structure homeostasis	12	0.819672	0.241564	MTM1, P2RX4, P2RX7, CUBN, BLM, TPP1, BCL2, CSF1, SERPINA3, PDGFRB, SOD1, BARD1	1100	106	13528	1.39225	1	0.857508	99.3918
GOTERM_BP_FAT	GO:0048871~multicellular organismal homeostasis	10	0.68306	0.251997	P2RX4, P2RX7, CUBN, TPP1, BCL2, CSF1, SERPINA3, PDGFRB, SOD1, BARD1	1100	85	13528	1.44684	1	0.866782	99.5289
Annotation Cluster 99	Enrichment Score: 0.7927406524580259
Category	Term	Count	%	PValue	Genes	List Total	Pop Hits	Pop Total	Fold Enrichment	Bonferroni	Benjamini	FDR
GOTERM_BP_FAT	GO:0043583~ear development	14	0.956284	0.0432151	KCNMA1, EDN1, PRRX1, GJB6, GAS1, JAG1, SIX4, SOD1, TGFB1, ECE1, BCL2, CLIC5, POU3F4, CDH23	1100	95	13528	1.81236	1	0.428517	55.7457
GOTERM_BP_FAT	GO:0042491~auditory receptor cell differentiation	5	0.34153	0.0529215	KCNMA1, CLIC5, JAG1, SOD1, CDH23	1100	18	13528	3.41616	1	0.470082	63.3362
GOTERM_BP_FAT	GO:0060088~auditory receptor cell stereocilium organization	3	0.204918	0.0793886	CLIC5, SOD1, CDH23	1100	6	13528	6.14909	1	0.575417	78.2689
GOTERM_BP_FAT	GO:0002093~auditory receptor cell morphogenesis	3	0.204918	0.0793886	CLIC5, SOD1, CDH23	1100	6	13528	6.14909	1	0.575417	78.2689
GOTERM_BP_FAT	GO:0042490~mechanoreceptor differentiation	6	0.409836	0.0815999	KCNMA1, CLIC5, NTRK2, JAG1, SOD1, CDH23	1100	29	13528	2.54445	1	0.581852	79.2123
GOTERM_BP_FAT	GO:0060117~auditory receptor cell development	3	0.204918	0.105308	CLIC5, SOD1, CDH23	1100	7	13528	5.27065	1	0.650346	87.1706
GOTERM_BP_FAT	GO:0060113~inner ear receptor cell differentiation	5	0.34153	0.125662	KCNMA1, CLIC5, JAG1, SOD1, CDH23	1100	24	13528	2.56212	1	0.698408	91.6097
GOTERM_BP_FAT	GO:0060122~inner ear receptor stereocilium organization	3	0.204918	0.133093	CLIC5, SOD1, CDH23	1100	8	13528	4.61182	1	0.716311	92.8325
GOTERM_BP_FAT	GO:0060119~inner ear receptor cell development	3	0.204918	0.162272	CLIC5, SOD1, CDH23	1100	9	13528	4.09939	1	0.767511	96.1895
GOTERM_BP_FAT	GO:0048839~inner ear development	10	0.68306	0.190177	KCNMA1, CLIC5, PRRX1, POU3F4, SIX4, JAG1, GJB6, SOD1, TGFB1, CDH23	1100	79	13528	1.55673	1	0.801547	97.9607
GOTERM_BP_FAT	GO:0048562~embryonic organ morphogenesis	14	0.956284	0.283832	TGFBR2, EDN1, PRRX1, GJB6, GAS1, SIX4, GLI2, SOD1, TCF7L2, GLI3, GLI1, CLIC5, NEUROD1, CDH23	1100	133	13528	1.29455	1	0.893855	99.7889
GOTERM_BP_FAT	GO:0042471~ear morphogenesis	8	0.546448	0.287735	CLIC5, EDN1, PRRX1, SIX4, GAS1, GJB6, SOD1, CDH23	1100	66	13528	1.49069	1	0.894751	99.8091
GOTERM_BP_FAT	GO:0050885~neuromuscular process controlling balance	5	0.34153	0.315998	KCNMA1, SLC1A3, TPP1, CLIC5, CDH23	1100	35	13528	1.75688	1	0.914856	99.9096
GOTERM_BP_FAT	GO:0048568~embryonic organ development	17	1.1612	0.322806	CEBPB, TGFBR2, EDN1, PRRX1, EOMES, GJB6, GAS1, SIX4, SOD1, GLI2, TCF7L2, GLI3, GLI1, CLIC5, NEUROD1, PCSK5, CDH23	1100	172	13528	1.21552	1	0.917754	99.9248
GOTERM_BP_FAT	GO:0050905~neuromuscular process	6	0.409836	0.574026	KCNMA1, SLC1A3, GLRA1, TPP1, CLIC5, CDH23	1100	62	13528	1.19015	1	0.989237	100
GOTERM_BP_FAT	GO:0042472~inner ear morphogenesis	5	0.34153	0.677397	CLIC5, PRRX1, SIX4, SOD1, CDH23	1100	56	13528	1.09805	1	0.996501	100
Annotation Cluster 100	Enrichment Score: 0.7823938073179622
Category	Term	Count	%	PValue	Genes	List Total	Pop Hits	Pop Total	Fold Enrichment	Bonferroni	Benjamini	FDR
GOTERM_MF_FAT	GO:0001948~glycoprotein binding	7	0.478142	0.0726866	GPC4, GPC5, VWF, ERBB2, GPC6, FBXO6, ITGB2	1045	37	12983	2.35047	1	0.615524	70.2461
GOTERM_MF_FAT	GO:0043395~heparan sulfate proteoglycan binding	3	0.204918	0.219786	GPC4, GPC5, GPC6	1045	11	12983	3.38834	1	0.861731	98.144
GOTERM_MF_FAT	GO:0043394~proteoglycan binding	3	0.204918	0.281426	GPC4, GPC5, GPC6	1045	13	12983	2.86706	1	0.906475	99.5052
Annotation Cluster 101	Enrichment Score: 0.7775614672591589
Category	Term	Count	%	PValue	Genes	List Total	Pop Hits	Pop Total	Fold Enrichment	Bonferroni	Benjamini	FDR
GOTERM_BP_FAT	GO:0015837~amine transport	17	1.1612	0.0290721	SLC36A1, SLC44A2, CACNB4, SLC7A14, SLC7A11, SLC7A7, SLC25A20, SLC1A2, SLC1A3, NISCH, RHCG, SLC6A8, SLC7A2, SLC6A5, SLC22A3, CRYM, SYK	1100	118	13528	1.77177	1	0.347572	41.9831
GOTERM_MF_FAT	GO:0005416~cation:amino acid symporter activity	4	0.273224	0.0659357	SLC36A1, SLC1A2, SLC6A11, SLC6A5	1045	12	12983	4.14131	1	0.603749	66.5691
GOTERM_MF_FAT	GO:0005275~amine transmembrane transporter activity	11	0.751366	0.0714319	SLC36A1, SLC1A2, SLC1A3, SLC44A2, SLC6A11, SLC7A2, SLC6A5, SLC22A3, SLC7A14, SLC7A11, SLC7A7	1045	74	12983	1.8468	1	0.617138	69.5927
GOTERM_MF_FAT	GO:0015171~amino acid transmembrane transporter activity	9	0.614754	0.0986643	SLC36A1, SLC1A2, SLC1A3, SLC6A11, SLC7A2, SLC6A5, SLC7A14, SLC7A11, SLC7A7	1045	59	12983	1.89517	1	0.705014	81.1495
GOTERM_MF_FAT	GO:0005343~organic acid:sodium symporter activity	5	0.34153	0.136768	SLC1A2, SLC1A3, SLC13A5, SLC6A11, SLC6A5	1045	25	12983	2.48478	1	0.776195	90.5814
GOTERM_MF_FAT	GO:0005283~sodium:amino acid symporter activity	3	0.204918	0.159605	SLC1A2, SLC6A11, SLC6A5	1045	9	12983	4.14131	1	0.805677	93.8773
GOTERM_BP_FAT	GO:0006865~amino acid transport	11	0.751366	0.193727	SLC36A1, SLC25A20, SLC1A2, SLC1A3, SLC6A8, SLC7A2, SLC6A5, CACNB4, SLC7A14, SLC7A11, SLC7A7	1100	90	13528	1.50311	1	0.803598	98.1196
GOTERM_MF_FAT	GO:0005313~L-glutamate transmembrane transporter activity	3	0.204918	0.219786	SLC1A2, SLC1A3, SLC7A11	1045	11	12983	3.38834	1	0.861731	98.144
GOTERM_MF_FAT	GO:0015172~acidic amino acid transmembrane transporter activity	3	0.204918	0.250556	SLC1A2, SLC1A3, SLC7A11	1045	12	12983	3.10598	1	0.88504	99.0275
GOTERM_BP_FAT	GO:0015807~L-amino acid transport	4	0.273224	0.286024	SLC36A1, SLC1A2, SLC1A3, CACNB4	1100	23	13528	2.13881	1	0.894331	99.8005
GOTERM_BP_FAT	GO:0046942~carboxylic acid transport	15	1.02459	0.306819	SLC36A1, PPARA, SLC13A5, ANXA1, CACNB4, SLC7A14, SLC7A11, SLC7A7, SLC25A20, SLC1A2, SLC1A3, PLIN2, SLC6A8, SLC7A2, SLC6A5	1100	147	13528	1.25492	1	0.909072	99.8844
GOTERM_BP_FAT	GO:0015849~organic acid transport	15	1.02459	0.315759	SLC36A1, PPARA, SLC13A5, ANXA1, CACNB4, SLC7A14, SLC7A11, SLC7A7, SLC25A20, SLC1A2, SLC1A3, PLIN2, SLC6A8, SLC7A2, SLC6A5	1100	148	13528	1.24644	1	0.915026	99.909
GOTERM_MF_FAT	GO:0015179~L-amino acid transmembrane transporter activity	5	0.34153	0.365639	SLC36A1, SLC1A2, SLC1A3, SLC6A11, SLC7A11	1045	38	12983	1.63473	1	0.943108	99.9332
GOTERM_MF_FAT	GO:0015370~solute:sodium symporter activity	6	0.409836	0.408011	SLC1A2, SLC1A3, SLC13A5, SLC6A11, SLC6A8, SLC6A5	1045	52	12983	1.43353	1	0.956245	99.978
Annotation Cluster 102	Enrichment Score: 0.7649199840249948
Category	Term	Count	%	PValue	Genes	List Total	Pop Hits	Pop Total	Fold Enrichment	Bonferroni	Benjamini	FDR
GOTERM_MF_FAT	GO:0015296~anion:cation symporter activity	7	0.478142	0.0345004	SLC17A7, SLC1A2, SLC12A1, SLC1A3, SLC13A5, SLC12A4, SLC4A4	1045	31	12983	2.8054	1	0.459774	43.1061
GOTERM_MF_FAT	GO:0005416~cation:amino acid symporter activity	4	0.273224	0.0659357	SLC36A1, SLC1A2, SLC6A11, SLC6A5	1045	12	12983	4.14131	1	0.603749	66.5691
GOTERM_MF_FAT	GO:0015171~amino acid transmembrane transporter activity	9	0.614754	0.0986643	SLC36A1, SLC1A2, SLC1A3, SLC6A11, SLC7A2, SLC6A5, SLC7A14, SLC7A11, SLC7A7	1045	59	12983	1.89517	1	0.705014	81.1495
GOTERM_MF_FAT	GO:0015293~symporter activity	16	1.0929	0.136739	SLC36A1, SLC13A5, SLC12A1, SLC15A2, SLC6A11, SLC12A4, SLC17A7, SLC1A2, SLC1A3, SLC24A4, SLC6A8, SLC6A5, SLC4A4, SLC25A18, SLC15A5, SLC46A2	1045	137	12983	1.45097	1	0.779118	90.5764
GOTERM_MF_FAT	GO:0005343~organic acid:sodium symporter activity	5	0.34153	0.136768	SLC1A2, SLC1A3, SLC13A5, SLC6A11, SLC6A5	1045	25	12983	2.48478	1	0.776195	90.5814
GOTERM_MF_FAT	GO:0015294~solute:cation symporter activity	12	0.819672	0.140168	SLC17A7, SLC36A1, SLC1A2, SLC12A1, SLC1A3, SLC13A5, SLC6A11, SLC15A2, SLC6A8, SLC12A4, SLC6A5, SLC4A4	1045	95	12983	1.56934	1	0.779131	91.16
GOTERM_MF_FAT	GO:0005283~sodium:amino acid symporter activity	3	0.204918	0.159605	SLC1A2, SLC6A11, SLC6A5	1045	9	12983	4.14131	1	0.805677	93.8773
GOTERM_MF_FAT	GO:0017153~sodium:dicarboxylate symporter activity	3	0.204918	0.18937	SLC1A2, SLC1A3, SLC13A5	1045	10	12983	3.72718	1	0.832385	96.5693
Supplementary Table 2, Soreq L. et al, Major shifts in glial regional identity are a transcriptional hallmark of human brain aging
Functional Gene Ontology (GO) terms enrichment of aging altered genes per each of the 10 brain regions, related to Figure 2.
Annotation Cluster 103	Enrichment Score: 0.758497581456701
Category	Term	Count	%	PValue	Genes	List Total	Pop Hits	Pop Total	Fold Enrichment	Bonferroni	Benjamini	FDR
GOTERM_BP_FAT	GO:0019216~regulation of lipid metabolic process	17	1.1612	0.0186712	KCNMA1, PPARA, CAB39L, THRB, ATP1A1, IGF2, ACACB, SOD1, VAV2, SEC14L2, TGFB1, BRCA1, SLC25A20, NPC2, SORBS1, SERPINA3, PPAP2A	1100	112	13528	1.86669	1	0.271569	29.3766
GOTERM_BP_FAT	GO:0046890~regulation of lipid biosynthetic process	6	0.409836	0.301121	SORBS1, IGF2, ATP1A1, SOD1, SEC14L2, BRCA1	1100	45	13528	1.63976	1	0.905245	99.8655
GOTERM_BP_FAT	GO:0045834~positive regulation of lipid metabolic process	6	0.409836	0.317486	PPARA, SORBS1, IGF2, VAV2, SEC14L2, TGFB1	1100	46	13528	1.60411	1	0.91533	99.9132
GOTERM_BP_FAT	GO:0046889~positive regulation of lipid biosynthetic process	3	0.204918	0.518049	SORBS1, IGF2, SEC14L2	1100	21	13528	1.75688	1	0.981803	99.9999
Annotation Cluster 105	Enrichment Score: 0.7534474823106115
Category	Term	Count	%	PValue	Genes	List Total	Pop Hits	Pop Total	Fold Enrichment	Bonferroni	Benjamini	FDR
OMIM_DISEASE	Newly identified loci that influence lipid concentrations and risk of coronary artery disease	7	0.478142	0.0443853	GALNT2, GCKR, B3GALT4, SORT1, ABCA1, NCAN, MMAB	338	29	3671	2.62161	1	0.999998	48.6725
OMIM_DISEASE	Common variants at 30 loci contribute to polygenic dyslipidemia	8	0.546448	0.113282	GALNT2, GCKR, SORT1, ABCA1, NCAN, MMAB, PLTP, ANGPTL4	338	45	3671	1.93083	1	0.999999	82.9014
OMIM_DISEASE	Six new loci associated with blood low-density lipoprotein cholesterol, high-density lipoprotein cholesterol or triglycerides in humans	5	0.34153	0.381106	ACAA2, GALNT2, GCKR, SORT1, ABCA1	338	34	3671	1.5972	1	1	99.9131
OMIM_DISEASE	Loci influencing lipid levels and coronary heart disease risk in 16 European population cohorts	4	0.273224	0.505552	GCKR, MADD, ABCA1, NCAN	338	29	3671	1.49806	1	1	99.9968
Annotation Cluster 106	Enrichment Score: 0.7532572871965308
Category	Term	Count	%	PValue	Genes	List Total	Pop Hits	Pop Total	Fold Enrichment	Bonferroni	Benjamini	FDR
GOTERM_BP_FAT	GO:0051492~regulation of stress fiber formation	6	0.409836	0.0155737	DLC1, S1PR1, TACR1, SMAD3, AMOT, ARAP1	1100	19	13528	3.88364	1	0.248479	25.1476
GOTERM_BP_FAT	GO:0032231~regulation of actin filament bundle formation	6	0.409836	0.0238133	DLC1, S1PR1, TACR1, SMAD3, AMOT, ARAP1	1100	21	13528	3.51377	1	0.309482	35.902
GOTERM_BP_FAT	GO:0051497~negative regulation of stress fiber formation	3	0.204918	0.035417	DLC1, S1PR1, ARAP1	1100	4	13528	9.22364	1	0.390544	48.5944
GOTERM_BP_FAT	GO:0032232~negative regulation of actin filament bundle formation	3	0.204918	0.0558822	DLC1, S1PR1, ARAP1	1100	5	13528	7.37891	1	0.481734	65.3946
GOTERM_BP_FAT	GO:0051494~negative regulation of cytoskeleton organization	9	0.614754	0.0748773	DLC1, ARHGEF2, S1PR1, GSN, SPTBN4, MID1IP1, BRCA1, ARAP1, MAP6D1	1100	55	13528	2.01243	1	0.558383	76.2175
GOTERM_BP_FAT	GO:0051493~regulation of cytoskeleton organization	17	1.1612	0.0850822	DLC1, ARHGEF2, TACR1, EDN1, SPTBN4, SMAD3, MYO1F, MID1IP1, BRCA1, CTTNBP2, ARPC1B, P2RX7, S1PR1, GSN, AMOT, ARAP1, MAP6D1	1100	136	13528	1.53727	1	0.590877	80.6196
GOTERM_BP_FAT	GO:0044087~regulation of cellular component biogenesis	17	1.1612	0.113405	PRKCA, DLC1, ACVRL1, TACR1, CLU, EDN1, SPTBN4, STXBP1, SMAD3, ARPC1B, CTTNBP2, SUMO1, S1PR1, GSN, AMOT, SNAP25, ARAP1	1100	142	13528	1.47232	1	0.667336	89.1521
GOTERM_BP_FAT	GO:0051129~negative regulation of cellular component organization	16	1.0929	0.177773	DLC1, ARHGEF2, ACVRL1, SPTBN4, CLU, CST3, MID1IP1, TGFB1, BRCA1, IRAK3, S1PR1, SEMA4F, GSN, TGFBR3, ARAP1, MAP6D1	1100	142	13528	1.38571	1	0.788055	97.3004
GOTERM_BP_FAT	GO:0032956~regulation of actin cytoskeleton organization	11	0.751366	0.184661	DLC1, ARPC1B, S1PR1, GSN, TACR1, SPTBN4, EDN1, SMAD3, AMOT, MYO1F, ARAP1	1100	89	13528	1.52	1	0.794971	97.6886
GOTERM_BP_FAT	GO:0032970~regulation of actin filament-based process	11	0.751366	0.212425	DLC1, ARPC1B, S1PR1, GSN, TACR1, SPTBN4, EDN1, SMAD3, AMOT, MYO1F, ARAP1	1100	92	13528	1.47043	1	0.828351	98.7804
GOTERM_BP_FAT	GO:0043244~regulation of protein complex disassembly	7	0.478142	0.231246	IRAK3, ARHGEF2, GSN, HRSP12, SPTBN4, MID1IP1, MAP6D1	1100	51	13528	1.68799	1	0.846551	99.2195
GOTERM_BP_FAT	GO:0043242~negative regulation of protein complex disassembly	6	0.409836	0.237389	IRAK3, ARHGEF2, GSN, SPTBN4, MID1IP1, MAP6D1	1100	41	13528	1.79973	1	0.854015	99.3269
GOTERM_BP_FAT	GO:0010639~negative regulation of organelle organization	9	0.614754	0.348549	DLC1, ARHGEF2, S1PR1, GSN, SPTBN4, MID1IP1, BRCA1, ARAP1, MAP6D1	1100	82	13528	1.3498	1	0.931282	99.9632
GOTERM_BP_FAT	GO:0032886~regulation of microtubule-based process	6	0.409836	0.367076	CTTNBP2, BBS2, ARHGEF2, MID1IP1, BRCA1, MAP6D1	1100	49	13528	1.5059	1	0.939865	99.9784
GOTERM_BP_FAT	GO:0007026~negative regulation of microtubule depolymerization	3	0.204918	0.377583	ARHGEF2, MID1IP1, MAP6D1	1100	16	13528	2.30591	1	0.943659	99.9841
GOTERM_BP_FAT	GO:0031114~regulation of microtubule depolymerization	3	0.204918	0.377583	ARHGEF2, MID1IP1, MAP6D1	1100	16	13528	2.30591	1	0.943659	99.9841
GOTERM_BP_FAT	GO:0031111~negative regulation of microtubule polymerization or depolymerization	3	0.204918	0.407231	ARHGEF2, MID1IP1, MAP6D1	1100	17	13528	2.17027	1	0.954825	99.9936
GOTERM_BP_FAT	GO:0070507~regulation of microtubule cytoskeleton organization	5	0.34153	0.44816	CTTNBP2, ARHGEF2, MID1IP1, BRCA1, MAP6D1	1100	42	13528	1.46407	1	0.96689	99.9983
GOTERM_BP_FAT	GO:0031110~regulation of microtubule polymerization or depolymerization	4	0.273224	0.466625	CTTNBP2, ARHGEF2, MID1IP1, MAP6D1	1100	31	13528	1.58686	1	0.971546	99.9991
GOTERM_BP_FAT	GO:0033043~regulation of organelle organization	19	1.29781	0.499269	DLC1, ARHGEF2, TACR1, SPTBN4, EDN1, SMAD3, MYO1F, IGF2, MID1IP1, BRCA1, CTTNBP2, ARPC1B, P2RX7, S1PR1, GSN, AMOT, NEK6, ARAP1, MAP6D1	1100	217	13528	1.0768	1	0.978298	99.9997
GOTERM_MF_FAT	GO:0015631~tubulin binding	5	0.34153	0.964884	ARHGEF2, CNN3, BRCA1, GLI1, MAP6D1	1045	100	12983	0.621196	1	0.999998	100
Annotation Cluster 107	Enrichment Score: 0.7517205049076496
Category	Term	Count	%	PValue	Genes	List Total	Pop Hits	Pop Total	Fold Enrichment	Bonferroni	Benjamini	FDR
GOTERM_BP_FAT	GO:0007423~sensory organ development	31	2.11749	0.00620787	ERBB2, EDN1, PRRX1, NFYC, RORB, JAG1, NHS, GLI3, TGFB1, EPHB1, TGFB2, ECE1, CRB1, BCL2, PVRL3, POU3F4, CDH23, DSCAM, MAF, EGFR, KCNMA1, GJB6, GAS1, SIX4, SOD1, ASCL1, CLIC5, NTRK2, TGIF1, NEUROD1, BMPR1B	1100	229	13528	1.66482	1	0.143249	10.8558
GOTERM_BP_FAT	GO:0001654~eye development	15	1.02459	0.184126	MAF, NFYC, RORB, GAS1, NHS, GLI3, EPHB1, TGFB2, CRB1, PVRL3, NTRK2, TGIF1, NEUROD1, BMPR1B, DSCAM	1100	132	13528	1.39752	1	0.794598	97.6605
GOTERM_BP_FAT	GO:0060041~retina development in camera-type eye	5	0.34153	0.315998	PVRL3, TGIF1, NFYC, BMPR1B, DSCAM	1100	35	13528	1.75688	1	0.914856	99.9096
GOTERM_BP_FAT	GO:0048592~eye morphogenesis	8	0.546448	0.327604	CRB1, PVRL3, NTRK2, RORB, GAS1, GLI3, EPHB1, DSCAM	1100	69	13528	1.42588	1	0.920733	99.9341
GOTERM_BP_FAT	GO:0043010~camera-type eye development	11	0.751366	0.370121	MAF, PVRL3, TGIF1, NFYC, NEUROD1, GAS1, BMPR1B, NHS, GLI3, EPHB1, DSCAM	1100	107	13528	1.2643	1	0.941077	99.9802
GOTERM_BP_FAT	GO:0048593~camera-type eye morphogenesis	4	0.273224	0.705087	PVRL3, GLI3, EPHB1, DSCAM	1100	44	13528	1.11802	1	0.997579	100
Annotation Cluster 108	Enrichment Score: 0.7440355076825345
Category	Term	Count	%	PValue	Genes	List Total	Pop Hits	Pop Total	Fold Enrichment	Bonferroni	Benjamini	FDR
GOTERM_BP_FAT	GO:0009749~response to glucose stimulus	7	0.478142	0.155076	TXNIP, GLUL, PTK2B, TGFBR2, NEUROD1, TGFB1, ACVR1C	1100	45	13528	1.91305	1	0.756658	95.5381
GOTERM_BP_FAT	GO:0009746~response to hexose stimulus	7	0.478142	0.179143	TXNIP, GLUL, PTK2B, TGFBR2, NEUROD1, TGFB1, ACVR1C	1100	47	13528	1.83164	1	0.787386	97.3823
GOTERM_BP_FAT	GO:0034284~response to monosaccharide stimulus	7	0.478142	0.179143	TXNIP, GLUL, PTK2B, TGFBR2, NEUROD1, TGFB1, ACVR1C	1100	47	13528	1.83164	1	0.787386	97.3823
GOTERM_BP_FAT	GO:0009743~response to carbohydrate stimulus	8	0.546448	0.212282	TXNIP, GLUL, PTK2B, TGFBR2, NEUROD1, COLEC12, TGFB1, ACVR1C	1100	60	13528	1.63976	1	0.828716	98.7763
Annotation Cluster 109	Enrichment Score: 0.740199966252498
Category	Term	Count	%	PValue	Genes	List Total	Pop Hits	Pop Total	Fold Enrichment	Bonferroni	Benjamini	FDR
GOTERM_BP_FAT	GO:0048729~tissue morphogenesis	24	1.63934	0.0199747	DLC1, SHROOM3, TBX3, RXRA, EOMES, PTK7, SMAD3, MYH7, JAG1, PAX3, GLI2, GLI3, TGFB2, LAMA1, NOTCH2, NOTCH1, EYA2, WNT3, CD44, FREM2, BCL2, TGIF1, TGFBR3, CHRD	1100	180	13528	1.63976	1	0.28445	31.0877
GOTERM_BP_FAT	GO:0021915~neural tube development	12	0.819672	0.0204029	DLC1, SHROOM3, PSEN2, PTK7, PHGDH, TGIF1, GAS1, PAX3, GLI2, GLI3, TCF7L2, CHRD	1100	68	13528	2.17027	1	0.288548	31.6412
GOTERM_BP_FAT	GO:0035239~tube morphogenesis	17	1.1612	0.0519382	DLC1, GNA13, SHROOM3, FLT1, TBX3, TGFBR2, EDN1, PTK7, PAX3, GLI2, GLI3, LGR4, NOTCH1, CD44, BCL2, TGIF1, ENG	1100	127	13528	1.64621	1	0.464663	62.6273
GOTERM_BP_FAT	GO:0002009~morphogenesis of an epithelium	13	0.887978	0.117188	DLC1, SHROOM3, PTK7, JAG1, PAX3, GLI2, GLI3, NOTCH2, LAMA1, CD44, FREM2, BCL2, TGIF1	1100	101	13528	1.58293	1	0.676551	89.9752
GOTERM_BP_FAT	GO:0001843~neural tube closure	5	0.34153	0.223639	DLC1, SHROOM3, PTK7, TGIF1, PAX3	1100	30	13528	2.0497	1	0.838787	99.064
GOTERM_BP_FAT	GO:0060606~tube closure	5	0.34153	0.223639	DLC1, SHROOM3, PTK7, TGIF1, PAX3	1100	30	13528	2.0497	1	0.838787	99.064
GOTERM_BP_FAT	GO:0014020~primary neural tube formation	5	0.34153	0.2784	DLC1, SHROOM3, PTK7, TGIF1, PAX3	1100	33	13528	1.86336	1	0.889205	99.7573
GOTERM_BP_FAT	GO:0060562~epithelial tube morphogenesis	8	0.546448	0.300909	DLC1, SHROOM3, CD44, BCL2, PTK7, TGIF1, PAX3, GLI3	1100	67	13528	1.46844	1	0.905448	99.8648
GOTERM_BP_FAT	GO:0001841~neural tube formation	5	0.34153	0.410823	DLC1, SHROOM3, PTK7, TGIF1, PAX3	1100	40	13528	1.53727	1	0.955991	99.9942
GOTERM_BP_FAT	GO:0001838~embryonic epithelial tube formation	5	0.34153	0.466552	DLC1, SHROOM3, PTK7, TGIF1, PAX3	1100	43	13528	1.43002	1	0.971677	99.9991
GOTERM_BP_FAT	GO:0060429~epithelium development	20	1.36612	0.480998	TXNIP, DLC1, SHROOM3, PTK7, ANXA1, JAG1, PAX3, GLI2, GLI3, LAMA1, NOTCH2, EZR, S1PR1, RHCG, CD44, FREM2, BCL2, TGIF1, ENG, EMP1	1100	227	13528	1.08354	1	0.975487	99.9994
GOTERM_BP_FAT	GO:0035148~tube lumen formation	5	0.34153	0.484718	DLC1, SHROOM3, PTK7, TGIF1, PAX3	1100	44	13528	1.39752	1	0.975929	99.9995
GOTERM_BP_FAT	GO:0016331~morphogenesis of embryonic epithelium	6	0.409836	0.513417	DLC1, SHROOM3, PTK7, TGIF1, PAX3, GLI2	1100	58	13528	1.27223	1	0.980933	99.9998
Annotation Cluster 110	Enrichment Score: 0.7376725169164802
Category	Term	Count	%	PValue	Genes	List Total	Pop Hits	Pop Total	Fold Enrichment	Bonferroni	Benjamini	FDR
GOTERM_BP_FAT	GO:0009310~amine catabolic process	11	0.751366	0.0992903	ALDH6A1, DIO2, SDS, MAOA, GLUD1, AASS, DMGDH, SMOX, FAH, PRODH, CBS	1100	78	13528	1.73436	1	0.633099	85.4813
GOTERM_BP_FAT	GO:0046395~carboxylic acid catabolic process	13	0.887978	0.189494	ALDH6A1, GLUD1, AASS, CPT1A, HADHB, FAH, CYP39A1, SDS, DMGDH, BDH2, PON3, CBS, PRODH	1100	111	13528	1.44033	1	0.800919	97.9288
GOTERM_BP_FAT	GO:0016054~organic acid catabolic process	13	0.887978	0.189494	ALDH6A1, GLUD1, AASS, CPT1A, HADHB, FAH, CYP39A1, SDS, DMGDH, BDH2, PON3, CBS, PRODH	1100	111	13528	1.44033	1	0.800919	97.9288
GOTERM_BP_FAT	GO:0009063~cellular amino acid catabolic process	8	0.546448	0.314204	ALDH6A1, SDS, GLUD1, AASS, DMGDH, FAH, PRODH, CBS	1100	68	13528	1.44684	1	0.91413	99.9051
Annotation Cluster 111	Enrichment Score: 0.7336110265003427
Category	Term	Count	%	PValue	Genes	List Total	Pop Hits	Pop Total	Fold Enrichment	Bonferroni	Benjamini	FDR
GOTERM_BP_FAT	GO:0000018~regulation of DNA recombination	6	0.409836	0.0551096	STAT6, BLM, MLH1, BCL6, TNFSF12, TGFB1	1100	26	13528	2.83804	1	0.478941	64.8682
GOTERM_BP_FAT	GO:0045910~negative regulation of DNA recombination	3	0.204918	0.105308	BLM, MLH1, BCL6	1100	7	13528	5.27065	1	0.650346	87.1706
GOTERM_BP_FAT	GO:0051052~regulation of DNA metabolic process	12	0.819672	0.320998	STAT6, IGF1R, BLM, BRE, MLH1, BCL6, IGF2, TNFSF12, GLI2, BRCA1, TGFB1, GLI1	1100	114	13528	1.29455	1	0.917045	99.921
GOTERM_BP_FAT	GO:0051053~negative regulation of DNA metabolic process	4	0.273224	0.624261	BLM, MLH1, BCL6, TGFB1	1100	39	13528	1.26135	1	0.993532	100
Annotation Cluster 112	Enrichment Score: 0.7328154092857629
Category	Term	Count	%	PValue	Genes	List Total	Pop Hits	Pop Total	Fold Enrichment	Bonferroni	Benjamini	FDR
GOTERM_BP_FAT	GO:0048663~neuron fate commitment	7	0.478142	0.121925	ASCL1, NOTCH1, PAX3, GLI2, GLI3, NKX2-2, TGFB2	1100	42	13528	2.0497	1	0.688441	90.9227
GOTERM_BP_FAT	GO:0021515~cell differentiation in spinal cord	5	0.34153	0.140536	ASCL1, PAX3, GLI2, GLI3, NKX2-2	1100	25	13528	2.45964	1	0.729703	93.8869
GOTERM_BP_FAT	GO:0007224~smoothened signaling pathway	4	0.273224	0.196839	GLI2, GLI3, NKX2-2, GLI1	1100	19	13528	2.58909	1	0.807345	98.2491
GOTERM_BP_FAT	GO:0048665~neuron fate specification	3	0.204918	0.347333	GLI2, GLI3, NKX2-2	1100	15	13528	2.45964	1	0.930785	99.9619
Annotation Cluster 113	Enrichment Score: 0.7320453357492402
Category	Term	Count	%	PValue	Genes	List Total	Pop Hits	Pop Total	Fold Enrichment	Bonferroni	Benjamini	FDR
GOTERM_BP_FAT	GO:0016051~carbohydrate biosynthetic process	17	1.1612	0.0124165	GCNT2, SORD, GMDS, CHST3, GYG2, DSE, PMM2, B3GAT2, CSGALNACT1, GPI, PPP1R3C, GLT25D2, ST8SIA6, PYGL, SDS, CHST9, ENO2	1100	107	13528	1.95392	1	0.215493	20.5914
GOTERM_BP_FAT	GO:0034637~cellular carbohydrate biosynthetic process	11	0.751366	0.0511186	CSGALNACT1, GPI, PPP1R3C, GLT25D2, SORD, GMDS, PYGL, SDS, ENO2, GYG2, PMM2	1100	69	13528	1.96058	1	0.463408	62.0266
GOTERM_BP_FAT	GO:0046364~monosaccharide biosynthetic process	7	0.478142	0.0756105	GPI, SORD, GMDS, PYGL, SDS, ENO2, PMM2	1100	37	13528	2.32668	1	0.561034	76.5629
GOTERM_BP_FAT	GO:0019319~hexose biosynthetic process	6	0.409836	0.102398	GPI, SORD, GMDS, SDS, ENO2, PMM2	1100	31	13528	2.38029	1	0.64225	86.3785
GOTERM_BP_FAT	GO:0046165~alcohol biosynthetic process	7	0.478142	0.143613	GPI, SORD, GMDS, PYGL, SDS, ENO2, PMM2	1100	44	13528	1.95653	1	0.737141	94.2784
GOTERM_BP_FAT	GO:0019318~hexose metabolic process	20	1.36612	0.215579	FUT9, SORD, GMDS, PHKA1, FUT10, PDK4, IGF2, GYG2, PMM2, CPT1A, CHST1, GPI, GALM, PPP1R3C, NISCH, MAN2B2, PYGL, SDS, ENO2, ENO4	1100	192	13528	1.28106	1	0.830423	98.8675
GOTERM_BP_FAT	GO:0005996~monosaccharide metabolic process	22	1.50273	0.263842	FUT9, SORD, GMDS, PHKA1, FUT10, PDK4, IGF2, GYG2, PMM2, CPT1A, CHST1, CSGALNACT1, GPI, GALM, PPP1R3C, NISCH, MAN2B2, PYGL, SDS, ST3GAL6, ENO2, ENO4	1100	222	13528	1.21874	1	0.876526	99.6491
GOTERM_BP_FAT	GO:0006006~glucose metabolic process	13	0.887978	0.594119	SORD, PDK4, PHKA1, GYG2, IGF2, CPT1A, GPI, PPP1R3C, NISCH, SDS, PYGL, ENO2, ENO4	1100	153	13528	1.04494	1	0.991213	100
GOTERM_BP_FAT	GO:0006094~gluconeogenesis	3	0.204918	0.614193	GPI, SDS, ENO2	1100	25	13528	1.47578	1	0.992933	100
GOTERM_BP_FAT	GO:0044275~cellular carbohydrate catabolic process	7	0.478142	0.698427	GPI, SORD, FUT9, PYGL, FUT10, ENO2, ENO4	1100	85	13528	1.01279	1	0.997359	100
GOTERM_BP_FAT	GO:0006090~pyruvate metabolic process	3	0.204918	0.866169	GPI, SDS, ENO2	1100	42	13528	0.878442	1	0.99989	100
Annotation Cluster 114	Enrichment Score: 0.7285440449021225
Category	Term	Count	%	PValue	Genes	List Total	Pop Hits	Pop Total	Fold Enrichment	Bonferroni	Benjamini	FDR
GOTERM_BP_FAT	GO:0034637~cellular carbohydrate biosynthetic process	11	0.751366	0.0511186	CSGALNACT1, GPI, PPP1R3C, GLT25D2, SORD, GMDS, PYGL, SDS, ENO2, GYG2, PMM2	1100	69	13528	1.96058	1	0.463408	62.0266
GOTERM_BP_FAT	GO:0000271~polysaccharide biosynthetic process	7	0.478142	0.155076	CSGALNACT1, PPP1R3C, GCNT2, GLT25D2, CHST3, GYG2, DSE	1100	45	13528	1.91305	1	0.756658	95.5381
GOTERM_BP_FAT	GO:0033692~cellular polysaccharide biosynthetic process	4	0.273224	0.354831	CSGALNACT1, PPP1R3C, GLT25D2, GYG2	1100	26	13528	1.89203	1	0.934135	99.9693
GOTERM_BP_FAT	GO:0044264~cellular polysaccharide metabolic process	6	0.409836	0.433191	CSGALNACT1, PPP1R3C, GLT25D2, PYGL, PHKA1, GYG2	1100	53	13528	1.39225	1	0.962924	99.9972
Annotation Cluster 115	Enrichment Score: 0.7161741718169432
Category	Term	Count	%	PValue	Genes	List Total	Pop Hits	Pop Total	Fold Enrichment	Bonferroni	Benjamini	FDR
GOTERM_BP_FAT	GO:0019216~regulation of lipid metabolic process	17	1.1612	0.0186712	KCNMA1, PPARA, CAB39L, THRB, ATP1A1, IGF2, ACACB, SOD1, VAV2, SEC14L2, TGFB1, BRCA1, SLC25A20, NPC2, SORBS1, SERPINA3, PPAP2A	1100	112	13528	1.86669	1	0.271569	29.3766
GOTERM_BP_FAT	GO:0019217~regulation of fatty acid metabolic process	6	0.409836	0.367076	SLC25A20, PPARA, CAB39L, IGF2, ACACB, BRCA1	1100	49	13528	1.5059	1	0.939865	99.9784
GOTERM_BP_FAT	GO:0046320~regulation of fatty acid oxidation	4	0.273224	0.400312	SLC25A20, PPARA, CAB39L, ACACB	1100	28	13528	1.75688	1	0.952535	99.992
GOTERM_BP_FAT	GO:0010565~regulation of cellular ketone metabolic process	6	0.409836	0.497709	SLC25A20, PPARA, CAB39L, IGF2, ACACB, BRCA1	1100	57	13528	1.29455	1	0.978045	99.9997
Annotation Cluster 116	Enrichment Score: 0.7158795863578312
Category	Term	Count	%	PValue	Genes	List Total	Pop Hits	Pop Total	Fold Enrichment	Bonferroni	Benjamini	FDR
GOTERM_BP_FAT	GO:0032103~positive regulation of response to external stimulus	11	0.751366	0.0326884	PRKCA, TNFRSF1A, S1PR1, ADORA2B, C3, OSMR, F3, TGM2, SMAD3, TLR4, TGFB1	1100	64	13528	2.11375	1	0.372903	45.8437
GOTERM_BP_FAT	GO:0050927~positive regulation of positive chemotaxis	4	0.273224	0.196839	PRKCA, S1PR1, F3, SMAD3	1100	19	13528	2.58909	1	0.807345	98.2491
GOTERM_BP_FAT	GO:0050926~regulation of positive chemotaxis	4	0.273224	0.196839	PRKCA, S1PR1, F3, SMAD3	1100	19	13528	2.58909	1	0.807345	98.2491
GOTERM_BP_FAT	GO:0050921~positive regulation of chemotaxis	5	0.34153	0.206047	PRKCA, S1PR1, F3, SMAD3, TGFB1	1100	29	13528	2.12038	1	0.82088	98.5847
GOTERM_BP_FAT	GO:0050920~regulation of chemotaxis	5	0.34153	0.241601	PRKCA, S1PR1, F3, SMAD3, TGFB1	1100	31	13528	1.98358	1	0.857035	99.3923
GOTERM_BP_FAT	GO:0048520~positive regulation of behavior	5	0.34153	0.297127	PRKCA, S1PR1, F3, SMAD3, TGFB1	1100	34	13528	1.80856	1	0.903225	99.8506
GOTERM_BP_FAT	GO:0050795~regulation of behavior	5	0.34153	0.520263	PRKCA, S1PR1, F3, SMAD3, TGFB1	1100	46	13528	1.33676	1	0.982152	99.9999
Annotation Cluster 117	Enrichment Score: 0.7089987759214905
Category	Term	Count	%	PValue	Genes	List Total	Pop Hits	Pop Total	Fold Enrichment	Bonferroni	Benjamini	FDR
GOTERM_BP_FAT	GO:0008037~cell recognition	9	0.614754	0.0748773	NRCAM, CSGALNACT1, NCAM2, ZP2, PECAM1, COLEC12, MFGE8, CNTN4, FCGBP	1100	55	13528	2.01243	1	0.558383	76.2175
GOTERM_BP_FAT	GO:0007413~axonal fasciculation	3	0.204918	0.192434	NRCAM, NCAM2, CNTN4	1100	10	13528	3.68945	1	0.801852	98.0631
GOTERM_BP_FAT	GO:0008038~neuron recognition	3	0.204918	0.518049	NRCAM, NCAM2, CNTN4	1100	21	13528	1.75688	1	0.981803	99.9999
Annotation Cluster 118	Enrichment Score: 0.7024652884527492
Category	Term	Count	%	PValue	Genes	List Total	Pop Hits	Pop Total	Fold Enrichment	Bonferroni	Benjamini	FDR
GOTERM_MF_FAT	GO:0008373~sialyltransferase activity	5	0.34153	0.0715491	ST6GALNAC6, ST6GAL1, ST6GALNAC3, ST8SIA6, ST3GAL6	1045	20	12983	3.10598	1	0.613611	69.6543
GOTERM_BP_FAT	GO:0009100~glycoprotein metabolic process	23	1.57104	0.0968452	GALNT2, ST6GAL1, FUT9, HS3ST4, B3GALT4, FUT10, CHST3, DSE, PMM2, CSGALNACT1, ST6GALNAC6, ST6GALNAC3, CD37, ADAMTS9, GALNT10, TRAK2, ST8SIA6, CHST9, ST3GAL6, PSEN2, SULF1, FBXO6, PCSK6	1100	202	13528	1.40029	1	0.628171	84.7365
GOTERM_BP_FAT	GO:0009101~glycoprotein biosynthetic process	17	1.1612	0.212812	GALNT2, ST6GAL1, FUT9, B3GALT4, FUT10, CHST3, DSE, PMM2, CSGALNACT1, ST6GALNAC6, ST6GALNAC3, CD37, GALNT10, ST8SIA6, TRAK2, CHST9, ST3GAL6	1100	158	13528	1.32322	1	0.828378	98.7914
GOTERM_BP_FAT	GO:0070085~glycosylation	13	0.887978	0.345814	GALNT2, ST6GAL1, FUT9, B3GALT4, FUT10, PMM2, ST6GALNAC6, CD37, ST6GALNAC3, GALNT10, ST8SIA6, TRAK2, ST3GAL6	1100	128	13528	1.24903	1	0.930082	99.9603
GOTERM_BP_FAT	GO:0006486~protein amino acid glycosylation	13	0.887978	0.345814	GALNT2, ST6GAL1, FUT9, B3GALT4, FUT10, PMM2, ST6GALNAC6, CD37, ST6GALNAC3, GALNT10, ST8SIA6, TRAK2, ST3GAL6	1100	128	13528	1.24903	1	0.930082	99.9603
GOTERM_BP_FAT	GO:0043413~biopolymer glycosylation	13	0.887978	0.345814	GALNT2, ST6GAL1, FUT9, B3GALT4, FUT10, PMM2, ST6GALNAC6, CD37, ST6GALNAC3, GALNT10, ST8SIA6, TRAK2, ST3GAL6	1100	128	13528	1.24903	1	0.930082	99.9603
Annotation Cluster 119	Enrichment Score: 0.6914050942304341
Category	Term	Count	%	PValue	Genes	List Total	Pop Hits	Pop Total	Fold Enrichment	Bonferroni	Benjamini	FDR
GOTERM_BP_FAT	GO:0021955~central nervous system neuron axonogenesis	4	0.273224	0.11687	PRKCA, DCC, GLI2, EPHB1	1100	15	13528	3.27952	1	0.676376	89.9083
GOTERM_BP_FAT	GO:0021953~central nervous system neuron differentiation	6	0.409836	0.222065	PRKCA, DCC, ASCL1, SOX5, GLI2, EPHB1	1100	40	13528	1.84473	1	0.837555	99.0283
GOTERM_BP_FAT	GO:0021952~central nervous system projection neuron axonogenesis	3	0.204918	0.254352	DCC, GLI2, EPHB1	1100	12	13528	3.07455	1	0.869175	99.5556
GOTERM_BP_FAT	GO:0021954~central nervous system neuron development	5	0.34153	0.259873	PRKCA, DCC, ASCL1, GLI2, EPHB1	1100	32	13528	1.92159	1	0.874305	99.6125
Annotation Cluster 120	Enrichment Score: 0.6911919641020399
Category	Term	Count	%	PValue	Genes	List Total	Pop Hits	Pop Total	Fold Enrichment	Bonferroni	Benjamini	FDR
GOTERM_BP_FAT	GO:0002822~regulation of adaptive immune response based on somatic recombination of immune receptors built from immunoglobulin superfamily domains	10	0.68306	0.0319281	STAT6, P2RX7, TNFSF13B, C3, IL4R, BCL6, TNFSF12, SPN, TGFB1, B2M	1100	55	13528	2.23603	1	0.367031	45.0528
GOTERM_BP_FAT	GO:0002819~regulation of adaptive immune response	10	0.68306	0.035406	STAT6, P2RX7, TNFSF13B, C3, IL4R, BCL6, TNFSF12, SPN, TGFB1, B2M	1100	56	13528	2.1961	1	0.391557	48.5836
GOTERM_BP_FAT	GO:0002699~positive regulation of immune effector process	7	0.478142	0.143613	P2RX7, CD37, ADORA2B, C3, IL13RA1, B2M, SYK	1100	44	13528	1.95653	1	0.737141	94.2784
GOTERM_BP_FAT	GO:0002706~regulation of lymphocyte mediated immunity	8	0.546448	0.145713	STAT6, P2RX7, C3, BCL6, TNFSF12, SPN, TGFB1, B2M	1100	54	13528	1.82195	1	0.74024	94.5318
GOTERM_BP_FAT	GO:0002824~positive regulation of adaptive immune response based on somatic recombination of immune receptors built from immunoglobulin superfamily domains	4	0.273224	0.444849	P2RX7, TNFSF13B, C3, B2M	1100	30	13528	1.63976	1	0.966087	99.9981
GOTERM_BP_FAT	GO:0002821~positive regulation of adaptive immune response	4	0.273224	0.466625	P2RX7, TNFSF13B, C3, B2M	1100	31	13528	1.58686	1	0.971546	99.9991
GOTERM_BP_FAT	GO:0002705~positive regulation of leukocyte mediated immunity	3	0.204918	0.775659	P2RX7, C3, B2M	1100	34	13528	1.08513	1	0.999184	100
GOTERM_BP_FAT	GO:0002708~positive regulation of lymphocyte mediated immunity	3	0.204918	0.775659	P2RX7, C3, B2M	1100	34	13528	1.08513	1	0.999184	100
Annotation Cluster 121	Enrichment Score: 0.662209514362578
Category	Term	Count	%	PValue	Genes	List Total	Pop Hits	Pop Total	Fold Enrichment	Bonferroni	Benjamini	FDR
GOTERM_BP_FAT	GO:0010743~regulation of foam cell differentiation	5	0.34153	0.140536	PPARA, MSR1, CSF1, NFKBIA, ABCA1	1100	25	13528	2.45964	1	0.729703	93.8869
GOTERM_BP_FAT	GO:0010885~regulation of cholesterol storage	3	0.204918	0.223228	PPARA, MSR1, ABCA1	1100	11	13528	3.35405	1	0.838737	99.0548
GOTERM_BP_FAT	GO:0010883~regulation of lipid storage	4	0.273224	0.240738	PPARA, MSR1, NFKBIA, ABCA1	1100	21	13528	2.34251	1	0.856934	99.3794
GOTERM_BP_FAT	GO:0010888~negative regulation of lipid storage	3	0.204918	0.254352	PPARA, NFKBIA, ABCA1	1100	12	13528	3.07455	1	0.869175	99.5556
GOTERM_BP_FAT	GO:0010745~negative regulation of foam cell differentiation	3	0.204918	0.254352	PPARA, NFKBIA, ABCA1	1100	12	13528	3.07455	1	0.869175	99.5556
Annotation Cluster 122	Enrichment Score: 0.6538602397190001
Category	Term	Count	%	PValue	Genes	List Total	Pop Hits	Pop Total	Fold Enrichment	Bonferroni	Benjamini	FDR
GOTERM_BP_FAT	GO:0045861~negative regulation of proteolysis	5	0.34153	0.0980952	A2M, PTPN3, SERPING1, IGF2, TIMP3	1100	22	13528	2.79504	1	0.632188	85.1217
GOTERM_BP_FAT	GO:0009895~negative regulation of catabolic process	6	0.409836	0.178125	IRAK3, PTPN3, CST3, IGF2, MDM4, TIMP3	1100	37	13528	1.9943	1	0.787385	97.3217
GOTERM_BP_FAT	GO:0031330~negative regulation of cellular catabolic process	4	0.273224	0.218561	PTPN3, CST3, IGF2, TIMP3	1100	20	13528	2.45964	1	0.83334	98.9443
GOTERM_BP_FAT	GO:0009894~regulation of catabolic process	11	0.751366	0.251859	IRAK3, PPARA, PPP1R3C, CBLB, PTPN3, CST3, GJA1, IGF2, MDM4, TIMP3, BARD1	1100	96	13528	1.40917	1	0.86711	99.5273
GOTERM_BP_FAT	GO:0031329~regulation of cellular catabolic process	6	0.409836	0.559238	PPARA, PPP1R3C, PTPN3, CST3, IGF2, TIMP3	1100	61	13528	1.20966	1	0.98757	100
Annotation Cluster 123	Enrichment Score: 0.650185559964721
Category	Term	Count	%	PValue	Genes	List Total	Pop Hits	Pop Total	Fold Enrichment	Bonferroni	Benjamini	FDR
GOTERM_BP_FAT	GO:0051170~nuclear import	13	0.887978	0.0519014	HTATIP2, NFKBIA, GLI3, TGFB1, TGFB2, CBLB, GCKR, RPL23, TRPS1, PTTG1IP, BCL6, PPP3CA, FGF2	1100	88	13528	1.81678	1	0.465468	62.6006
GOTERM_BP_FAT	GO:0000060~protein import into nucleus, translocation	7	0.478142	0.053619	GCKR, NFKBIA, BCL6, FGF2, GLI3, TGFB1, TGFB2	1100	34	13528	2.53198	1	0.473571	63.8313
GOTERM_BP_FAT	GO:0006606~protein import into nucleus	12	0.819672	0.0878656	CBLB, GCKR, RPL23, TRPS1, PTTG1IP, NFKBIA, BCL6, PPP3CA, FGF2, GLI3, TGFB1, TGFB2	1100	86	13528	1.71603	1	0.600279	81.6792
GOTERM_BP_FAT	GO:0034504~protein localization in nucleus	12	0.819672	0.13986	CBLB, GCKR, RPL23, TRPS1, PTTG1IP, NFKBIA, BCL6, PPP3CA, FGF2, GLI3, TGFB1, TGFB2	1100	94	13528	1.56998	1	0.729496	93.7975
GOTERM_BP_FAT	GO:0070727~cellular macromolecule localization	40	2.73224	0.183397	STON2, TSPO, GRIK2, XPO5, NFKBIA, GLI3, RIMS1, CD74, TGFB1, TGFB2, SSR1, AP1S3, GCKR, TRAK2, BCL6, PPP3CA, NUP54, FGF2, SRGN, EGFR, RAMP2, ARHGEF2, RPGR, FUT10, VTI1B, GTF2A1L, BICD1, BBS2, CBLB, GPR34, RPL23, TOM1L1, ERBB2IP, TRPS1, SYTL4, PTTG1IP, SORT1, SEC13, AP4B1, CLTCL1	1100	414	13528	1.18823	1	0.793842	97.6216
GOTERM_BP_FAT	GO:0006886~intracellular protein transport	36	2.45902	0.208907	STON2, TSPO, XPO5, GRIK2, NFKBIA, GLI3, RIMS1, CD74, TGFB1, TGFB2, SSR1, AP1S3, GCKR, TRAK2, BCL6, PPP3CA, NUP54, FGF2, RAMP2, ARHGEF2, RPGR, FUT10, VTI1B, GTF2A1L, CBLB, GPR34, RPL23, ERBB2IP, TOM1L1, TRPS1, SYTL4, PTTG1IP, SORT1, SEC13, AP4B1, CLTCL1	1100	374	13528	1.18378	1	0.823819	98.6759
GOTERM_BP_FAT	GO:0034613~cellular protein localization	39	2.66393	0.219829	STON2, TSPO, XPO5, GRIK2, NFKBIA, GLI3, RIMS1, CD74, TGFB1, TGFB2, SSR1, AP1S3, GCKR, TRAK2, BCL6, PPP3CA, NUP54, FGF2, SRGN, EGFR, RAMP2, ARHGEF2, RPGR, FUT10, VTI1B, GTF2A1L, BBS2, CBLB, GPR34, RPL23, TOM1L1, ERBB2IP, TRPS1, SYTL4, PTTG1IP, SORT1, SEC13, AP4B1, CLTCL1	1100	411	13528	1.16698	1	0.83472	98.9755
GOTERM_BP_FAT	GO:0006913~nucleocytoplasmic transport	16	1.0929	0.285397	HTATIP2, XPO5, NFKBIA, GLI3, TGFB1, TGFB2, CBLB, GCKR, RPL23, CAMK4, TRPS1, PTTG1IP, BCL6, NUP54, PPP3CA, FGF2	1100	156	13528	1.26135	1	0.894558	99.7972
GOTERM_BP_FAT	GO:0033365~protein localization in organelle	15	1.02459	0.297951	TSPO, NFKBIA, GLI3, TGFB1, TGFB2, BBS2, CBLB, GCKR, RPL23, TRPS1, PTTG1IP, BCL6, PPP3CA, FGF2, SRGN	1100	146	13528	1.26351	1	0.903577	99.8538
GOTERM_BP_FAT	GO:0051169~nuclear transport	16	1.0929	0.302317	HTATIP2, XPO5, NFKBIA, GLI3, TGFB1, TGFB2, CBLB, GCKR, RPL23, CAMK4, TRPS1, PTTG1IP, BCL6, NUP54, PPP3CA, FGF2	1100	158	13528	1.24539	1	0.905527	99.8697
GOTERM_BP_FAT	GO:0017038~protein import	13	0.887978	0.37594	TSPO, NFKBIA, GLI3, TGFB1, TGFB2, CBLB, GCKR, RPL23, TRPS1, PTTG1IP, BCL6, PPP3CA, FGF2	1100	131	13528	1.22043	1	0.943015	99.9834
GOTERM_BP_FAT	GO:0008104~protein localization	75	5.12295	0.399519	ALS2, TSPO, TLN1, MSR1, SLC15A2, XPO5, GRIK2, VPS52, SELENBP1, GLI3, TGFB1, SSR1, STXBP5L, TGFB2, AP1S3, TRAK2, FGF2, NSF, EGFR, RAMP2, ARHGEF2, RPGR, FUT10, STXBP1, VTI1B, BBS2, TNFSF13B, CLIC5, PSEN2, SORT1, GRASP, MVP, LCP2, STON2, SHROOM3, NFKBIA, SNX3, ABCA1, RIMS1, CD74, NXT2, SFT2D2, GCKR, EZR, NUP210, TAP1, NUP50, BCL6, DOPEY2, PPP3CA, NUP54, PCSK5, SRGN, CUBN, SPTBN4, GTF2A1L, RAB7L1, TR…	1100	882	13528	1.04576	1	0.952621	99.9918
GOTERM_BP_FAT	GO:0015031~protein transport	65	4.43989	0.401198	TSPO, MSR1, GRIK2, XPO5, SLC15A2, VPS52, SELENBP1, GLI3, TGFB1, SSR1, TGFB2, STXBP5L, AP1S3, TRAK2, FGF2, NSF, RAMP2, ARHGEF2, RPGR, FUT10, STXBP1, VTI1B, TNFSF13B, PSEN2, SORT1, MVP, LCP2, STON2, NFKBIA, ABCA1, SNX3, RIMS1, CD74, NXT2, SFT2D2, GCKR, NUP210, TAP1, NUP50, BCL6, DOPEY2, PPP3CA, NUP54, PCSK5, CUBN, GTF2A1L, RAB7L1, TRAF3IP2, RAB31, CBLB, GPR34, RPL23, RAB37, ERBB2IP, TOM1L1, CADPS2,…	1100	762	13528	1.04906	1	0.952722	99.9922
GOTERM_BP_FAT	GO:0046907~intracellular transport	56	3.82514	0.422047	ALS2, TSPO, HTATIP2, GRIK2, XPO5, WASF2, GLI3, TGFB1, TGFB2, SSR1, STARD3, AP1S3, SLC25A20, SLC1A3, TRAK2, FGF2, RAMP2, ARHGEF2, RPGR, FUT10, VTI1B, MYH7, NPC2, CAMK4, VAMP8, SORT1, STON2, MYL6, NFKBIA, ABCA1, RIMS1, CD74, GCKR, BCL2, NUP50, BCL6, DOPEY2, PPP3CA, NUP54, SNAP25, RANBP3L, HAP1, RHOBTB3, GTF2A1L, CBLB, GPR34, RPL23, TOM1L1, ERBB2IP, UCP2, TRPS1, PTTG1IP, SYTL4, SEC13, AP4B1, CLTCL1	1100	657	13528	1.04825	1	0.959304	99.996
GOTERM_BP_FAT	GO:0045184~establishment of protein localization	65	4.43989	0.434749	TSPO, MSR1, GRIK2, XPO5, SLC15A2, VPS52, SELENBP1, GLI3, TGFB1, SSR1, TGFB2, STXBP5L, AP1S3, TRAK2, FGF2, NSF, RAMP2, ARHGEF2, RPGR, FUT10, STXBP1, VTI1B, TNFSF13B, PSEN2, SORT1, MVP, LCP2, STON2, NFKBIA, ABCA1, SNX3, RIMS1, CD74, NXT2, SFT2D2, GCKR, NUP210, TAP1, NUP50, BCL6, DOPEY2, PPP3CA, NUP54, PCSK5, CUBN, GTF2A1L, RAB7L1, TRAF3IP2, RAB31, CBLB, GPR34, RPL23, RAB37, ERBB2IP, TOM1L1, CADPS2,…	1100	769	13528	1.03951	1	0.963324	99.9973
GOTERM_BP_FAT	GO:0006605~protein targeting	19	1.29781	0.482969	TSPO, XPO5, FUT10, NFKBIA, GLI3, TGFB1, SSR1, TGFB2, CBLB, GCKR, RPL23, ERBB2IP, TRAK2, TRPS1, PTTG1IP, BCL6, NUP54, PPP3CA, FGF2	1100	215	13528	1.08682	1	0.975738	99.9995
Annotation Cluster 124	Enrichment Score: 0.6493261194705104
Category	Term	Count	%	PValue	Genes	List Total	Pop Hits	Pop Total	Fold Enrichment	Bonferroni	Benjamini	FDR
GOTERM_BP_FAT	GO:0042698~ovulation cycle	11	0.751366	0.0430704	EGFR, ANG, ERBB2, BCL2, LEPR, ANGPT1, ADAMTS1, SOD1, BMPR1B, CENPI, TGFB2	1100	67	13528	2.0191	1	0.42959	55.6221
GOTERM_BP_FAT	GO:0022602~ovulation cycle process	10	0.68306	0.0617554	ANG, ERBB2, BCL2, LEPR, ANGPT1, ADAMTS1, SOD1, BMPR1B, CENPI, TGFB2	1100	62	13528	1.98358	1	0.505867	69.1587
GOTERM_BP_FAT	GO:0007548~sex differentiation	17	1.1612	0.165259	AR, SMAD9, TBX3, LEPR, CSDA, SOX9, SOD1, TCF7L2, LGR4, CENPI, DMRTA1, ANG, BCL2, ANGPT1, ADAMTS1, BMPR1B, MGST1	1100	151	13528	1.38456	1	0.771306	96.4326
GOTERM_BP_FAT	GO:0046660~female sex differentiation	9	0.614754	0.195525	TBX3, ANG, BCL2, LEPR, ANGPT1, ADAMTS1, SOD1, BMPR1B, CENPI	1100	69	13528	1.60411	1	0.806244	98.1955
GOTERM_BP_FAT	GO:0046545~development of primary female sexual characteristics	9	0.614754	0.195525	TBX3, ANG, BCL2, LEPR, ANGPT1, ADAMTS1, SOD1, BMPR1B, CENPI	1100	69	13528	1.60411	1	0.806244	98.1955
GOTERM_BP_FAT	GO:0003006~reproductive developmental process	26	1.77596	0.227042	LEPR, CSF1, ZBTB16, SOX9, TCF7L2, DMRTA1, LGR4, TGFB2, IGF1R, PTK2B, ANG, BCL2, ANGPT1, PPP2R2B, AR, SMAD9, TBX3, PDE3A, SOD1, CSDA, CENPI, BBS2, SYCP3, ADAMTS1, BMPR1B, MGST1	1100	262	13528	1.22043	1	0.842141	99.1369
GOTERM_BP_FAT	GO:0045137~development of primary sexual characteristics	14	0.956284	0.231232	AR, TBX3, LEPR, SOX9, SOD1, CSDA, LGR4, CENPI, ANG, BCL2, ANGPT1, ADAMTS1, BMPR1B, MGST1	1100	127	13528	1.35571	1	0.847079	99.2192
GOTERM_BP_FAT	GO:0001541~ovarian follicle development	6	0.409836	0.237389	ANG, BCL2, ANGPT1, SOD1, BMPR1B, CENPI	1100	41	13528	1.79973	1	0.854015	99.3269
GOTERM_BP_FAT	GO:0048511~rhythmic process	14	0.956284	0.23972	EGFR, KCNMA1, PHLPP1, LEPR, ERBB2, SOD1, CENPI, TGFB2, ANG, BCL2, ANGPT1, ADAMTS1, BMPR1B, MTNR1A	1100	128	13528	1.34511	1	0.856101	99.3639
GOTERM_BP_FAT	GO:0008585~female gonad development	8	0.546448	0.261827	ANG, BCL2, LEPR, ANGPT1, ADAMTS1, SOD1, BMPR1B, CENPI	1100	64	13528	1.53727	1	0.8761	99.631
GOTERM_BP_FAT	GO:0008406~gonad development	12	0.819672	0.300531	AR, ANG, BCL2, LEPR, ANGPT1, ADAMTS1, SOX9, CSDA, SOD1, BMPR1B, CENPI, MGST1	1100	112	13528	1.31766	1	0.905503	99.8634
GOTERM_BP_FAT	GO:0046661~male sex differentiation	8	0.546448	0.381877	AR, SMAD9, TBX3, BCL2, SOX9, CSDA, LGR4, MGST1	1100	73	13528	1.34775	1	0.945465	99.986
GOTERM_BP_FAT	GO:0046546~development of primary male sexual characteristics	7	0.478142	0.435239	AR, TBX3, BCL2, SOX9, CSDA, LGR4, MGST1	1100	65	13528	1.32442	1	0.963321	99.9974
GOTERM_BP_FAT	GO:0048608~reproductive structure development	12	0.819672	0.447767	AR, ANG, BCL2, LEPR, ANGPT1, ADAMTS1, SOX9, CSDA, SOD1, BMPR1B, CENPI, MGST1	1100	126	13528	1.17126	1	0.966927	99.9983
GOTERM_BP_FAT	GO:0008584~male gonad development	5	0.34153	0.619095	AR, BCL2, SOX9, CSDA, MGST1	1100	52	13528	1.18252	1	0.993202	100
Annotation Cluster 125	Enrichment Score: 0.6281191896224984
Category	Term	Count	%	PValue	Genes	List Total	Pop Hits	Pop Total	Fold Enrichment	Bonferroni	Benjamini	FDR
GOTERM_BP_FAT	GO:0048477~oogenesis	7	0.478142	0.0839235	ANG, PTK2B, BCL2, MLH1, PDE3A, BMPR1B, PAQR5	1100	38	13528	2.26545	1	0.58662	80.1617
GOTERM_BP_FAT	GO:0007292~female gamete generation	9	0.614754	0.155153	ANG, PTK2B, BCL2, LEPR, MLH1, PDE3A, ADAMTS1, BMPR1B, PAQR5	1100	65	13528	1.70283	1	0.756075	95.5455
GOTERM_BP_FAT	GO:0048599~oocyte development	4	0.273224	0.240738	ANG, PTK2B, BCL2, PDE3A	1100	21	13528	2.34251	1	0.856934	99.3794
GOTERM_BP_FAT	GO:0009994~oocyte differentiation	4	0.273224	0.26326	ANG, PTK2B, BCL2, PDE3A	1100	22	13528	2.23603	1	0.87633	99.644
GOTERM_BP_FAT	GO:0001556~oocyte maturation	3	0.204918	0.28555	ANG, PTK2B, PDE3A	1100	13	13528	2.83804	1	0.894285	99.798
GOTERM_BP_FAT	GO:0007281~germ cell development	8	0.546448	0.72282	BBS2, SYCP3, ANG, PTK2B, BCL2, PDE3A, ZBTB16, PPP2R2B	1100	101	13528	0.974113	1	0.998095	100
Annotation Cluster 126	Enrichment Score: 0.6127462749559188
Category	Term	Count	%	PValue	Genes	List Total	Pop Hits	Pop Total	Fold Enrichment	Bonferroni	Benjamini	FDR
GOTERM_MF_FAT	GO:0016706~oxidoreductase activity, acting on paired donors, with incorporation or reduction of molecular oxygen, 2-oxoglutarate as one donor, and incorporation of one atom each of oxygen into both donors	5	0.34153	0.184145	P4HA2, PLOD2, LEPREL1, ASPH, BBOX1	1045	28	12983	2.21856	1	0.825258	96.1964
GOTERM_MF_FAT	GO:0031418~L-ascorbic acid binding	4	0.273224	0.236008	P4HA2, PLOD2, EGLN3, LEPREL1	1045	21	12983	2.36646	1	0.872499	98.6756
GOTERM_MF_FAT	GO:0016702~oxidoreductase activity, acting on single donors with incorporation of molecular oxygen, incorporation of two atoms of oxygen	8	0.546448	0.279008	ADI1, PHYHD1, P4HA2, PLOD2, EGLN3, LEPREL1, ASPH, BBOX1	1045	66	12983	1.50593	1	0.905607	99.4778
GOTERM_MF_FAT	GO:0016701~oxidoreductase activity, acting on single donors with incorporation of molecular oxygen	8	0.546448	0.291952	ADI1, PHYHD1, P4HA2, PLOD2, EGLN3, LEPREL1, ASPH, BBOX1	1045	67	12983	1.48345	1	0.914553	99.6096
Annotation Cluster 127	Enrichment Score: 0.6127261543557565
Category	Term	Count	%	PValue	Genes	List Total	Pop Hits	Pop Total	Fold Enrichment	Bonferroni	Benjamini	FDR
GOTERM_MF_FAT	GO:0005547~phosphatidylinositol-3,4,5-trisphosphate binding	4	0.273224	0.030147	INPPL1, ARAP3, ARAP2, ARAP1	1045	9	12983	5.52174	1	0.430412	38.8423
GOTERM_BP_FAT	GO:0032312~regulation of ARF GTPase activity	4	0.273224	0.400312	GIT2, ARAP3, ARAP2, ARAP1	1100	28	13528	1.75688	1	0.952535	99.992
GOTERM_MF_FAT	GO:0008060~ARF GTPase activator activity	4	0.273224	0.416112	GIT2, ARAP3, ARAP2, ARAP1	1045	29	12983	1.71364	1	0.959019	99.9824
GOTERM_BP_FAT	GO:0032012~regulation of ARF protein signal transduction	4	0.273224	0.705087	GIT2, ARAP3, ARAP2, ARAP1	1100	44	13528	1.11802	1	0.997579	100
Annotation Cluster 128	Enrichment Score: 0.6024203403515821
Category	Term	Count	%	PValue	Genes	List Total	Pop Hits	Pop Total	Fold Enrichment	Bonferroni	Benjamini	FDR
GOTERM_BP_FAT	GO:0019932~second-messenger-mediated signaling	28	1.91257	0.0421883	ADCY2, ADORA2B, OPRK1, ERBB2, TACR1, EDN1, WASF2, CAMKK2, HIST2H4B, EDNRB, IGF1R, S1PR1, HIST1H4A, HIST1H4B, GSN, P2RY2, CNR1, P2RY1, TGM2, HIST1H4C, CALCRL, HIST1H4D, HTR1E, EGFR, PIK3CG, PIK3C2A, PCLO, CRHR1, GRM5, GRM4, SPAG5, MTNR1A	1100	235	13528	1.46532	1	0.42393	54.861
GOTERM_BP_FAT	GO:0030817~regulation of cAMP biosynthetic process	14	0.956284	0.064986	ADCY2, ADORA3, CAP2, ADORA2B, ADCYAP1R1, OPRK1, EDN1, ABCA1, CRHR1, EDNRB, GRM4, S1PR1, NTRK2, CALCRL	1100	101	13528	1.7047	1	0.52125	71.0606
GOTERM_BP_FAT	GO:0030814~regulation of cAMP metabolic process	14	0.956284	0.0736142	ADCY2, ADORA3, CAP2, ADORA2B, ADCYAP1R1, OPRK1, EDN1, ABCA1, CRHR1, EDNRB, GRM4, S1PR1, NTRK2, CALCRL	1100	103	13528	1.6716	1	0.554032	75.6111
GOTERM_BP_FAT	GO:0030802~regulation of cyclic nucleotide biosynthetic process	14	0.956284	0.109438	ADCY2, ADORA3, CAP2, ADORA2B, ADCYAP1R1, OPRK1, EDN1, ABCA1, CRHR1, EDNRB, GRM4, S1PR1, NTRK2, CALCRL	1100	110	13528	1.56522	1	0.660706	88.2205
GOTERM_BP_FAT	GO:0030808~regulation of nucleotide biosynthetic process	14	0.956284	0.109438	ADCY2, ADORA3, CAP2, ADORA2B, ADCYAP1R1, OPRK1, EDN1, ABCA1, CRHR1, EDNRB, GRM4, S1PR1, NTRK2, CALCRL	1100	110	13528	1.56522	1	0.660706	88.2205
GOTERM_BP_FAT	GO:0030799~regulation of cyclic nucleotide metabolic process	14	0.956284	0.127476	ADCY2, ADORA3, CAP2, ADORA2B, ADCYAP1R1, OPRK1, EDN1, ABCA1, CRHR1, EDNRB, GRM4, S1PR1, NTRK2, CALCRL	1100	113	13528	1.52367	1	0.701381	91.9252
GOTERM_BP_FAT	GO:0006140~regulation of nucleotide metabolic process	14	0.956284	0.147085	ADCY2, ADORA3, CAP2, ADORA2B, ADCYAP1R1, OPRK1, EDN1, ABCA1, CRHR1, EDNRB, GRM4, S1PR1, NTRK2, CALCRL	1100	116	13528	1.48426	1	0.742199	94.6916
GOTERM_BP_FAT	GO:0045761~regulation of adenylate cyclase activity	12	0.819672	0.154972	CRHR1, GRM4, EDNRB, CAP2, ADCY2, ADORA3, S1PR1, ADORA2B, OPRK1, ADCYAP1R1, NTRK2, CALCRL	1100	96	13528	1.53727	1	0.757177	95.5279
GOTERM_BP_FAT	GO:0007190~activation of adenylate cyclase activity	8	0.546448	0.156043	CRHR1, CAP2, ADCY2, ADORA3, ADORA2B, ADCYAP1R1, NTRK2, CALCRL	1100	55	13528	1.78883	1	0.756686	95.6313
GOTERM_BP_FAT	GO:0045762~positive regulation of adenylate cyclase activity	8	0.546448	0.166698	CRHR1, CAP2, ADCY2, ADORA3, ADORA2B, ADCYAP1R1, NTRK2, CALCRL	1100	56	13528	1.75688	1	0.773046	96.5444
GOTERM_BP_FAT	GO:0031281~positive regulation of cyclase activity	8	0.546448	0.177665	CRHR1, CAP2, ADCY2, ADORA3, ADORA2B, ADCYAP1R1, NTRK2, CALCRL	1100	57	13528	1.72606	1	0.788529	97.2939
GOTERM_BP_FAT	GO:0031279~regulation of cyclase activity	12	0.819672	0.179113	CRHR1, GRM4, EDNRB, CAP2, ADCY2, ADORA3, S1PR1, ADORA2B, OPRK1, ADCYAP1R1, NTRK2, CALCRL	1100	99	13528	1.49069	1	0.788014	97.3805
GOTERM_BP_FAT	GO:0051339~regulation of lyase activity	12	0.819672	0.196131	CRHR1, GRM4, EDNRB, CAP2, ADCY2, ADORA3, S1PR1, ADORA2B, OPRK1, ADCYAP1R1, NTRK2, CALCRL	1100	101	13528	1.46117	1	0.806703	98.2204
GOTERM_BP_FAT	GO:0051349~positive regulation of lyase activity	8	0.546448	0.200472	CRHR1, CAP2, ADCY2, ADORA3, ADORA2B, ADCYAP1R1, NTRK2, CALCRL	1100	59	13528	1.66755	1	0.812544	98.3896
GOTERM_BP_FAT	GO:0019935~cyclic-nucleotide-mediated signaling	13	0.887978	0.365857	ADCY2, ADORA2B, OPRK1, WASF2, PCLO, CRHR1, GRM4, S1PR1, CNR1, TGM2, CALCRL, HTR1E, MTNR1A	1100	130	13528	1.22982	1	0.939708	99.9776
GOTERM_BP_FAT	GO:0019933~cAMP-mediated signaling	10	0.68306	0.366144	CRHR1, GRM4, ADCY2, S1PR1, ADORA2B, OPRK1, WASF2, TGM2, CALCRL, PCLO	1100	95	13528	1.29455	1	0.939598	99.9778
GOTERM_BP_FAT	GO:0007187~G-protein signaling, coupled to cyclic nucleotide second messenger	11	0.751366	0.459635	CRHR1, GRM4, ADCY2, S1PR1, ADORA2B, CNR1, OPRK1, WASF2, CALCRL, MTNR1A, HTR1E	1100	115	13528	1.17635	1	0.970011	99.9988
GOTERM_BP_FAT	GO:0007188~G-protein signaling, coupled to cAMP nucleotide second messenger	8	0.546448	0.542311	CRHR1, GRM4, ADCY2, S1PR1, ADORA2B, OPRK1, WASF2, CALCRL	1100	85	13528	1.15748	1	0.985509	99.9999
GOTERM_BP_FAT	GO:0007193~inhibition of adenylate cyclase activity by G-protein signaling	4	0.273224	0.641567	GRM4, ADCY2, S1PR1, OPRK1	1100	40	13528	1.22982	1	0.99474	100
GOTERM_BP_FAT	GO:0007194~negative regulation of adenylate cyclase activity	5	0.34153	0.663427	GRM4, EDNRB, ADCY2, S1PR1, OPRK1	1100	55	13528	1.11802	1	0.995921	100
GOTERM_BP_FAT	GO:0051350~negative regulation of lyase activity	5	0.34153	0.663427	GRM4, EDNRB, ADCY2, S1PR1, OPRK1	1100	55	13528	1.11802	1	0.995921	100
GOTERM_BP_FAT	GO:0031280~negative regulation of cyclase activity	5	0.34153	0.663427	GRM4, EDNRB, ADCY2, S1PR1, OPRK1	1100	55	13528	1.11802	1	0.995921	100
GOTERM_BP_FAT	GO:0007189~activation of adenylate cyclase activity by G-protein signaling pathway	3	0.204918	0.847346	ADCY2, ADORA2B, CALCRL	1100	40	13528	0.922364	1	0.999811	100
GOTERM_BP_FAT	GO:0010578~regulation of adenylate cyclase activity involved in G-protein signaling	3	0.204918	0.847346	ADCY2, ADORA2B, CALCRL	1100	40	13528	0.922364	1	0.999811	100
GOTERM_BP_FAT	GO:0010579~positive regulation of adenylate cyclase activity by G-protein signaling pathway	3	0.204918	0.847346	ADCY2, ADORA2B, CALCRL	1100	40	13528	0.922364	1	0.999811	100
Annotation Cluster 129	Enrichment Score: 0.5972417749006809
Category	Term	Count	%	PValue	Genes	List Total	Pop Hits	Pop Total	Fold Enrichment	Bonferroni	Benjamini	FDR
GOTERM_BP_FAT	GO:0044270~nitrogen compound catabolic process	10	0.68306	0.0913349	TST, ALDH6A1, ALDH1L1, NUDT1, PDE8B, ENTPD3, PDE4D, MYH7, ENTPD1, PNP	1100	67	13528	1.83555	1	0.611294	82.9233
GOTERM_BP_FAT	GO:0034656~nucleobase, nucleoside and nucleotide catabolic process	8	0.546448	0.188928	ALDH6A1, NUDT1, PDE8B, ENTPD3, PDE4D, MYH7, ENTPD1, PNP	1100	58	13528	1.6963	1	0.800508	97.9019
GOTERM_BP_FAT	GO:0034655~nucleobase, nucleoside, nucleotide and nucleic acid catabolic process	8	0.546448	0.188928	ALDH6A1, NUDT1, PDE8B, ENTPD3, PDE4D, MYH7, ENTPD1, PNP	1100	58	13528	1.6963	1	0.800508	97.9019
GOTERM_BP_FAT	GO:0006195~purine nucleotide catabolic process	5	0.34153	0.2784	NUDT1, PDE8B, PDE4D, MYH7, ENTPD1	1100	33	13528	1.86336	1	0.889205	99.7573
GOTERM_BP_FAT	GO:0046700~heterocycle catabolic process	9	0.614754	0.286826	ALDH6A1, ALDH1L1, NUDT1, PDE8B, PDE4D, MYH7, ENTPD1, PNP, PRODH	1100	77	13528	1.43745	1	0.894699	99.8046
GOTERM_BP_FAT	GO:0009143~nucleoside triphosphate catabolic process	4	0.273224	0.308933	NUDT1, ENTPD3, MYH7, ENTPD1	1100	24	13528	2.0497	1	0.910495	99.8907
GOTERM_BP_FAT	GO:0009166~nucleotide catabolic process	6	0.409836	0.400231	NUDT1, PDE8B, ENTPD3, PDE4D, MYH7, ENTPD1	1100	51	13528	1.44684	1	0.952726	99.992
GOTERM_BP_FAT	GO:0009146~purine nucleoside triphosphate catabolic process	3	0.204918	0.518049	NUDT1, MYH7, ENTPD1	1100	21	13528	1.75688	1	0.981803	99.9999
Annotation Cluster 130	Enrichment Score: 0.5900846170154381
Category	Term	Count	%	PValue	Genes	List Total	Pop Hits	Pop Total	Fold Enrichment	Bonferroni	Benjamini	FDR
GOTERM_BP_FAT	GO:0007517~muscle organ development	25	1.70765	0.058269	MYL6, ALS2, SRI, AEBP1, MRAS, ERBB2, PAX3, CACNB4, SOX6, CXADR, TGFB2, MTM1, MKX, PPP3CA, RXRA, MYH7, SIX4, CSRP2, LAMA2, SMTN, PDGFRB, TGFBR3, TCF12, ENG, SNTA1	1100	211	13528	1.45713	1	0.4913	66.9739
GOTERM_BP_FAT	GO:0042692~muscle cell differentiation	15	1.02459	0.11311	ALS2, RXRA, ERBB2, JAG1, CACNB4, SOX6, NEO1, CXADR, CSRP2, TCF7L2, QKI, SORT1, PPP3CA, ADAM12, SNTA1	1100	121	13528	1.52457	1	0.667217	89.0853
GOTERM_BP_FAT	GO:0048747~muscle fiber development	6	0.409836	0.150871	ALS2, ERBB2, CACNB4, PPP3CA, CXADR, SNTA1	1100	35	13528	2.10826	1	0.750217	95.11
GOTERM_BP_FAT	GO:0048741~skeletal muscle fiber development	5	0.34153	0.188881	ALS2, ERBB2, CACNB4, PPP3CA, SNTA1	1100	28	13528	2.1961	1	0.801081	97.8997
GOTERM_BP_FAT	GO:0060537~muscle tissue development	14	0.956284	0.214635	MYL6, ALS2, RXRA, ERBB2, MYH7, CACNB4, SIX4, CXADR, TGFB2, TGFBR3, PDGFRB, PPP3CA, ENG, SNTA1	1100	125	13528	1.3774	1	0.829516	98.842
GOTERM_BP_FAT	GO:0007528~neuromuscular junction development	4	0.273224	0.218561	ALS2, ERBB2, CACNB4, SNTA1	1100	20	13528	2.45964	1	0.83334	98.9443
GOTERM_BP_FAT	GO:0051146~striated muscle cell differentiation	10	0.68306	0.285137	ALS2, ERBB2, RXRA, SORT1, CACNB4, PPP3CA, NEO1, ADAM12, CXADR, SNTA1	1100	88	13528	1.39752	1	0.894725	99.7959
GOTERM_BP_FAT	GO:0014706~striated muscle tissue development	12	0.819672	0.373325	MYL6, ALS2, ERBB2, RXRA, TGFBR3, MYH7, SIX4, CACNB4, PPP3CA, CXADR, SNTA1, TGFB2	1100	119	13528	1.24015	1	0.942086	99.982
GOTERM_BP_FAT	GO:0055002~striated muscle cell development	6	0.409836	0.416749	ALS2, ERBB2, CACNB4, PPP3CA, CXADR, SNTA1	1100	52	13528	1.41902	1	0.957706	99.9952
GOTERM_BP_FAT	GO:0007519~skeletal muscle tissue development	7	0.478142	0.449989	MYL6, ALS2, ERBB2, SIX4, CACNB4, PPP3CA, SNTA1	1100	66	13528	1.30435	1	0.967001	99.9984
GOTERM_BP_FAT	GO:0060538~skeletal muscle organ development	7	0.478142	0.449989	MYL6, ALS2, ERBB2, SIX4, CACNB4, PPP3CA, SNTA1	1100	66	13528	1.30435	1	0.967001	99.9984
GOTERM_BP_FAT	GO:0055001~muscle cell development	6	0.409836	0.481812	ALS2, ERBB2, CACNB4, PPP3CA, CXADR, SNTA1	1100	56	13528	1.31766	1	0.975567	99.9995
GOTERM_BP_FAT	GO:0050808~synapse organization	6	0.409836	0.559238	ALS2, NRCAM, ERBB2, NRXN1, CACNB4, SNTA1	1100	61	13528	1.20966	1	0.98757	100
Annotation Cluster 131	Enrichment Score: 0.5860297983696904
Category	Term	Count	%	PValue	Genes	List Total	Pop Hits	Pop Total	Fold Enrichment	Bonferroni	Benjamini	FDR
GOTERM_BP_FAT	GO:0051259~protein oligomerization	23	1.57104	0.0250535	KCND2, GLRA1, BLM, GABRA6, AASS, GJA1, COLEC12, ANXA5, TRIM22, STOM, P2RX4, IGF1R, VWF, TRIM5, TNFRSF1A, P2RX7, ALOX5AP, TGM2, ANGPT1, FAS, CAT, PARVA, ANGPTL4	1100	174	13528	1.62562	1	0.319625	37.3882
GOTERM_BP_FAT	GO:0070271~protein complex biogenesis	46	3.14208	0.273568	SNAP91, BLM, TUBB2B, WASF3, GLRA1, GRIK2, PREX1, AASS, GJA1, MLH1, RIMS1, CD74, TGFB1, SLC7A7, CTTNBP2, IGF1R, TNFRSF1A, TRIM5, ANG, PTK2B, GSN, ALOX5AP, TGM2, SH3BGR, TUBB6, ANGPT1, CAT, FAS, ANGPTL4, SYK, KCND2, MSTO1, GABRA6, SMAD3, MPP6, GTF2A1L, COLEC12, ANXA5, TRIM22, STOM, VWF, P2RX4, P2RX7, VAMP8, MDM4, PARVA	1100	505	13528	1.12023	1	0.885452	99.7255
GOTERM_BP_FAT	GO:0006461~protein complex assembly	46	3.14208	0.273568	SNAP91, BLM, TUBB2B, WASF3, GLRA1, GRIK2, PREX1, AASS, GJA1, MLH1, RIMS1, CD74, TGFB1, SLC7A7, CTTNBP2, IGF1R, TNFRSF1A, TRIM5, ANG, PTK2B, GSN, ALOX5AP, TGM2, SH3BGR, TUBB6, ANGPT1, CAT, FAS, ANGPTL4, SYK, KCND2, MSTO1, GABRA6, SMAD3, MPP6, GTF2A1L, COLEC12, ANXA5, TRIM22, STOM, VWF, P2RX4, P2RX7, VAMP8, MDM4, PARVA	1100	505	13528	1.12023	1	0.885452	99.7255
GOTERM_BP_FAT	GO:0065003~macromolecular complex assembly	51	3.48361	0.74152	WASF3, TUBB2B, GLRA1, GRIK2, PREX1, GJA1, MLH1, TGFB1, SLC7A7, HIST2H4B, CTTNBP2, TRIM5, ANG, GSN, SH3BGR, TUBB6, H2AFY, ANGPT1, FAS, CAT, SYK, HIST1H1E, KCND2, MPP6, COLEC12, STOM, VAMP8, MDM4, PARVA, SNAP91, BLM, AASS, ABCA1, RIMS1, CD74, IGF1R, TNFRSF1A, HIST1H4A, PTK2B, HIST1H4B, ALOX5AP, TGM2, HIST1H4C, HIST1H4D, ANGPTL4, MSTO1, GABRA6, SMAD3, GTF2A1L, ANXA5, TRIM22, P2RX4, VWF, P2RX7, HIST1…	1100	665	13528	0.943169	1	0.998562	100
GOTERM_BP_FAT	GO:0043933~macromolecular complex subunit organization	52	3.55191	0.844748	WASF3, TUBB2B, GLRA1, GRIK2, PREX1, GJA1, MLH1, TGFB1, SLC7A7, HIST2H4B, CTTNBP2, TRIM5, ANG, GSN, SH3BGR, TUBB6, H2AFY, ANGPT1, FAS, CAT, SYK, HIST1H1E, KCND2, MPP6, COLEC12, STOM, SYCP3, VAMP8, MDM4, PARVA, SNAP91, BLM, AASS, ABCA1, RIMS1, CD74, IGF1R, TNFRSF1A, HIST1H4A, PTK2B, HIST1H4B, ALOX5AP, TGM2, HIST1H4C, HIST1H4D, ANGPTL4, MSTO1, GABRA6, SMAD3, GTF2A1L, ANXA5, TRIM22, P2RX4, VWF, P2RX7…	1100	710	13528	0.900712	1	0.999804	100
Annotation Cluster 132	Enrichment Score: 0.5822345756724389
Category	Term	Count	%	PValue	Genes	List Total	Pop Hits	Pop Total	Fold Enrichment	Bonferroni	Benjamini	FDR
GOTERM_BP_FAT	GO:0002377~immunoglobulin production	7	0.478142	0.0311261	TRAF3IP2, GALNT2, TNFSF13B, UNG, MLH1, FAS, PMS2CL	1100	30	13528	2.86958	1	0.360677	44.2067
GOTERM_BP_FAT	GO:0002440~production of molecular mediator of immune response	7	0.478142	0.0360351	TRAF3IP2, GALNT2, TNFSF13B, UNG, MLH1, FAS, PMS2CL	1100	31	13528	2.77701	1	0.390385	49.199
GOTERM_BP_FAT	GO:0002566~somatic diversification of immune receptors via somatic mutation	3	0.204918	0.162272	UNG, MLH1, PMS2CL	1100	9	13528	4.09939	1	0.767511	96.1895
GOTERM_BP_FAT	GO:0016446~somatic hypermutation of immunoglobulin genes	3	0.204918	0.162272	UNG, MLH1, PMS2CL	1100	9	13528	4.09939	1	0.767511	96.1895
GOTERM_BP_FAT	GO:0016447~somatic recombination of immunoglobulin gene segments	3	0.204918	0.436174	UNG, MLH1, PMS2CL	1100	18	13528	2.0497	1	0.963485	99.9974
GOTERM_BP_FAT	GO:0016445~somatic diversification of immunoglobulins	3	0.204918	0.543528	UNG, MLH1, PMS2CL	1100	22	13528	1.67702	1	0.985629	99.9999
GOTERM_BP_FAT	GO:0016444~somatic cell DNA recombination	3	0.204918	0.591609	UNG, MLH1, PMS2CL	1100	24	13528	1.53727	1	0.991043	100
GOTERM_BP_FAT	GO:0002562~somatic diversification of immune receptors via germline recombination within a single locus	3	0.204918	0.591609	UNG, MLH1, PMS2CL	1100	24	13528	1.53727	1	0.991043	100
GOTERM_BP_FAT	GO:0002200~somatic diversification of immune receptors	3	0.204918	0.656458	UNG, MLH1, PMS2CL	1100	27	13528	1.36646	1	0.995671	100
GOTERM_BP_FAT	GO:0006310~DNA recombination	6	0.409836	0.935746	BLM, UNG, MLH1, RAD54B, PMS2CL, BRCA1	1100	105	13528	0.702753	1	0.999994	100
Annotation Cluster 133	Enrichment Score: 0.5729051823293196
Category	Term	Count	%	PValue	Genes	List Total	Pop Hits	Pop Total	Fold Enrichment	Bonferroni	Benjamini	FDR
GOTERM_MF_FAT	GO:0033293~monocarboxylic acid binding	8	0.546448	0.140256	AZGP1, ALDH6A1, PYGL, ALOX5AP, CYP26B1, ACACB, ACBD7, HADHB	1045	54	12983	1.84058	1	0.776437	91.1745
GOTERM_MF_FAT	GO:0005504~fatty acid binding	5	0.34153	0.365639	AZGP1, ALDH6A1, ALOX5AP, ACBD7, HADHB	1045	38	12983	1.63473	1	0.943108	99.9332
GOTERM_MF_FAT	GO:0000062~acyl-CoA binding	3	0.204918	0.372658	ALDH6A1, ACBD7, HADHB	1045	16	12983	2.32949	1	0.945229	99.9441
Annotation Cluster 134	Enrichment Score: 0.5719167983581744
Category	Term	Count	%	PValue	Genes	List Total	Pop Hits	Pop Total	Fold Enrichment	Bonferroni	Benjamini	FDR
GOTERM_BP_FAT	GO:0030206~chondroitin sulfate biosynthetic process	3	0.204918	0.133093	CSGALNACT1, CHST3, DSE	1100	8	13528	4.61182	1	0.716311	92.8325
GOTERM_BP_FAT	GO:0000271~polysaccharide biosynthetic process	7	0.478142	0.155076	CSGALNACT1, PPP1R3C, GCNT2, GLT25D2, CHST3, GYG2, DSE	1100	45	13528	1.91305	1	0.756658	95.5381
GOTERM_BP_FAT	GO:0005976~polysaccharide metabolic process	13	0.887978	0.189494	GCNT2, PHKA1, CHI3L1, CHST3, GYG2, DSE, CHST1, CSGALNACT1, PPP1R3C, LYVE1, GLT25D2, PYGL, CHST9	1100	111	13528	1.44033	1	0.800919	97.9288
GOTERM_BP_FAT	GO:0050650~chondroitin sulfate proteoglycan biosynthetic process	3	0.204918	0.223228	CSGALNACT1, CHST3, DSE	1100	11	13528	3.35405	1	0.838737	99.0548
GOTERM_BP_FAT	GO:0006024~glycosaminoglycan biosynthetic process	4	0.273224	0.240738	CSGALNACT1, GCNT2, CHST3, DSE	1100	21	13528	2.34251	1	0.856934	99.3794
GOTERM_BP_FAT	GO:0006029~proteoglycan metabolic process	6	0.409836	0.268839	CSGALNACT1, HS3ST4, CHST9, SULF1, CHST3, DSE	1100	43	13528	1.71603	1	0.881679	99.6906
GOTERM_BP_FAT	GO:0006022~aminoglycan metabolic process	8	0.546448	0.274702	CSGALNACT1, LYVE1, GCNT2, CHST9, CHI3L1, CHST3, DSE, CHST1	1100	65	13528	1.51362	1	0.886212	99.7333
GOTERM_BP_FAT	GO:0006023~aminoglycan biosynthetic process	4	0.273224	0.286024	CSGALNACT1, GCNT2, CHST3, DSE	1100	23	13528	2.13881	1	0.894331	99.8005
GOTERM_BP_FAT	GO:0030203~glycosaminoglycan metabolic process	7	0.478142	0.287387	CSGALNACT1, LYVE1, GCNT2, CHST9, CHST3, DSE, CHST1	1100	55	13528	1.56522	1	0.894829	99.8074
GOTERM_BP_FAT	GO:0030204~chondroitin sulfate metabolic process	3	0.204918	0.316604	CSGALNACT1, CHST3, DSE	1100	14	13528	2.63532	1	0.914982	99.9111
GOTERM_BP_FAT	GO:0030166~proteoglycan biosynthetic process	4	0.273224	0.354831	CSGALNACT1, CHST9, CHST3, DSE	1100	26	13528	1.89203	1	0.934135	99.9693
GOTERM_BP_FAT	GO:0050654~chondroitin sulfate proteoglycan metabolic process	3	0.204918	0.436174	CSGALNACT1, CHST3, DSE	1100	18	13528	2.0497	1	0.963485	99.9974
GOTERM_BP_FAT	GO:0044272~sulfur compound biosynthetic process	5	0.34153	0.587585	CSGALNACT1, ADI1, CHST3, DSE, CBS	1100	50	13528	1.22982	1	0.990814	100
Annotation Cluster 135	Enrichment Score: 0.5670076222602298
Category	Term	Count	%	PValue	Genes	List Total	Pop Hits	Pop Total	Fold Enrichment	Bonferroni	Benjamini	FDR
GOTERM_BP_FAT	GO:0042770~DNA damage response, signal transduction	10	0.68306	0.199997	NUPR1, BLM, ZAK, PCBP4, FBXO6, BRE, MLH1, IFI16, FOXN3, BRCA1	1100	80	13528	1.53727	1	0.812336	98.3718
GOTERM_BP_FAT	GO:0008629~induction of apoptosis by intracellular signals	7	0.478142	0.273058	PRKCA, NUPR1, PCBP4, MLH1, IFI16, BRCA1, PRODH	1100	54	13528	1.59421	1	0.885356	99.7219
GOTERM_BP_FAT	GO:0008630~DNA damage response, signal transduction resulting in induction of apoptosis	5	0.34153	0.2784	NUPR1, PCBP4, MLH1, IFI16, BRCA1	1100	33	13528	1.86336	1	0.889205	99.7573
GOTERM_BP_FAT	GO:0030330~DNA damage response, signal transduction by p53 class mediator	4	0.273224	0.354831	NUPR1, PCBP4, IFI16, BRCA1	1100	26	13528	1.89203	1	0.934135	99.9693
Annotation Cluster 136	Enrichment Score: 0.5652854840226794
Category	Term	Count	%	PValue	Genes	List Total	Pop Hits	Pop Total	Fold Enrichment	Bonferroni	Benjamini	FDR
GOTERM_BP_FAT	GO:0002757~immune response-activating signal transduction	9	0.614754	0.0571264	C3AR1, IRAK3, TICAM1, PSEN2, NFKBIA, TLR3, TLR4, CACNB4, SYK	1100	52	13528	2.12853	1	0.485335	66.2265
GOTERM_BP_FAT	GO:0002764~immune response-regulating signal transduction	9	0.614754	0.0814559	C3AR1, IRAK3, TICAM1, PSEN2, NFKBIA, TLR3, TLR4, CACNB4, SYK	1100	56	13528	1.97649	1	0.582178	79.152
GOTERM_BP_FAT	GO:0002429~immune response-activating cell surface receptor signaling pathway	4	0.273224	0.624261	C3AR1, PSEN2, CACNB4, SYK	1100	39	13528	1.26135	1	0.993532	100
GOTERM_BP_FAT	GO:0002768~immune response-regulating cell surface receptor signaling pathway	4	0.273224	0.674468	C3AR1, PSEN2, CACNB4, SYK	1100	42	13528	1.17126	1	0.996447	100
GOTERM_BP_FAT	GO:0050851~antigen receptor-mediated signaling pathway	3	0.204918	0.761177	PSEN2, CACNB4, SYK	1100	33	13528	1.11802	1	0.998929	100
Annotation Cluster 137	Enrichment Score: 0.5553112728637288
Category	Term	Count	%	PValue	Genes	List Total	Pop Hits	Pop Total	Fold Enrichment	Bonferroni	Benjamini	FDR
GOTERM_BP_FAT	GO:0051054~positive regulation of DNA metabolic process	9	0.614754	0.0814559	STAT6, IGF1R, BRE, IGF2, TNFSF12, GLI2, BRCA1, TGFB1, GLI1	1100	56	13528	1.97649	1	0.582178	79.152
GOTERM_BP_FAT	GO:0051052~regulation of DNA metabolic process	12	0.819672	0.320998	STAT6, IGF1R, BLM, BRE, MLH1, BCL6, IGF2, TNFSF12, GLI2, BRCA1, TGFB1, GLI1	1100	114	13528	1.29455	1	0.917045	99.921
GOTERM_BP_FAT	GO:0045740~positive regulation of DNA replication	4	0.273224	0.400312	IGF1R, IGF2, GLI2, GLI1	1100	28	13528	1.75688	1	0.952535	99.992
GOTERM_BP_FAT	GO:0006275~regulation of DNA replication	6	0.409836	0.574026	IGF1R, BLM, IGF2, GLI2, TGFB1, GLI1	1100	62	13528	1.19015	1	0.989237	100
Annotation Cluster 138	Enrichment Score: 0.5539079966113677
Category	Term	Count	%	PValue	Genes	List Total	Pop Hits	Pop Total	Fold Enrichment	Bonferroni	Benjamini	FDR
GOTERM_BP_FAT	GO:0001101~response to acid	6	0.409836	0.0406797	SLC1A2, ATP6V0E1, GSN, BCL2, TIMP3, SLC9A1	1100	24	13528	3.07455	1	0.41761	53.5309
GOTERM_BP_FAT	GO:0043200~response to amino acid stimulus	3	0.204918	0.407231	SLC1A2, ATP6V0E1, TIMP3	1100	17	13528	2.17027	1	0.954825	99.9936
GOTERM_BP_FAT	GO:0010243~response to organic nitrogen	6	0.409836	0.588549	SLC1A2, ATP6V0E1, PTK2B, PPP3CA, TIMP3, MGST1	1100	63	13528	1.17126	1	0.990806	100
GOTERM_BP_FAT	GO:0014075~response to amine stimulus	4	0.273224	0.624261	SLC1A2, ATP6V0E1, PPP3CA, TIMP3	1100	39	13528	1.26135	1	0.993532	100
Annotation Cluster 139	Enrichment Score: 0.5463267183314428
Category	Term	Count	%	PValue	Genes	List Total	Pop Hits	Pop Total	Fold Enrichment	Bonferroni	Benjamini	FDR
GOTERM_BP_FAT	GO:0045429~positive regulation of nitric oxide biosynthetic process	5	0.34153	0.0854987	EGFR, P2RX4, TICAM1, EDN1, IGF2	1100	21	13528	2.92814	1	0.591766	80.7818
GOTERM_BP_FAT	GO:0045428~regulation of nitric oxide biosynthetic process	5	0.34153	0.172203	EGFR, P2RX4, TICAM1, EDN1, IGF2	1100	27	13528	2.27744	1	0.779953	96.9422
GOTERM_BP_FAT	GO:0051341~regulation of oxidoreductase activity	4	0.273224	0.641567	EGFR, EDN1, IGF2, ENG	1100	40	13528	1.22982	1	0.99474	100
GOTERM_BP_FAT	GO:0045787~positive regulation of cell cycle	5	0.34153	0.690959	EGFR, TBX3, EDN1, IGF2, TGFB2	1100	57	13528	1.07879	1	0.997087	100
Annotation Cluster 140	Enrichment Score: 0.5341658636791332
Category	Term	Count	%	PValue	Genes	List Total	Pop Hits	Pop Total	Fold Enrichment	Bonferroni	Benjamini	FDR
GOTERM_BP_FAT	GO:0000077~DNA damage checkpoint	7	0.478142	0.191706	BLM, ZAK, PCBP4, FBXO6, BRE, FOXN3, BRCA1	1100	48	13528	1.79348	1	0.802447	98.0307
GOTERM_BP_FAT	GO:0042770~DNA damage response, signal transduction	10	0.68306	0.199997	NUPR1, BLM, ZAK, PCBP4, FBXO6, BRE, MLH1, IFI16, FOXN3, BRCA1	1100	80	13528	1.53727	1	0.812336	98.3718
GOTERM_BP_FAT	GO:0031570~DNA integrity checkpoint	7	0.478142	0.244963	BLM, ZAK, PCBP4, FBXO6, BRE, FOXN3, BRCA1	1100	52	13528	1.65552	1	0.860407	99.4401
GOTERM_BP_FAT	GO:0031572~G2/M transition DNA damage checkpoint	3	0.204918	0.28555	BLM, BRE, BRCA1	1100	13	13528	2.83804	1	0.894285	99.798
GOTERM_BP_FAT	GO:0031576~G2/M transition checkpoint	3	0.204918	0.377583	BLM, BRE, BRCA1	1100	16	13528	2.30591	1	0.943659	99.9841
GOTERM_BP_FAT	GO:0000075~cell cycle checkpoint	8	0.546448	0.615956	BLM, ZAK, PCBP4, FBXO6, BRE, FOXN3, BRCA1, TGFB1	1100	91	13528	1.08116	1	0.993004	100
Annotation Cluster 141	Enrichment Score: 0.5323335513461164
Category	Term	Count	%	PValue	Genes	List Total	Pop Hits	Pop Total	Fold Enrichment	Bonferroni	Benjamini	FDR
GOTERM_BP_FAT	GO:0042177~negative regulation of protein catabolic process	4	0.273224	0.155227	IRAK3, PTPN3, MDM4, TIMP3	1100	17	13528	2.89369	1	0.755485	95.5527
GOTERM_BP_FAT	GO:0009895~negative regulation of catabolic process	6	0.409836	0.178125	IRAK3, PTPN3, CST3, IGF2, MDM4, TIMP3	1100	37	13528	1.9943	1	0.787385	97.3217
GOTERM_BP_FAT	GO:0042176~regulation of protein catabolic process	7	0.478142	0.244963	IRAK3, CBLB, PTPN3, GJA1, MDM4, TIMP3, BARD1	1100	52	13528	1.65552	1	0.860407	99.4401
GOTERM_BP_FAT	GO:0009894~regulation of catabolic process	11	0.751366	0.251859	IRAK3, PPARA, PPP1R3C, CBLB, PTPN3, CST3, GJA1, IGF2, MDM4, TIMP3, BARD1	1100	96	13528	1.40917	1	0.86711	99.5273
GOTERM_BP_FAT	GO:0009896~positive regulation of catabolic process	5	0.34153	0.571271	PPARA, CBLB, GJA1, IGF2, BARD1	1100	49	13528	1.25492	1	0.988933	100
GOTERM_BP_FAT	GO:0045732~positive regulation of protein catabolic process	3	0.204918	0.656458	CBLB, GJA1, BARD1	1100	27	13528	1.36646	1	0.995671	100
Annotation Cluster 142	Enrichment Score: 0.5267928223040642
Category	Term	Count	%	PValue	Genes	List Total	Pop Hits	Pop Total	Fold Enrichment	Bonferroni	Benjamini	FDR
GOTERM_BP_FAT	GO:0050796~regulation of insulin secretion	7	0.478142	0.101993	GLUD1, NEUROD1, PDE8B, SNAP25, TCF7L2, CPT1A, ACVR1C	1100	40	13528	2.15218	1	0.641646	86.2646
GOTERM_BP_FAT	GO:0002791~regulation of peptide secretion	7	0.478142	0.166926	GLUD1, NEUROD1, PDE8B, SNAP25, TCF7L2, CPT1A, ACVR1C	1100	46	13528	1.87146	1	0.77282	96.5618
GOTERM_BP_FAT	GO:0046883~regulation of hormone secretion	8	0.546448	0.287735	GLUD1, EDN1, NEUROD1, PDE8B, SNAP25, TCF7L2, CPT1A, ACVR1C	1100	66	13528	1.49069	1	0.894751	99.8091
GOTERM_BP_FAT	GO:0032024~positive regulation of insulin secretion	3	0.204918	0.436174	GLUD1, SNAP25, TCF7L2	1100	18	13528	2.0497	1	0.963485	99.9974
GOTERM_BP_FAT	GO:0002793~positive regulation of peptide secretion	3	0.204918	0.568053	GLUD1, SNAP25, TCF7L2	1100	23	13528	1.60411	1	0.988629	100
GOTERM_BP_FAT	GO:0046887~positive regulation of hormone secretion	4	0.273224	0.568992	GLUD1, EDN1, SNAP25, TCF7L2	1100	36	13528	1.36646	1	0.988688	100
Annotation Cluster 143	Enrichment Score: 0.5165707629531031
Category	Term	Count	%	PValue	Genes	List Total	Pop Hits	Pop Total	Fold Enrichment	Bonferroni	Benjamini	FDR
GOTERM_MF_FAT	GO:0032559~adenyl ribonucleotide binding	131	8.94809	0.177753	ADCY2, MYH15, ZAK, PSTK, ITPKB, ACSS3, MTHFD1L, PRKX, MAP3K8, RAPGEF3, MAP2K6, SYK, PIK3CG, NMNAT3, EGFR, TNIK, ROCK1, ABCC10, MYH7, WEE1, STK3, NME4, GLUL, CDKL1, KCNT2, CAMK4, MAPK4, PDGFRB, ZNF587, SRXN1, NEK6, KIF26B, FGFR2, FGFR3, BLM, GLUD1, ERBB2, PTK7, UBA7, ABCA1, MST4, EPHB1, ACSBG1, IRAK4, IRAK3, SGK223, MOV10, P2RY2, P2RY1, DDX60L, ENTPD3, DYRK3, ENTPD1, RUNX1, RHOBTB3, TGFBR2, MYO1F,…	1045	1497	12983	1.0872	1	0.82264	95.6884
GOTERM_MF_FAT	GO:0005524~ATP binding	129	8.81148	0.198368	ADCY2, MYH15, ZAK, PSTK, ITPKB, ACSS3, MTHFD1L, PRKX, MAP3K8, MAP2K6, SYK, PIK3CG, NMNAT3, EGFR, TNIK, ROCK1, ABCC10, MYH7, WEE1, STK3, NME4, GLUL, CDKL1, KCNT2, CAMK4, MAPK4, PDGFRB, ZNF587, SRXN1, NEK6, KIF26B, FGFR2, FGFR3, BLM, GLUD1, ERBB2, PTK7, UBA7, ABCA1, MST4, EPHB1, ACSBG1, IRAK4, IRAK3, SGK223, MOV10, P2RY2, P2RY1, DDX60L, ENTPD3, DYRK3, ENTPD1, RUNX1, RHOBTB3, TGFBR2, MYO1F, ATAD2, A…	1045	1477	12983	1.0851	1	0.839027	97.1325
GOTERM_MF_FAT	GO:0030554~adenyl nucleotide binding	135	9.22131	0.246312	ADCY2, MYH15, ZAK, PSTK, ITPKB, ACSS3, MTHFD1L, PRKX, MAP3K8, RAPGEF3, MAP2K6, SYK, PIK3CG, NMNAT3, EGFR, TNIK, ROCK1, ABCC10, MYH7, WEE1, STK3, NME4, GLUL, CDKL1, KCNT2, CAMK4, MAPK4, PDGFRB, ZNF587, SRXN1, NEK6, KIF26B, FGFR2, FGFR3, BLM, GLUD1, ERBB2, PTK7, UBA7, ABCA1, MST4, EPHB1, ACSBG1, IRAK4, IRAK3, SGK223, MOV10, P2RY2, P2RY1, DDX60L, ENTPD3, DYRK3, ENTPD1, RUNX1, RHOBTB3, GCDH, TGFBR2, …	1045	1577	12983	1.06356	1	0.88174	98.9352
GOTERM_MF_FAT	GO:0032555~purine ribonucleotide binding	155	10.5874	0.296151	GNA13, ADCY2, MYH15, PSTK, TUBB2B, ZAK, GNA12, ITPKB, ACSS3, MTHFD1L, PRKX, MAP3K8, RRAS, RAPGEF3, MX1, MAP2K6, SYK, PIK3CG, NMNAT3, EGFR, TNIK, ROCK1, ABCC10, MYH7, WEE1, STK3, NME4, RND2, GLUL, CDKL1, CAMK4, KCNT2, MAPK4, PDGFRB, ZNF587, SRXN1, NEK6, KIF26B, FGFR2, FGFR3, BLM, GLUD1, ERBB2, MRAS, PTK7, UBA7, ABCA1, MST4, EPHB1, ACSBG1, IRAK4, IRAK3, SGK223, MOV10, P2RY2, P2RY1, GMPPA, DDX60L, R…	1045	1836	12983	1.04886	1	0.914239	99.6452
GOTERM_MF_FAT	GO:0032553~ribonucleotide binding	155	10.5874	0.296151	GNA13, ADCY2, MYH15, PSTK, TUBB2B, ZAK, GNA12, ITPKB, ACSS3, MTHFD1L, PRKX, MAP3K8, RRAS, RAPGEF3, MX1, MAP2K6, SYK, PIK3CG, NMNAT3, EGFR, TNIK, ROCK1, ABCC10, MYH7, WEE1, STK3, NME4, RND2, GLUL, CDKL1, CAMK4, KCNT2, MAPK4, PDGFRB, ZNF587, SRXN1, NEK6, KIF26B, FGFR2, FGFR3, BLM, GLUD1, ERBB2, MRAS, PTK7, UBA7, ABCA1, MST4, EPHB1, ACSBG1, IRAK4, IRAK3, SGK223, MOV10, P2RY2, P2RY1, GMPPA, DDX60L, R…	1045	1836	12983	1.04886	1	0.914239	99.6452
GOTERM_MF_FAT	GO:0001883~purine nucleoside binding	135	9.22131	0.318526	ADCY2, MYH15, ZAK, PSTK, ITPKB, ACSS3, MTHFD1L, PRKX, MAP3K8, RAPGEF3, MAP2K6, SYK, PIK3CG, NMNAT3, EGFR, TNIK, ROCK1, ABCC10, MYH7, WEE1, STK3, NME4, GLUL, CDKL1, KCNT2, CAMK4, MAPK4, PDGFRB, ZNF587, SRXN1, NEK6, KIF26B, FGFR2, FGFR3, BLM, GLUD1, ERBB2, PTK7, UBA7, ABCA1, MST4, EPHB1, ACSBG1, IRAK4, IRAK3, SGK223, MOV10, P2RY2, P2RY1, DDX60L, ENTPD3, DYRK3, ENTPD1, RUNX1, RHOBTB3, GCDH, TGFBR2, …	1045	1601	12983	1.04761	1	0.923594	99.7888
GOTERM_MF_FAT	GO:0001882~nucleoside binding	136	9.28962	0.318653	ADCY2, MYH15, ZAK, PSTK, ITPKB, ACSS3, PNP, MTHFD1L, PRKX, MAP3K8, RAPGEF3, MAP2K6, SYK, PIK3CG, NMNAT3, EGFR, TNIK, ROCK1, ABCC10, MYH7, WEE1, STK3, NME4, GLUL, CDKL1, KCNT2, CAMK4, MAPK4, PDGFRB, ZNF587, SRXN1, NEK6, KIF26B, FGFR2, FGFR3, BLM, GLUD1, ERBB2, PTK7, UBA7, ABCA1, MST4, EPHB1, ACSBG1, IRAK4, IRAK3, SGK223, MOV10, P2RY2, P2RY1, DDX60L, ENTPD3, DYRK3, ENTPD1, RUNX1, RHOBTB3, GCDH, TGF…	1045	1612	12983	1.04817	1	0.922532	99.7895
GOTERM_MF_FAT	GO:0017076~purine nucleotide binding	159	10.8607	0.372676	GNA13, ADCY2, MYH15, PSTK, TUBB2B, ZAK, GNA12, ITPKB, ACSS3, MTHFD1L, PRKX, MAP3K8, RRAS, RAPGEF3, MX1, MAP2K6, SYK, EGFR, PIK3CG, NMNAT3, TNIK, ROCK1, ABCC10, MYH7, WEE1, STK3, NME4, RND2, GLUL, CDKL1, CAMK4, KCNT2, MAPK4, PDGFRB, ZNF587, SRXN1, NEK6, KIF26B, FGFR2, FGFR3, BLM, GLUD1, ERBB2, MRAS, PTK7, UBA7, ABCA1, MST4, EPHB1, ACSBG1, IRAK4, IRAK3, SGK223, MOV10, P2RY2, P2RY1, GMPPA, DDX60L, R…	1045	1918	12983	1.02993	1	0.944367	99.9442
GOTERM_MF_FAT	GO:0000166~nucleotide binding	173	11.8169	0.778512	GNA13, ADCY2, MYH15, PSTK, TUBB2B, ZAK, GNA12, ITPKB, ACSS3, RNF213, LOC81691, MTHFD1L, PRKX, MAP3K8, RRAS, RAPGEF3, MX1, MAP2K6, SYK, EGFR, PIK3CG, NMNAT3, TNIK, ROCK1, ABCC10, MYH7, WEE1, STK3, NME4, RND2, GLUL, CDKL1, CAMK4, NAV1, KCNT2, MAPK4, PDGFRB, ZNF587, NEK6, SRXN1, KIF26B, FUS, FGFR2, FGFR3, BLM, GLUD1, MRAS, ERBB2, PTK7, UBA7, ABCA1, MST4, EPHB1, ACSBG1, HADHB, IRAK4, IRAK3, SGK223, M…	1045	2245	12983	0.957389	1	0.99872	100
Annotation Cluster 144	Enrichment Score: 0.5153382992456549
Category	Term	Count	%	PValue	Genes	List Total	Pop Hits	Pop Total	Fold Enrichment	Bonferroni	Benjamini	FDR
GOTERM_MF_FAT	GO:0030295~protein kinase activator activity	4	0.273224	0.17195	ALS2, NRG3, TOM1L1, MADD	1045	18	12983	2.76087	1	0.821073	95.1727
GOTERM_MF_FAT	GO:0019887~protein kinase regulator activity	9	0.614754	0.325798	ALS2, NRG3, TOM1L1, MADD, GMFG, PPP1R1B, LY6G5B, CSNK2B, RAPGEF3, CABLES1	1045	81	12983	1.38044	1	0.925562	99.8223
GOTERM_MF_FAT	GO:0019209~kinase activator activity	4	0.273224	0.32606	ALS2, NRG3, TOM1L1, MADD	1045	25	12983	1.98783	1	0.924634	99.8234
GOTERM_MF_FAT	GO:0019207~kinase regulator activity	9	0.614754	0.475334	ALS2, NRG3, TOM1L1, MADD, GMFG, PPP1R1B, LY6G5B, CSNK2B, RAPGEF3, CABLES1	1045	93	12983	1.20232	1	0.972313	99.9968
Annotation Cluster 145	Enrichment Score: 0.5079058601253839
Category	Term	Count	%	PValue	Genes	List Total	Pop Hits	Pop Total	Fold Enrichment	Bonferroni	Benjamini	FDR
GOTERM_MF_FAT	GO:0004859~phospholipase inhibitor activity	3	0.204918	0.250556	ANXA1, ANXA5, ANXA3	1045	12	12983	3.10598	1	0.88504	99.0275
GOTERM_MF_FAT	GO:0055102~lipase inhibitor activity	3	0.204918	0.342644	ANXA1, ANXA5, ANXA3	1045	15	12983	2.48478	1	0.932932	99.8816
GOTERM_MF_FAT	GO:0005544~calcium-dependent phospholipid binding	4	0.273224	0.348767	ANXA1, ANXA5, PCLO, ANXA3	1045	26	12983	1.91137	1	0.934876	99.8981
Annotation Cluster 146	Enrichment Score: 0.5023337502857129
Category	Term	Count	%	PValue	Genes	List Total	Pop Hits	Pop Total	Fold Enrichment	Bonferroni	Benjamini	FDR
GOTERM_BP_FAT	GO:0032868~response to insulin stimulus	12	0.819672	0.187533	IGF1R, PPARA, PDPK1, AR, KAT2B, SORBS1, RXRA, GAB1, SORT1, IGF2, GHR, ACVR1C	1100	100	13528	1.47578	1	0.79918	97.8343
GOTERM_BP_FAT	GO:0032870~cellular response to hormone stimulus	15	1.02459	0.191477	ADCY2, KAT2B, RXRA, ADIPOR2, GNG11, IGF2, GNG12, IGF1R, PDPK1, SORBS1, GAB1, ALDH2, GNB4, GNG3, GHR	1100	133	13528	1.38701	1	0.802671	98.0203
GOTERM_BP_FAT	GO:0032869~cellular response to insulin stimulus	8	0.546448	0.314204	IGF1R, PDPK1, KAT2B, SORBS1, RXRA, GAB1, IGF2, GHR	1100	68	13528	1.44684	1	0.91413	99.9051
GOTERM_BP_FAT	GO:0043434~response to peptide hormone stimulus	15	1.02459	0.370595	PRKCA, PPARA, AR, KAT2B, RXRA, IGF2, ACVR1C, CTTNBP2, IGF1R, PDPK1, SORBS1, BCL2, GAB1, SORT1, GHR	1100	154	13528	1.19787	1	0.941076	99.9805
GOTERM_MF_FAT	GO:0005158~insulin receptor binding	4	0.273224	0.393859	IGF1R, PDPK1, SORBS1, IGF2	1045	28	12983	1.77485	1	0.951964	99.9678
GOTERM_BP_FAT	GO:0008286~insulin receptor signaling pathway	4	0.273224	0.587964	IGF1R, SORBS1, GAB1, IGF2	1100	37	13528	1.32953	1	0.990798	100
Annotation Cluster 147	Enrichment Score: 0.49571304574755093
Category	Term	Count	%	PValue	Genes	List Total	Pop Hits	Pop Total	Fold Enrichment	Bonferroni	Benjamini	FDR
GOTERM_BP_FAT	GO:0008037~cell recognition	9	0.614754	0.0748773	NRCAM, CSGALNACT1, NCAM2, ZP2, PECAM1, COLEC12, MFGE8, CNTN4, FCGBP	1100	55	13528	2.01243	1	0.558383	76.2175
GOTERM_BP_FAT	GO:0035036~sperm-egg recognition	3	0.204918	0.407231	ZP2, MFGE8, FCGBP	1100	17	13528	2.17027	1	0.954825	99.9936
GOTERM_BP_FAT	GO:0007339~binding of sperm to zona pellucida	3	0.204918	0.407231	ZP2, MFGE8, FCGBP	1100	17	13528	2.17027	1	0.954825	99.9936
GOTERM_BP_FAT	GO:0009988~cell-cell recognition	3	0.204918	0.491639	ZP2, MFGE8, FCGBP	1100	20	13528	1.84473	1	0.97705	99.9996
GOTERM_BP_FAT	GO:0007338~single fertilization	6	0.409836	0.544198	CD9, GLRA1, ZP2, UBXN8, MFGE8, FCGBP	1100	60	13528	1.22982	1	0.985655	99.9999
Annotation Cluster 148	Enrichment Score: 0.4838981111110758
Category	Term	Count	%	PValue	Genes	List Total	Pop Hits	Pop Total	Fold Enrichment	Bonferroni	Benjamini	FDR
GOTERM_BP_FAT	GO:0033555~multicellular organismal response to stress	6	0.409836	0.207056	ALS2, EDNRB, GRIK2, TACR1, BCL2, RELN	1100	39	13528	1.89203	1	0.821961	98.6175
GOTERM_BP_FAT	GO:0001662~behavioral fear response	3	0.204918	0.347333	ALS2, GRIK2, BCL2	1100	15	13528	2.45964	1	0.930785	99.9619
GOTERM_BP_FAT	GO:0002209~behavioral defense response	3	0.204918	0.347333	ALS2, GRIK2, BCL2	1100	15	13528	2.45964	1	0.930785	99.9619
GOTERM_BP_FAT	GO:0042596~fear response	3	0.204918	0.464331	ALS2, GRIK2, BCL2	1100	19	13528	1.94182	1	0.971156	99.999
Annotation Cluster 149	Enrichment Score: 0.48242564652383046
Category	Term	Count	%	PValue	Genes	List Total	Pop Hits	Pop Total	Fold Enrichment	Bonferroni	Benjamini	FDR
GOTERM_BP_FAT	GO:0051899~membrane depolarization	6	0.409836	0.268839	P2RX4, P2RX7, GRIK2, BCL2, EDN1, PPP3CA	1100	43	13528	1.71603	1	0.881679	99.6906
GOTERM_BP_FAT	GO:0060078~regulation of postsynaptic membrane potential	4	0.273224	0.286024	P2RX4, GLRA1, GRIK2, PPP3CA	1100	23	13528	2.13881	1	0.894331	99.8005
GOTERM_BP_FAT	GO:0060079~regulation of excitatory postsynaptic membrane potential	3	0.204918	0.464331	P2RX4, GRIK2, PPP3CA	1100	19	13528	1.94182	1	0.971156	99.999
Annotation Cluster 150	Enrichment Score: 0.4672191765720215
Category	Term	Count	%	PValue	Genes	List Total	Pop Hits	Pop Total	Fold Enrichment	Bonferroni	Benjamini	FDR
GOTERM_MF_FAT	GO:0030169~low-density lipoprotein binding	4	0.273224	0.236008	MSR1, LRP10, CXCL16, COLEC12	1045	21	12983	2.36646	1	0.872499	98.6756
GOTERM_MF_FAT	GO:0005044~scavenger receptor activity	6	0.409836	0.30984	MSR1, CXCL16, COLEC12, SCARA3, TMPRSS5, CD163	1045	46	12983	1.62051	1	0.919247	99.7412
GOTERM_MF_FAT	GO:0008034~lipoprotein binding	4	0.273224	0.54235	MSR1, LRP10, CXCL16, COLEC12	1045	35	12983	1.41988	1	0.98415	99.9996
Annotation Cluster 151	Enrichment Score: 0.466497106418799
Category	Term	Count	%	PValue	Genes	List Total	Pop Hits	Pop Total	Fold Enrichment	Bonferroni	Benjamini	FDR
GOTERM_BP_FAT	GO:0034311~diol metabolic process	5	0.34153	0.297127	SNCAIP, PNMT, MAOA, SULT1A1, TGFB2	1100	34	13528	1.80856	1	0.903225	99.8506
GOTERM_BP_FAT	GO:0009712~catechol metabolic process	5	0.34153	0.297127	SNCAIP, PNMT, MAOA, SULT1A1, TGFB2	1100	34	13528	1.80856	1	0.903225	99.8506
GOTERM_BP_FAT	GO:0006584~catecholamine metabolic process	5	0.34153	0.297127	SNCAIP, PNMT, MAOA, SULT1A1, TGFB2	1100	34	13528	1.80856	1	0.903225	99.8506
GOTERM_BP_FAT	GO:0018958~phenol metabolic process	5	0.34153	0.315998	SNCAIP, PNMT, MAOA, SULT1A1, TGFB2	1100	35	13528	1.75688	1	0.914856	99.9096
GOTERM_BP_FAT	GO:0006576~biogenic amine metabolic process	10	0.68306	0.389818	SNCAIP, PNMT, MAOA, SULT1A1, DMGDH, SMOX, LPCAT2, ALDH9A1, BBOX1, TGFB2	1100	97	13528	1.26785	1	0.948835	99.989
GOTERM_BP_FAT	GO:0042417~dopamine metabolic process	3	0.204918	0.491639	SNCAIP, MAOA, TGFB2	1100	20	13528	1.84473	1	0.97705	99.9996
Annotation Cluster 152	Enrichment Score: 0.4628132047212904
Category	Term	Count	%	PValue	Genes	List Total	Pop Hits	Pop Total	Fold Enrichment	Bonferroni	Benjamini	FDR
GOTERM_MF_FAT	GO:0022890~inorganic cation transmembrane transporter activity	19	1.29781	0.0593322	TCIRG1, SLC9A9, SLC36A1, ATP6V0E1, KCNA1, RHBG, COX7C, ATP1A1, ATP6V1G2, ATP1A2, COX7A2L, ITPR2, UQCR11, RHCG, SLC30A1, SLC22A3, SLC40A1, ATP5H, SLC9A1	1045	151	12983	1.56328	1	0.590964	62.5636
GOTERM_MF_FAT	GO:0015077~monovalent inorganic cation transmembrane transporter activity	13	0.887978	0.129845	SLC9A9, TCIRG1, SLC36A1, ATP6V0E1, KCNA1, COX7C, ATP1A1, ATP6V1G2, COX7A2L, ATP1A2, UQCR11, ATP5H, SLC9A1	1045	104	12983	1.55299	1	0.775933	89.2919
GOTERM_BP_FAT	GO:0015992~proton transport	8	0.546448	0.224339	TCIRG1, SLC36A1, ATP6V0E1, UCP2, ATP6V1G2, ATP1A2, HVCN1, ATP5H	1100	61	13528	1.61288	1	0.839268	99.0794
GOTERM_BP_FAT	GO:0006818~hydrogen transport	8	0.546448	0.24913	TCIRG1, SLC36A1, ATP6V0E1, UCP2, ATP6V1G2, ATP1A2, HVCN1, ATP5H	1100	63	13528	1.56167	1	0.864708	99.4945
GOTERM_MF_FAT	GO:0015078~hydrogen ion transmembrane transporter activity	10	0.68306	0.297435	TCIRG1, SLC9A9, SLC36A1, ATP6V0E1, UQCR11, COX7C, ATP6V1G2, COX7A2L, ATP5H, SLC9A1	1045	90	12983	1.38044	1	0.914042	99.6554
GOTERM_BP_FAT	GO:0034220~ion transmembrane transport	4	0.273224	0.771903	TCIRG1, ATP6V0E1, ATP1A2, ATP5H	1100	49	13528	1.00393	1	0.999132	100
GOTERM_BP_FAT	GO:0015986~ATP synthesis coupled proton transport	3	0.204918	0.847346	TCIRG1, ATP6V0E1, ATP5H	1100	40	13528	0.922364	1	0.999811	100
GOTERM_BP_FAT	GO:0015985~energy coupled proton transport, down electrochemical gradient	3	0.204918	0.847346	TCIRG1, ATP6V0E1, ATP5H	1100	40	13528	0.922364	1	0.999811	100
GOTERM_BP_FAT	GO:0006119~oxidative phosphorylation	5	0.34153	0.962847	NDUFV3, TCIRG1, ATP6V0E1, UQCR11, ATP5H	1100	98	13528	0.627458	1	0.999999	100
Annotation Cluster 153	Enrichment Score: 0.4593714433228556
Category	Term	Count	%	PValue	Genes	List Total	Pop Hits	Pop Total	Fold Enrichment	Bonferroni	Benjamini	FDR
GOTERM_BP_FAT	GO:0046890~regulation of lipid biosynthetic process	6	0.409836	0.301121	SORBS1, IGF2, ATP1A1, SOD1, SEC14L2, BRCA1	1100	45	13528	1.63976	1	0.905245	99.8655
GOTERM_BP_FAT	GO:0051055~negative regulation of lipid biosynthetic process	3	0.204918	0.347333	ATP1A1, SOD1, BRCA1	1100	15	13528	2.45964	1	0.930785	99.9619
GOTERM_BP_FAT	GO:0045833~negative regulation of lipid metabolic process	4	0.273224	0.400312	IGF2, ATP1A1, SOD1, BRCA1	1100	28	13528	1.75688	1	0.952535	99.992
Annotation Cluster 154	Enrichment Score: 0.4545937953377496
Category	Term	Count	%	PValue	Genes	List Total	Pop Hits	Pop Total	Fold Enrichment	Bonferroni	Benjamini	FDR
GOTERM_MF_FAT	GO:0005372~water transporter activity	3	0.204918	0.281426	AQP4, AQP1, SLC14A1	1045	13	12983	2.86706	1	0.906475	99.5052
GOTERM_BP_FAT	GO:0006833~water transport	3	0.204918	0.377583	AQP4, AQP1, SLC14A1	1100	16	13528	2.30591	1	0.943659	99.9841
GOTERM_BP_FAT	GO:0042044~fluid transport	3	0.204918	0.407231	AQP4, AQP1, SLC14A1	1100	17	13528	2.17027	1	0.954825	99.9936
Annotation Cluster 155	Enrichment Score: 0.45313919298586586
Category	Term	Count	%	PValue	Genes	List Total	Pop Hits	Pop Total	Fold Enrichment	Bonferroni	Benjamini	FDR
GOTERM_BP_FAT	GO:0006357~regulation of transcription from RNA polymerase II promoter	67	4.5765	0.181479	PPARA, ELF1, HTATIP2, THRB, RORA, PAX3, GLI2, CBFB, TGFB1, GLI1, SAP30, S1PR1, TRAK2, HEY2, YAP1, FGF2, AR, RXRA, SIX4, CSDA, RBBP7, ASCL1, TFAP2B, TGIF1, ST18, MDM4, GLIS3, SOX5, NFKBIA, NFYC, HCFC2, SOX6, SOX9, TCF7L2, STAT6, PLAGL1, TNFRSF1A, TCEA3, NFAT5, BCL6, MAML3, RUNX1, NFATC2, NKX2-2, ETV3, MAF, KLF7, CEBPB, TBX3, RFX4, KLF11, SMAD3, SAP18, TEAD1, WWTR1, BRCA1, NOTCH1, HOPX, JAZF1, NEUR…	1100	727	13528	1.1334	1	0.791402	97.5163
GOTERM_BP_FAT	GO:0051253~negative regulation of RNA metabolic process	35	2.39071	0.207408	PPARA, GLIS3, SOX6, PAX3, ZBTB16, REST, GLI2, SOX9, SAP30, HEY2, BCL6, BHLHE40, FGF2, ETV3, TBX3, RXRA, KLF11, SMAD3, CSDA, RBBP7, WWTR1, FOXN3, TRPS1, HOPX, JAZF1, TGIF1, HIVEP1, MDM4, ST18, TBL1X, RASD1, ENG, ZFHX3, CRYM, BARD1	1100	362	13528	1.18905	1	0.821939	98.6288
GOTERM_BP_FAT	GO:0045892~negative regulation of transcription, DNA-dependent	34	2.3224	0.233839	PPARA, GLIS3, SOX6, PAX3, ZBTB16, REST, GLI2, SOX9, SAP30, HEY2, BCL6, BHLHE40, FGF2, ETV3, TBX3, RXRA, KLF11, SMAD3, CSDA, RBBP7, WWTR1, FOXN3, TRPS1, HOPX, JAZF1, TGIF1, HIVEP1, MDM4, ST18, TBL1X, RASD1, ENG, ZFHX3, CRYM	1100	356	13528	1.17455	1	0.849662	99.2667
GOTERM_MF_FAT	GO:0016564~transcription repressor activity	29	1.98087	0.321547	ELF1, THRB, PAX3, ZBTB16, REST, TCF7L2, SAP30, BCL6, BHLHE40, ETV3, TBX3, SMAD3, SAP18, IFI16, CSDA, WWTR1, RBBP7, TRIM22, FOXN3, TRPS1, JAZF1, HOPX, TGIF1, ID4, HIVEP1, ST18, TBL1X, ZFHX3, CRYM	1045	316	12983	1.14017	1	0.923559	99.8034
GOTERM_BP_FAT	GO:0000122~negative regulation of transcription from RNA polymerase II promoter	25	1.70765	0.325221	PPARA, GLIS3, PAX3, SOX6, GLI2, SAP30, HEY2, BCL6, ETV3, RXRA, KLF11, SMAD3, WWTR1, RBBP7, CSDA, JAZF1, HOPX, TGIF1, HIVEP1, ST18, MDM4, TBL1X, ZFHX3, ENG, CRYM	1100	266	13528	1.15584	1	0.919269	99.9296
GOTERM_BP_FAT	GO:0016481~negative regulation of transcription	41	2.80055	0.338848	GLIS3, PPARA, THRB, SOX6, PAX3, ZBTB16, REST, SOX9, GLI2, GLI3, TGFB1, SAP30, SUMO1, HEY2, BCL6, BHLHE40, FGF2, ETV3, TBX3, RXRA, KLF11, SMAD3, CSDA, RBBP7, WWTR1, BRCA1, FOXN3, TRPS1, HOPX, JAZF1, TGIF1, SMURF2, ID4, HIVEP1, MDM4, ST18, TBL1X, RASD1, ENG, ZFHX3, CRYM	1100	459	13528	1.09853	1	0.926252	99.9517
GOTERM_BP_FAT	GO:0045934~negative regulation of nucleobase, nucleoside, nucleotide and nucleic acid metabolic process	45	3.07377	0.368823	GLIS3, PPARA, BLM, THRB, EDN1, MLH1, SOX6, PAX3, ZBTB16, REST, SOX9, GLI2, GLI3, TGFB1, SAP30, SUMO1, HEY2, BCL6, BHLHE40, FGF2, ETV3, TBX3, RXRA, KLF11, SMAD3, CSDA, RBBP7, WWTR1, BRCA1, FOXN3, TRPS1, HOPX, JAZF1, TGIF1, HIVEP1, SMURF2, ID4, MDM4, ST18, TBL1X, RASD1, ENG, ZFHX3, CRYM, BARD1	1100	512	13528	1.08089	1	0.940604	99.9795
GOTERM_BP_FAT	GO:0010629~negative regulation of gene expression	44	3.00546	0.382946	GLIS3, PPARA, THRB, XPO5, SOX6, PAX3, ZBTB16, REST, SOX9, GLI2, GLI3, TGFB1, SAP30, SUMO1, MOV10, HEY2, BCL6, BHLHE40, PIWIL4, FGF2, ETV3, TBX3, RXRA, KLF11, SMAD3, CSDA, RBBP7, WWTR1, BRCA1, FOXN3, TRPS1, HOPX, JAZF1, TGIF1, HIVEP1, SMURF2, ID4, MDM4, ST18, TBL1X, RASD1, ENG, ZFHX3, CRYM	1100	504	13528	1.07365	1	0.945778	99.9865
GOTERM_BP_FAT	GO:0051172~negative regulation of nitrogen compound metabolic process	45	3.07377	0.40219	GLIS3, PPARA, BLM, THRB, EDN1, MLH1, SOX6, PAX3, ZBTB16, REST, SOX9, GLI2, GLI3, TGFB1, SAP30, SUMO1, HEY2, BCL6, BHLHE40, FGF2, ETV3, TBX3, RXRA, KLF11, SMAD3, CSDA, RBBP7, WWTR1, BRCA1, FOXN3, TRPS1, HOPX, JAZF1, TGIF1, HIVEP1, SMURF2, ID4, MDM4, ST18, TBL1X, RASD1, ENG, ZFHX3, CRYM, BARD1	1100	519	13528	1.06632	1	0.952959	99.9925
GOTERM_BP_FAT	GO:0009890~negative regulation of biosynthetic process	48	3.27869	0.483229	GLIS3, PPARA, BLM, THRB, EDN1, SOX6, PAX3, ZBTB16, REST, SOX9, GLI2, GLI3, TGFB1, SAP30, SUMO1, ANG, HEY2, BCL6, BHLHE40, FGF2, ETV3, PRKCA, TBX3, RXRA, KLF11, SMAD3, IGF2, ATP1A1, CSDA, WWTR1, SOD1, RBBP7, BRCA1, FOXN3, TRPS1, HOPX, JAZF1, TGIF1, HIVEP1, SMURF2, ID4, MDM4, ST18, TBL1X, RASD1, ENG, ZFHX3, CRYM	1100	573	13528	1.03021	1	0.975671	99.9995
GOTERM_BP_FAT	GO:0031327~negative regulation of cellular biosynthetic process	47	3.21038	0.490073	GLIS3, PPARA, BLM, THRB, EDN1, SOX6, PAX3, ZBTB16, REST, SOX9, GLI2, GLI3, TGFB1, SAP30, SUMO1, ANG, HEY2, BCL6, BHLHE40, FGF2, ETV3, PRKCA, TBX3, RXRA, KLF11, SMAD3, IGF2, ATP1A1, CSDA, WWTR1, RBBP7, BRCA1, FOXN3, TRPS1, HOPX, JAZF1, TGIF1, HIVEP1, SMURF2, ID4, MDM4, ST18, TBL1X, RASD1, ENG, ZFHX3, CRYM	1100	561	13528	1.03033	1	0.976914	99.9996
GOTERM_BP_FAT	GO:0010558~negative regulation of macromolecule biosynthetic process	45	3.07377	0.551567	GLIS3, PPARA, BLM, THRB, EDN1, SOX6, PAX3, ZBTB16, REST, SOX9, GLI2, GLI3, TGFB1, SAP30, SUMO1, ANG, HEY2, BCL6, BHLHE40, FGF2, ETV3, PRKCA, TBX3, RXRA, KLF11, SMAD3, CSDA, RBBP7, WWTR1, BRCA1, FOXN3, TRPS1, HOPX, JAZF1, TGIF1, HIVEP1, SMURF2, ID4, MDM4, ST18, TBL1X, RASD1, ENG, ZFHX3, CRYM	1100	547	13528	1.01173	1	0.986617	100
GOTERM_BP_FAT	GO:0010605~negative regulation of macromolecule metabolic process	60	4.09836	0.555641	PPARA, A2M, THRB, XPO5, EDN1, MLH1, REST, PAX3, GLI2, GLI3, TGFB1, SAP30, ANG, HEY2, PIWIL4, FGF2, PRKCA, RXRA, CST3, SERPING1, CSDA, RBBP7, FOXN3, PSEN2, TGIF1, MDM4, ST18, RASD1, GLIS3, BLM, SOX6, ZBTB16, SOX9, TIMP3, IRAK3, SUMO1, MOV10, BCL6, BHLHE40, ETV3, TBX3, PTPN3, KLF11, SMAD3, IGF2, WWTR1, BRCA1, TRPS1, HOPX, JAZF1, HIVEP1, SMURF2, ID4, TBL1X, IGFBP3, ZFHX3, ENG, CRYM, BARD1, UBE2E1	1100	734	13528	1.0053	1	0.987098	100
Annotation Cluster 156	Enrichment Score: 0.451091060524479
Category	Term	Count	%	PValue	Genes	List Total	Pop Hits	Pop Total	Fold Enrichment	Bonferroni	Benjamini	FDR
GOTERM_BP_FAT	GO:0000302~response to reactive oxygen species	10	0.68306	0.153145	PRKCA, TXNIP, PRDX6, PTK2B, UCP2, BCL2, MYH7, CAT, SOD1, MT3	1100	75	13528	1.63976	1	0.754278	95.346
GOTERM_BP_FAT	GO:0006800~oxygen and reactive oxygen species metabolic process	9	0.614754	0.174818	P2RX7, CYBB, PRDX6, PTK2B, PREX1, BCL2, CAT, SOD1, MT3	1100	67	13528	1.65199	1	0.784755	97.1157
GOTERM_BP_FAT	GO:0042743~hydrogen peroxide metabolic process	4	0.273224	0.331896	CYBB, PRDX6, CAT, SOD1	1100	25	13528	1.96771	1	0.922907	99.9414
GOTERM_BP_FAT	GO:0034614~cellular response to reactive oxygen species	4	0.273224	0.444849	PRDX6, CAT, SOD1, MT3	1100	30	13528	1.63976	1	0.966087	99.9981
GOTERM_BP_FAT	GO:0042542~response to hydrogen peroxide	6	0.409836	0.481812	TXNIP, PRDX6, PTK2B, BCL2, CAT, SOD1	1100	56	13528	1.31766	1	0.975567	99.9995
GOTERM_MF_FAT	GO:0016209~antioxidant activity	5	0.34153	0.529291	PRDX6, CAT, SOD1, SRXN1, MT3	1045	47	12983	1.32169	1	0.982942	99.9994
GOTERM_BP_FAT	GO:0034599~cellular response to oxidative stress	4	0.273224	0.690062	PRDX6, CAT, SOD1, MT3	1100	43	13528	1.14402	1	0.997068	100
Annotation Cluster 157	Enrichment Score: 0.44371112361765824
Category	Term	Count	%	PValue	Genes	List Total	Pop Hits	Pop Total	Fold Enrichment	Bonferroni	Benjamini	FDR
GOTERM_MF_FAT	GO:0008066~glutamate receptor activity	5	0.34153	0.235949	GRM5, GRM4, GRIK2, GRIA1, GRID1	1045	31	12983	2.00386	1	0.874187	98.674
GOTERM_MF_FAT	GO:0004970~ionotropic glutamate receptor activity	3	0.204918	0.43087	GRIK2, GRIA1, GRID1	1045	18	12983	2.07065	1	0.963562	99.9883
GOTERM_MF_FAT	GO:0005234~extracellular-glutamate-gated ion channel activity	3	0.204918	0.458883	GRIK2, GRIA1, GRID1	1045	19	12983	1.96167	1	0.971384	99.9948
Annotation Cluster 158	Enrichment Score: 0.4363595023434493
Category	Term	Count	%	PValue	Genes	List Total	Pop Hits	Pop Total	Fold Enrichment	Bonferroni	Benjamini	FDR
GOTERM_BP_FAT	GO:0048332~mesoderm morphogenesis	6	0.409836	0.192398	EYA2, WNT3, TBX3, EOMES, SMAD3, CHRD	1100	38	13528	1.94182	1	0.802432	98.0615
GOTERM_BP_FAT	GO:0001707~mesoderm formation	5	0.34153	0.334964	EYA2, WNT3, EOMES, SMAD3, CHRD	1100	36	13528	1.70808	1	0.9248	99.9462
GOTERM_BP_FAT	GO:0007369~gastrulation	8	0.546448	0.341088	EYA2, WNT3, EOMES, SMAD3, AMOT, PPAP2B, CHRD, ODZ4	1100	70	13528	1.40551	1	0.927494	99.9546
GOTERM_BP_FAT	GO:0001704~formation of primary germ layer	5	0.34153	0.410823	EYA2, WNT3, EOMES, SMAD3, CHRD	1100	40	13528	1.53727	1	0.955991	99.9942
GOTERM_BP_FAT	GO:0007498~mesoderm development	6	0.409836	0.728589	EYA2, WNT3, TBX3, EOMES, SMAD3, CHRD	1100	74	13528	0.99715	1	0.998267	100
Annotation Cluster 159	Enrichment Score: 0.42874138088486186
Category	Term	Count	%	PValue	Genes	List Total	Pop Hits	Pop Total	Fold Enrichment	Bonferroni	Benjamini	FDR
GOTERM_BP_FAT	GO:0007264~small GTPase mediated signal transduction	33	2.2541	0.0796253	RHOJ, GNA13, MRAS, GNA12, WASF2, ABCA1, RASGEF1C, RHOU, NISCH, SOS2, RHOBTB1, RRAS, RHOC, RAPGEF3, FGF2, SHC2, RAP2B, RAP2C, ROCK1, RALBP1, VAV2, RAB7L1, RABL2B, FARP2, RASL11B, RND2, ARHGAP31, RAB31, RAB37, RAB34, KSR1, RASD1, BCAR3	1100	305	13528	1.33062	1	0.575543	78.3719
GOTERM_MF_FAT	GO:0003924~GTPase activity	22	1.50273	0.181595	RHOJ, RAP2B, GNA13, NUDT1, RAP2C, TUBB2B, MRAS, GNA12, GNG11, RAB7L1, RHOU, RABL2B, RND2, RAB31, RAB34, TGM2, TUBB6, RRAS, RHOC, GNG3, MX1, RASD1	1045	211	12983	1.29539	1	0.827496	96.0008
GOTERM_MF_FAT	GO:0032561~guanyl ribonucleotide binding	28	1.91257	0.787225	RHOJ, GNA13, TUBB2B, MRAS, GLUD1, GNA12, RHOU, GMPPA, TGM2, RHOBTB1, RRAS, TUBB6, RHOC, MX1, DOCK11, RAP2B, GIMAP2, RAP2C, PDE10A, RAB7L1, RABL2B, RND2, RASL11B, RAB31, RAB37, RAB34, RASD1, ACSM5	1045	382	12983	0.910654	1	0.998899	100
GOTERM_MF_FAT	GO:0019001~guanyl nucleotide binding	28	1.91257	0.787225	RHOJ, GNA13, TUBB2B, MRAS, GLUD1, GNA12, RHOU, GMPPA, TGM2, RHOBTB1, RRAS, TUBB6, RHOC, MX1, DOCK11, RAP2B, GIMAP2, RAP2C, PDE10A, RAB7L1, RABL2B, RND2, RASL11B, RAB31, RAB37, RAB34, RASD1, ACSM5	1045	382	12983	0.910654	1	0.998899	100
GOTERM_MF_FAT	GO:0005525~GTP binding	27	1.84426	0.801567	RHOJ, GNA13, TUBB2B, MRAS, GLUD1, GNA12, RHOU, GMPPA, TGM2, RRAS, TUBB6, RHOBTB1, RHOC, MX1, DOCK11, RAP2B, GIMAP2, RAP2C, RAB7L1, RABL2B, RND2, RASL11B, RAB31, RAB37, RAB34, RASD1, ACSM5	1045	372	12983	0.901736	1	0.999145	100
Annotation Cluster 160	Enrichment Score: 0.4269596272791909
Category	Term	Count	%	PValue	Genes	List Total	Pop Hits	Pop Total	Fold Enrichment	Bonferroni	Benjamini	FDR
GOTERM_MF_FAT	GO:0016563~transcription activator activity	42	2.86885	0.0844971	DCC, PPARA, ELF1, HTATIP2, PRRX1, NFYC, PDLIM1, HCFC2, MYBL1, PAX3, SOX9, GLI2, SEC14L2, CBFB, TGFB1, GLI1, BCL2, NFATC4, MAML3, YAP1, NFATC2, RUNX1, NFATC1, KLF7, AR, CEBPB, KAT2B, EGR4, RXRA, EOMES, SMAD3, TEAD1, GTF2A1L, WWTR1, BRCA1, NOTCH1, CAMK4, TFAP2B, NEUROD1, PIAS2, TBL1X, TCF12	1045	410	12983	1.27269	1	0.661138	75.7829
GOTERM_MF_FAT	GO:0003713~transcription coactivator activity	18	1.22951	0.557973	DCC, KLF7, KAT2B, HTATIP2, RXRA, PRRX1, NFYC, GTF2A1L, PDLIM1, HCFC2, WWTR1, CBFB, BRCA1, TFAP2B, PIAS2, NFATC4, MAML3, YAP1	1045	214	12983	1.045	1	0.986279	99.9998
GOTERM_MF_FAT	GO:0003712~transcription cofactor activity	29	1.98087	0.620743	DCC, HTATIP2, THRB, PRRX1, NFYC, HCFC2, PDLIM1, CBFB, SAP30, NFATC4, MAML3, YAP1, KLF7, KAT2B, RXRA, SAP18, LDB2, GTF2A1L, WWTR1, CSDA, TRIM22, BRCA1, JAZF1, TFAP2B, TGIF1, ID4, PIAS2, TBL1X, CRYM	1045	363	12983	0.992545	1	0.990935	100
GOTERM_MF_FAT	GO:0008134~transcription factor binding	40	2.73224	0.669569	DCC, HTATIP2, THRB, PRRX1, NFKBIA, NFYC, HCFC2, PDLIM1, TCF7L2, CBFB, SAP30, MDFIC, BCL2, NFATC4, MAML3, YAP1, RUNX1, KLF7, KAT2B, TP53BP2, LY6G5B, RXRA, CSNK2B, SMAD3, LDB2, SAP18, GTF2A1L, CSDA, WWTR1, TRIM22, BRCA1, TFAP2B, JAZF1, TGIF1, NEUROD1, PIAS2, ID4, TRIP6, TBL1X, CRYM, SLC9A1	1045	513	12983	0.968727	1	0.994574	100
Annotation Cluster 161	Enrichment Score: 0.42161536302215497
Category	Term	Count	%	PValue	Genes	List Total	Pop Hits	Pop Total	Fold Enrichment	Bonferroni	Benjamini	FDR
GOTERM_MF_FAT	GO:0016791~phosphatase activity	26	1.77596	0.146425	PHLPP1, ALPL, CDC14A, SGPP1, CDC14B, CAMK2G, MTM1, PPP1R3C, INPP5J, PAPL, PPP3CA, PPAP2A, PPAP2B, PTPN6, PTPN3, INPPL1, PTPRZ1, PTPN14, PTPN13, ATP1A1, DUSP5, ACPL2, EYA2, MTMR10, PON2, PON3	1045	249	12983	1.29728	1	0.78618	92.1385
GOTERM_MF_FAT	GO:0004721~phosphoprotein phosphatase activity	15	1.02459	0.457737	PHLPP1, PTPN6, CDC14A, PTPN3, CDC14B, PTPRZ1, CAMK2G, PTPN14, PTPN13, DUSP5, MTM1, PPP1R3C, EYA2, PPP3CA, PPAP2B	1045	165	12983	1.12945	1	0.97155	99.9946
GOTERM_MF_FAT	GO:0004725~protein tyrosine phosphatase activity	10	0.68306	0.460214	DUSP5, PTPN6, MTM1, EYA2, PTPN3, CDC14A, PTPRZ1, CDC14B, PTPN14, PTPN13	1045	104	12983	1.19461	1	0.970759	99.995
GOTERM_BP_FAT	GO:0016311~dephosphorylation	14	0.956284	0.484971	PTPN6, CDC14A, PTPN3, CDC14B, PTPRZ1, PTPN14, PTPN13, DUSP5, MTM1, EYA2, BCL2, MTMR10, PPP3CA, PPAP2A	1100	154	13528	1.11802	1	0.975861	99.9995
GOTERM_BP_FAT	GO:0006470~protein amino acid dephosphorylation	12	0.819672	0.521214	DUSP5, PTPN6, MTM1, EYA2, PTPN3, CDC14A, PTPRZ1, CDC14B, BCL2, PTPN14, PTPN13, PPP3CA	1100	133	13528	1.10961	1	0.982241	99.9999
Annotation Cluster 162	Enrichment Score: 0.4186241338413508
Category	Term	Count	%	PValue	Genes	List Total	Pop Hits	Pop Total	Fold Enrichment	Bonferroni	Benjamini	FDR
GOTERM_BP_FAT	GO:0046653~tetrahydrofolate metabolic process	3	0.204918	0.105308	ALDH1L1, MTHFD1L, PIPOX	1100	7	13528	5.27065	1	0.650346	87.1706
GOTERM_BP_FAT	GO:0006760~folic acid and derivative metabolic process	3	0.204918	0.377583	ALDH1L1, MTHFD1L, PIPOX	1100	16	13528	2.30591	1	0.943659	99.9841
GOTERM_BP_FAT	GO:0042558~pteridine and derivative metabolic process	3	0.204918	0.568053	ALDH1L1, MTHFD1L, PIPOX	1100	23	13528	1.60411	1	0.988629	100
GOTERM_BP_FAT	GO:0006732~coenzyme metabolic process	9	0.614754	0.936788	NMNAT3, COQ2, ALDH1L1, CS, SOD1, PNP, MTHFD1L, PIPOX, MGST1	1100	153	13528	0.723422	1	0.999994	100
Annotation Cluster 163	Enrichment Score: 0.41826212720503836
Category	Term	Count	%	PValue	Genes	List Total	Pop Hits	Pop Total	Fold Enrichment	Bonferroni	Benjamini	FDR
GOTERM_BP_FAT	GO:0032880~regulation of protein localization	16	1.0929	0.151398	NFKBIA, SMAD3, IGF2, GLI3, TGFB1, TGFB2, SUMO1, P2RX7, PDPK1, SORBS1, ANG, BCL2, TRIP6, SRGN, LCP1, BARD1	1100	138	13528	1.42588	1	0.750747	95.1657
GOTERM_BP_FAT	GO:0070201~regulation of establishment of protein localization	14	0.956284	0.183087	NFKBIA, SMAD3, IGF2, GLI3, TGFB1, TGFB2, P2RX7, PDPK1, SORBS1, ANG, TRIP6, SRGN, LCP1, BARD1	1100	121	13528	1.42293	1	0.793911	97.6049
GOTERM_BP_FAT	GO:0033157~regulation of intracellular protein transport	7	0.478142	0.258909	SMAD3, NFKBIA, TRIP6, GLI3, TGFB1, LCP1, BARD1	1100	53	13528	1.62429	1	0.873654	99.6031
GOTERM_BP_FAT	GO:0051222~positive regulation of protein transport	8	0.546448	0.300909	P2RX7, ANG, SMAD3, IGF2, TRIP6, GLI3, TGFB1, TGFB2	1100	67	13528	1.46844	1	0.905448	99.8648
GOTERM_BP_FAT	GO:0051223~regulation of protein transport	12	0.819672	0.320998	P2RX7, ANG, SMAD3, NFKBIA, IGF2, TRIP6, GLI3, SRGN, TGFB1, LCP1, BARD1, TGFB2	1100	114	13528	1.29455	1	0.917045	99.921
GOTERM_BP_FAT	GO:0042307~positive regulation of protein import into nucleus	3	0.204918	0.407231	SMAD3, TRIP6, GLI3	1100	17	13528	2.17027	1	0.954825	99.9936
GOTERM_BP_FAT	GO:0050714~positive regulation of protein secretion	5	0.34153	0.429573	P2RX7, ANG, IGF2, TGFB1, TGFB2	1100	41	13528	1.49978	1	0.961723	99.9968
GOTERM_BP_FAT	GO:0032388~positive regulation of intracellular transport	4	0.273224	0.444849	SMAD3, TRIP6, GLI3, TGFB1	1100	30	13528	1.63976	1	0.966087	99.9981
GOTERM_BP_FAT	GO:0042306~regulation of protein import into nucleus	5	0.34153	0.484718	SMAD3, NFKBIA, TRIP6, GLI3, TGFB1	1100	44	13528	1.39752	1	0.975929	99.9995
GOTERM_BP_FAT	GO:0046822~regulation of nucleocytoplasmic transport	6	0.409836	0.513417	SMAD3, NFKBIA, TRIP6, GLI3, TGFB1, BARD1	1100	58	13528	1.27223	1	0.980933	99.9998
GOTERM_BP_FAT	GO:0050708~regulation of protein secretion	6	0.409836	0.513417	P2RX7, ANG, IGF2, SRGN, TGFB1, TGFB2	1100	58	13528	1.27223	1	0.980933	99.9998
GOTERM_BP_FAT	GO:0032386~regulation of intracellular transport	7	0.478142	0.522106	SMAD3, NFKBIA, TRIP6, GLI3, TGFB1, LCP1, BARD1	1100	71	13528	1.2125	1	0.982318	99.9999
GOTERM_BP_FAT	GO:0046824~positive regulation of nucleocytoplasmic transport	3	0.204918	0.543528	SMAD3, TRIP6, GLI3	1100	22	13528	1.67702	1	0.985629	99.9999
GOTERM_BP_FAT	GO:0042990~regulation of transcription factor import into nucleus	3	0.204918	0.712798	SMAD3, NFKBIA, TRIP6	1100	30	13528	1.22982	1	0.997806	100
Annotation Cluster 164	Enrichment Score: 0.40689567247732766
Category	Term	Count	%	PValue	Genes	List Total	Pop Hits	Pop Total	Fold Enrichment	Bonferroni	Benjamini	FDR
GOTERM_MF_FAT	GO:0005326~neurotransmitter transporter activity	4	0.273224	0.303345	CPLX3, SLC6A11, SLC6A8, SLC6A5	1045	24	12983	2.07065	1	0.916453	99.6992
GOTERM_MF_FAT	GO:0015370~solute:sodium symporter activity	6	0.409836	0.408011	SLC1A2, SLC1A3, SLC13A5, SLC6A11, SLC6A8, SLC6A5	1045	52	12983	1.43353	1	0.956245	99.978
GOTERM_MF_FAT	GO:0005328~neurotransmitter:sodium symporter activity	3	0.204918	0.486076	SLC6A11, SLC6A8, SLC6A5	1045	20	12983	1.86359	1	0.974874	99.9977
Annotation Cluster 165	Enrichment Score: 0.39805337843544164
Category	Term	Count	%	PValue	Genes	List Total	Pop Hits	Pop Total	Fold Enrichment	Bonferroni	Benjamini	FDR
GOTERM_BP_FAT	GO:0042633~hair cycle	6	0.409836	0.268839	MPZL3, NOTCH1, BCL2, PSEN2, SOX9, TGFB2	1100	43	13528	1.71603	1	0.881679	99.6906
GOTERM_BP_FAT	GO:0042303~molting cycle	6	0.409836	0.268839	MPZL3, NOTCH1, BCL2, PSEN2, SOX9, TGFB2	1100	43	13528	1.71603	1	0.881679	99.6906
GOTERM_BP_FAT	GO:0048820~hair follicle maturation	3	0.204918	0.28555	NOTCH1, PSEN2, TGFB2	1100	13	13528	2.83804	1	0.894285	99.798
GOTERM_BP_FAT	GO:0022405~hair cycle process	5	0.34153	0.44816	NOTCH1, BCL2, PSEN2, SOX9, TGFB2	1100	42	13528	1.46407	1	0.96689	99.9983
GOTERM_BP_FAT	GO:0001942~hair follicle development	5	0.34153	0.44816	NOTCH1, BCL2, PSEN2, SOX9, TGFB2	1100	42	13528	1.46407	1	0.96689	99.9983
GOTERM_BP_FAT	GO:0022404~molting cycle process	5	0.34153	0.44816	NOTCH1, BCL2, PSEN2, SOX9, TGFB2	1100	42	13528	1.46407	1	0.96689	99.9983
GOTERM_BP_FAT	GO:0031069~hair follicle morphogenesis	3	0.204918	0.464331	NOTCH1, BCL2, TGFB2	1100	19	13528	1.94182	1	0.971156	99.999
GOTERM_BP_FAT	GO:0010720~positive regulation of cell development	7	0.478142	0.493652	NOTCH1, BCL2, NUMB, SMAD3, CDH4, TGFB1, TGFB2	1100	69	13528	1.24764	1	0.977298	99.9996
GOTERM_BP_FAT	GO:0048730~epidermis morphogenesis	3	0.204918	0.614193	NOTCH1, BCL2, TGFB2	1100	25	13528	1.47578	1	0.992933	100
Annotation Cluster 166	Enrichment Score: 0.3891540793489979
Category	Term	Count	%	PValue	Genes	List Total	Pop Hits	Pop Total	Fold Enrichment	Bonferroni	Benjamini	FDR
GOTERM_BP_FAT	GO:0007016~cytoskeletal anchoring at plasma membrane	3	0.204918	0.133093	TLN1, EZR, SPTBN4	1100	8	13528	4.61182	1	0.716311	92.8325
GOTERM_BP_FAT	GO:0051235~maintenance of location	7	0.478142	0.42042	SLC17A7, SRI, TLN1, EZR, SPTBN4, NFKBIA, SRGN	1100	64	13528	1.34511	1	0.958835	99.9957
GOTERM_BP_FAT	GO:0045185~maintenance of protein location	5	0.34153	0.554602	TLN1, EZR, SPTBN4, NFKBIA, SRGN	1100	48	13528	1.28106	1	0.987016	100
GOTERM_BP_FAT	GO:0051651~maintenance of location in cell	5	0.34153	0.554602	SRI, TLN1, EZR, SPTBN4, NFKBIA	1100	48	13528	1.28106	1	0.987016	100
GOTERM_BP_FAT	GO:0032507~maintenance of protein location in cell	4	0.273224	0.658303	TLN1, EZR, SPTBN4, NFKBIA	1100	41	13528	1.19982	1	0.99563	100
Annotation Cluster 167	Enrichment Score: 0.3834546339175031
Category	Term	Count	%	PValue	Genes	List Total	Pop Hits	Pop Total	Fold Enrichment	Bonferroni	Benjamini	FDR
GOTERM_MF_FAT	GO:0051020~GTPase binding	12	0.819672	0.259733	ALS2, ARHGEF2, ROCK1, RALBP1, SYTL4, ABCA1, PAK1, RIMS1, DOCK11, GRASP, FGD4, RHOBTB3	1045	109	12983	1.36777	1	0.892072	99.2021
GOTERM_MF_FAT	GO:0031267~small GTPase binding	11	0.751366	0.29329	ALS2, ARHGEF2, ROCK1, RALBP1, SYTL4, ABCA1, PAK1, RIMS1, GRASP, FGD4, RHOBTB3	1045	101	12983	1.3531	1	0.914392	99.6213
GOTERM_MF_FAT	GO:0017137~Rab GTPase binding	4	0.273224	0.438093	ALS2, SYTL4, RIMS1, RHOBTB3	1045	30	12983	1.65652	1	0.965605	99.9905
GOTERM_MF_FAT	GO:0017048~Rho GTPase binding	4	0.273224	0.599248	ARHGEF2, ROCK1, RALBP1, PAK1	1045	38	12983	1.30778	1	0.989244	100
GOTERM_MF_FAT	GO:0017016~Ras GTPase binding	8	0.546448	0.604964	ALS2, ARHGEF2, ROCK1, RALBP1, SYTL4, PAK1, RIMS1, RHOBTB3	1045	91	12983	1.09221	1	0.989578	100
Annotation Cluster 168	Enrichment Score: 0.3821708664632706
Category	Term	Count	%	PValue	Genes	List Total	Pop Hits	Pop Total	Fold Enrichment	Bonferroni	Benjamini	FDR
GOTERM_BP_FAT	GO:0046058~cAMP metabolic process	4	0.273224	0.240738	ADCY2, PDE8B, PDE4D, CACNB4	1100	21	13528	2.34251	1	0.856934	99.3794
GOTERM_BP_FAT	GO:0009187~cyclic nucleotide metabolic process	5	0.34153	0.372984	ADCY2, PDE8B, PDE4D, CACNB4, RORA	1100	38	13528	1.61818	1	0.942162	99.9818
GOTERM_BP_FAT	GO:0009123~nucleoside monophosphate metabolic process	5	0.34153	0.794791	ADCY2, PDE8B, PDE4D, CACNB4, RORA	1100	66	13528	0.93168	1	0.999413	100
Annotation Cluster 169	Enrichment Score: 0.37500931943432514
Category	Term	Count	%	PValue	Genes	List Total	Pop Hits	Pop Total	Fold Enrichment	Bonferroni	Benjamini	FDR
GOTERM_MF_FAT	GO:0004175~endopeptidase activity	36	2.45902	0.197624	ADAMTS16, PAMR1, MME, C1R, C1S, CTSL1, PCSK2, CASP4, ECE1, HTRA1, TPP1, KLKB1, CASP7, PCSK6, PCSK5, NSF, USP13, KLK7, SPPL2A, PAPLN, CTSS, TMPRSS5, HPR, ADAMTS9, CTSO, THSD4, PSEN2, MEP1B, ADAMTS1, CTSC, NLN, ADAM19, RHBDL3, ADAM12, PHEX, CTSH	1045	375	12983	1.1927	1	0.839929	97.0894
GOTERM_MF_FAT	GO:0004252~serine-type endopeptidase activity	14	0.956284	0.469831	KLK7, PAMR1, C1R, C1S, TMPRSS5, HPR, PCSK2, TPP1, HTRA1, KLKB1, RHBDL3, PCSK6, PCSK5, NSF	1045	154	12983	1.12945	1	0.971662	99.9963
GOTERM_MF_FAT	GO:0008236~serine-type peptidase activity	15	1.02459	0.575027	KLK7, PAMR1, C1R, C1S, TMPRSS5, HPR, PCSK2, TPP1, HTRA1, KLKB1, RELN, RHBDL3, PCSK6, PCSK5, NSF	1045	178	12983	1.04696	1	0.987895	99.9999
GOTERM_MF_FAT	GO:0017171~serine hydrolase activity	15	1.02459	0.592235	KLK7, PAMR1, C1R, C1S, TMPRSS5, HPR, PCSK2, TPP1, HTRA1, KLKB1, RELN, RHBDL3, PCSK6, PCSK5, NSF	1045	180	12983	1.03533	1	0.989594	99.9999
Annotation Cluster 170	Enrichment Score: 0.3734201936069568
Category	Term	Count	%	PValue	Genes	List Total	Pop Hits	Pop Total	Fold Enrichment	Bonferroni	Benjamini	FDR
GOTERM_BP_FAT	GO:0001822~kidney development	11	0.751366	0.251859	CD44, KCNJ8, SALL1, BCL2, PDGFRB, ADAMTS1, ZBTB16, WWTR1, GLI2, PCSK5, GLI3	1100	96	13528	1.40917	1	0.86711	99.5273
GOTERM_BP_FAT	GO:0001655~urogenital system development	12	0.819672	0.280427	AR, CD44, KCNJ8, SALL1, BCL2, PDGFRB, ADAMTS1, ZBTB16, WWTR1, GLI2, PCSK5, GLI3	1100	110	13528	1.34162	1	0.890852	99.7696
GOTERM_BP_FAT	GO:0060562~epithelial tube morphogenesis	8	0.546448	0.300909	DLC1, SHROOM3, CD44, BCL2, PTK7, TGIF1, PAX3, GLI3	1100	67	13528	1.46844	1	0.905448	99.8648
GOTERM_BP_FAT	GO:0001658~branching involved in ureteric bud morphogenesis	3	0.204918	0.543528	CD44, BCL2, GLI3	1100	22	13528	1.67702	1	0.985629	99.9999
GOTERM_BP_FAT	GO:0060675~ureteric bud morphogenesis	3	0.204918	0.543528	CD44, BCL2, GLI3	1100	22	13528	1.67702	1	0.985629	99.9999
GOTERM_BP_FAT	GO:0001657~ureteric bud development	4	0.273224	0.549489	CD44, SALL1, BCL2, GLI3	1100	35	13528	1.40551	1	0.986364	100
GOTERM_BP_FAT	GO:0001656~metanephros development	4	0.273224	0.705087	CD44, SALL1, BCL2, GLI3	1100	44	13528	1.11802	1	0.997579	100
Annotation Cluster 171	Enrichment Score: 0.37118698085740953
Category	Term	Count	%	PValue	Genes	List Total	Pop Hits	Pop Total	Fold Enrichment	Bonferroni	Benjamini	FDR
GOTERM_BP_FAT	GO:0060021~palate development	5	0.34153	0.259873	TGFBR2, PRRX1, TGFBR3, ASPH, GAS1	1100	32	13528	1.92159	1	0.874305	99.6125
GOTERM_BP_FAT	GO:0048705~skeletal system morphogenesis	12	0.819672	0.300531	P2RX7, CTGF, TGFBR2, PRRX1, PDGFRB, SIX4, GAS1, SOX9, BMPR1B, GLI3, TGFB1, GHR	1100	112	13528	1.31766	1	0.905503	99.8634
GOTERM_BP_FAT	GO:0002053~positive regulation of mesenchymal cell proliferation	3	0.204918	0.407231	TGFBR2, PRRX1, GAS1	1100	17	13528	2.17027	1	0.954825	99.9936
GOTERM_BP_FAT	GO:0048701~embryonic cranial skeleton morphogenesis	3	0.204918	0.436174	TGFBR2, PRRX1, GAS1	1100	18	13528	2.0497	1	0.963485	99.9974
GOTERM_BP_FAT	GO:0010464~regulation of mesenchymal cell proliferation	3	0.204918	0.436174	TGFBR2, PRRX1, GAS1	1100	18	13528	2.0497	1	0.963485	99.9974
GOTERM_BP_FAT	GO:0048706~embryonic skeletal system development	7	0.478142	0.603154	TGFBR2, PRRX1, KIAA1217, SIX4, GAS1, PCSK5, GLI3	1100	77	13528	1.11802	1	0.992086	100
GOTERM_BP_FAT	GO:0048704~embryonic skeletal system morphogenesis	5	0.34153	0.690959	TGFBR2, PRRX1, SIX4, GAS1, GLI3	1100	57	13528	1.07879	1	0.997087	100
Annotation Cluster 172	Enrichment Score: 0.3705893183013011
Category	Term	Count	%	PValue	Genes	List Total	Pop Hits	Pop Total	Fold Enrichment	Bonferroni	Benjamini	FDR
GOTERM_BP_FAT	GO:0006302~double-strand break repair	9	0.614754	0.127786	BLM, APLF, BRE, MLH1, RAD54B, SOD1, NHEJ1, BRCA1, CIB1	1100	62	13528	1.78522	1	0.701469	91.978
GOTERM_BP_FAT	GO:0000724~double-strand break repair via homologous recombination	3	0.204918	0.464331	BLM, RAD54B, BRCA1	1100	19	13528	1.94182	1	0.971156	99.999
GOTERM_BP_FAT	GO:0000725~recombinational repair	3	0.204918	0.464331	BLM, RAD54B, BRCA1	1100	19	13528	1.94182	1	0.971156	99.999
GOTERM_BP_FAT	GO:0010212~response to ionizing radiation	6	0.409836	0.544198	BLM, BCL2, BRE, RAD54B, NHEJ1, BRCA1	1100	60	13528	1.22982	1	0.985655	99.9999
GOTERM_BP_FAT	GO:0006310~DNA recombination	6	0.409836	0.935746	BLM, UNG, MLH1, RAD54B, PMS2CL, BRCA1	1100	105	13528	0.702753	1	0.999994	100
Annotation Cluster 173	Enrichment Score: 0.3661871752685532
Category	Term	Count	%	PValue	Genes	List Total	Pop Hits	Pop Total	Fold Enrichment	Bonferroni	Benjamini	FDR
GOTERM_BP_FAT	GO:0034405~response to fluid shear stress	3	0.204918	0.162272	P2RX4, P2RX7, TGFB1	1100	9	13528	4.09939	1	0.767511	96.1895
GOTERM_BP_FAT	GO:0001776~leukocyte homeostasis	6	0.409836	0.164272	P2RX7, TNFSF13B, BCL2, FAS, SOD1, TGFB1	1100	36	13528	2.0497	1	0.770564	96.3539
GOTERM_BP_FAT	GO:0002260~lymphocyte homeostasis	5	0.34153	0.188881	P2RX7, TNFSF13B, BCL2, FAS, TGFB1	1100	28	13528	2.1961	1	0.801081	97.8997
GOTERM_BP_FAT	GO:0043029~T cell homeostasis	4	0.273224	0.240738	P2RX7, BCL2, FAS, TGFB1	1100	21	13528	2.34251	1	0.856934	99.3794
GOTERM_BP_FAT	GO:0032845~negative regulation of homeostatic process	4	0.273224	0.240738	P2RX7, TNFRSF11B, BCL2, TGFB1	1100	21	13528	2.34251	1	0.856934	99.3794
GOTERM_BP_FAT	GO:0010522~regulation of calcium ion transport into cytosol	4	0.273224	0.422728	P2RX4, P2RX7, BCL2, TGFB1	1100	29	13528	1.6963	1	0.95938	99.996
GOTERM_BP_FAT	GO:0051924~regulation of calcium ion transport	7	0.478142	0.493652	P2RX4, P2RX7, TRPC4, BCL2, GJA1, CACNB4, TGFB1	1100	69	13528	1.24764	1	0.977298	99.9996
GOTERM_BP_FAT	GO:0010959~regulation of metal ion transport	7	0.478142	0.652791	P2RX4, P2RX7, TRPC4, BCL2, GJA1, CACNB4, TGFB1	1100	81	13528	1.06281	1	0.995464	100
GOTERM_BP_FAT	GO:0043269~regulation of ion transport	8	0.546448	0.703194	P2RX4, P2RX7, TRPC4, BCL2, P2RY1, GJA1, CACNB4, TGFB1	1100	99	13528	0.993792	1	0.99754	100
GOTERM_BP_FAT	GO:0051789~response to protein stimulus	7	0.478142	0.875977	MSX2, P2RX7, LY6G5B, BCL2, CSNK2B, HSPB1, FAS, TGFB1	1100	107	13528	0.804554	1	0.999916	100
GOTERM_BP_FAT	GO:0032943~mononuclear cell proliferation	3	0.204918	0.88284	P2RX7, BCL2, TGFB1	1100	44	13528	0.838512	1	0.999933	100
GOTERM_BP_FAT	GO:0070661~leukocyte proliferation	3	0.204918	0.88284	P2RX7, BCL2, TGFB1	1100	44	13528	0.838512	1	0.999933	100
GOTERM_BP_FAT	GO:0032844~regulation of homeostatic process	7	0.478142	0.909697	P2RX4, P2RX7, TNFRSF11B, CD44, TACR1, BCL2, TGFB1	1100	114	13528	0.755152	1	0.999975	100
Annotation Cluster 174	Enrichment Score: 0.3639649953863906
Category	Term	Count	%	PValue	Genes	List Total	Pop Hits	Pop Total	Fold Enrichment	Bonferroni	Benjamini	FDR
GOTERM_BP_FAT	GO:0000288~nuclear-transcribed mRNA catabolic process, deadenylation-dependent decay	3	0.204918	0.0558822	ZFP36, ZFP36L1, MLH1	1100	5	13528	7.37891	1	0.481734	65.3946
GOTERM_BP_FAT	GO:0000956~nuclear-transcribed mRNA catabolic process	3	0.204918	0.789366	ZFP36, ZFP36L1, MLH1	1100	35	13528	1.05413	1	0.999348	100
GOTERM_BP_FAT	GO:0006402~mRNA catabolic process	3	0.204918	0.87476	ZFP36, ZFP36L1, MLH1	1100	43	13528	0.858013	1	0.999914	100
GOTERM_BP_FAT	GO:0006401~RNA catabolic process	4	0.273224	0.907192	ZFP36, ZFP36L1, RNASE2, MLH1	1100	65	13528	0.756811	1	0.999973	100
Annotation Cluster 175	Enrichment Score: 0.3586325030485874
Category	Term	Count	%	PValue	Genes	List Total	Pop Hits	Pop Total	Fold Enrichment	Bonferroni	Benjamini	FDR
GOTERM_BP_FAT	GO:0008203~cholesterol metabolic process	10	0.68306	0.330959	STARD3, ACAA2, CYP39A1, CUBN, OSBPL1A, LEPR, RXRA, PCTP, ABCA1, CAT	1100	92	13528	1.33676	1	0.922554	99.9399
GOTERM_BP_FAT	GO:0016125~sterol metabolic process	10	0.68306	0.437283	STARD3, ACAA2, CYP39A1, CUBN, OSBPL1A, LEPR, RXRA, PCTP, ABCA1, CAT	1100	101	13528	1.21764	1	0.963528	99.9975
GOTERM_BP_FAT	GO:0008202~steroid metabolic process	17	1.1612	0.580184	ACAA2, TSPO, CUBN, RXRA, LEPR, PCTP, ABCA1, STARD3, CYP39A1, SULT1A1, OSBPL1A, HSD11B1, HSD17B6, OSBPL10, CAT, SCP2, FGF2	1100	202	13528	1.035	1	0.989972	100
Annotation Cluster 176	Enrichment Score: 0.3483957548523751
Category	Term	Count	%	PValue	Genes	List Total	Pop Hits	Pop Total	Fold Enrichment	Bonferroni	Benjamini	FDR
GOTERM_MF_FAT	GO:0004175~endopeptidase activity	36	2.45902	0.197624	ADAMTS16, PAMR1, MME, C1R, C1S, CTSL1, PCSK2, CASP4, ECE1, HTRA1, TPP1, KLKB1, CASP7, PCSK6, PCSK5, NSF, USP13, KLK7, SPPL2A, PAPLN, CTSS, TMPRSS5, HPR, ADAMTS9, CTSO, THSD4, PSEN2, MEP1B, ADAMTS1, CTSC, NLN, ADAM19, RHBDL3, ADAM12, PHEX, CTSH	1045	375	12983	1.1927	1	0.839929	97.0894
GOTERM_MF_FAT	GO:0008237~metallopeptidase activity	18	1.22951	0.302682	DPP3, CPO, CPM, AEBP1, ADAMTSL3, ADAMTS16, MME, PAPLN, ADAMTS9, ECE1, THSD4, MEP1B, NLN, PAPPA2, ADAMTS1, ADAM19, ADAM12, PHEX	1045	183	12983	1.22203	1	0.917158	99.6945
GOTERM_MF_FAT	GO:0070011~peptidase activity, acting on L-amino acid peptides	45	3.07377	0.533181	CPO, DPP3, AEBP1, CPM, ADAMTSL3, ADAMTS16, PAMR1, MME, C1R, C1S, CTSL1, PCSK2, USP27X, CASP4, ECE1, HTRA1, TPP1, CASP7, KLKB1, PCSK6, PCSK5, NSF, USP13, KLK7, SPPL2A, PAPLN, CTSS, TMPRSS5, HPR, ADAMTS9, CTSO, PSEN2, THSD4, MEP1B, RELN, ADAMTS1, CTSC, NLN, PAPPA2, ADAM19, RHBDL3, TNFAIP3, ADAM12, PHEX, CTSH	1045	549	12983	1.01835	1	0.98337	99.9995
GOTERM_MF_FAT	GO:0008233~peptidase activity	46	3.14208	0.595335	CPO, DPP3, AEBP1, CPM, ADAMTSL3, ADAMTS16, PAMR1, APH1B, MME, C1R, C1S, CTSL1, PCSK2, USP27X, CASP4, ECE1, HTRA1, TPP1, CASP7, KLKB1, PCSK6, PCSK5, NSF, USP13, KLK7, SPPL2A, PAPLN, CTSS, TMPRSS5, HPR, ADAMTS9, CTSO, PSEN2, THSD4, MEP1B, RELN, ADAMTS1, CTSC, NLN, PAPPA2, ADAM19, RHBDL3, TNFAIP3, ADAM12, PHEX, CTSH	1045	574	12983	0.995645	1	0.989575	100
GOTERM_BP_FAT	GO:0006508~proteolysis	73	4.98634	0.954025	DPP3, AEBP1, HECW1, C1QC, TRIM5, USP27X, USP53, CASP4, TPP1, HTRA1, CASP7, CFH, NSF, USP13, C4B, HERC6, HERC5, SERPING1, CTSS, BRAP, C1QB, ADAMTS9, RNF133, F3, CTSO, PSEN2, ADAMTS1, CTSC, PIAS2, ADAM19, ADAM12, TNFAIP3, VSIG4, CTSH, CPO, CPM, C3, ADAMTS16, APH1B, CLU, PAMR1, UBA7, MME, C1R, C12ORF51, ZBTB16, C1S, CTSL1, PCSK2, SUMO1, ECE1, KLKB1, FBXO6, PCSK6, PCSK5, SRGN, KLK7, RNF144B, TMPRSS5,…	1100	1054	13528	0.851772	1	0.999998	100
Annotation Cluster 177	Enrichment Score: 0.33848424069083216
Category	Term	Count	%	PValue	Genes	List Total	Pop Hits	Pop Total	Fold Enrichment	Bonferroni	Benjamini	FDR
GOTERM_BP_FAT	GO:0030521~androgen receptor signaling pathway	5	0.34153	0.334964	AR, PIAS2, PPAP2A, BRCA1, PMEPA1	1100	36	13528	1.70808	1	0.9248	99.9462
GOTERM_BP_FAT	GO:0030522~intracellular receptor-mediated signaling pathway	8	0.546448	0.409174	AR, FLT1, RXRA, CYP26B1, PIAS2, PPAP2A, BRCA1, PMEPA1	1100	75	13528	1.31181	1	0.955477	99.9939
GOTERM_BP_FAT	GO:0030518~steroid hormone receptor signaling pathway	5	0.34153	0.70411	AR, PIAS2, PPAP2A, BRCA1, PMEPA1	1100	58	13528	1.06019	1	0.997558	100
Annotation Cluster 178	Enrichment Score: 0.3280295450983323
Category	Term	Count	%	PValue	Genes	List Total	Pop Hits	Pop Total	Fold Enrichment	Bonferroni	Benjamini	FDR
GOTERM_MF_FAT	GO:0004866~endopeptidase inhibitor activity	14	0.956284	0.38319	A2M, C3, C4B, CD109, CST3, PAPLN, SERPING1, TIMP3, A2ML1, SERPINI2, SERPINE2, CSTB, SERPINA3, CRIM1	1045	145	12983	1.19955	1	0.949081	99.9574
GOTERM_MF_FAT	GO:0030414~peptidase inhibitor activity	14	0.956284	0.460233	A2M, C3, C4B, CD109, CST3, PAPLN, SERPING1, TIMP3, A2ML1, SERPINI2, SERPINE2, CSTB, SERPINA3, CRIM1	1045	153	12983	1.13683	1	0.970244	99.995
GOTERM_MF_FAT	GO:0004867~serine-type endopeptidase inhibitor activity	9	0.614754	0.462971	A2M, SERPINE2, SERPINA3, CD109, PAPLN, SERPING1, A2ML1, CRIM1, SERPINI2	1045	92	12983	1.21538	1	0.97058	99.9954
GOTERM_MF_FAT	GO:0004857~enzyme inhibitor activity	22	1.50273	0.596948	TXNIP, A2M, C3, C4B, CST3, CD109, ANXA1, PAPLN, SERPING1, ANXA5, TIMP3, A2ML1, ANXA3, SERPINI2, GCKR, SERPINE2, PPP1R1B, GMFG, SERPINA3, CSTB, CRIM1, ANGPTL4	1045	270	12983	1.01232	1	0.98915	100
Annotation Cluster 179	Enrichment Score: 0.3259495504973523
Category	Term	Count	%	PValue	Genes	List Total	Pop Hits	Pop Total	Fold Enrichment	Bonferroni	Benjamini	FDR
GOTERM_BP_FAT	GO:0046890~regulation of lipid biosynthetic process	6	0.409836	0.301121	SORBS1, IGF2, ATP1A1, SOD1, SEC14L2, BRCA1	1100	45	13528	1.63976	1	0.905245	99.8655
GOTERM_BP_FAT	GO:0019218~regulation of steroid metabolic process	4	0.273224	0.568992	KCNMA1, ATP1A1, SOD1, SEC14L2	1100	36	13528	1.36646	1	0.988688	100
GOTERM_BP_FAT	GO:0050810~regulation of steroid biosynthetic process	3	0.204918	0.614193	ATP1A1, SOD1, SEC14L2	1100	25	13528	1.47578	1	0.992933	100
Annotation Cluster 180	Enrichment Score: 0.32567994233422043
Category	Term	Count	%	PValue	Genes	List Total	Pop Hits	Pop Total	Fold Enrichment	Bonferroni	Benjamini	FDR
GOTERM_BP_FAT	GO:0001836~release of cytochrome c from mitochondria	4	0.273224	0.240738	BCL2, CASP7, CLU, SMAD3	1100	21	13528	2.34251	1	0.856934	99.3794
GOTERM_BP_FAT	GO:0008637~apoptotic mitochondrial changes	4	0.273224	0.466625	BCL2, CASP7, CLU, SMAD3	1100	31	13528	1.58686	1	0.971546	99.9991
GOTERM_BP_FAT	GO:0007005~mitochondrion organization	8	0.546448	0.93853	P2RX7, TSPO, MSTO1, BCL2, CASP7, CLU, SMAD3, CXADR	1100	138	13528	0.712938	1	0.999995	100
Annotation Cluster 181	Enrichment Score: 0.32369614517169276
Category	Term	Count	%	PValue	Genes	List Total	Pop Hits	Pop Total	Fold Enrichment	Bonferroni	Benjamini	FDR
GOTERM_BP_FAT	GO:0050886~endocrine process	4	0.273224	0.286024	ECE1, TBX3, EDN1, PCSK5	1100	23	13528	2.13881	1	0.894331	99.8005
GOTERM_BP_FAT	GO:0001990~regulation of systemic arterial blood pressure by hormone	3	0.204918	0.491639	ECE1, EDN1, PCSK5	1100	20	13528	1.84473	1	0.97705	99.9996
GOTERM_BP_FAT	GO:0003073~regulation of systemic arterial blood pressure	4	0.273224	0.549489	ECE1, EDN1, ENG, PCSK5	1100	35	13528	1.40551	1	0.986364	100
GOTERM_BP_FAT	GO:0003044~regulation of systemic arterial blood pressure mediated by a chemical signal	3	0.204918	0.656458	ECE1, EDN1, PCSK5	1100	27	13528	1.36646	1	0.995671	100
Annotation Cluster 182	Enrichment Score: 0.32029938828721327
Category	Term	Count	%	PValue	Genes	List Total	Pop Hits	Pop Total	Fold Enrichment	Bonferroni	Benjamini	FDR
GOTERM_BP_FAT	GO:0007616~long-term memory	3	0.204918	0.254352	GRIA1, TACR1, SNAP25	1100	12	13528	3.07455	1	0.869175	99.5556
GOTERM_BP_FAT	GO:0007613~memory	4	0.273224	0.624261	GRIA1, TACR1, PSEN2, SNAP25	1100	39	13528	1.26135	1	0.993532	100
GOTERM_BP_FAT	GO:0007611~learning or memory	9	0.614754	0.689128	PRKCA, GRM4, GRIA1, TACR1, PSEN2, AFF2, ATP1A2, SNAP25, AMPH	1100	111	13528	0.99715	1	0.997047	100
Annotation Cluster 183	Enrichment Score: 0.3180917744529142
Category	Term	Count	%	PValue	Genes	List Total	Pop Hits	Pop Total	Fold Enrichment	Bonferroni	Benjamini	FDR
GOTERM_BP_FAT	GO:0010553~negative regulation of specific transcription from RNA polymerase II promoter	6	0.409836	0.237389	PPARA, RXRA, HEY2, SMAD3, TBL1X, ENG	1100	41	13528	1.79973	1	0.854015	99.3269
GOTERM_MF_FAT	GO:0003704~specific RNA polymerase II transcription factor activity	6	0.409836	0.261923	GLIS3, NOTCH2, PPARA, RXRA, SMAD3, SOX9	1045	43	12983	1.73357	1	0.892871	99.2392
GOTERM_BP_FAT	GO:0032582~negative regulation of gene-specific transcription	6	0.409836	0.350496	PPARA, RXRA, HEY2, SMAD3, TBL1X, ENG	1100	48	13528	1.53727	1	0.932252	99.9652
GOTERM_BP_FAT	GO:0010551~regulation of specific transcription from RNA polymerase II promoter	9	0.614754	0.499453	PPARA, NOTCH1, RXRA, HEY2, SMAD3, NFKBIA, TBL1X, ENG, TCF7L2	1100	94	13528	1.17749	1	0.978219	99.9997
GOTERM_BP_FAT	GO:0032583~regulation of gene-specific transcription	11	0.751366	0.656933	PPARA, NOTCH1, RXRA, HEY2, SMAD3, NFKBIA, RORB, IGF2, TBL1X, ENG, TCF7L2	1100	134	13528	1.00955	1	0.995637	100
GOTERM_MF_FAT	GO:0010843~promoter binding	5	0.34153	0.68306	RXRA, SMAD3, TBL1X, TCF12, ZFHX3	1045	57	12983	1.08982	1	0.995235	100
GOTERM_BP_FAT	GO:0010552~positive regulation of specific transcription from RNA polymerase II promoter	5	0.34153	0.690959	NOTCH1, SMAD3, NFKBIA, ENG, TCF7L2	1100	57	13528	1.07879	1	0.997087	100
GOTERM_BP_FAT	GO:0043193~positive regulation of gene-specific transcription	6	0.409836	0.845322	NOTCH1, SMAD3, NFKBIA, RORB, ENG, TCF7L2	1100	87	13528	0.84815	1	0.999805	100
Annotation Cluster 184	Enrichment Score: 0.307798665597303
Category	Term	Count	%	PValue	Genes	List Total	Pop Hits	Pop Total	Fold Enrichment	Bonferroni	Benjamini	FDR
GOTERM_MF_FAT	GO:0008081~phosphoric diester hydrolase activity	10	0.68306	0.232238	C3AR1, PDE7B, PLCH2, PLCD3, PLCD1, PDE8B, PDE4D, PDE10A, PDE3A, GPCPD1	1045	84	12983	1.47904	1	0.871198	98.5667
GOTERM_MF_FAT	GO:0004435~phosphoinositide phospholipase C activity	4	0.273224	0.32606	C3AR1, PLCH2, PLCD3, PLCD1	1045	25	12983	1.98783	1	0.924634	99.8234
GOTERM_MF_FAT	GO:0004629~phospholipase C activity	4	0.273224	0.459751	C3AR1, PLCH2, PLCD3, PLCD1	1045	31	12983	1.60309	1	0.971134	99.9949
GOTERM_MF_FAT	GO:0004620~phospholipase activity	5	0.34153	0.909673	C3AR1, PRDX6, PLCH2, PLCD3, PLCD1	1045	83	12983	0.748429	1	0.999953	100
GOTERM_MF_FAT	GO:0016298~lipase activity	6	0.409836	0.912785	C3AR1, PRDX6, PLCH2, ABHD6, PLCD3, PLCD1	1045	100	12983	0.745435	1	0.999958	100
Annotation Cluster 185	Enrichment Score: 0.30365891108239623
Category	Term	Count	%	PValue	Genes	List Total	Pop Hits	Pop Total	Fold Enrichment	Bonferroni	Benjamini	FDR
GOTERM_BP_FAT	GO:0048592~eye morphogenesis	8	0.546448	0.327604	CRB1, PVRL3, NTRK2, RORB, GAS1, GLI3, EPHB1, DSCAM	1100	69	13528	1.42588	1	0.920733	99.9341
GOTERM_BP_FAT	GO:0042462~eye photoreceptor cell development	3	0.204918	0.491639	CRB1, NTRK2, RORB	1100	20	13528	1.84473	1	0.97705	99.9996
GOTERM_BP_FAT	GO:0001754~eye photoreceptor cell differentiation	3	0.204918	0.518049	CRB1, NTRK2, RORB	1100	21	13528	1.75688	1	0.981803	99.9999
GOTERM_BP_FAT	GO:0042461~photoreceptor cell development	3	0.204918	0.591609	CRB1, NTRK2, RORB	1100	24	13528	1.53727	1	0.991043	100
GOTERM_BP_FAT	GO:0046530~photoreceptor cell differentiation	3	0.204918	0.614193	CRB1, NTRK2, RORB	1100	25	13528	1.47578	1	0.992933	100
Annotation Cluster 186	Enrichment Score: 0.2948084529539951
Category	Term	Count	%	PValue	Genes	List Total	Pop Hits	Pop Total	Fold Enrichment	Bonferroni	Benjamini	FDR
GOTERM_BP_FAT	GO:0005979~regulation of glycogen biosynthetic process	3	0.204918	0.316604	PPP1R3C, SORBS1, IGF2	1100	14	13528	2.63532	1	0.914982	99.9111
GOTERM_BP_FAT	GO:0010962~regulation of glucan biosynthetic process	3	0.204918	0.316604	PPP1R3C, SORBS1, IGF2	1100	14	13528	2.63532	1	0.914982	99.9111
GOTERM_BP_FAT	GO:0032885~regulation of polysaccharide biosynthetic process	3	0.204918	0.316604	PPP1R3C, SORBS1, IGF2	1100	14	13528	2.63532	1	0.914982	99.9111
GOTERM_BP_FAT	GO:0032881~regulation of polysaccharide metabolic process	3	0.204918	0.347333	PPP1R3C, SORBS1, IGF2	1100	15	13528	2.45964	1	0.930785	99.9619
GOTERM_BP_FAT	GO:0043255~regulation of carbohydrate biosynthetic process	3	0.204918	0.518049	PPP1R3C, SORBS1, IGF2	1100	21	13528	1.75688	1	0.981803	99.9999
GOTERM_BP_FAT	GO:0043467~regulation of generation of precursor metabolites and energy	3	0.204918	0.712798	PPP1R3C, SORBS1, IGF2	1100	30	13528	1.22982	1	0.997806	100
GOTERM_BP_FAT	GO:0010906~regulation of glucose metabolic process	3	0.204918	0.789366	PPP1R3C, SORBS1, IGF2	1100	35	13528	1.05413	1	0.999348	100
GOTERM_BP_FAT	GO:0010675~regulation of cellular carbohydrate metabolic process	3	0.204918	0.826145	PPP1R3C, SORBS1, IGF2	1100	38	13528	0.970909	1	0.999693	100
GOTERM_BP_FAT	GO:0006109~regulation of carbohydrate metabolic process	3	0.204918	0.837057	PPP1R3C, SORBS1, IGF2	1100	39	13528	0.946014	1	0.999763	100
Annotation Cluster 187	Enrichment Score: 0.2922418067464483
Category	Term	Count	%	PValue	Genes	List Total	Pop Hits	Pop Total	Fold Enrichment	Bonferroni	Benjamini	FDR
GOTERM_BP_FAT	GO:0048002~antigen processing and presentation of peptide antigen	4	0.273224	0.400312	MR1, TAPBPL, CD74, B2M	1100	28	13528	1.75688	1	0.952535	99.992
GOTERM_BP_FAT	GO:0002474~antigen processing and presentation of peptide antigen via MHC class I	3	0.204918	0.407231	MR1, TAPBPL, B2M	1100	17	13528	2.17027	1	0.954825	99.9936
GOTERM_BP_FAT	GO:0019882~antigen processing and presentation	6	0.409836	0.814769	AZGP1, MR1, HLA-DMB, TAPBPL, CD74, B2M	1100	83	13528	0.889025	1	0.999607	100
Annotation Cluster 188	Enrichment Score: 0.2822519826035151
Category	Term	Count	%	PValue	Genes	List Total	Pop Hits	Pop Total	Fold Enrichment	Bonferroni	Benjamini	FDR
GOTERM_BP_FAT	GO:0003007~heart morphogenesis	9	0.614754	0.239691	MSX2, DLC1, TBX3, RXRA, TGFBR3, MYH7, ADAMTS1, ENG, TGFB2	1100	73	13528	1.51621	1	0.856589	99.3634
GOTERM_BP_FAT	GO:0055010~ventricular cardiac muscle morphogenesis	3	0.204918	0.543528	RXRA, TGFBR3, MYH7	1100	22	13528	1.67702	1	0.985629	99.9999
GOTERM_BP_FAT	GO:0060415~muscle tissue morphogenesis	3	0.204918	0.656458	RXRA, TGFBR3, MYH7	1100	27	13528	1.36646	1	0.995671	100
GOTERM_BP_FAT	GO:0055008~cardiac muscle tissue morphogenesis	3	0.204918	0.656458	RXRA, TGFBR3, MYH7	1100	27	13528	1.36646	1	0.995671	100
GOTERM_BP_FAT	GO:0048738~cardiac muscle tissue development	5	0.34153	0.690959	RXRA, TGFBR3, MYH7, CXADR, TGFB2	1100	57	13528	1.07879	1	0.997087	100
Annotation Cluster 189	Enrichment Score: 0.2758135566217024
Category	Term	Count	%	PValue	Genes	List Total	Pop Hits	Pop Total	Fold Enrichment	Bonferroni	Benjamini	FDR
GOTERM_BP_FAT	GO:0050999~regulation of nitric-oxide synthase activity	3	0.204918	0.377583	EGFR, IGF2, ENG	1100	16	13528	2.30591	1	0.943659	99.9841
GOTERM_BP_FAT	GO:0032768~regulation of monooxygenase activity	3	0.204918	0.614193	EGFR, IGF2, ENG	1100	25	13528	1.47578	1	0.992933	100
GOTERM_BP_FAT	GO:0051341~regulation of oxidoreductase activity	4	0.273224	0.641567	EGFR, EDN1, IGF2, ENG	1100	40	13528	1.22982	1	0.99474	100
Annotation Cluster 190	Enrichment Score: 0.27475330268478154
Category	Term	Count	%	PValue	Genes	List Total	Pop Hits	Pop Total	Fold Enrichment	Bonferroni	Benjamini	FDR
GOTERM_BP_FAT	GO:0046324~regulation of glucose import	4	0.273224	0.508975	PRKCA, SLC1A2, SORBS1, IGF2	1100	33	13528	1.49069	1	0.980071	99.9998
GOTERM_BP_FAT	GO:0010827~regulation of glucose transport	4	0.273224	0.529476	PRKCA, SLC1A2, SORBS1, IGF2	1100	34	13528	1.44684	1	0.983562	99.9999
GOTERM_BP_FAT	GO:0010828~positive regulation of glucose transport	3	0.204918	0.543528	SLC1A2, SORBS1, IGF2	1100	22	13528	1.67702	1	0.985629	99.9999
GOTERM_BP_FAT	GO:0046326~positive regulation of glucose import	3	0.204918	0.543528	SLC1A2, SORBS1, IGF2	1100	22	13528	1.67702	1	0.985629	99.9999
Annotation Cluster 191	Enrichment Score: 0.2630326263537437
Category	Term	Count	%	PValue	Genes	List Total	Pop Hits	Pop Total	Fold Enrichment	Bonferroni	Benjamini	FDR
GOTERM_BP_FAT	GO:0015908~fatty acid transport	4	0.273224	0.400312	SLC25A20, PPARA, PLIN2, ANXA1	1100	28	13528	1.75688	1	0.952535	99.992
GOTERM_BP_FAT	GO:0015909~long-chain fatty acid transport	3	0.204918	0.518049	SLC25A20, PLIN2, ANXA1	1100	21	13528	1.75688	1	0.981803	99.9999
GOTERM_BP_FAT	GO:0015718~monocarboxylic acid transport	4	0.273224	0.783668	SLC25A20, PPARA, PLIN2, ANXA1	1100	50	13528	0.983855	1	0.999274	100
Annotation Cluster 192	Enrichment Score: 0.2622707326050905
Category	Term	Count	%	PValue	Genes	List Total	Pop Hits	Pop Total	Fold Enrichment	Bonferroni	Benjamini	FDR
GOTERM_BP_FAT	GO:0044264~cellular polysaccharide metabolic process	6	0.409836	0.433191	CSGALNACT1, PPP1R3C, GLT25D2, PYGL, PHKA1, GYG2	1100	53	13528	1.39225	1	0.962924	99.9972
GOTERM_BP_FAT	GO:0006112~energy reserve metabolic process	5	0.34153	0.466552	PPP1R3C, PYGL, LEPR, PHKA1, GYG2	1100	43	13528	1.43002	1	0.971677	99.9991
GOTERM_BP_FAT	GO:0005977~glycogen metabolic process	4	0.273224	0.549489	PPP1R3C, PYGL, PHKA1, GYG2	1100	35	13528	1.40551	1	0.986364	100
GOTERM_BP_FAT	GO:0044042~glucan metabolic process	4	0.273224	0.568992	PPP1R3C, PYGL, PHKA1, GYG2	1100	36	13528	1.36646	1	0.988688	100
GOTERM_BP_FAT	GO:0006073~cellular glucan metabolic process	4	0.273224	0.568992	PPP1R3C, PYGL, PHKA1, GYG2	1100	36	13528	1.36646	1	0.988688	100
GOTERM_BP_FAT	GO:0015980~energy derivation by oxidation of organic compounds	11	0.751366	0.742377	NDUFV3, PPP1R3C, SLC1A3, UQCR11, PYGL, LEPR, PHKA1, CS, GYG2, NFATC4, CAT	1100	144	13528	0.939444	1	0.998573	100
Annotation Cluster 193	Enrichment Score: 0.2450427907969824
Category	Term	Count	%	PValue	Genes	List Total	Pop Hits	Pop Total	Fold Enrichment	Bonferroni	Benjamini	FDR
GOTERM_BP_FAT	GO:0051258~protein polymerization	8	0.546448	0.09935	CTTNBP2, MSTO1, TUBB2B, WASF3, GSN, ANG, PREX1, TUBB6	1100	49	13528	2.00787	1	0.632393	85.499
GOTERM_BP_FAT	GO:0043623~cellular protein complex assembly	14	0.956284	0.56056	MSTO1, SNAP91, TUBB2B, WASF3, GRIK2, PREX1, MLH1, SMAD3, TGFB1, CTTNBP2, PTK2B, GSN, ANG, TUBB6	1100	162	13528	1.06281	1	0.987692	100
GOTERM_BP_FAT	GO:0065003~macromolecular complex assembly	51	3.48361	0.74152	WASF3, TUBB2B, GLRA1, GRIK2, PREX1, GJA1, MLH1, TGFB1, SLC7A7, HIST2H4B, CTTNBP2, TRIM5, ANG, GSN, SH3BGR, TUBB6, H2AFY, ANGPT1, FAS, CAT, SYK, HIST1H1E, KCND2, MPP6, COLEC12, STOM, VAMP8, MDM4, PARVA, SNAP91, BLM, AASS, ABCA1, RIMS1, CD74, IGF1R, TNFRSF1A, HIST1H4A, PTK2B, HIST1H4B, ALOX5AP, TGM2, HIST1H4C, HIST1H4D, ANGPTL4, MSTO1, GABRA6, SMAD3, GTF2A1L, ANXA5, TRIM22, P2RX4, VWF, P2RX7, HIST1…	1100	665	13528	0.943169	1	0.998562	100
GOTERM_BP_FAT	GO:0043933~macromolecular complex subunit organization	52	3.55191	0.844748	WASF3, TUBB2B, GLRA1, GRIK2, PREX1, GJA1, MLH1, TGFB1, SLC7A7, HIST2H4B, CTTNBP2, TRIM5, ANG, GSN, SH3BGR, TUBB6, H2AFY, ANGPT1, FAS, CAT, SYK, HIST1H1E, KCND2, MPP6, COLEC12, STOM, SYCP3, VAMP8, MDM4, PARVA, SNAP91, BLM, AASS, ABCA1, RIMS1, CD74, IGF1R, TNFRSF1A, HIST1H4A, PTK2B, HIST1H4B, ALOX5AP, TGM2, HIST1H4C, HIST1H4D, ANGPTL4, MSTO1, GABRA6, SMAD3, GTF2A1L, ANXA5, TRIM22, P2RX4, VWF, P2RX7…	1100	710	13528	0.900712	1	0.999804	100
GOTERM_BP_FAT	GO:0034622~cellular macromolecular complex assembly	18	1.22951	0.978959	HIST1H1E, SNAP91, MSTO1, WASF3, TUBB2B, GRIK2, PREX1, MLH1, SMAD3, TGFB1, HIST2H4B, CTTNBP2, HIST1H4A, ANG, HIST1H4B, PTK2B, GSN, TUBB6, H2AFY, HIST1H4C, HIST1H3E, HIST1H4D	1100	318	13528	0.696123	1	1	100
GOTERM_BP_FAT	GO:0034621~cellular macromolecular complex subunit organization	19	1.29781	0.991603	HIST1H1E, SNAP91, MSTO1, WASF3, TUBB2B, GRIK2, PREX1, MLH1, SMAD3, TGFB1, HIST2H4B, CTTNBP2, SYCP3, HIST1H4A, ANG, HIST1H4B, PTK2B, GSN, TUBB6, H2AFY, HIST1H4C, HIST1H3E, HIST1H4D	1100	357	13528	0.654525	1	1	100
Annotation Cluster 194	Enrichment Score: 0.24502859543615066
Category	Term	Count	%	PValue	Genes	List Total	Pop Hits	Pop Total	Fold Enrichment	Bonferroni	Benjamini	FDR
GOTERM_BP_FAT	GO:0031018~endocrine pancreas development	3	0.204918	0.407231	CLU, NEUROD1, NKX2-2	1100	17	13528	2.17027	1	0.954825	99.9936
GOTERM_BP_FAT	GO:0031016~pancreas development	4	0.273224	0.549489	CLU, NEUROD1, TCF7L2, NKX2-2	1100	35	13528	1.40551	1	0.986364	100
GOTERM_BP_FAT	GO:0035270~endocrine system development	5	0.34153	0.822459	CLU, NEUROD1, GLI2, NKX2-2, GLI1	1100	69	13528	0.891173	1	0.999668	100
Annotation Cluster 195	Enrichment Score: 0.23258106410209853
Category	Term	Count	%	PValue	Genes	List Total	Pop Hits	Pop Total	Fold Enrichment	Bonferroni	Benjamini	FDR
GOTERM_BP_FAT	GO:0000082~G1/S transition of mitotic cell cycle	7	0.478142	0.301869	EGFR, CAMK2G, BCL2, ID4, PPP3CA, RHOU, NFATC1	1100	56	13528	1.53727	1	0.90552	99.8682
GOTERM_BP_FAT	GO:0051329~interphase of mitotic cell cycle	10	0.68306	0.460905	EGFR, BLM, CAMK2G, BCL2, ID4, TPD52L1, PPP3CA, RHOU, FOXN3, NFATC1	1100	103	13528	1.194	1	0.970251	99.9989
GOTERM_BP_FAT	GO:0051325~interphase	10	0.68306	0.495977	EGFR, BLM, CAMK2G, BCL2, ID4, TPD52L1, PPP3CA, RHOU, FOXN3, NFATC1	1100	106	13528	1.16021	1	0.977747	99.9997
GOTERM_BP_FAT	GO:0022403~cell cycle phase	21	1.43443	0.997051	EGFR, ARHGEF2, TUBB2B, BLM, CAMK2G, MLH1, TPD52L1, RHOU, FOXN3, WEE1, SYCP3, SPAG5, BCL2, CYP26B1, ID4, RAD54B, PIWIL4, PPP3CA, HAUS8, NEK6, NFATC1	1100	414	13528	0.623821	1	1	100
GOTERM_BP_FAT	GO:0000278~mitotic cell cycle	17	1.1612	0.998815	EGFR, ARHGEF2, TUBB2B, BLM, CAMK2G, TPD52L1, RHOU, FOXN3, WEE1, SPAG5, BCL2, ID4, HAUS8, PPP3CA, NEK6, UBE2E1, NFATC1	1100	370	13528	0.565052	1	1	100
Annotation Cluster 196	Enrichment Score: 0.23058137006784007
Category	Term	Count	%	PValue	Genes	List Total	Pop Hits	Pop Total	Fold Enrichment	Bonferroni	Benjamini	FDR
GOTERM_MF_FAT	GO:0015297~antiporter activity	7	0.478142	0.469131	SLC9A9, SLC24A4, SLC24A6, SLC4A4, SLC7A11, SLC9A1, SLC46A2	1045	68	12983	1.27893	1	0.971949	99.9962
GOTERM_MF_FAT	GO:0015299~solute:hydrogen antiporter activity	3	0.204918	0.562303	SLC9A9, SLC9A1, SLC46A2	1045	23	12983	1.62051	1	0.986444	99.9998
GOTERM_MF_FAT	GO:0015300~solute:solute antiporter activity	5	0.34153	0.640901	SLC9A9, SLC4A4, SLC7A11, SLC9A1, SLC46A2	1045	54	12983	1.15036	1	0.992595	100
GOTERM_MF_FAT	GO:0015298~solute:cation antiporter activity	3	0.204918	0.707325	SLC9A9, SLC9A1, SLC46A2	1045	30	12983	1.24239	1	0.996555	100
Annotation Cluster 197	Enrichment Score: 0.22667029385722828
Category	Term	Count	%	PValue	Genes	List Total	Pop Hits	Pop Total	Fold Enrichment	Bonferroni	Benjamini	FDR
GOTERM_BP_FAT	GO:0001933~negative regulation of protein amino acid phosphorylation	5	0.34153	0.259873	PRKCA, PSEN2, IGFBP3, ENG, TGFB1	1100	32	13528	1.92159	1	0.874305	99.6125
GOTERM_BP_FAT	GO:0042326~negative regulation of phosphorylation	5	0.34153	0.50263	PRKCA, PSEN2, IGFBP3, ENG, TGFB1	1100	45	13528	1.36646	1	0.978852	99.9997
GOTERM_BP_FAT	GO:0010563~negative regulation of phosphorus metabolic process	5	0.34153	0.554602	PRKCA, PSEN2, IGFBP3, ENG, TGFB1	1100	48	13528	1.28106	1	0.987016	100
GOTERM_BP_FAT	GO:0045936~negative regulation of phosphate metabolic process	5	0.34153	0.554602	PRKCA, PSEN2, IGFBP3, ENG, TGFB1	1100	48	13528	1.28106	1	0.987016	100
GOTERM_BP_FAT	GO:0051248~negative regulation of protein metabolic process	14	0.956284	0.76052	PRKCA, A2M, PTPN3, SERPING1, IGF2, TIMP3, TGFB1, IRAK3, ANG, PSEN2, MDM4, ENG, IGFBP3, UBE2E1	1100	187	13528	0.920719	1	0.998924	100
GOTERM_BP_FAT	GO:0032269~negative regulation of cellular protein metabolic process	12	0.819672	0.874287	PRKCA, A2M, PTPN3, ANG, PSEN2, SERPING1, IGF2, IGFBP3, ENG, TIMP3, TGFB1, UBE2E1	1100	180	13528	0.819879	1	0.999914	100
GOTERM_BP_FAT	GO:0031400~negative regulation of protein modification process	6	0.409836	0.969549	PRKCA, PSEN2, IGFBP3, ENG, TGFB1, UBE2E1	1100	119	13528	0.620076	1	1	100
Annotation Cluster 198	Enrichment Score: 0.22504090260186607
Category	Term	Count	%	PValue	Genes	List Total	Pop Hits	Pop Total	Fold Enrichment	Bonferroni	Benjamini	FDR
GOTERM_BP_FAT	GO:0006302~double-strand break repair	9	0.614754	0.127786	BLM, APLF, BRE, MLH1, RAD54B, SOD1, NHEJ1, BRCA1, CIB1	1100	62	13528	1.78522	1	0.701469	91.978
GOTERM_BP_FAT	GO:0033554~cellular response to stress	43	2.93716	0.756208	WNT5A, ZAK, ADORA2B, APLF, BLM, UNG, MLH1, SUMO1, LAMB2, MDFIC, PCBP4, BCL2, GAB1, FBXO6, BCL6, CAT, PMS2CL, MYOF, MAP2K6, CIB1, MT3, FGD4, SYK, POLI, NUDT1, TNIK, ARHGEF6, RXRA, CHST3, IFI16, SOD1, BRCA1, FOXN3, EYA2, NUPR1, PRDX6, BRE, RAD54B, PARP3, PARP4, NHEJ1, MAP3K12, BARD1	1100	566	13528	0.934314	1	0.998848	100
GOTERM_BP_FAT	GO:0006974~response to DNA damage stimulus	26	1.77596	0.869271	BLM, APLF, ZAK, UNG, MLH1, SUMO1, PCBP4, FBXO6, BCL6, PMS2CL, MAP2K6, CIB1, NUDT1, POLI, IFI16, SOD1, FOXN3, BRCA1, EYA2, NUPR1, BRE, RAD54B, PARP3, PARP4, NHEJ1, BARD1	1100	373	13528	0.857246	1	0.999899	100
GOTERM_BP_FAT	GO:0006281~DNA repair	19	1.29781	0.892711	POLI, NUDT1, BLM, APLF, UNG, MLH1, SOD1, BRCA1, SUMO1, EYA2, FBXO6, BRE, PARP3, RAD54B, PARP4, PMS2CL, NHEJ1, BARD1, CIB1	1100	284	13528	0.822766	1	0.999952	100
GOTERM_BP_FAT	GO:0006259~DNA metabolic process	24	1.63934	0.99955	POLI, NUDT1, BLM, APLF, UNG, MLH1, TOP1MT, RBBP7, SOD1, BRCA1, SUMO1, EYA2, CTGF, FBXO6, BRE, PARP3, RAD54B, PIWIL4, PARP4, PMS2CL, NHEJ1, FLJ45950, BARD1, CIB1	1100	506	13528	0.583313	1	1	100
Annotation Cluster 199	Enrichment Score: 0.21683236272562617
Category	Term	Count	%	PValue	Genes	List Total	Pop Hits	Pop Total	Fold Enrichment	Bonferroni	Benjamini	FDR
GOTERM_MF_FAT	GO:0016712~oxidoreductase activity, acting on paired donors, with incorporation or reduction of molecular oxygen, reduced flavin or flavoprotein as one donor, and incorporation of one atom of oxygen	4	0.273224	0.438093	CYP2U1, CYP2J2, TBXAS1, CYP4F11	1045	30	12983	1.65652	1	0.965605	99.9905
GOTERM_MF_FAT	GO:0046906~tetrapyrrole binding	11	0.751366	0.595567	CYP2U1, CYBB, CYP39A1, CYP2J2, TBXAS1, CUBN, MMACHC, CYP26B1, CYP4F11, CAT, CBS	1045	129	12983	1.0594	1	0.989394	100
GOTERM_MF_FAT	GO:0070330~aromatase activity	3	0.204918	0.608434	CYP2U1, CYP2J2, CYP4F11	1045	25	12983	1.49087	1	0.989821	100
GOTERM_MF_FAT	GO:0005506~iron ion binding	24	1.63934	0.676746	CYP2U1, PHYHD1, TBXAS1, CYP2J2, EGLN3, CYP4F11, BBOX1, ISCA1, CYBB, CYP39A1, CYB561D1, P4HA2, C5ORF4, PLOD2, PAPL, CYP26B1, CYBRD1, HEPH, LEPREL1, PPP3CA, ASPH, CAT, SLC40A1, CBS	1045	308	12983	0.968098	1	0.994889	100
GOTERM_MF_FAT	GO:0020037~heme binding	9	0.614754	0.766834	CYP2U1, CYBB, CYP39A1, CYP2J2, TBXAS1, CYP26B1, CYP4F11, CAT, CBS	1045	121	12983	0.924093	1	0.99851	100
Annotation Cluster 200	Enrichment Score: 0.21111546653178193
Category	Term	Count	%	PValue	Genes	List Total	Pop Hits	Pop Total	Fold Enrichment	Bonferroni	Benjamini	FDR
GOTERM_BP_FAT	GO:0006351~transcription, DNA-dependent	24	1.63934	0.593765	MAF, PPARA, AR, CEBPB, THRB, CEBPD, KLF11, SOX5, CREB5, GTF2A1L, PAX3, CBFB, ELL2, ZNF217, TCEA3, ANG, TRPS1, NFAT5, HIF3A, POU3F4, ETV1, NFATC4, ZFHX3, NFATC1	1100	292	13528	1.01081	1	0.991231	100
GOTERM_BP_FAT	GO:0032774~RNA biosynthetic process	24	1.63934	0.620472	MAF, PPARA, AR, CEBPB, THRB, CEBPD, KLF11, SOX5, CREB5, GTF2A1L, PAX3, CBFB, ELL2, ZNF217, TCEA3, ANG, TRPS1, NFAT5, HIF3A, POU3F4, ETV1, NFATC4, ZFHX3, NFATC1	1100	296	13528	0.99715	1	0.993282	100
GOTERM_BP_FAT	GO:0006366~transcription from RNA polymerase II promoter	19	1.29781	0.631418	MAF, PPARA, CEBPB, CEBPD, KLF11, SOX5, CREB5, GTF2A1L, PAX3, CBFB, ELL2, TRPS1, NFAT5, HIF3A, POU3F4, ETV1, NFATC4, ZFHX3, NFATC1	1100	234	13528	0.99857	1	0.9941	100
Annotation Cluster 201	Enrichment Score: 0.20547705036160765
Category	Term	Count	%	PValue	Genes	List Total	Pop Hits	Pop Total	Fold Enrichment	Bonferroni	Benjamini	FDR
GOTERM_MF_FAT	GO:0042277~peptide binding	20	1.36612	0.277596	GPR83, C3AR1, PRLHR, OPRK1, LEPR, TACR1, NFKBIA, MME, HLA-DMB, CTSL1, SORCS2, SSR1, EDNRB, IGF1R, ECE1, TPP1, ANG, BRE, PCSK5, GHR	1045	203	12983	1.22403	1	0.905685	99.4611
GOTERM_MF_FAT	GO:0008188~neuropeptide receptor activity	4	0.273224	0.634502	GPR83, PRLHR, TACR1, SORCS2	1045	40	12983	1.24239	1	0.992104	100
GOTERM_MF_FAT	GO:0042923~neuropeptide binding	4	0.273224	0.651298	GPR83, PRLHR, TACR1, SORCS2	1045	41	12983	1.21209	1	0.993291	100
GOTERM_MF_FAT	GO:0008528~peptide receptor activity, G-protein coupled	7	0.478142	0.904679	GPR83, C3AR1, EDNRB, PRLHR, TACR1, OPRK1, SORCS2	1045	114	12983	0.762872	1	0.999945	100
GOTERM_MF_FAT	GO:0001653~peptide receptor activity	7	0.478142	0.904679	GPR83, C3AR1, EDNRB, PRLHR, TACR1, OPRK1, SORCS2	1045	114	12983	0.762872	1	0.999945	100
Annotation Cluster 202	Enrichment Score: 0.20405830663007254
Category	Term	Count	%	PValue	Genes	List Total	Pop Hits	Pop Total	Fold Enrichment	Bonferroni	Benjamini	FDR
GOTERM_BP_FAT	GO:0021543~pallium development	5	0.34153	0.520263	ASCL1, BBS2, ID4, RELN, GLI3	1100	46	13528	1.33676	1	0.982152	99.9999
GOTERM_BP_FAT	GO:0021537~telencephalon development	6	0.409836	0.616761	ASCL1, BBS2, SLC1A2, ID4, RELN, GLI3	1100	65	13528	1.13522	1	0.993032	100
GOTERM_BP_FAT	GO:0021987~cerebral cortex development	3	0.204918	0.761177	ASCL1, BBS2, RELN	1100	33	13528	1.11802	1	0.998929	100
Annotation Cluster 203	Enrichment Score: 0.19968834299623797
Category	Term	Count	%	PValue	Genes	List Total	Pop Hits	Pop Total	Fold Enrichment	Bonferroni	Benjamini	FDR
GOTERM_BP_FAT	GO:0045786~negative regulation of cell cycle	9	0.614754	0.336032	EGFR, FAM5B, TP53BP2, BCL2, SIPA1, SMAD3, BCL6, GAS1, TGFB1	1100	81	13528	1.36646	1	0.925235	99.9478
GOTERM_BP_FAT	GO:0010564~regulation of cell cycle process	9	0.614754	0.717431	PCBP4, EDN1, BCL6, PDE3A, IGF2, GAS1, NEK6, BRCA1, TGFB1	1100	114	13528	0.970909	1	0.997941	100
GOTERM_BP_FAT	GO:0051726~regulation of cell cycle	25	1.70765	0.750558	BLM, ZAK, EDN1, SIPA1, TGFB1, TGFB2, PCBP4, BCL2, FBXO6, BCL6, CABLES1, EGFR, TBX3, FAM5B, MADD, TP53BP2, HERC5, SMAD3, PDE3A, IGF2, GAS1, FOXN3, BRCA1, BRE, NEK6	1100	331	13528	0.928866	1	0.998726	100
GOTERM_BP_FAT	GO:0007346~regulation of mitotic cell cycle	10	0.68306	0.878419	EGFR, PCBP4, BCL2, EDN1, SMAD3, BCL6, IGF2, GAS1, NEK6, TGFB1	1100	152	13528	0.809091	1	0.999922	100
Annotation Cluster 204	Enrichment Score: 0.19385862799824868
Category	Term	Count	%	PValue	Genes	List Total	Pop Hits	Pop Total	Fold Enrichment	Bonferroni	Benjamini	FDR
GOTERM_BP_FAT	GO:0031047~gene silencing by RNA	4	0.273224	0.508975	MOV10, XPO5, SMAD3, PIWIL4	1100	33	13528	1.49069	1	0.980071	99.9998
GOTERM_BP_FAT	GO:0016458~gene silencing	5	0.34153	0.677397	MOV10, XPO5, SMAD3, PIWIL4, SOX6	1100	56	13528	1.09805	1	0.996501	100
GOTERM_BP_FAT	GO:0040029~regulation of gene expression, epigenetic	6	0.409836	0.760124	MOV10, SMAD3, H2AFY, IGF2, PIWIL4, BRCA1	1100	77	13528	0.9583	1	0.998925	100
Annotation Cluster 205	Enrichment Score: 0.17651048015385692
Category	Term	Count	%	PValue	Genes	List Total	Pop Hits	Pop Total	Fold Enrichment	Bonferroni	Benjamini	FDR
GOTERM_BP_FAT	GO:0006643~membrane lipid metabolic process	8	0.546448	0.490172	ST6GALNAC6, P2RX7, ST8SIA6, SGPP1, SPTLC3, ITGB8, ACER2, ST3GAL6	1100	81	13528	1.21464	1	0.976809	99.9996
GOTERM_BP_FAT	GO:0046467~membrane lipid biosynthetic process	4	0.273224	0.529476	ST6GALNAC6, P2RX7, ST8SIA6, SPTLC3	1100	34	13528	1.44684	1	0.983562	99.9999
GOTERM_BP_FAT	GO:0046519~sphingoid metabolic process	4	0.273224	0.719548	P2RX7, SGPP1, ITGB8, ACER2	1100	45	13528	1.09317	1	0.997999	100
GOTERM_BP_FAT	GO:0030148~sphingolipid biosynthetic process	3	0.204918	0.729775	ST6GALNAC6, P2RX7, SPTLC3	1100	31	13528	1.19015	1	0.998289	100
GOTERM_BP_FAT	GO:0006665~sphingolipid metabolic process	6	0.409836	0.73942	ST6GALNAC6, P2RX7, SGPP1, SPTLC3, ITGB8, ACER2	1100	75	13528	0.983855	1	0.99853	100
GOTERM_BP_FAT	GO:0006672~ceramide metabolic process	3	0.204918	0.866169	P2RX7, ITGB8, ACER2	1100	42	13528	0.878442	1	0.99989	100
Annotation Cluster 206	Enrichment Score: 0.17212326240712966
Category	Term	Count	%	PValue	Genes	List Total	Pop Hits	Pop Total	Fold Enrichment	Bonferroni	Benjamini	FDR
GOTERM_BP_FAT	GO:0032088~negative regulation of NF-kappaB transcription factor activity	3	0.204918	0.377583	IRAK3, NFKBIA, CAT	1100	16	13528	2.30591	1	0.943659	99.9841
GOTERM_BP_FAT	GO:0051090~regulation of transcription factor activity	9	0.614754	0.60547	IRAK3, SUMO1, TICAM1, NFKBIA, TGFBR3, TLR3, TLR4, CAT, TGFB1	1100	103	13528	1.0746	1	0.992168	100
GOTERM_BP_FAT	GO:0051098~regulation of binding	12	0.819672	0.707508	IRAK3, SUMO1, BLM, BCL2, TICAM1, SMAD3, NFKBIA, TGFBR3, TLR3, TLR4, CAT, TGFB1	1100	153	13528	0.964563	1	0.997657	100
GOTERM_BP_FAT	GO:0043433~negative regulation of transcription factor activity	4	0.273224	0.719548	IRAK3, SUMO1, NFKBIA, CAT	1100	45	13528	1.09317	1	0.997999	100
GOTERM_BP_FAT	GO:0051101~regulation of DNA binding	9	0.614754	0.776588	IRAK3, SUMO1, TICAM1, NFKBIA, TGFBR3, TLR3, TLR4, CAT, TGFB1	1100	121	13528	0.914741	1	0.999192	100
GOTERM_BP_FAT	GO:0043392~negative regulation of DNA binding	4	0.273224	0.794926	IRAK3, SUMO1, NFKBIA, CAT	1100	51	13528	0.964563	1	0.999409	100
GOTERM_BP_FAT	GO:0051100~negative regulation of binding	4	0.273224	0.868407	IRAK3, SUMO1, NFKBIA, CAT	1100	59	13528	0.833775	1	0.999897	100
Annotation Cluster 207	Enrichment Score: 0.16724809584934325
Category	Term	Count	%	PValue	Genes	List Total	Pop Hits	Pop Total	Fold Enrichment	Bonferroni	Benjamini	FDR
GOTERM_BP_FAT	GO:0010769~regulation of cell morphogenesis involved in differentiation	8	0.546448	0.436403	NRCAM, SEMA4F, NUMB, SMAD3, TGFBR3, CDH4, TGFB1, TGFB2	1100	77	13528	1.27773	1	0.963385	99.9975
GOTERM_BP_FAT	GO:0030516~regulation of axon extension	3	0.204918	0.491639	NRCAM, SEMA4F, CDH4	1100	20	13528	1.84473	1	0.97705	99.9996
GOTERM_BP_FAT	GO:0010975~regulation of neuron projection development	5	0.34153	0.830968	NRCAM, SEMA4F, NUMB, NTRK2, CDH4	1100	70	13528	0.878442	1	0.999727	100
GOTERM_BP_FAT	GO:0031344~regulation of cell projection organization	6	0.409836	0.858966	NRCAM, SEMA4F, NUMB, NTRK2, CDH4, ARAP1	1100	89	13528	0.829091	1	0.999864	100
GOTERM_BP_FAT	GO:0050770~regulation of axonogenesis	3	0.204918	0.952062	NRCAM, SEMA4F, CDH4	1100	57	13528	0.647273	1	0.999998	100
Annotation Cluster 208	Enrichment Score: 0.16709585860995127
Category	Term	Count	%	PValue	Genes	List Total	Pop Hits	Pop Total	Fold Enrichment	Bonferroni	Benjamini	FDR
GOTERM_BP_FAT	GO:0030258~lipid modification	7	0.478142	0.493652	PIK3CG, PIK3C2A, ADIPOR2, BDH2, PPAP2A, CPT1A, HADHB	1100	69	13528	1.24764	1	0.977298	99.9996
GOTERM_BP_FAT	GO:0019395~fatty acid oxidation	4	0.273224	0.624261	ADIPOR2, BDH2, CPT1A, HADHB	1100	39	13528	1.26135	1	0.993532	100
GOTERM_BP_FAT	GO:0034440~lipid oxidation	4	0.273224	0.624261	ADIPOR2, BDH2, CPT1A, HADHB	1100	39	13528	1.26135	1	0.993532	100
GOTERM_BP_FAT	GO:0006635~fatty acid beta-oxidation	3	0.204918	0.676161	BDH2, CPT1A, HADHB	1100	28	13528	1.31766	1	0.99646	100
GOTERM_BP_FAT	GO:0009062~fatty acid catabolic process	3	0.204918	0.802329	BDH2, CPT1A, HADHB	1100	36	13528	1.02485	1	0.999489	100
GOTERM_BP_FAT	GO:0044242~cellular lipid catabolic process	4	0.273224	0.952509	PRDX6, BDH2, CPT1A, HADHB	1100	76	13528	0.647273	1	0.999998	100
Annotation Cluster 209	Enrichment Score: 0.16171182113554422
Category	Term	Count	%	PValue	Genes	List Total	Pop Hits	Pop Total	Fold Enrichment	Bonferroni	Benjamini	FDR
GOTERM_BP_FAT	GO:0048610~reproductive cellular process	18	1.22951	0.16585	GLRA1, ZP2, MFGE8, PDE3A, ZBTB16, CENPI, TGFB1, BBS2, SYCP3, PTK2B, ANG, BCL2, FCGBP, PIWIL4, PPP2R2B, PPAP2A, PPAP2B, MGST1	1100	162	13528	1.36646	1	0.771893	96.479
GOTERM_BP_FAT	GO:0019953~sexual reproduction	36	2.45902	0.674799	GLRA1, ADCYAP1R1, LEPR, MLH1, ZBTB16, TGFB1, PAQR5, GLI1, CD9, ANG, PTK2B, BCL2, PVRL3, CYP26B1, QKI, BCL6, PIWIL4, SEPP1, PPAP2A, PPP2R2B, PPAP2B, ZP2, CCNI, SPTBN4, FUT10, MFGE8, PDE3A, CSDA, SOD1, BBS2, NOTCH1, SYCP3, ADAMTS1, UBXN8, FCGBP, BMPR1B	1100	458	13528	0.966669	1	0.996439	100
GOTERM_BP_FAT	GO:0032504~multicellular organism reproduction	35	2.39071	0.847598	ERBB2, LEPR, TACR1, ADCYAP1R1, MLH1, ZBTB16, TGFB1, PAQR5, TGFB2, GLI1, CTTNBP2, NPAS3, ANG, PTK2B, PPP1R1B, BCL2, CYP26B1, QKI, ANGPT1, BCL6, PIWIL4, PPAP2A, PPP2R2B, PPAP2B, EGFR, CCNI, PDE3A, CSDA, SOD1, CENPI, BBS2, NOTCH1, SYCP3, ADAMTS1, BMPR1B	1100	487	13528	0.883853	1	0.99981	100
GOTERM_BP_FAT	GO:0048609~reproductive process in a multicellular organism	35	2.39071	0.847598	ERBB2, LEPR, TACR1, ADCYAP1R1, MLH1, ZBTB16, TGFB1, PAQR5, TGFB2, GLI1, CTTNBP2, NPAS3, ANG, PTK2B, PPP1R1B, BCL2, CYP26B1, QKI, ANGPT1, BCL6, PIWIL4, PPAP2A, PPP2R2B, PPAP2B, EGFR, CCNI, PDE3A, CSDA, SOD1, CENPI, BBS2, NOTCH1, SYCP3, ADAMTS1, BMPR1B	1100	487	13528	0.883853	1	0.99981	100
GOTERM_BP_FAT	GO:0007276~gamete generation	26	1.77596	0.926162	LEPR, ADCYAP1R1, MLH1, ZBTB16, TGFB1, PAQR5, GLI1, PTK2B, ANG, BCL2, CYP26B1, QKI, BCL6, PIWIL4, PPP2R2B, PPAP2A, PPAP2B, CCNI, PDE3A, SOD1, CSDA, BBS2, NOTCH1, SYCP3, ADAMTS1, BMPR1B	1100	395	13528	0.809501	1	0.999989	100
GOTERM_BP_FAT	GO:0048232~male gamete generation	15	1.02459	0.995474	CCNI, ADCYAP1R1, MLH1, ZBTB16, SOD1, CSDA, GLI1, BBS2, NOTCH1, SYCP3, CYP26B1, QKI, BCL6, PIWIL4, PPP2R2B	1100	308	13528	0.598937	1	1	100
GOTERM_BP_FAT	GO:0007283~spermatogenesis	15	1.02459	0.995474	CCNI, ADCYAP1R1, MLH1, ZBTB16, SOD1, CSDA, GLI1, BBS2, NOTCH1, SYCP3, CYP26B1, QKI, BCL6, PIWIL4, PPP2R2B	1100	308	13528	0.598937	1	1	100
Annotation Cluster 210	Enrichment Score: 0.15490868297155413
Category	Term	Count	%	PValue	Genes	List Total	Pop Hits	Pop Total	Fold Enrichment	Bonferroni	Benjamini	FDR
GOTERM_MF_FAT	GO:0008238~exopeptidase activity	7	0.478142	0.592942	CPO, DPP3, CPM, AEBP1, TPP1, PHEX, CTSL1	1045	77	12983	1.12945	1	0.989474	99.9999
GOTERM_MF_FAT	GO:0004181~metallocarboxypeptidase activity	3	0.204918	0.608434	CPO, CPM, AEBP1	1045	25	12983	1.49087	1	0.989821	100
GOTERM_MF_FAT	GO:0004180~carboxypeptidase activity	3	0.204918	0.809942	CPO, CPM, AEBP1	1045	37	12983	1.00735	1	0.999251	100
GOTERM_MF_FAT	GO:0008235~metalloexopeptidase activity	3	0.204918	0.821647	CPO, CPM, AEBP1	1045	38	12983	0.980836	1	0.999415	100
Annotation Cluster 211	Enrichment Score: 0.13974720297193327
Category	Term	Count	%	PValue	Genes	List Total	Pop Hits	Pop Total	Fold Enrichment	Bonferroni	Benjamini	FDR
GOTERM_BP_FAT	GO:0030522~intracellular receptor-mediated signaling pathway	8	0.546448	0.409174	AR, FLT1, RXRA, CYP26B1, PIAS2, PPAP2A, BRCA1, PMEPA1	1100	75	13528	1.31181	1	0.955477	99.9939
GOTERM_MF_FAT	GO:0035257~nuclear hormone receptor binding	4	0.273224	0.953104	RXRA, PIAS2, TRIP6, BRCA1	1045	77	12983	0.645399	1	0.999995	100
GOTERM_MF_FAT	GO:0051427~hormone receptor binding	4	0.273224	0.976584	RXRA, PIAS2, TRIP6, BRCA1	1045	88	12983	0.564724	1	1	100
Annotation Cluster 212	Enrichment Score: 0.11559491454165978
Category	Term	Count	%	PValue	Genes	List Total	Pop Hits	Pop Total	Fold Enrichment	Bonferroni	Benjamini	FDR
GOTERM_BP_FAT	GO:0042157~lipoprotein metabolic process	7	0.478142	0.640746	PPARA, PIGZ, SEMA6D, APOLD1, ABCA1, APOL6, MAP6D1	1100	80	13528	1.07609	1	0.994716	100
GOTERM_BP_FAT	GO:0006497~protein amino acid lipidation	4	0.273224	0.815977	PIGZ, SEMA6D, ABCA1, MAP6D1	1100	53	13528	0.928165	1	0.999616	100
GOTERM_BP_FAT	GO:0042158~lipoprotein biosynthetic process	4	0.273224	0.8607	PIGZ, SEMA6D, ABCA1, MAP6D1	1100	58	13528	0.84815	1	0.99987	100
Annotation Cluster 213	Enrichment Score: 0.10572677450182358
Category	Term	Count	%	PValue	Genes	List Total	Pop Hits	Pop Total	Fold Enrichment	Bonferroni	Benjamini	FDR
GOTERM_BP_FAT	GO:0046164~alcohol catabolic process	7	0.478142	0.652791	GPI, SORD, FUT9, MAOA, FUT10, ENO2, ENO4	1100	81	13528	1.06281	1	0.995464	100
GOTERM_BP_FAT	GO:0016052~carbohydrate catabolic process	9	0.614754	0.669301	GPI, LYVE1, SORD, FUT9, PYGL, FUT10, ENO2, CHI3L1, ENO4	1100	109	13528	1.01545	1	0.996212	100
GOTERM_BP_FAT	GO:0044275~cellular carbohydrate catabolic process	7	0.478142	0.698427	GPI, SORD, FUT9, PYGL, FUT10, ENO2, ENO4	1100	85	13528	1.01279	1	0.997359	100
GOTERM_BP_FAT	GO:0019320~hexose catabolic process	5	0.34153	0.822459	GPI, FUT9, FUT10, ENO2, ENO4	1100	69	13528	0.891173	1	0.999668	100
GOTERM_BP_FAT	GO:0046365~monosaccharide catabolic process	5	0.34153	0.839136	GPI, FUT9, FUT10, ENO2, ENO4	1100	71	13528	0.866069	1	0.999774	100
GOTERM_BP_FAT	GO:0006096~glycolysis	3	0.204918	0.904271	GPI, ENO2, ENO4	1100	47	13528	0.78499	1	0.999969	100
GOTERM_BP_FAT	GO:0006007~glucose catabolic process	3	0.204918	0.955325	GPI, ENO2, ENO4	1100	58	13528	0.636113	1	0.999998	100
Annotation Cluster 214	Enrichment Score: 0.09858535153766304
Category	Term	Count	%	PValue	Genes	List Total	Pop Hits	Pop Total	Fold Enrichment	Bonferroni	Benjamini	FDR
GOTERM_BP_FAT	GO:0032313~regulation of Rab GTPase activity	4	0.273224	0.746806	ALS2, TBC1D9, GRTP1, TBC1D1	1100	47	13528	1.04665	1	0.998654	100
GOTERM_BP_FAT	GO:0032483~regulation of Rab protein signal transduction	4	0.273224	0.746806	ALS2, TBC1D9, GRTP1, TBC1D1	1100	47	13528	1.04665	1	0.998654	100
GOTERM_MF_FAT	GO:0005097~Rab GTPase activator activity	3	0.204918	0.907463	TBC1D9, GRTP1, TBC1D1	1045	48	12983	0.776495	1	0.99995	100
Annotation Cluster 215	Enrichment Score: 0.0943791531875966
Category	Term	Count	%	PValue	Genes	List Total	Pop Hits	Pop Total	Fold Enrichment	Bonferroni	Benjamini	FDR
GOTERM_MF_FAT	GO:0003774~motor activity	12	0.819672	0.596746	MYL6, CGNL1, MYO10, KIF24, MYH15, KIF27, MYO1F, KIF19, MYH7, MYO19, DYNLRB1, KIF26B	1045	142	12983	1.04991	1	0.989337	100
GOTERM_BP_FAT	GO:0007018~microtubule-based movement	8	0.546448	0.821702	KIF24, KIF27, TUBB2B, TUBB6, KIF19, DYNLRB1, HAP1, KIF26B	1100	113	13528	0.870668	1	0.999665	100
GOTERM_MF_FAT	GO:0003777~microtubule motor activity	5	0.34153	0.876468	KIF24, KIF27, KIF19, DYNLRB1, KIF26B	1045	77	12983	0.806748	1	0.999858	100
GOTERM_BP_FAT	GO:0007017~microtubule-based process	14	0.956284	0.975537	KIF24, TUBB2B, KIF27, MLH1, BRCA1, BBS2, CTTNBP2, SPAG5, TUBB6, KIF19, HAUS8, DYNLRB1, HAP1, KIF26B	1100	253	13528	0.680532	1	1	100
Annotation Cluster 216	Enrichment Score: 0.08012206324611242
Category	Term	Count	%	PValue	Genes	List Total	Pop Hits	Pop Total	Fold Enrichment	Bonferroni	Benjamini	FDR
GOTERM_BP_FAT	GO:0019233~sensory perception of pain	3	0.204918	0.745892	P2RX4, P2RX7, TACR1	1100	32	13528	1.15295	1	0.998642	100
GOTERM_BP_FAT	GO:0032846~positive regulation of homeostatic process	3	0.204918	0.847346	P2RX4, P2RX7, TACR1	1100	40	13528	0.922364	1	0.999811	100
GOTERM_BP_FAT	GO:0032844~regulation of homeostatic process	7	0.478142	0.909697	P2RX4, P2RX7, TNFRSF11B, CD44, TACR1, BCL2, TGFB1	1100	114	13528	0.755152	1	0.999975	100
Annotation Cluster 217	Enrichment Score: 0.07028651268741795
Category	Term	Count	%	PValue	Genes	List Total	Pop Hits	Pop Total	Fold Enrichment	Bonferroni	Benjamini	FDR
GOTERM_BP_FAT	GO:0008654~phospholipid biosynthetic process	8	0.546448	0.732294	CDS2, PIGZ, SEMA6D, PIK3C2A, MBOAT2, LPCAT2, GPAM, LPCAT3	1100	102	13528	0.964563	1	0.998352	100
GOTERM_BP_FAT	GO:0006644~phospholipid metabolic process	14	0.956284	0.779707	PIK3CG, PIGZ, SGPP1, PIK3C2A, LPCAT2, LPCAT3, CDS2, SEMA6D, PRDX6, PLCH2, MBOAT2, PLCD1, PPAP2B, GPAM	1100	190	13528	0.906182	1	0.999217	100
GOTERM_BP_FAT	GO:0045017~glycerolipid biosynthetic process	6	0.409836	0.78882	PIGZ, SEMA6D, PIK3C2A, ANG, LPCAT2, GPAM	1100	80	13528	0.922364	1	0.999346	100
GOTERM_BP_FAT	GO:0019637~organophosphate metabolic process	14	0.956284	0.835782	PIK3CG, PIGZ, SGPP1, PIK3C2A, LPCAT2, LPCAT3, CDS2, SEMA6D, PRDX6, PLCH2, MBOAT2, PLCD1, PPAP2B, GPAM	1100	200	13528	0.860873	1	0.999757	100
GOTERM_BP_FAT	GO:0046489~phosphoinositide biosynthetic process	3	0.204918	0.847346	PIGZ, SEMA6D, PIK3C2A	1100	40	13528	0.922364	1	0.999811	100
GOTERM_BP_FAT	GO:0030384~phosphoinositide metabolic process	5	0.34153	0.854479	PIK3CG, PIGZ, SEMA6D, PIK3C2A, PLCH2	1100	73	13528	0.842341	1	0.999845	100
GOTERM_BP_FAT	GO:0046474~glycerophospholipid biosynthetic process	4	0.273224	0.922415	PIGZ, SEMA6D, PIK3C2A, LPCAT2	1100	68	13528	0.723422	1	0.999987	100
GOTERM_BP_FAT	GO:0046486~glycerolipid metabolic process	9	0.614754	0.957736	PIK3CG, PIGZ, SEMA6D, PIK3C2A, ANG, PLCH2, CAT, LPCAT2, GPAM	1100	162	13528	0.683232	1	0.999999	100
GOTERM_BP_FAT	GO:0006650~glycerophospholipid metabolic process	6	0.409836	0.96783	PIK3CG, PIGZ, SEMA6D, PIK3C2A, PLCH2, LPCAT2	1100	118	13528	0.625331	1	1	100
Annotation Cluster 218	Enrichment Score: 0.06896619383745527
Category	Term	Count	%	PValue	Genes	List Total	Pop Hits	Pop Total	Fold Enrichment	Bonferroni	Benjamini	FDR
GOTERM_BP_FAT	GO:0052547~regulation of peptidase activity	7	0.478142	0.709184	DLC1, TNFRSF10B, F3, CST3, CSTB, SMAD3, A2ML1	1100	86	13528	1.00101	1	0.997704	100
GOTERM_BP_FAT	GO:0006919~activation of caspase activity	4	0.273224	0.825796	DLC1, TNFRSF10B, F3, SMAD3	1100	54	13528	0.910976	1	0.999693	100
GOTERM_BP_FAT	GO:0043280~positive regulation of caspase activity	4	0.273224	0.868407	DLC1, TNFRSF10B, F3, SMAD3	1100	59	13528	0.833775	1	0.999897	100
GOTERM_BP_FAT	GO:0010952~positive regulation of peptidase activity	4	0.273224	0.868407	DLC1, TNFRSF10B, F3, SMAD3	1100	59	13528	0.833775	1	0.999897	100
GOTERM_BP_FAT	GO:0052548~regulation of endopeptidase activity	5	0.34153	0.908976	DLC1, TNFRSF10B, F3, SMAD3, A2ML1	1100	82	13528	0.749889	1	0.999975	100
GOTERM_BP_FAT	GO:0043281~regulation of caspase activity	4	0.273224	0.960667	DLC1, TNFRSF10B, F3, SMAD3	1100	79	13528	0.622693	1	0.999999	100
Annotation Cluster 219	Enrichment Score: 0.06662582795803841
Category	Term	Count	%	PValue	Genes	List Total	Pop Hits	Pop Total	Fold Enrichment	Bonferroni	Benjamini	FDR
GOTERM_BP_FAT	GO:0007140~male meiosis	3	0.204918	0.518049	SYCP3, CYP26B1, MLH1	1100	21	13528	1.75688	1	0.981803	99.9999
GOTERM_BP_FAT	GO:0007126~meiosis	5	0.34153	0.962847	SYCP3, CYP26B1, MLH1, RAD54B, PIWIL4	1100	98	13528	0.627458	1	0.999999	100
GOTERM_BP_FAT	GO:0051327~M phase of meiotic cell cycle	5	0.34153	0.962847	SYCP3, CYP26B1, MLH1, RAD54B, PIWIL4	1100	98	13528	0.627458	1	0.999999	100
GOTERM_BP_FAT	GO:0051321~meiotic cell cycle	5	0.34153	0.966941	SYCP3, CYP26B1, MLH1, RAD54B, PIWIL4	1100	100	13528	0.614909	1	0.999999	100
GOTERM_BP_FAT	GO:0000279~M phase	11	0.751366	0.999965	ARHGEF2, TUBB2B, SYCP3, SPAG5, CYP26B1, MLH1, RAD54B, PIWIL4, HAUS8, NEK6, WEE1	1100	329	13528	0.411185	1	1	100
Annotation Cluster 220	Enrichment Score: 0.06335975741578619
Category	Term	Count	%	PValue	Genes	List Total	Pop Hits	Pop Total	Fold Enrichment	Bonferroni	Benjamini	FDR
GOTERM_BP_FAT	GO:0010564~regulation of cell cycle process	9	0.614754	0.717431	PCBP4, EDN1, BCL6, PDE3A, IGF2, GAS1, NEK6, BRCA1, TGFB1	1100	114	13528	0.970909	1	0.997941	100
GOTERM_BP_FAT	GO:0051783~regulation of nuclear division	3	0.204918	0.948572	EDN1, IGF2, NEK6	1100	56	13528	0.658831	1	0.999997	100
GOTERM_BP_FAT	GO:0007088~regulation of mitosis	3	0.204918	0.948572	EDN1, IGF2, NEK6	1100	56	13528	0.658831	1	0.999997	100
Annotation Cluster 221	Enrichment Score: 0.06292786588238522
Category	Term	Count	%	PValue	Genes	List Total	Pop Hits	Pop Total	Fold Enrichment	Bonferroni	Benjamini	FDR
GOTERM_BP_FAT	GO:0007281~germ cell development	8	0.546448	0.72282	BBS2, SYCP3, ANG, PTK2B, BCL2, PDE3A, ZBTB16, PPP2R2B	1100	101	13528	0.974113	1	0.998095	100
GOTERM_BP_FAT	GO:0007286~spermatid development	3	0.204918	0.940852	BBS2, SYCP3, PPP2R2B	1100	54	13528	0.683232	1	0.999995	100
GOTERM_BP_FAT	GO:0048515~spermatid differentiation	3	0.204918	0.952062	BBS2, SYCP3, PPP2R2B	1100	57	13528	0.647273	1	0.999998	100
Annotation Cluster 222	Enrichment Score: 0.05953980357393495
Category	Term	Count	%	PValue	Genes	List Total	Pop Hits	Pop Total	Fold Enrichment	Bonferroni	Benjamini	FDR
GOTERM_BP_FAT	GO:0007368~determination of left/right symmetry	3	0.204918	0.866169	NOTCH2, NOTCH1, TGIF1	1100	42	13528	0.878442	1	0.99989	100
GOTERM_BP_FAT	GO:0009855~determination of bilateral symmetry	3	0.204918	0.87476	NOTCH2, NOTCH1, TGIF1	1100	43	13528	0.858013	1	0.999914	100
GOTERM_BP_FAT	GO:0009799~determination of symmetry	3	0.204918	0.87476	NOTCH2, NOTCH1, TGIF1	1100	43	13528	0.858013	1	0.999914	100
Annotation Cluster 223	Enrichment Score: 0.05746853758008545
Category	Term	Count	%	PValue	Genes	List Total	Pop Hits	Pop Total	Fold Enrichment	Bonferroni	Benjamini	FDR
GOTERM_MF_FAT	GO:0003755~peptidyl-prolyl cis-trans isomerase activity	3	0.204918	0.809942	FKBP5, PPIL6, FKBP10	1045	37	12983	1.00735	1	0.999251	100
GOTERM_MF_FAT	GO:0016859~cis-trans isomerase activity	3	0.204918	0.832701	FKBP5, PPIL6, FKBP10	1045	39	12983	0.955686	1	0.999543	100
GOTERM_BP_FAT	GO:0006457~protein folding	7	0.478142	0.9969	FKBP5, BAG3, FUT10, NFYC, PPIL6, FKBP10, CD74	1100	177	13528	0.486369	1	1	100
Annotation Cluster 224	Enrichment Score: 0.05459361111303858
Category	Term	Count	%	PValue	Genes	List Total	Pop Hits	Pop Total	Fold Enrichment	Bonferroni	Benjamini	FDR
GOTERM_BP_FAT	GO:0006403~RNA localization	7	0.478142	0.832291	NUP210, NUP50, QKI, NUP54, BICD1, MVP, NXT2	1100	100	13528	0.860873	1	0.999734	100
GOTERM_BP_FAT	GO:0051028~mRNA transport	6	0.409836	0.845322	NUP210, NUP50, QKI, NUP54, MVP, NXT2	1100	87	13528	0.84815	1	0.999805	100
GOTERM_BP_FAT	GO:0050657~nucleic acid transport	6	0.409836	0.90385	NUP210, NUP50, QKI, NUP54, MVP, NXT2	1100	97	13528	0.760712	1	0.999969	100
GOTERM_BP_FAT	GO:0050658~RNA transport	6	0.409836	0.90385	NUP210, NUP50, QKI, NUP54, MVP, NXT2	1100	97	13528	0.760712	1	0.999969	100
GOTERM_BP_FAT	GO:0051236~establishment of RNA localization	6	0.409836	0.90385	NUP210, NUP50, QKI, NUP54, MVP, NXT2	1100	97	13528	0.760712	1	0.999969	100
GOTERM_BP_FAT	GO:0015931~nucleobase, nucleoside, nucleotide and nucleic acid transport	7	0.478142	0.905425	NUP210, NUP50, GJA1, QKI, NUP54, MVP, NXT2	1100	113	13528	0.761834	1	0.999971	100
Annotation Cluster 225	Enrichment Score: 0.04330691724117975
Category	Term	Count	%	PValue	Genes	List Total	Pop Hits	Pop Total	Fold Enrichment	Bonferroni	Benjamini	FDR
GOTERM_BP_FAT	GO:0043254~regulation of protein complex assembly	7	0.478142	0.749559	CTTNBP2, ARPC1B, SUMO1, GSN, CLU, SPTBN4, STXBP1	1100	90	13528	0.956525	1	0.998712	100
GOTERM_BP_FAT	GO:0032271~regulation of protein polymerization	4	0.273224	0.922415	CTTNBP2, ARPC1B, GSN, SPTBN4	1100	68	13528	0.723422	1	0.999987	100
GOTERM_BP_FAT	GO:0030833~regulation of actin filament polymerization	3	0.204918	0.940852	ARPC1B, GSN, SPTBN4	1100	54	13528	0.683232	1	0.999995	100
GOTERM_BP_FAT	GO:0008064~regulation of actin polymerization or depolymerization	3	0.204918	0.963886	ARPC1B, GSN, SPTBN4	1100	61	13528	0.604829	1	0.999999	100
GOTERM_BP_FAT	GO:0030832~regulation of actin filament length	3	0.204918	0.968692	ARPC1B, GSN, SPTBN4	1100	63	13528	0.585628	1	1	100
Annotation Cluster 226	Enrichment Score: 0.043230390875183926
Category	Term	Count	%	PValue	Genes	List Total	Pop Hits	Pop Total	Fold Enrichment	Bonferroni	Benjamini	FDR
GOTERM_BP_FAT	GO:0051188~cofactor biosynthetic process	7	0.478142	0.810115	ISCA1, NMNAT3, COQ2, TSPO, PNP, MTHFD1L, MMAB	1100	97	13528	0.887498	1	0.999568	100
GOTERM_BP_FAT	GO:0009108~coenzyme biosynthetic process	4	0.273224	0.926959	NMNAT3, COQ2, PNP, MTHFD1L	1100	69	13528	0.712938	1	0.999989	100
GOTERM_BP_FAT	GO:0051186~cofactor metabolic process	12	0.819672	0.927182	ISCA1, NMNAT3, COQ2, TSPO, ALDH1L1, CS, SOD1, PNP, MTHFD1L, MMAB, PIPOX, MGST1	1100	195	13528	0.756811	1	0.999989	100
GOTERM_BP_FAT	GO:0006733~oxidoreduction coenzyme metabolic process	3	0.204918	0.932039	NMNAT3, COQ2, PNP	1100	52	13528	0.70951	1	0.999992	100
GOTERM_BP_FAT	GO:0006732~coenzyme metabolic process	9	0.614754	0.936788	NMNAT3, COQ2, ALDH1L1, CS, SOD1, PNP, MTHFD1L, PIPOX, MGST1	1100	153	13528	0.723422	1	0.999994	100
Annotation Cluster 227	Enrichment Score: 0.036330894653434746
Category	Term	Count	%	PValue	Genes	List Total	Pop Hits	Pop Total	Fold Enrichment	Bonferroni	Benjamini	FDR
GOTERM_BP_FAT	GO:0050953~sensory perception of light stimulus	15	1.02459	0.845941	ABLIM1, RPGR, GLRA1, EFEMP1, RORB, RIMS1, TIMP3, BBS2, DHRS3, BEST1, CRB1, PRCD, RGS9, MERTK, CDH23	1100	216	13528	0.85404	1	0.999807	100
GOTERM_BP_FAT	GO:0007601~visual perception	15	1.02459	0.845941	ABLIM1, RPGR, GLRA1, EFEMP1, RORB, RIMS1, TIMP3, BBS2, DHRS3, BEST1, CRB1, PRCD, RGS9, MERTK, CDH23	1100	216	13528	0.85404	1	0.999807	100
GOTERM_BP_FAT	GO:0050890~cognition	43	2.93716	0.999994	ABLIM1, GLRA1, TACR1, OPRK1, RORB, PAX3, TIMP3, RIMS1, AMPH, BEST1, SLC1A3, CRB1, POU3F4, SCNN1G, SNAP25, CDH23, COCH, PRKCA, RPGR, CNTN5, SPTBN4, EFEMP1, OR4M2, AFF2, TMC1, ATP1A2, GJB6, SOD1, NCAM2, BBS2, GRM4, P2RX4, DHRS3, P2RX7, ALDH7A1, PRCD, GRIA1, CLIC5, PSEN2, RGS9, MERTK, TBL1X, CRYM	1100	909	13528	0.581762	1	1	100
GOTERM_BP_FAT	GO:0007600~sensory perception	35	2.39071	0.999998	ABLIM1, GLRA1, TACR1, OPRK1, RORB, PAX3, TIMP3, RIMS1, BEST1, SLC1A3, CRB1, POU3F4, SCNN1G, CDH23, COCH, RPGR, CNTN5, SPTBN4, EFEMP1, OR4M2, TMC1, GJB6, SOD1, NCAM2, BBS2, P2RX4, DHRS3, P2RX7, ALDH7A1, PRCD, CLIC5, RGS9, MERTK, TBL1X, CRYM	1100	810	13528	0.531403	1	1	100
Annotation Cluster 228	Enrichment Score: 0.030639790569513062
Category	Term	Count	%	PValue	Genes	List Total	Pop Hits	Pop Total	Fold Enrichment	Bonferroni	Benjamini	FDR
GOTERM_BP_FAT	GO:0006639~acylglycerol metabolic process	3	0.204918	0.91646	ANG, CAT, GPAM	1100	49	13528	0.75295	1	0.999982	100
GOTERM_BP_FAT	GO:0006638~neutral lipid metabolic process	3	0.204918	0.921993	ANG, CAT, GPAM	1100	50	13528	0.737891	1	0.999987	100
GOTERM_BP_FAT	GO:0006662~glycerol ether metabolic process	3	0.204918	0.92718	ANG, CAT, GPAM	1100	51	13528	0.723422	1	0.999989	100
GOTERM_BP_FAT	GO:0018904~organic ether metabolic process	3	0.204918	0.936591	ANG, CAT, GPAM	1100	53	13528	0.696123	1	0.999994	100
GOTERM_BP_FAT	GO:0046486~glycerolipid metabolic process	9	0.614754	0.957736	PIK3CG, PIGZ, SEMA6D, PIK3C2A, ANG, PLCH2, CAT, LPCAT2, GPAM	1100	162	13528	0.683232	1	0.999999	100
Annotation Cluster 229	Enrichment Score: 0.030589039886512518
[truncated: 70 more rows]

## Sheet: 2_FCTX_top200_EASE
Annotation Cluster 1	Enrichment Score: 1.6371252152915607
Category	Term	Count	%	PValue	Genes	List Total	Pop Hits	Pop Total	Fold Enrichment	Bonferroni	Benjamini	FDR
GOTERM_BP_FAT	GO:0051251~positive regulation of lymphocyte activation	7	3.80435	0.000368124	PTPRC, TAC1, RARA, CHRNB2, CD74, SPN, THY1	133	97	13528	7.34021	0.436946	0.436946	0.612781
GOTERM_BP_FAT	GO:0030217~T cell differentiation	6	3.26087	0.000423657	PTPRC, BCL11B, BCL2, SOX4, CD74, SPN	133	65	13528	9.38901	0.483689	0.281452	0.704915
GOTERM_BP_FAT	GO:0002696~positive regulation of leukocyte activation	7	3.80435	0.000591732	PTPRC, TAC1, RARA, CHRNB2, CD74, SPN, THY1	133	106	13528	6.71698	0.602824	0.264932	0.983275
GOTERM_BP_FAT	GO:0046649~lymphocyte activation	9	4.8913	0.000739884	PTPRC, BCL11B, BCL2, SMAD3, SOX4, CHRNA4, CHRNB2, CD74, SPN	133	199	13528	4.60014	0.684831	0.250734	1.22803
GOTERM_BP_FAT	GO:0050867~positive regulation of cell activation	7	3.80435	0.000754906	PTPRC, TAC1, RARA, CHRNB2, CD74, SPN, THY1	133	111	13528	6.41441	0.692136	0.209919	1.25282
GOTERM_BP_FAT	GO:0045058~T cell selection	4	2.17391	0.000784842	PTPRC, BCL2, CD74, SPN	133	19	13528	21.4135	0.706193	0.184651	1.30219
GOTERM_BP_FAT	GO:0042110~T cell activation	7	3.80435	0.00145834	PTPRC, BCL11B, BCL2, SMAD3, SOX4, CD74, SPN	133	126	13528	5.65079	0.897375	0.277646	2.40692
GOTERM_BP_FAT	GO:0001775~cell activation	10	5.43478	0.00200276	PLSCR1, PTPRC, BCL11B, BCL2, SMAD3, SOX4, CHRNA4, CHRNB2, CD74, SPN	133	287	13528	3.54405	0.95617	0.293543	3.2914
GOTERM_BP_FAT	GO:0033077~T cell differentiation in the thymus	4	2.17391	0.00223795	PTPRC, BCL2, CD74, SPN	133	27	13528	15.0688	0.969655	0.272207	3.67118
GOTERM_BP_FAT	GO:0002684~positive regulation of immune system process	9	4.8913	0.00231304	IRAK3, PTPRC, TAC1, RARA, CHRNB2, C1QC, CD74, SPN, THY1	133	238	13528	3.84634	0.973016	0.259954	3.79213
GOTERM_BP_FAT	GO:0045060~negative thymic T cell selection	3	1.63043	0.00254595	PTPRC, CD74, SPN	133	8	13528	38.1429	0.981253	0.263542	4.16639
GOTERM_BP_FAT	GO:0045321~leukocyte activation	9	4.8913	0.00256403	PTPRC, BCL11B, BCL2, SMAD3, SOX4, CHRNA4, CHRNB2, CD74, SPN	133	242	13528	3.78276	0.981776	0.248792	4.19539
GOTERM_BP_FAT	GO:0043368~positive T cell selection	3	1.63043	0.00325249	PTPRC, BCL2, CD74	133	9	13528	33.9048	0.993793	0.287382	5.29336
GOTERM_BP_FAT	GO:0043383~negative T cell selection	3	1.63043	0.00325249	PTPRC, CD74, SPN	133	9	13528	33.9048	0.993793	0.287382	5.29336
GOTERM_BP_FAT	GO:0051249~regulation of lymphocyte activation	7	3.80435	0.00327894	PTPRC, TAC1, RARA, CHRNB2, CD74, SPN, THY1	133	148	13528	4.81081	0.994045	0.274012	5.33532
GOTERM_BP_FAT	GO:0030098~lymphocyte differentiation	6	3.26087	0.0033452	PTPRC, BCL11B, BCL2, SOX4, CD74, SPN	133	103	13528	5.9251	0.994632	0.264707	5.44032
GOTERM_BP_FAT	GO:0002694~regulation of leukocyte activation	7	3.80435	0.00573087	PTPRC, TAC1, RARA, CHRNB2, CD74, SPN, THY1	133	166	13528	4.28916	0.999872	0.376177	9.14882
GOTERM_BP_FAT	GO:0050870~positive regulation of T cell activation	5	2.71739	0.00646379	PTPRC, RARA, CD74, SPN, THY1	133	76	13528	6.69173	0.99996	0.396984	10.2604
GOTERM_BP_FAT	GO:0045061~thymic T cell selection	3	1.63043	0.0068693	PTPRC, CD74, SPN	133	13	13528	23.4725	0.999979	0.400735	10.8699
GOTERM_BP_FAT	GO:0050865~regulation of cell activation	7	3.80435	0.00736529	PTPRC, TAC1, RARA, CHRNB2, CD74, SPN, THY1	133	175	13528	4.06857	0.99999	0.407971	11.6101
GOTERM_BP_FAT	GO:0002683~negative regulation of immune system process	5	2.71739	0.0087883	IRAK3, PTPRC, CD74, SPN, THY1	133	83	13528	6.12737	0.999999	0.4366	13.7018
GOTERM_BP_FAT	GO:0002521~leukocyte differentiation	6	3.26087	0.00916861	PTPRC, BCL11B, BCL2, SOX4, CD74, SPN	133	131	13528	4.65867	0.999999	0.43716	14.2529
GOTERM_BP_FAT	GO:0050671~positive regulation of lymphocyte proliferation	4	2.17391	0.016472	PTPRC, TAC1, CHRNB2, SPN	133	55	13528	7.3974	1	0.56648	24.2156
GOTERM_BP_FAT	GO:0070665~positive regulation of leukocyte proliferation	4	2.17391	0.0172828	PTPRC, TAC1, CHRNB2, SPN	133	56	13528	7.26531	1	0.572543	25.2518
GOTERM_BP_FAT	GO:0032946~positive regulation of mononuclear cell proliferation	4	2.17391	0.0172828	PTPRC, TAC1, CHRNB2, SPN	133	56	13528	7.26531	1	0.572543	25.2518
GOTERM_BP_FAT	GO:0042127~regulation of cell proliferation	15	8.15217	0.0213443	B4GALT1, PTPRC, RARRES3, IFITM1, SMAD3, TAC1, SOX4, VIPR1, CAPN1, BTG1, BCL2, BCL11B, CHRNB2, CSK, SPN	133	787	13528	1.93865	1	0.628396	30.2451
GOTERM_BP_FAT	GO:0008285~negative regulation of cell proliferation	9	4.8913	0.0251405	B4GALT1, RARRES3, IFITM1, BTG1, BCL11B, BCL2, SMAD3, CSK, SPN	133	361	13528	2.53581	1	0.658199	34.6273
GOTERM_BP_FAT	GO:0050863~regulation of T cell activation	5	2.71739	0.0275766	PTPRC, RARA, CD74, SPN, THY1	133	117	13528	4.34676	1	0.673249	37.3016
GOTERM_BP_FAT	GO:0030097~hemopoiesis	7	3.80435	0.0281575	PTPRC, SP1, BCL11B, BCL2, SOX4, CD74, SPN	133	236	13528	3.01695	1	0.671724	37.924
GOTERM_BP_FAT	GO:0045582~positive regulation of T cell differentiation	3	1.63043	0.0387321	PTPRC, RARA, CD74	133	32	13528	9.53571	1	0.723022	48.2867
GOTERM_BP_FAT	GO:0048534~hemopoietic or lymphoid organ development	7	3.80435	0.0420623	PTPRC, SP1, BCL11B, BCL2, SOX4, CD74, SPN	133	260	13528	2.73846	1	0.717719	51.1977
GOTERM_BP_FAT	GO:0045621~positive regulation of lymphocyte differentiation	3	1.63043	0.0455965	PTPRC, RARA, CD74	133	35	13528	8.71837	1	0.740295	54.1179
GOTERM_BP_FAT	GO:0050670~regulation of lymphocyte proliferation	4	2.17391	0.0474658	PTPRC, TAC1, CHRNB2, SPN	133	83	13528	4.90189	1	0.741968	55.5953
GOTERM_BP_FAT	GO:0070663~regulation of leukocyte proliferation	4	2.17391	0.0488845	PTPRC, TAC1, CHRNB2, SPN	133	84	13528	4.84354	1	0.746325	56.6866
GOTERM_BP_FAT	GO:0032944~regulation of mononuclear cell proliferation	4	2.17391	0.0488845	PTPRC, TAC1, CHRNB2, SPN	133	84	13528	4.84354	1	0.746325	56.6866
GOTERM_BP_FAT	GO:0008284~positive regulation of cell proliferation	9	4.8913	0.0498489	B4GALT1, PTPRC, BCL2, SOX4, TAC1, CHRNB2, VIPR1, SPN, CAPN1	133	414	13528	2.21118	1	0.741284	57.414
GOTERM_BP_FAT	GO:0002520~immune system development	7	3.80435	0.0533862	PTPRC, SP1, BCL11B, BCL2, SOX4, CD74, SPN	133	276	13528	2.57971	1	0.748535	59.9848
GOTERM_BP_FAT	GO:0045580~regulation of T cell differentiation	3	1.63043	0.0884432	PTPRC, RARA, CD74	133	51	13528	5.98319	1	0.828245	78.6881
GOTERM_BP_FAT	GO:0002822~regulation of adaptive immune response based on somatic recombination of immune receptors built from immunoglobulin superfamily domains	3	1.63043	0.100498	PTPRC, RARA, SPN	133	55	13528	5.54805	1	0.84052	82.935
GOTERM_BP_FAT	GO:0002819~regulation of adaptive immune response	3	1.63043	0.10358	PTPRC, RARA, SPN	133	56	13528	5.44898	1	0.846568	83.8853
GOTERM_BP_FAT	GO:0045619~regulation of lymphocyte differentiation	3	1.63043	0.125832	PTPRC, RARA, CD74	133	63	13528	4.84354	1	0.882432	89.408
GOTERM_BP_FAT	GO:0010647~positive regulation of cell communication	6	3.26087	0.218734	TRAF3IP2, PTPRC, SOX4, TAC1, CHRNB2, FLNA	133	329	13528	1.85497	1	0.936104	98.3768
GOTERM_BP_FAT	GO:0043065~positive regulation of apoptosis	7	3.80435	0.243331	B4GALT1, PTPRC, AIFM3, BCL2, SMAD3, SOX4, SPN	133	430	13528	1.65581	1	0.947082	99.0484
GOTERM_BP_FAT	GO:0043068~positive regulation of programmed cell death	7	3.80435	0.248192	B4GALT1, PTPRC, AIFM3, BCL2, SMAD3, SOX4, SPN	133	433	13528	1.64434	1	0.943366	99.1455
GOTERM_BP_FAT	GO:0010942~positive regulation of cell death	7	3.80435	0.251448	B4GALT1, PTPRC, AIFM3, BCL2, SMAD3, SOX4, SPN	133	435	13528	1.63678	1	0.944765	99.2052
GOTERM_BP_FAT	GO:0006952~defense response	9	4.8913	0.252161	B4GALT1, PTPRC, IL1R1, BCL2, TAC1, C1QC, CD74, SPN, CD163	133	615	13528	1.4885	1	0.943238	99.2178
GOTERM_BP_FAT	GO:0042981~regulation of apoptosis	11	5.97826	0.259206	B4GALT1, PTPRC, AIFM3, BTG1, BCL11B, BCL2, SMAD3, SOX4, MAPK8IP1, CD74, SPN	133	804	13528	1.39161	1	0.946352	99.3321
GOTERM_BP_FAT	GO:0043066~negative regulation of apoptosis	6	3.26087	0.264018	BCL11B, BCL2, SMAD3, SOX4, MAPK8IP1, CD74	133	354	13528	1.72397	1	0.947763	99.401
GOTERM_BP_FAT	GO:0043067~regulation of programmed cell death	11	5.97826	0.268986	B4GALT1, PTPRC, AIFM3, BTG1, BCL11B, BCL2, SMAD3, SOX4, MAPK8IP1, CD74, SPN	133	812	13528	1.3779	1	0.948301	99.465
GOTERM_BP_FAT	GO:0010941~regulation of cell death	11	5.97826	0.272684	B4GALT1, PTPRC, AIFM3, BTG1, BCL11B, BCL2, SMAD3, SOX4, MAPK8IP1, CD74, SPN	133	815	13528	1.37283	1	0.948913	99.5084
GOTERM_BP_FAT	GO:0043069~negative regulation of programmed cell death	6	3.26087	0.273337	BCL11B, BCL2, SMAD3, SOX4, MAPK8IP1, CD74	133	359	13528	1.69996	1	0.948432	99.5157
GOTERM_BP_FAT	GO:0060548~negative regulation of cell death	6	3.26087	0.275209	BCL11B, BCL2, SMAD3, SOX4, MAPK8IP1, CD74	133	360	13528	1.69524	1	0.948754	99.5362
GOTERM_BP_FAT	GO:0010604~positive regulation of macromolecule metabolic process	11	5.97826	0.325976	E2F1, CCNE1, PTPRC, CAMTA2, SP1, BCL11B, BCL2, SMAD3, SOX4, ELK1, SPN	133	857	13528	1.30555	1	0.954611	99.862
GOTERM_BP_FAT	GO:0008283~cell proliferation	4	2.17391	0.802973	E2F1, PTPRC, BCL2, CD74	133	436	13528	0.933159	1	0.99974	100
GOTERM_BP_FAT	GO:0006917~induction of apoptosis	3	1.63043	0.823299	AIFM3, SMAD3, SPN	133	320	13528	0.953571	1	0.999818	100
GOTERM_BP_FAT	GO:0012502~induction of programmed cell death	3	1.63043	0.824637	AIFM3, SMAD3, SPN	133	321	13528	0.950601	1	0.99982	100
Annotation Cluster 2	Enrichment Score: 1.473494184879191
Category	Term	Count	%	PValue	Genes	List Total	Pop Hits	Pop Total	Fold Enrichment	Bonferroni	Benjamini	FDR
GOTERM_BP_FAT	GO:0002683~negative regulation of immune system process	5	2.71739	0.0087883	IRAK3, PTPRC, CD74, SPN, THY1	133	83	13528	6.12737	0.999999	0.4366	13.7018
GOTERM_BP_FAT	GO:0002698~negative regulation of immune effector process	3	1.63043	0.0103681	IRAK3, PTPRC, SPN	133	16	13528	19.0714	1	0.452381	15.9696
GOTERM_BP_FAT	GO:0050777~negative regulation of immune response	3	1.63043	0.0244828	IRAK3, PTPRC, SPN	133	25	13528	12.2057	1	0.668728	33.8871
GOTERM_BP_FAT	GO:0048585~negative regulation of response to stimulus	4	2.17391	0.0743052	IRAK3, PTPRC, MAPK8IP1, SPN	133	100	13528	4.06857	1	0.78652	72.4445
GOTERM_BP_FAT	GO:0002697~regulation of immune effector process	3	1.63043	0.258847	IRAK3, PTPRC, SPN	133	101	13528	3.02122	1	0.947079	99.3267
Annotation Cluster 3	Enrichment Score: 1.341851928848264
Category	Term	Count	%	PValue	Genes	List Total	Pop Hits	Pop Total	Fold Enrichment	Bonferroni	Benjamini	FDR
GOTERM_BP_FAT	GO:0002252~immune effector process	6	3.26087	0.0100518	TRAF3IP2, PTPRC, BCL2, C1QC, GNL1, CD74	133	134	13528	4.55437	1	0.454557	15.52
GOTERM_BP_FAT	GO:0006955~immune response	13	7.06522	0.0371984	PTPRC, LAIR1, IL1R1, SMAD3, VIPR1, C1QC, CD74, MBP, CRHR1, TRAF3IP2, BCL2, GNL1, SPN	133	690	13528	1.91636	1	0.723508	46.8919
GOTERM_BP_FAT	GO:0006952~defense response	9	4.8913	0.252161	B4GALT1, PTPRC, IL1R1, BCL2, TAC1, C1QC, CD74, SPN, CD163	133	615	13528	1.4885	1	0.943238	99.2178
Annotation Cluster 4	Enrichment Score: 1.0964476753833685
Category	Term	Count	%	PValue	Genes	List Total	Pop Hits	Pop Total	Fold Enrichment	Bonferroni	Benjamini	FDR
GOTERM_BP_FAT	GO:0014070~response to organic cyclic substance	5	2.71739	0.0306853	CCNE1, BCL2, CHRNA4, TAC1, CHRNB2	133	121	13528	4.20307	1	0.685758	40.5651
GOTERM_BP_FAT	GO:0045471~response to ethanol	3	1.63043	0.129099	CCNE1, BCL2, CHRNB2	133	64	13528	4.76786	1	0.881753	90.0498
GOTERM_BP_FAT	GO:0048511~rhythmic process	4	2.17391	0.12966	CCNE1, BCL2, CHRNB2, SOHLH1	133	128	13528	3.17857	1	0.880437	90.1563
Annotation Cluster 5	Enrichment Score: 1.0657045658597333
Category	Term	Count	%	PValue	Genes	List Total	Pop Hits	Pop Total	Fold Enrichment	Bonferroni	Benjamini	FDR
GOTERM_BP_FAT	GO:0042391~regulation of membrane potential	7	3.80435	0.00199529	GJD2, AIFM3, BCL2, CHRNA4, TAC1, CHRNB2, MBP	133	134	13528	5.31343	0.955655	0.322584	3.27932
GOTERM_BP_FAT	GO:0001508~regulation of action potential	5	2.71739	0.00435521	GJD2, CHRNA4, TAC1, CHRNB2, MBP	133	68	13528	7.47899	0.998896	0.314959	7.02741
GOTERM_BP_FAT	GO:0051899~membrane depolarization	4	2.17391	0.00843095	AIFM3, BCL2, CHRNA4, CHRNB2	133	43	13528	9.46179	0.999998	0.43688	13.181
GOTERM_BP_FAT	GO:0035094~response to nicotine	3	1.63043	0.0116761	BCL2, CHRNA4, CHRNB2	133	17	13528	17.9496	1	0.480221	17.8045
GOTERM_BP_FAT	GO:0043279~response to alkaloid	4	2.17391	0.0156832	BCL2, CHRNA4, TAC1, CHRNB2	133	54	13528	7.53439	1	0.560444	23.1944
GOTERM_BP_FAT	GO:0006873~cellular ion homeostasis	9	4.8913	0.0301625	GJD2, PTPRC, AIFM3, ATP5B, BCL2, CHRNA4, TAC1, CHRNB2, MBP	133	374	13528	2.44767	1	0.688175	40.0278
GOTERM_BP_FAT	GO:0014070~response to organic cyclic substance	5	2.71739	0.0306853	CCNE1, BCL2, CHRNA4, TAC1, CHRNB2	133	121	13528	4.20307	1	0.685758	40.5651
GOTERM_BP_FAT	GO:0055082~cellular chemical homeostasis	9	4.8913	0.0326991	GJD2, PTPRC, AIFM3, ATP5B, BCL2, CHRNA4, TAC1, CHRNB2, MBP	133	380	13528	2.40902	1	0.692324	42.5933
GOTERM_BP_FAT	GO:0042113~B cell activation	4	2.17391	0.0381221	PTPRC, BCL2, CHRNA4, CHRNB2	133	76	13528	5.35338	1	0.724751	47.7362
GOTERM_BP_FAT	GO:0019233~sensory perception of pain	3	1.63043	0.0387321	CHRNA4, TAC1, CHRNB2	133	32	13528	9.53571	1	0.723022	48.2867
GOTERM_BP_FAT	GO:0019725~cellular homeostasis	10	5.43478	0.0388115	GJD2, PTPRC, AIFM3, ATP5B, BCL2, PDIA6, CHRNA4, TAC1, CHRNB2, MBP	133	466	13528	2.18271	1	0.716417	48.358
GOTERM_BP_FAT	GO:0050801~ion homeostasis	9	4.8913	0.0470207	GJD2, PTPRC, AIFM3, ATP5B, BCL2, CHRNA4, TAC1, CHRNB2, MBP	133	409	13528	2.23821	1	0.744888	55.2477
GOTERM_BP_FAT	GO:0007268~synaptic transmission	7	3.80435	0.0717303	GJD2, KCNN3, CHRNA4, TAC1, CHRNB2, VIPR1, MBP	133	298	13528	2.38926	1	0.787371	71.1367
GOTERM_BP_FAT	GO:0051240~positive regulation of multicellular organismal process	6	3.26087	0.090662	B4GALT1, BCL2, SMAD3, TAC1, RARA, CHRNB2	133	244	13528	2.50117	1	0.832415	79.5377
GOTERM_BP_FAT	GO:0019226~transmission of nerve impulse	7	3.80435	0.127712	GJD2, KCNN3, CHRNA4, TAC1, CHRNB2, VIPR1, MBP	133	350	13528	2.03429	1	0.88387	89.782
GOTERM_BP_FAT	GO:0048878~chemical homeostasis	9	4.8913	0.127837	GJD2, PTPRC, AIFM3, ATP5B, BCL2, CHRNA4, TAC1, CHRNB2, MBP	133	512	13528	1.78795	1	0.881608	89.8064
GOTERM_BP_FAT	GO:0001666~response to hypoxia	4	2.17391	0.143018	BCL2, SMAD3, CHRNA4, CHRNB2	133	134	13528	3.03625	1	0.8924	92.3965
GOTERM_BP_FAT	GO:0070482~response to oxygen levels	4	2.17391	0.159152	BCL2, SMAD3, CHRNA4, CHRNB2	133	141	13528	2.88551	1	0.910582	94.4637
GOTERM_BP_FAT	GO:0042592~homeostatic process	11	5.97826	0.197947	GJD2, PTPRC, AIFM3, SP1, ATP5B, BCL2, PDIA6, CHRNA4, TAC1, CHRNB2, MBP	133	751	13528	1.48982	1	0.924774	97.4838
GOTERM_BP_FAT	GO:0060341~regulation of cellular localization	5	2.71739	0.223678	B4GALT1, SMAD3, CHRNA4, CHRNB2, FLNA	133	248	13528	2.05069	1	0.938054	98.54
GOTERM_BP_FAT	GO:0007610~behavior	7	3.80435	0.308441	PLP2, BCL2, CHRNA4, TAC1, FPR3, CHRNB2, SPN	133	469	13528	1.51812	1	0.949259	99.7881
GOTERM_BP_FAT	GO:0051046~regulation of secretion	4	2.17391	0.315356	B4GALT1, CHRNA4, TAC1, CHRNB2	133	202	13528	2.01414	1	0.950217	99.8208
GOTERM_BP_FAT	GO:0007267~cell-cell signaling	7	3.80435	0.534539	GJD2, KCNN3, CHRNA4, TAC1, CHRNB2, VIPR1, MBP	133	600	13528	1.18667	1	0.991209	99.9997
GOTERM_BP_FAT	GO:0050953~sensory perception of light stimulus	3	1.63043	0.626007	GJD2, EYA4, CHRNB2	133	216	13528	1.4127	1	0.995747	100
GOTERM_BP_FAT	GO:0007601~visual perception	3	1.63043	0.626007	GJD2, EYA4, CHRNB2	133	216	13528	1.4127	1	0.995747	100
GOTERM_BP_FAT	GO:0007600~sensory perception	7	3.80435	0.809572	GJD2, EYA4, TAS2R3, CHRNA4, TAC1, CHRNB2, OR1F1	133	810	13528	0.879012	1	0.999763	100
GOTERM_BP_FAT	GO:0050877~neurological system process	10	5.43478	0.845474	GJD2, EYA4, KCNN3, TAS2R3, CHRNA4, TAC1, CHRNB2, VIPR1, OR1F1, MBP	133	1210	13528	0.840614	1	0.999889	100
GOTERM_BP_FAT	GO:0050890~cognition	7	3.80435	0.885856	GJD2, EYA4, TAS2R3, CHRNA4, TAC1, CHRNB2, OR1F1	133	909	13528	0.783278	1	0.999965	100
Annotation Cluster 6	Enrichment Score: 1.0072240191293729
Category	Term	Count	%	PValue	Genes	List Total	Pop Hits	Pop Total	Fold Enrichment	Bonferroni	Benjamini	FDR
GOTERM_BP_FAT	GO:0002252~immune effector process	6	3.26087	0.0100518	TRAF3IP2, PTPRC, BCL2, C1QC, GNL1, CD74	133	134	13528	4.55437	1	0.454557	15.52
GOTERM_BP_FAT	GO:0002449~lymphocyte mediated immunity	3	1.63043	0.149091	C1QC, GNL1, CD74	133	70	13528	4.35918	1	0.898699	93.2477
GOTERM_BP_FAT	GO:0002250~adaptive immune response	3	1.63043	0.173129	C1QC, GNL1, CD74	133	77	13528	3.96289	1	0.91379	95.8151
GOTERM_BP_FAT	GO:0002460~adaptive immune response based on somatic recombination of immune receptors built from immunoglobulin superfamily domains	3	1.63043	0.173129	C1QC, GNL1, CD74	133	77	13528	3.96289	1	0.91379	95.8151
GOTERM_BP_FAT	GO:0002443~leukocyte mediated immunity	3	1.63043	0.204854	C1QC, GNL1, CD74	133	86	13528	3.54817	1	0.927878	97.8221
Annotation Cluster 7	Enrichment Score: 0.9957120692965907
Category	Term	Count	%	PValue	Genes	List Total	Pop Hits	Pop Total	Fold Enrichment	Bonferroni	Benjamini	FDR
GOTERM_BP_FAT	GO:0060284~regulation of cell development	7	3.80435	0.0152452	B4GALT1, BTG1, BCL2, SMAD3, CHRNB2, MBP, THY1	133	205	13528	3.47317	1	0.562378	22.6218
GOTERM_BP_FAT	GO:0022604~regulation of cell morphogenesis	5	2.71739	0.0393303	FERMT2, SMAD3, CHRNB2, MBP, THY1	133	131	13528	3.88222	1	0.714036	48.8214
GOTERM_BP_FAT	GO:0010769~regulation of cell morphogenesis involved in differentiation	4	2.17391	0.0393933	SMAD3, CHRNB2, MBP, THY1	133	77	13528	5.28386	1	0.707516	48.8773
GOTERM_BP_FAT	GO:0045664~regulation of neuron differentiation	4	2.17391	0.14076	BCL2, CHRNB2, MBP, THY1	133	133	13528	3.05908	1	0.890496	92.0549
GOTERM_BP_FAT	GO:0010975~regulation of neuron projection development	3	1.63043	0.149091	CHRNB2, MBP, THY1	133	70	13528	4.35918	1	0.898699	93.2477
GOTERM_BP_FAT	GO:0045596~negative regulation of cell differentiation	5	2.71739	0.16058	SMAD3, C1QC, CD74, MBP, THY1	133	216	13528	2.3545	1	0.908859	94.6186
GOTERM_BP_FAT	GO:0031344~regulation of cell projection organization	3	1.63043	0.215574	CHRNB2, MBP, THY1	133	89	13528	3.42857	1	0.934452	98.2637
GOTERM_BP_FAT	GO:0050767~regulation of neurogenesis	4	2.17391	0.220637	BCL2, CHRNB2, MBP, THY1	133	166	13528	2.45095	1	0.93658	98.4416
GOTERM_BP_FAT	GO:0051960~regulation of nervous system development	4	2.17391	0.288677	BCL2, CHRNB2, MBP, THY1	133	192	13528	2.11905	1	0.95032	99.6609
Annotation Cluster 8	Enrichment Score: 0.9751276719306089
Category	Term	Count	%	PValue	Genes	List Total	Pop Hits	Pop Total	Fold Enrichment	Bonferroni	Benjamini	FDR
GOTERM_BP_FAT	GO:0032940~secretion by cell	6	3.26087	0.0521667	TRAF3IP2, LY6E, SRCIN1, SYTL4, ARL4D, RIMS4	133	207	13528	2.94824	1	0.751669	59.1154
GOTERM_BP_FAT	GO:0046903~secretion	7	3.80435	0.0735582	TRAF3IP2, LY6E, SRCIN1, SYTL4, CHRNB2, ARL4D, RIMS4	133	300	13528	2.37333	1	0.7916	72.071
GOTERM_BP_FAT	GO:0006887~exocytosis	3	1.63043	0.309452	SRCIN1, SYTL4, RIMS4	133	115	13528	2.65342	1	0.949076	99.7932
Annotation Cluster 9	Enrichment Score: 0.8741494137050907
Category	Term	Count	%	PValue	Genes	List Total	Pop Hits	Pop Total	Fold Enrichment	Bonferroni	Benjamini	FDR
GOTERM_BP_FAT	GO:0006730~one-carbon metabolic process	4	2.17391	0.0964888	BTG1, CA7, RAB6A, FTSJ1	133	112	13528	3.63265	1	0.837878	81.6199
GOTERM_BP_FAT	GO:0043414~biopolymer methylation	3	1.63043	0.145716	BTG1, RAB6A, FTSJ1	133	69	13528	4.42236	1	0.895022	92.7863
GOTERM_BP_FAT	GO:0032259~methylation	3	1.63043	0.169656	BTG1, RAB6A, FTSJ1	133	76	13528	4.01504	1	0.912595	95.5117
Annotation Cluster 10	Enrichment Score: 0.8575851151247637
Category	Term	Count	%	PValue	Genes	List Total	Pop Hits	Pop Total	Fold Enrichment	Bonferroni	Benjamini	FDR
GOTERM_BP_FAT	GO:0060284~regulation of cell development	7	3.80435	0.0152452	B4GALT1, BTG1, BCL2, SMAD3, CHRNB2, MBP, THY1	133	205	13528	3.47317	1	0.562378	22.6218
GOTERM_BP_FAT	GO:0051094~positive regulation of developmental process	8	4.34783	0.019223	B4GALT1, CCNE1, PTPRC, BTG1, BCL2, SMAD3, RARA, CD74	133	278	13528	2.92703	1	0.600511	27.6776
GOTERM_BP_FAT	GO:0045597~positive regulation of cell differentiation	7	3.80435	0.024767	CCNE1, PTPRC, BTG1, BCL2, SMAD3, RARA, CD74	133	229	13528	3.10917	1	0.66269	34.208
GOTERM_BP_FAT	GO:0016202~regulation of striated muscle tissue development	3	1.63043	0.0855022	BTG1, BCL2, SMAD3	133	50	13528	6.10286	1	0.821184	77.5107
GOTERM_BP_FAT	GO:0048634~regulation of muscle development	3	1.63043	0.0884432	BTG1, BCL2, SMAD3	133	51	13528	5.98319	1	0.828245	78.6881
GOTERM_BP_FAT	GO:0030308~negative regulation of cell growth	3	1.63043	0.226344	BTG1, BCL2, SMAD3	133	92	13528	3.31677	1	0.939165	98.6215
GOTERM_BP_FAT	GO:0045792~negative regulation of cell size	3	1.63043	0.251609	BTG1, BCL2, SMAD3	133	99	13528	3.08225	1	0.943856	99.2081
GOTERM_BP_FAT	GO:0045926~negative regulation of growth	3	1.63043	0.291418	BTG1, BCL2, SMAD3	133	110	13528	2.77403	1	0.948649	99.682
GOTERM_BP_FAT	GO:0001558~regulation of cell growth	4	2.17391	0.294001	BTG1, BCL2, SMAD3, IGFBP2	133	194	13528	2.0972	1	0.948582	99.7008
GOTERM_BP_FAT	GO:0040008~regulation of growth	5	2.71739	0.426935	TMEM8B, BTG1, BCL2, SMAD3, IGFBP2	133	341	13528	1.49141	1	0.978207	99.9908
GOTERM_BP_FAT	GO:0008361~regulation of cell size	3	1.63043	0.600119	BTG1, BCL2, SMAD3	133	206	13528	1.48128	1	0.994481	100
GOTERM_BP_FAT	GO:0032535~regulation of cellular component size	3	1.63043	0.745676	BTG1, BCL2, SMAD3	133	271	13528	1.12599	1	0.999191	100
Annotation Cluster 11	Enrichment Score: 0.8337972799551265
Category	Term	Count	%	PValue	Genes	List Total	Pop Hits	Pop Total	Fold Enrichment	Bonferroni	Benjamini	FDR
GOTERM_BP_FAT	GO:0007160~cell-matrix adhesion	4	2.17391	0.0562857	TMEM8B, BCL2, ITGA11, THY1	133	89	13528	4.57143	1	0.761766	61.9825
GOTERM_BP_FAT	GO:0031589~cell-substrate adhesion	4	2.17391	0.0708574	TMEM8B, BCL2, ITGA11, THY1	133	98	13528	4.1516	1	0.792066	70.6802
GOTERM_BP_FAT	GO:0007155~cell adhesion	10	5.43478	0.244264	B4GALT1, CDH22, PTPRC, FREM3, TMEM8B, BCL2, FERMT2, ITGA11, TSTA3, THY1	133	700	13528	1.45306	1	0.94672	99.0678
GOTERM_BP_FAT	GO:0022610~biological adhesion	10	5.43478	0.245529	B4GALT1, CDH22, PTPRC, FREM3, TMEM8B, BCL2, FERMT2, ITGA11, TSTA3, THY1	133	701	13528	1.45099	1	0.945561	99.0935
GOTERM_BP_FAT	GO:0016337~cell-cell adhesion	5	2.71739	0.283314	CDH22, PTPRC, BCL2, TSTA3, THY1	133	276	13528	1.84265	1	0.950404	99.6156
Annotation Cluster 12	Enrichment Score: 0.8192376868926111
Category	Term	Count	%	PValue	Genes	List Total	Pop Hits	Pop Total	Fold Enrichment	Bonferroni	Benjamini	FDR
GOTERM_BP_FAT	GO:0060284~regulation of cell development	7	3.80435	0.0152452	B4GALT1, BTG1, BCL2, SMAD3, CHRNB2, MBP, THY1	133	205	13528	3.47317	1	0.562378	22.6218
GOTERM_BP_FAT	GO:0051240~positive regulation of multicellular organismal process	6	3.26087	0.090662	B4GALT1, BCL2, SMAD3, TAC1, RARA, CHRNB2	133	244	13528	2.50117	1	0.832415	79.5377
GOTERM_BP_FAT	GO:0034330~cell junction organization	3	1.63043	0.106687	BCL2, SMAD3, THY1	133	57	13528	5.35338	1	0.852365	84.793
[truncated: 384 more rows]

## Sheet: 3_TCTX_top200_EASE
Annotation Cluster 1	Enrichment Score: 1.9283599352959477
[truncated: 399 more rows]

[truncated: 8 more sheets: 4_PUTM_top200_EASE, 5_MEDU_top200_EASE, 6_THAL_top200_EASE, 7_OCTX_top200_EASE, 8_WHMT_top200_EASE, 9_HIPP_top200_EASE, 10_SNIG_top200_EASE, Sheet1]
