# Supplementary material for: Major Shifts in Glial Regional Identity Are a Transcriptional Hallmark of Human Brain Aging
Source: Cell Rep. 2017 Jan 10;18(2):557–70. doi: 10.1016/j.celrep.2016.12.011 (PMC5263238; doi:10.1016/j.celrep.2016.12.011)
Supplement: Table S3. Cell-Type Marker Genes Altered in the Aging Brain, Related to Figure 4 [file mmc4.xlsx]

## Sheet: SeqOverlapMarkersAstrocytes 
GeneSymbol	Astrocytes	Neuron	OligodendrocytePrecursorCell	NewlyFormedOligodendrocyte	MyelinatingOligodendrocytes	Microglia	EndothelialCells	P
Hgf	28.3	0.7	0.7	0.1	0.1	0.1	0.1	1.78521e-11
Gli2	13.8	0.5	0.2	0.2	0.1	0.1	0.1	2.06362e-11
Gli3	15.5	0.4	0.5	0.1	0.1	0.1	0.3	2.20723e-11
Ppp1r3c	104.7	2.8	3.5	0.4	1.8	0.9	0.5	3.20354e-11
Lgr6	19.5	0.8	0.4	0.1	0.1	0.1	0.3	6.56544e-11
Phkg1	27.9	0.8	1.4	0.4	0.6	0.7	0.2	8.54151e-11
Plcd4	34	0.7	1.5	0.1	0.5	0.3	0.1	1.0504e-10
Aqp4	317.6	11.6	11.2	0.8	1.4	0.8	1.2	1.56868e-10
Gli1	16.3	0.8	0.2	0.1	0.1	0.1	0.1	1.74384e-10
Bmpr1b	29.9	0.9	1.3	0.1	0.2	0.1	0.1	1.85631e-10
A2m	13.3	0.5	0.6	0.1	0.1	0.1	0.1	2.01604e-10
Grm3	158.4	5.8	7.7	0.9	2.9	0.8	1.7	2.2156e-10
Slc14a1	53.2	1.8	2.6	0.5	0.2	0.8	0.1	2.69249e-10
Paqr6	22.3	1.2	0.6	0.2	0.7	0.2	0.1	2.83862e-10
Cbs	91.4	3.7	4.7	0.5	1.8	2.1	0.2	3.24408e-10
Aldh1l1	145.4	8	6.4	0.4	2.5	3	0.5	5.47429e-10
Ccdc80	49.4	1.8	2.8	0.2	0.3	2.4	0.9	6.71198e-10
Slc30a10	64.7	3.9	1.4	0.1	0.2	0.1	1.3	7.04542e-10
Fgfr3	295.7	9.5	18.9	2	4.3	3.5	0.8	7.57275e-10
Slc6a11	563.9	35.3	29.4	7	8	4.6	1.1	1.30571e-09
Cybrd1	14.8	1	0.6	0.1	0.1	0.1	0.1	1.39746e-09
Egfr	38.6	2.8	1.5	0.1	0.2	0.5	0.2	1.99541e-09
Entpd2	80.5	5.1	5.5	0.5	1.3	1.4	0.7	2.19776e-09
Nwd1	53.6	1.5	4.2	0.7	0.6	0.2	0.1	2.38484e-09
Atp13a4	76.3	1.5	5.9	0.8	0.3	0.2	0.1	2.54247e-09
Slc4a4	266.3	12.5	19.2	1.6	1.8	0.8	0.7	2.69511e-09
Lrig1	129.1	8.6	7.8	3.7	3	0.7	11.8	4.64823e-09
Mlc1	382.6	19.2	35.9	1.4	13.7	12.8	1.9	5.33535e-09
Sorcs2	53.2	4.7	2.9	0.5	0.6	0.5	0.3	5.71778e-09
Aifm3	42.2	4.2	1.6	0.1	0.8	0.7	1.5	5.97039e-09
Sox9	93.2	8.3	5.5	1	0.3	0.3	3	6.56956e-09
Chrdl1	48.5	2	4.6	0.6	0.5	0.2	0.1	7.35376e-09
Ppp1r3g	22.5	0.7	2.3	0.1	0.7	1.1	0.1	8.15843e-09
Kcnn3	21.2	1.6	1.7	0.3	0.1	0.1	0.1	8.40803e-09
Emp2	62.1	4.1	5.5	0.7	1.7	1.4	6.7	1.34666e-08
Slc15a2	160.6	5.4	18.6	2.1	1.2	2.3	2.9	1.50697e-08
Ephx2	24.3	0.6	3	0.4	0.9	0.5	0.1	1.98963e-08
Tst	73.3	4.8	7	2.1	9.1	2.5	1.2	1.9931e-08
Fzd2	19.2	1.2	2.3	0.2	0.4	0.6	0.1	2.02529e-08
Gfap	126.9	5.9	6.4	4.3	18.4	7	3.6	2.12286e-08
Slc39a12	125.6	3	15.3	0.3	3.3	5.3	0.6	2.16917e-08
Ezr	118	15.7	7.2	0.9	3	7.4	8.1	2.21062e-08
Adhfe1	21.7	0.7	2.7	1.4	0.5	0.3	0.1	2.35587e-08
Slc7a2	37.4	1.5	4.7	0.6	0.2	0.2	0.7	2.67192e-08
Dio2	114.3	2.8	14.4	2	1.7	0.7	0.3	2.81341e-08
Gpam	123.6	6.4	19.3	7.7	7.1	3	7.4	2.84154e-08
Slc7a10	307.8	34.2	25	2.4	2.6	3.1	0.5	2.99487e-08
Btbd17	79.1	7	9	9.1	3.5	3	0.2	3.04734e-08
Tulp3	26	3.6	4.3	2.5	2.6	0.9	3.2	3.44374e-08
Notch3	34.6	2	0.7	0.1	0.2	0.3	4.4	3.49046e-08
Pamr1	41.1	1.6	5.5	0.8	0.6	0.7	0.1	3.49645e-08
Slc7a11	34.3	1.1	3.6	0.1	0.3	0.7	3.8	3.6523e-08
Glb1l	18.9	2.9	3.1	2.1	0.7	2.5	1.9	3.99015e-08
Gja1	500.7	15.7	37.6	0.9	5.7	3.9	64	3.99211e-08
Mfge8	730.3	33.6	61.9	20.3	22.3	29.2	112.4	4.06906e-08
Slc25a18	105.3	7.2	15.1	1.2	5.2	3.2	0.7	4.6278e-08
Slc1a3	1144.1	45.6	161.3	12.4	18.8	17.6	3.9	4.93584e-08
Megf10	25.2	1.3	2.5	2.2	3.3	0.1	0.1	5.73201e-08
Fgfbp3	41.2	5.7	4.1	1.1	1	0.2	1	5.94253e-08
Ptplb	27.9	3.5	4.7	5.2	6.7	3.6	3.2	6.36715e-08
Cldn10	145.4	6.4	22.3	1.5	6.2	3.4	0.8	6.65609e-08
Daam2	187.5	3.6	3.1	14.3	27.3	0.9	1.9	7.11086e-08
Rgs20	55.9	3.7	8.5	1.3	1.2	0.4	0.3	7.757e-08
Kcne1l	28.3	3.9	3.2	0.8	0.5	0.4	0.4	7.77469e-08
Gpc4	21.5	2.3	2.9	0.2	0.2	0.1	1.4	8.08953e-08
Acsbg1	179.2	10	29.6	3	9.4	6.1	1	8.86226e-08
Sfxn5	108	6.9	19.8	8.6	9.1	6.5	1.4	9.19682e-08
Ttpa	11.3	0.6	1.8	0.2	0.1	0.1	0.2	9.34303e-08
Cd44	16.0639	2.2	0.6	0.1	0.2	2	0.3	1.01298e-07
Lcat	55.5	3.2	10.3	2	3.3	2.1	1.8	1.05609e-07
Fam20a	38.1	6.3	2.1	0.1	0.5	0.8	1.1	1.08938e-07
Ngef	79.7	12.3	10.2	1.6	3.3	4.7	0.5	1.17354e-07
Fjx1	169.6	29.6	16.6	5.2	4.8	4.1	2.9	1.40008e-07
Dtna	77	9.3	11.3	8.2	7.8	0.3	0.3	1.41891e-07
Raver2	21.9	2.1	4	0.8	0.7	0.3	1.2	1.41953e-07
Mtmr11	26	3.2	3.8	0.9	0.3	0.5	3.5	1.5499e-07
Fabp7	1604.1	156.1	262.9	53.9	7.6	5.4	14.7	1.65978e-07
Elovl2	46.2	7.5	4.4	0.2	0.8	0.3	0.2	1.7124e-07
Slc13a3	59.9	2.2	1.9	1.2	5.2	11.1	0.6	1.85006e-07
Ncan	280.1	33.3	46.8	7.3	2.9	1.5	0.8	2.41643e-07
Znrf3	12.1	1.8	2	1.4	0.6	0.4	2.4	2.4376e-07
Hsd11b1	29	1.8	5.9	0.3	2	1.1	0.2	2.98557e-07
Igfbp2	353.5	27.8	69.2	4.7	5	5.7	5.6	2.98778e-07
Ppap2b	516.5	21.3	105.5	35.1	16.8	4.5	5.2	3.15039e-07
Gabrb1	18.1	2.2	3.4	0.5	0.4	0.3	0.1	3.28379e-07
Glud1	292.1	39.1	74.6	32.4	24.2	29.2	59.8	3.35582e-07
Grin2c	27.2	0.4	5.5	0.3	1.9	2	0.1	3.47488e-07
Amot	21.2	2.4	2.2	0.5	0.3	0.1	4.2	3.95373e-07
Appl2	93.9	12.1	25.3	15.6	6.5	12.3	8.3	4.16266e-07
Tlcd1	125.6	5.7	27.3	4.3	3.1	2.2	1	4.46424e-07
Alpl	27.6	1.5	5.9	0.7	0.3	0.2	2.6	4.52588e-07
Trps1	15.6	1	3.1	1.4	0.5	0.1	2.8	5.16504e-07
F3	163.7	6.2	35.7	5.2	1.6	1.4	0.8	5.31477e-07
Arhgef26	50.3	7.5	9.9	2	0.4	0.2	1.5	5.46495e-07
Lonrf3	21.3	0.7	3.7	0.8	0.2	4	3	5.51461e-07
Rnf215	88.5	13	12	4.8	3.6	17.2	21.2	6.1238e-07
Htra1	493.8	17.2	110.4	14.1	16	12.9	69.7	6.2654e-07
Cecr5	37.9	5.5	12.1	7.3	5.3	5	4.7	6.36051e-07
Rasl11b	26.3	5.8	4.8	3.1	6.1	1.9	1.3	6.41034e-07
Nmb	14.2	2.7	1.7	1.3	0.6	3.3	3.2	6.68488e-07
Ccnd2	64.8	14	9	1	0.5	1	5.3	6.82333e-07
Pygb	111	31.7	19.6	6.9	11.2	19.8	18.6	6.84594e-07
Pdk4	63.9	2.2	1.1	0.5	1.7	0.7	14.8	7.08074e-07
Abcb9	14.4	4.1	1.7	1.3	2.3	2.4	0.8	7.59149e-07
Slc1a2	731.7	29.3	172	15.7	23.2	7.9	1.7	7.64207e-07
Fxyd1	25.7	1.3	6.5	0.6	3.3	2.1	0.8	8.43477e-07
Ltbp1	10.5	0.4	2.6	0.3	0.2	0.1	0.8	9.01718e-07
Mapk4	14.7	2.9	2.9	0.4	0.3	0.4	0.1	1.03326e-06
Dbx2	26.2	1.5	6.7	1.7	1	0.4	0.1	1.05861e-06
Elovl5	301.9	42.7	84.7	54.4	81.6	20.4	43.9	1.0601e-06
Cox10	11.8	4	4.9	3.6	2.6	3.4	4.4	1.10874e-06
Rasl11a	17.5	2	4.6	1	0.1	1.5	2.8	1.11213e-06
Rfx4	29.8	1.6	7.5	1.3	0.4	0.2	0.1	1.13372e-06
Hes5	295.1	11	73.6	13.6	0.6	0.7	0.3	1.18811e-06
Irs2	67.5	14.5	12.8	14.7	3.6	8.2	0.5	1.19092e-06
Ddhd1	62	7.4	17.7	8.8	6.1	1.3	4	1.2458e-06
Ptar1	24.5	2	4.9	2.1	0.8	2.2	6.7	1.25632e-06
Hapln1	63.3	11.8	13.3	1.7	0.5	0.3	0.5	1.32239e-06
Klf15	23.2	1.2	6.2	3	1.1	1.1	0.1	1.33666e-06
Adora2b	33.3	1.4	8.8	1.3	0.4	0.7	0.3	1.38505e-06
Plxnb1	89.6	10.7	24.3	15.4	14.8	1.4	4.2	1.46683e-06
Slc13a5	63.4	2.2	16.7	3	0.8	0.6	0.1	1.47574e-06
Acsl6	129.7	17.2	33.7	4.2	4.5	2.4	0.6	1.51591e-06
Macf1	74.2	12.5	13.6	9.6	2.2	6	22.2	1.65017e-06
Lrtm2	24.8	4.3	6.6	2.7	1.8	0.6	0.1	1.71847e-06
Axl	37.3	2.2	11.2	1.9	1.3	5.5	4.2	1.87049e-06
Prodh	16.8	1.1	5	0.6	1.4	3.1	2.7	1.88001e-06
Chst1	55.7	10.1	6.2	0.6	2.2	3.6	15.4	1.88767e-06
Lgr4	15.7	4.3	2.8	0.8	0.7	0.4	0.5	1.97835e-06
Vegfa	338.2	62.1	83.5	34.5	7.7	1.7	0.7	1.98229e-06
Tpbg	22	6	2.4	0.2	0.3	0.3	2.8	1.99182e-06
Ston2	12.3	1.9	0.7	1.2	1.6	3.7	0.1	2.13359e-06
Arrdc3	49.6	10.4	14.3	15.8	11.4	3.1	12.7	2.23423e-06
Mll3	20.9	4.8	6	4.1	0.8	1.2	3.4	2.25084e-06
Tom1l1	27.3	5.6	7.5	1.9	0.7	4.1	0.6	2.36511e-06
Slc1a4	303.1	39.1	43.4	9.7	1.6	3.9	84.7	2.37456e-06
Gpt	21.8	3	4.8	2.6	6.8	1.9	0.7	2.39513e-06
Ptpn13	11.5	0.5	3.4	1	0.3	0.1	0.3	2.40193e-06
Wwc1	35.2	5.9	10.2	1.7	1.8	1.1	0.1	2.7542e-06
Adrbk2	49.3	14.8	6.4	2.4	0.5	4.9	0.2	2.88194e-06
Boc	12.4	2	3.1	0.4	0.1	0.2	2.7	2.90422e-06
Zhx2	11.2	3	4.5	2.1	1.5	2.8	2	3.06319e-06
Rgma	83.1	25.7	11.4	11.8	9.5	1	1.2	3.08173e-06
Pax6	23.4	7.1	1.4	0.2	0.2	0.1	0.1	3.46616e-06
Frmpd1	17.1	1	5.4	1.3	0.4	0.2	0.1	3.63934e-06
Rab34	66.5	13.1	22.9	13.7	12.4	25.5	9.2	3.71434e-06
Il18	114.9	9.3	35.3	25.1	24.7	14	0.6	3.85585e-06
Atp1a2	746.6	25.6	243	41.5	23.8	14.6	25	3.87946e-06
Tril	145.5	7.3	45.7	17	2.3	0.9	1.9	3.91738e-06
Il17rd	11.4	0.7	1.9	0.4	0.1	0.1	3.5	3.99983e-06
Gjb6	53.2	1.1	17.1	0.5	3.4	2.1	0.3	4.1677e-06
Fgf1	23	2	5.3	2.8	6.8	0.5	0.1	4.25529e-06
Gabrg1	37.7	3.3	12.2	2.6	0.4	0.1	0.2	4.55797e-06
Baalc	108.4	23	35	5.1	9.1	4.9	1	5.28079e-06
Acss1	61.4	3.2	18	5.5	1.3	15.6	0.2	5.73643e-06
Igdcc4	41.6	13.4	6.8	1.6	0.5	0.4	0.1	5.8009e-06
Gabra4	12.4	2.7	3.8	0.3	0.4	0.2	0.2	5.92079e-06
Lix1	14.8	3.5	4.7	0.4	1.2	0.5	0.4	6.1577e-06
Camk2g	87.4	32.2	18	6.6	3.1	6.7	8.2	6.73956e-06
Ptn	913.8	80.4	328.6	150.7	202.3	4.8	89.2	7.02482e-06
Ephb3	30	3	10.4	2.2	0.4	5.6	0.1	7.07288e-06
Scara3	17.8	0.9	6.4	0.9	0.8	0.3	0.1	7.18472e-06
Timp3	144.7	7.8	34.6	17.7	1.7	0.9	46.4	7.26e-06
Malat1	515.4	194.8	60.1	72.2	20.2	22.8	28.8	7.30048e-06
Rgs7	46.6	10.6	15	3.9	1.3	0.5	0.2	7.53777e-06
Scg3	320.6	78.8	102	23.3	15.4	4.3	1.3	7.75381e-06
Dclk1	166.2	50.7	42.7	10	3.6	2.2	0.8	8.13756e-06
Kcnn2	19.4	6.7	3.6	0.5	0.6	0.2	0.1	8.6896e-06
Plagl1	19.3	7.1	1.3	0.5	0.3	0.1	2.4	8.7551e-06
Id4	56.5	20.7	5.6	0.9	1.2	0.4	1.2	8.88277e-06
Ttyh3	225.4	70.7	42.4	22.5	9	78.8	21.7	9.00871e-06
Hmgcr	202.3	40.4	45.4	77.5	54.1	5	20.8	9.83686e-06
Cpe	1737.8	461.5	641.6	153.4	115.4	45.6	282.9	9.9211e-06
Tgfb2	27.7	3.1	3.7	0.7	0.1	0.1	10.3	1.00574e-05
Sparcl1	1768.3	74.4	359	30.5	38.2	20.6	626.2	1.00606e-05
Echdc2	29.5	9.4	7.9	2.3	0.2	0.3	0.4	1.05514e-05
Ampd2	33.5	12.4	12.5	5	2.2	5.7	5.8	1.11086e-05
Ntsr2	73	2	28.3	1.7	10.3	8.1	0.4	1.16221e-05
Chsy1	21.7	5.4	8.2	2.9	0.2	6.3	4.6	1.1737e-05
Aldoc	512.1	28.2	206	29.9	75.4	42.6	4.8	1.19056e-05
Eepd1	31.3	2.9	1.6	0.4	0.8	12.5	1.8	1.2009e-05
Hey2	14.3	0.6	5.5	2.7	0.1	0.1	1.2	1.31336e-05
Kctd5	48.3	15.7	22.5	24.2	15.1	10.7	14	1.32478e-05
Gpatch2	10.7	2.9	4.2	4.6	1.9	1.5	3.8	1.34154e-05
Ntrk3	90	9.6	35.5	7.4	0.5	0.4	0.2	1.37525e-05
Lgi4	16.2	0.4	2	0.2	1.2	6.5	0.2	1.38039e-05
Rabggta	20.7	9.9	8.3	8.2	5.8	9.4	4.2	1.38126e-05
Ndrg2	399.4	36.3	167.6	33.7	37.7	21.1	4.7	1.39213e-05
Pou3f2	19.1	6.6	5	1.1	0.1	0.1	0.1	1.46927e-05
Gpc6	18.6	1.6	7.6	1.6	0.2	0.1	0.2	1.56998e-05
Bhlhe40	392.3	10.2	16.8	16.8	3.3	4.3	161.8	1.63413e-05
Bai3	29.4	6.6	11.2	4.5	0.6	0.2	0.2	1.65338e-05
Sncaip	11.9	3.2	4.6	0.7	0.1	1.6	0.5	1.66214e-05
Ptprz1	1021.1	45.5	416.6	94.5	2.7	1.7	0.8	1.68116e-05
Drp2	11.2	3.2	4.1	0.7	0.4	0.5	0.1	1.68844e-05
Grm5	36.2	9.4	13.2	3.5	0.3	0.1	0.1	1.74082e-05
Rhoq	48.1	9	20.1	7.9	3.7	18.7	10.4	1.74113e-05
Notch2	19.5	1.1	1.6	0.8	0.6	8.5	1.4	1.78334e-05
Dgkb	13.9	3	5.5	1	0.2	0.1	0.1	1.85661e-05
Slc6a1	424.7	129.5	144.7	87.7	23	3.2	0.7	1.86778e-05
Eif4g3	63.6	21.7	29.8	19.5	6.5	10.2	17	1.95381e-05
Sfrp1	24.1	10.2	3.3	2.3	0.7	0.1	0.1	1.96144e-05
Fads2	278.4	41.8	121.2	55.1	20.3	5.6	10	2.04545e-05
Sh3pxd2b	31.4	14.1	5.9	2	0.6	2.5	3.6	2.1376e-05
Nup93	21.8	4.4	9	4.9	2.3	3.8	9.7	2.18836e-05
Nr4a2	52.8	17.2	2.3	1.2	0.5	0.4	18	2.20104e-05
Leng8	162	70.8	33.6	27.1	5.9	10.4	3.3	2.23169e-05
Actr3b	24	8.6	8.9	6.6	4	1.6	0.6	2.30032e-05
Mras	61.3	14.3	25.2	7.1	7.3	20.9	1.2	2.38656e-05
Id3	218.8	11.9	24.1	7.1	9.4	4.9	99.2	2.44294e-05
Med12	18	8	8.5	6.8	2.3	5.6	5.1	2.44415e-05
Ptplad1	141.7	33.1	68.4	48.9	29.4	14	19.2	2.49212e-05
Sema6d	77.3	8.8	19.1	27.7	6.8	1.9	30.6	2.61313e-05
Clu	594.7	36.5	277.1	42.6	51.8	46.1	6.3	2.63171e-05
Adcyap1r1	186.5	22.8	81.3	37.2	2.9	1.7	0.5	2.77891e-05
Nr4a1	870.7	165.6	77.3	22.3	4.4	389.9	181.7	2.80817e-05
Rgp1	11.2	7.2	6.4	8.5	6.8	6.9	6.2	2.80971e-05
Gldc	25.9	1.7	11.9	2.4	1	0.5	0.1	2.81117e-05
Gmppb	12.2	3.3	5.8	4.7	3.5	7	3.8	2.81639e-05
Pls1	14.5	1.6	3.5	3.8	6	0.1	0.1	2.82955e-05
Stk17b	26.9	1.3	7.7	2.6	1.1	7.4	11.5	2.88132e-05
Tspan7	1144.7	209.2	554.8	161.7	134.1	212.8	9.6	2.93433e-05
Pbxip1	56.8	2.4	5.9	1.3	2.7	27.2	5.9	3.1443e-05
Tet2	12.1	4.9	4.4	2.5	0.3	1.6	4.2	3.15663e-05
Gramd4	33.6	11.5	15.4	4.8	1.7	5.9	3.1	3.17305e-05
Fndc5	25.6	7.3	11.4	1.7	2.5	1.5	0.1	3.38247e-05
Wnt7a	38.9	5.1	18.4	2.7	0.6	0.5	0.1	3.60726e-05
Npas3	23.4	5.2	10.6	3	0.5	0.1	0.1	3.6171e-05
Nckap5	13.5	0.9	4.7	5.4	1	0.1	0.3	3.64021e-05
Rnf24	24.3	10.3	8.6	6.1	1.6	1.4	1.4	3.68592e-05
Srsf5	123.8	64.7	46.1	34.3	13.5	41.3	48.8	3.76632e-05
Fam120c	20.1	7.1	8.6	5	2.6	0.6	0.9	3.82337e-05
Adra2a	16.9	7.8	1.4	0.1	0.3	4.1	0.8	3.86939e-05
Mt3	318.7	66.7	161	29.9	43.8	31.3	7.8	3.91927e-05
Zswim6	14.1	6.6	6.7	8.2	3.1	5.6	6	4.00316e-05
Fgfr2	50.6	2.7	2.5	18.5	19.6	0.2	0.3	4.23519e-05
Dag1	118.5	22.4	59.9	36.2	7.5	8.7	22.7	4.28761e-05
Preb	22.9	10.9	14.6	12.5	8	13.3	9.8	4.34089e-05
Pitpnc1	25.5	7.3	11.6	2	0.5	6.3	8.6	4.39683e-05
Slc12a4	59	16.6	32.8	26.2	12	19.4	11.1	4.54489e-05
Bbs2	10.5	5.9	4.7	3.8	2.8	1.8	2.8	4.71829e-05
Gabbr1	214.5	106.7	55.3	22	24.4	7.6	4.2	4.88256e-05
Smc5	18.7	6.8	7.9	3.4	0.7	0.7	6.2	4.91401e-05
Ubiad1	11.6	3	6.1	5.4	4.7	4.8	1.8	5.00414e-05
Sec14l2	26.3	5	11.7	9.6	10.2	4.6	0.5	5.13725e-05
Tm7sf2	91.5	17.6	12.4	38	41.5	3.8	8.6	5.25089e-05
Tmc7	46.2	3.2	5	4.4	2.4	10.7	24.6	5.5419e-05
Ahcyl1	113.9	50.7	61.9	44.6	39	15.7	26.8	5.58381e-05
Csgalnact1	18.5	2	4.6	7.3	0.4	0.1	7.6	5.68436e-05
Arhgap21	47.2	20.9	19.9	6.3	4	1.3	6.5	5.69923e-05
Zfp36l2	173.8	33.3	49.3	13.9	1.8	88.9	13	6.06023e-05
Itga6	47.5	2.8	3.2	0.3	0.3	15.1	22.3	6.10852e-05
Prdx6	164.7	15.2	87.1	35.8	65.7	22.5	29.4	6.11181e-05
Nr2e1	32.4	3.3	16.9	3.7	0.3	0.1	0.1	6.2248e-05
Lrp4	33.5	1.3	16	12.4	2.4	2	6.3	6.26444e-05
Dagla	17.3	6.3	5.5	1.4	0.7	8.2	2.1	6.27572e-05
Tbcel	20.3	8.8	10.3	9.6	6.1	2.1	7.1	6.51564e-05
Phka1	23.6	4.1	13	5.7	2.1	1.2	2.1	6.56525e-05
Idi1	140.4	31.9	29.1	66.8	53.9	1.5	7.8	6.7994e-05
Arap2	31.6	1.4	2.2	11.8	6.8	0.4	14.7	6.88478e-05
Fastk	29.7	18.4	20.8	18.6	13	17.1	13.9	6.92989e-05
S1pr1	297.7	9.6	34.3	2	5.6	6.9	159.2	6.94342e-05
Gas1	38.3	4	20.8	3.6	0.4	0.3	0.4	7.5202e-05
Fam181b	51.6	6.7	28.4	11.3	3.1	0.6	4.2	7.53411e-05
Axin2	18.4	5.6	8.5	6.4	0.8	0.3	6	7.57888e-05
Plod2	27.8	4.7	8.4	14.6	1.5	0.2	6.7	7.63156e-05
Adcy2	35.2	15.3	15	2.5	2.7	1.5	0.3	7.83919e-05
Pias3	13.5	7.9	9	5.9	4.1	6.3	6	8.62217e-05
Sash1	63.1	9.2	27.6	28.1	4.2	1.5	20.4	8.62524e-05
Ugp2	39.6	11.2	23.3	14.6	8.8	4.7	16.7	8.84511e-05
Metap1d	14.6	8.4	7.7	8.1	5.5	4.5	3.5	9.12934e-05
Ttyh1	359.1	32.5	143.7	156.9	116.3	9.2	1.5	9.18239e-05
Dclk2	75.5	39.8	28.2	9.6	7.2	1.9	6.7	9.3324e-05
Gulp1	11.2	1.1	0.6	0.1	0.1	0.2	6.4	9.91364e-05
Hsdl2	31.9	4.4	14.5	15.1	12.2	1.8	4.1	0.000102019
Tob1	99.8	53	25.4	24.5	13	3	43.2	0.000103179
Sbno1	13.6	7.2	7	5.9	1.7	3.5	5.7	0.000103514
Gabbr2	42.1	22.4	12.6	2.1	1.2	0.4	0.1	0.000105314
Pde1b	29.4	15.6	7.1	1.2	1.2	9.9	0.8	0.000108056
Lhfp	19.9	3.6	7.8	1.7	1.4	0.2	10.6	0.000117746
Ppfia1	14.9	7.5	8.2	8.6	5.5	4	9.3	0.000120002
Pdgfrb	24.7	1	2.9	0.1	0.3	1.2	14.7	0.000123075
Tead1	14.6	8.4	2	0.5	0.1	0.1	3.7	0.000126346
Cachd1	19.1	3.9	4.9	1.6	1.1	0.1	11.3	0.000129142
Cs	94.1	61.5	60.9	48.2	44.3	28.4	41.8	0.000133076
Mboat2	29.9	7.7	15.5	14	3.3	0.5	5	0.000133989
Rcn2	123.7	69.9	60.4	30	15.2	13.3	35.2	0.000136027
Tmem47	47	27.5	12.8	1.5	1.1	0.3	6.7	0.00014092
Rapgef3	29.3	2.1	13.3	5.1	6.1	0.8	15.7	0.000142981
Mdm4	23.1	12.7	10.7	10.1	2.8	2.8	7.3	0.000143174
Sall3	19.3	2.6	9.5	2.4	0.1	8.8	0.1	0.000143422
Dbp	36.3	10.6	22.3	6.4	5.3	17.4	8.3	0.000145633
Nrxn1	98.4	45	46.1	13.1	1	0.4	0.2	0.000147157
Gsg1l	13.4	6	6.7	1.6	0.8	0.3	0.1	0.000147732
Kcna2	16.2	1.6	4.7	9.6	1.5	0.1	0.1	0.000153282
Notch1	45.8	2.9	22.1	9.9	2	10.6	24.2	0.000154012
Nxf1	62.1	31.7	34.2	34.1	10.4	32.3	31.2	0.000154769
Trmu	10.8	5.4	7	4.8	2.4	4.4	2.4	0.000158474
Sox1	22	13.6	1.1	0.1	0.2	0.1	0.1	0.000159612
Srrm2	95.9	54.9	42.4	29	6.1	18.7	8	0.000161253
Atad2b	11	4.6	5.1	3.3	0.7	0.6	5.5	0.000171393
Slc6a9	80.7	7	15.4	17.7	50.2	0.8	0.4	0.000172318
Jun	1164.3	191.1	288.3	137.3	46.5	608.7	610	0.000174611
Mgst1	18.8	1.3	1.2	0.4	0.6	1.2	12.1	0.000177808
Usp19	39.1	26.2	24.2	21.1	11.9	18.4	13.3	0.000189668
Fgfrl1	47.7	2.8	29.4	14	15.8	4.5	2.3	0.000192867
Fbrsl1	50.3	17	8.1	4.9	3.3	32.1	3.9	0.000193256
Prpf39	30.4	16.9	13.6	9.9	1.4	1.9	11	0.000205343
Cntfr	56.7	24.9	31.9	12	16.4	2.4	0.2	0.000207906
Naf1	10.4	4.3	7.3	4.2	2	2.8	4.8	0.000213637
Fnbp4	31.1	18.8	14.8	10.8	1.5	5.5	9.5	0.000214009
Fmr1	28.9	13.8	16.7	9.7	3.4	1.3	9.7	0.000216492
Srf	46.7	15.5	29.9	15.2	8.7	28.1	15.1	0.000220496
Dido1	15.6	9	7.8	5.9	1.2	2.5	6.4	0.000221497
Ntrk2	182.9	43.5	118.4	34.9	9.5	3.2	1.1	0.000224378
Gcfc1	37.6	22.4	16.9	10.5	1.8	1.8	7.3	0.000229245
Arpp21	24.2	10.3	14.9	7.7	3.6	3.1	0.6	0.00023621
Cry2	66.5	44.8	14.6	15	4.8	4.4	2.9	0.000236302
Tada2a	11.9	6.8	7.1	6.2	3.1	1.9	4.5	0.000240971
Tmem170b	21.2	13.5	9.8	5.1	1.8	3.8	2.5	0.000241479
Fam84a	10.7	7.2	1.3	0.3	0.3	0.2	0.2	0.000243333
Etv4	81.2	4.8	54.7	8	0.8	1	1.1	0.000244909
Mmd2	258	21.2	139.7	119	83	7.3	2.3	0.000245039
Aff1	13	0.8	2.6	0.7	0.6	6.3	7.4	0.000246719
Kcnj10	185.5	8.1	82.6	99.7	58.3	2.5	0.5	0.000247393
Eif5	80.4	50.3	41	47.8	19.9	39.9	52.8	0.000263414
Kifc3	61.5	9.3	41.2	23.9	4.5	7.2	17.7	0.000265129
Igsf11	26	3.6	2.6	16.7	9.2	0.2	0.1	0.000274651
Rbm6	11.1	7.3	4.4	3.6	1	1.5	4.7	0.000275925
Fam69c	15	1.3	10.4	1.3	0.3	0.2	0.1	0.000284846
Aldh6a1	35.9	7.9	23.3	18.9	10.7	3.5	7.5	0.000286368
Rsf1	11.5	6.6	5.5	3	0.7	1.1	5.3	0.000287503
Polr3h	47.1	10.8	23.3	30.6	8.9	5.1	4.4	0.000307295
Atf7ip	17.4	9	12.4	7.4	3	5.2	5.1	0.000315445
Fstl1	27.6	5.8	10.1	0.6	0.4	0.5	17.8	0.000317468
Nln	11.7	8.1	4.9	2.1	1.1	3.5	1.4	0.000323076
Tlr3	12.6	0.4	1.9	0.2	0.2	2.6	8.9	0.000338167
Abca1	67.5	3.2	15.5	5.8	0.3	8.5	48.4	0.000352454
Stk38	26.5	11.2	16.6	9.4	2.9	8.2	16.4	0.000360438
Azin1	64.1	44	36.5	20.9	10.3	30.8	19.1	0.000371512
Ankhd1	11.9	6.9	6.4	4.1	1	3.2	6.9	0.00037993
Shc3	16	3.3	11.8	2.3	0.8	0.5	2.8	0.000380824
Hspa5	680.2	159.9	330.1	242.6	57	455.2	328.1	0.000384545
Arglu1	87.5	57.4	47.7	26.4	9.1	9.6	23.7	0.000394064
Efemp2	18.5	3.5	13.3	5.7	0.8	7.6	5.3	0.000400177
Mertk	33.8	0.7	9.6	1.1	0.6	24.2	3.9	0.0004059
Aldh7a1	26.3	6.2	20.4	13.1	8.8	9.6	6.9	0.000408037
Nrcam	56.3	12.4	37.3	22.7	1.3	0.6	1	0.000411566
Bcl2	14.4	2.2	2.4	0.5	0.1	3.4	10.6	0.000412165
Caskin1	40.5	24.8	20.6	9	2.3	1.8	0.3	0.000415179
Magi1	22	15.1	11.4	5.5	3.9	1.1	6	0.000441033
Atg16l1	13	10.5	8.6	8.4	6	7.7	9.7	0.000446497
Pou3f3	77.1	33.2	51.8	18.1	10.2	0.8	0.2	0.000446822
Ddit4	72.7	31.5	25.1	47.1	46.3	18.1	10.1	0.000448554
Sall2	19.4	8.9	13.2	3.1	1.4	3.2	0.1	0.000450283
Wasf3	26.1	18.7	8.4	8	4.7	0.5	0.7	0.000456729
Ddx17	292.1	206.6	168.3	124.9	41.6	81.2	91.1	0.000457305
Chst10	26.3	12.9	16.2	4.5	1.6	10.7	0.2	0.000457362
Ate1	21.3	10.7	10.7	6.8	2.7	2.2	13.9	0.000471409
Dmpk	14.8	6.4	5.9	10.2	3.6	0.5	1.5	0.000475489
Ctso	29.4	5.3	16	19.1	9.5	11.7	19.3	0.000476388
Pcdh10	75.2	32.5	46.1	33.7	12.9	0.5	0.3	0.000481755
Slitrk2	20.5	1.8	15.4	4.2	0.2	0.1	0.1	0.000487424
Sema4a	46	9.3	3	35.2	8.7	5.8	0.2	0.000488324
Hivep1	14.2	9.8	5	2.4	0.7	7	5.5	0.00048865
Baz2b	10.7	4.5	3.1	4.9	1.5	1.3	7.8	0.000495368
Pusl1	12.7	7.5	9.5	7	3.1	5.1	4.2	0.000498162
Atp2a2	96.4	66.5	42.8	44.9	26.7	8	10.3	0.000499952
Tmem39a	11.8	3.6	6.8	5.4	2	5.8	8.5	0.00050269
Dbi	475.7	61.8	366.4	138.5	135.4	20.2	97	0.000506101
Tnik	32.8	19.7	12.7	16.7	3.1	0.2	0.6	0.000515447
Sema5b	41.2	5.5	27	19.5	0.4	0.1	0.1	0.000516758
Rabep1	19.8	12.5	12.8	10.1	5.6	2.7	8.9	0.0005214
Dpy19l3	19	6.1	14.1	7.2	1.2	2.4	1.7	0.000529842
Hibch	11.5	2.9	8	6.1	3.5	1	5.6	0.000530809
Slc33a1	16.8	6.2	13.4	6.4	3.5	2.5	5.1	0.000539175
B3galtl	20	6	15.3	7.2	0.8	4.7	2.8	0.000543441
Dusp10	20.9	7.9	9.1	11.3	13.8	0.9	3.7	0.000553566
Lrrc16a	18.2	5.1	9.2	12.3	2.6	0.7	0.6	0.000555116
Luzp2	156.8	15.3	107.5	72.5	11.9	0.6	0.5	0.000559926
Pank2	12.7	5.5	7.9	4	2.6	5.1	9.5	0.000561436
Fam171b	54.4	33.9	30.1	16.1	11.2	0.3	0.5	0.000569657
Tle4	20.9	14.7	12.7	8.1	2.2	7.3	5.8	0.000577105
Cdh10	25.9	15.5	14.9	7.3	2.5	0.1	0.1	0.000582924
Chi3l1	11.3	0.4	8.9	2.6	1.2	1.7	0.2	0.000591629
Foxn2	17.8	9.2	12.1	10.8	5.1	2.2	5.2	0.000600878
Sema4b	38.2	7.6	4.1	0.9	0.4	30	0.1	0.000607164
Iars2	15.3	8.4	10.5	8.6	6.3	4.1	11.3	0.000632183
Vcl	44.6	3.8	4.8	2.6	1.6	1.9	36.1	0.000637737
Tra2a	83.1	50.4	54.2	39	11.1	9.6	30	0.00063988
Dab1	39.5	11.7	30	13.5	5.8	0.9	0.3	0.000658482
Clock	13.9	5.3	7.9	5.7	1.7	1.8	9.8	0.000661795
Prkd1	12.2	1.6	9.9	1.9	0.4	0.1	1.7	0.00067136
Skiv2l	18.3	15.5	13.3	15.4	11.1	12.1	11.2	0.000681983
Asap2	13	8.2	7.3	4	1.1	0.2	5.9	0.000697053
Clasrp	37.9	20.4	20.8	28.2	11.1	8.8	6.6	0.000706491
Pmm1	74.1	40.4	26.1	24.7	53.8	11.4	4.2	0.000715065
Phip	12.5	7.4	7.5	3.1	0.6	1	6.3	0.000716639
Nelf	77.4	64	59.9	38.2	51.6	41.7	53.6	0.00073174
Tmem129	17	3.6	12.8	11	8.6	5.9	5.3	0.000749237
Msi1	24.8	17.3	12.9	3.6	0.9	0.5	0.1	0.000750976
Psd2	30.4	24.6	7.4	1.1	0.6	0.2	0.1	0.000764895
Add3	41	18	24.6	24	12.5	4.3	27.7	0.000776261
Nedd9	29	4.4	4.9	1	0.2	0.9	24	0.000779178
Pigo	11.5	7.3	9	6.3	2.7	4.4	4	0.000819082
Pomt2	17.2	4.5	14.5	9.2	5	5.3	4.6	0.000831084
Mpp6	17	9.8	11.8	3.1	0.8	2.5	7.5	0.000836871
Pfkm	73.9	47.9	51.3	13.3	7.7	8.9	16.1	0.000852694
Asph	33.3	15.6	20.9	5.5	1	20.6	3.1	0.000892232
Zc3h11a	36.2	18.2	27.3	19.3	5.1	10.9	20.7	0.00089277
Srrm1	36.5	27.5	25.3	21.8	9	19.3	14.8	0.000903087
Ccnl1	119.4	25.8	27.4	22.3	5.4	46.4	100.1	0.000909001
Spry4	22.4	3.5	18.8	3.2	0.2	0.6	6.2	0.000909091
Rftn2	25.5	2.4	20.2	11.3	9	0.6	5.4	0.000944793
Fbxw7	11.4	10.2	4.9	3	4	3.9	4.7	0.000946325
Bptf	10.1	7	6	5	1.2	2.1	5.6	0.000948321
Slc25a3	212.7	165.2	141.7	129	78.9	157.2	150.5	0.000959088
Apoe	3006.2	200.4	1175.7	142.1	216.1	2460.3	133.1	0.000965282
Fut9	14.6	8.5	10.1	2.6	0.2	0.1	0.1	0.000974717
Rhot2	17.1	14	12.2	7.4	9.6	10	5.8	0.000981699
Zfyve21	28.9	2.4	8.8	6.7	8.5	25.2	9.5	0.00100625
Hspa2	16.9	3.6	4.9	13.6	9.5	1.7	4.2	0.00100837
Gna13	64.3	16.2	17.6	10	6.9	55.6	25.8	0.00103515
Taf15	25.9	19	18.8	14.1	7.1	6.7	12.5	0.00104094
Atrx	25.9	18	12.5	5.3	1.1	1	14.3	0.0010474
Prrx1	17.8	0.9	15.6	2.6	0.1	0.1	0.6	0.00105138
Agpat3	100.7	31.3	75.6	61.8	67.6	60.7	28.6	0.00106692
Alcam	53	14.9	45.2	10.6	1	0.3	1.8	0.00106847
Ednrb	333	17.2	292.7	46.5	2.2	4.7	1.9	0.00106975
Kremen1	13.9	1.8	6.3	2.8	1.8	3.9	11.9	0.00109915
Rap2b	15.5	6.5	13.3	6.1	2.9	3.2	1.8	0.00110181
Gem	190.6	19.5	16.7	1.9	0.6	152.1	89.3	0.00110298
Clcn2	16.1	7.1	9.2	11.4	7.6	1.4	1.2	0.00111351
Ptpn4	10.3	6	7.4	3.8	0.5	0.3	3.6	0.00111627
Maml2	12.6	3	10.9	4.7	0.2	2.7	2.6	0.00112836
Fzd1	12.8	3.2	10.2	3.2	0.6	0.1	6.3	0.00113031
Nacc2	28.7	5.1	19.6	17.5	16.4	6.3	1.9	0.00116012
Tmem175	13.3	7.7	10	7.2	4.4	9.5	3	0.00126578
Sox21	26.6	3.2	22.4	11.3	0.9	0.2	0.2	0.00129493
Bcan	817.8	47.3	556	549.7	75.5	12	1.7	0.00129592
Nfia	19.3	15	12.1	4.1	1.3	2.6	6.8	0.00135481
Ccdc136	15.3	14.1	1.2	0.3	0.9	0.6	2.4	0.00135532
Vhl	40.7	12.8	32.7	23.3	16.2	29	11.4	0.0013557
Arid2	10.3	7.7	6.7	4.5	1.2	2.4	5.6	0.00136728
Dopey2	16.2	8.3	5	13.4	10.4	4.6	3.3	0.00140136
Pomt1	15.2	6.1	13.6	8.9	6.2	6.8	3.4	0.00142523
Mro	17.5	1.6	15.4	6.6	0.8	0.1	0.1	0.00144252
Mical1	17.6	4.6	8.5	11.1	1.5	13.9	5.1	0.00144351
Ptprf	36.1	29.9	18.9	7.7	7.9	0.6	1.5	0.00144443
Kat2a	27.2	16.4	23.3	16.2	6.3	12.4	9.9	0.00144772
Baz2a	10.6	9.1	5.9	6	3.2	3.5	6.9	0.00149251
Glt25d2	23	1.4	2.8	1.1	0.2	0.2	21.7	0.00153878
Eps8	27.5	4	22.8	15.5	1.2	3.6	1.5	0.00157133
Tpcn1	32.5	5.8	6.8	3.3	2.6	24.1	23.3	0.00161702
Tnrc6a	16.7	14	8.3	8.6	2	1.6	4.1	0.00163703
Stox2	24	16	14.3	16.5	7.1	0.4	6.1	0.00168344
Chst2	52.5	25.4	40	31.1	26.4	1.7	9.4	0.00172709
Nfat5	16.7	11.6	8.2	6	1.6	1.6	12.1	0.00173881
Mthfd1	20.1	4.5	18.1	12.4	5.4	5.8	5.3	0.00181902
Smpd2	39.8	5.5	26.7	30	10.1	22.3	22.8	0.00182508
Tjp2	27.7	3.4	11.5	13.2	14.3	4.9	24.3	0.00182736
Antxr1	13	2.4	12.5	2.7	0.9	0.1	2.7	0.00183782
Nf1	14.3	7	10.5	10.8	3.1	1.9	3.1	0.00186989
Pon2	101.6	6.1	18.8	13.5	29.4	22.9	98.2	0.00187592
Arrb1	34.2	22.1	16.2	6.9	3.4	26.8	2.8	0.00188616
Thrap3	23.8	18.9	16.8	14.2	6.8	10.8	17.7	0.00192816
Ogdhl	13.6	4.3	12.9	3.9	3	1.1	0.2	0.00195139
Nufip2	13.9	9.9	7.9	5.4	1.3	2.2	10.1	0.00205406
Per1	95.3	28.9	29.5	14.2	10.8	90.2	44.7	0.00210539
Map2k7	20	18.9	15.8	13.5	15.2	11.4	12.5	0.00211342
Acot2	10.4	2.2	8.2	3.4	3.2	2.9	8.4	0.00212182
Stard4	28.9	8.4	7.4	6.4	4	2.1	28.6	0.00217682
Mib1	14.5	9.6	10	9.9	2.3	2.3	8	0.00219503
Phc3	10.5	5.9	8.4	7.4	1.9	1.7	3.5	0.00224244
Bai2	68.5	23	62.2	34.7	17	5.6	0.3	0.00228933
Sumf2	14.4	3.8	9	7.2	4	8.7	12.9	0.00232404
Hdgfrp2	22.7	20.4	16.4	15.3	7.6	13	12.5	0.00234954
Fbln2	16.6	3.7	4.6	0.5	0.1	0.2	16.4	0.0023679
Ddah1	72.8	18.4	70.7	10.4	2.9	1.5	28.3	0.00242362
Aldh5a1	22.5	9.4	21.3	8.3	5.8	0.7	1.2	0.00246059
Ssfa2	26.4	2.7	22.3	11.8	2.4	14.8	14.5	0.00252212
Rgs9	12	4.4	11.9	2.5	0.4	0.3	1.2	0.00256862
Zfp36l1	132.2	7	66.4	8.7	0.8	105.1	82.1	0.00258174
Grip1	10.1	10.2	3.1	0.7	0.1	0.1	0.1	0.00261462
Irf2bp2	85.3	37	16.9	9.5	7.6	84.4	7.7	0.00262553
Ctnnd2	41.2	22.6	38	8.7	2.7	1.3	0.3	0.00266753
Ccdc90a	10.5	1.5	9.1	3.7	1.2	6.5	5.7	0.00267336
Apbb3	12.4	12.3	6.6	6.8	4.7	5.7	3.6	0.0027337
Dhcr7	101	21.4	33.8	68.8	89	14.6	9.3	0.00273606
Tbl1x	16.9	13	10.4	4.2	1.9	9.5	11.8	0.00273895
Klf7	20.8	21.1	5	5.2	2.8	2.7	8.4	0.002749
Gpm6b	332.6	116.1	257.9	183.3	213.5	3.8	7.1	0.00285358
Steap3	20.5	1.3	6	0.4	0.4	1.4	21.2	0.00286259
Flad1	11.2	9	9	8.1	6.2	5.9	3.1	0.00286734
Usp32	13.5	10.1	9.1	10	4.6	1.6	7.1	0.00287164
Nkain4	49.6	5.6	51.2	17.7	4.3	2.3	5.7	0.00297834
Arhgef25	21.9	19.4	14.8	8	2.4	4.8	1.4	0.00302125
Bcar3	11.5	1.6	1.4	0.3	0.3	3.5	12	0.00305108
Csdc2	78.1	83.8	10.1	3.1	7.6	4.3	1.1	0.00307912
Pacsin3	30	2.2	18.8	14.6	25.4	1.7	0.5	0.00311316
Adpgk	14.2	5.8	9.7	13.6	8.3	6.6	10.2	0.00320413
Mxd1	11.4	6	6.1	10.6	4.3	7.6	8.9	0.0032363
Ddhd2	11.3	8.8	7.2	9.7	5.2	4	2.7	0.00329595
Suv420h1	18.3	14.1	13.2	9.5	2.3	3.3	11.8	0.00329932
Dtx3	79.6	70.4	59.4	37.2	16.3	14	18	0.00343057
Tmem209	11.9	4.3	11.7	7.9	3.8	3	5.5	0.00347581
Afg3l2	15.3	13.4	11.8	8.8	3.5	6.6	9.3	0.00348922
Abhd11	25.9	26.7	14.4	13	11.4	10.3	7.4	0.00357463
Fbxo2	18.2	4.6	14.6	5.7	15	2.4	0.4	0.00364467
Acadl	53.5	5.3	15.1	8.8	8.5	15.2	58	0.00370697
Cnn3	133.5	34.2	83.2	27.2	18	1.3	128.8	0.00373916
Kcnk2	21.1	14.1	19.6	3.5	0.8	0.8	0.3	0.00378334
Sdc2	28.2	9	30.1	8.5	1.8	0.3	7.1	0.00393961
Mpp5	16.9	2.3	8.8	13.5	5.3	1.7	13.9	0.00404372
Amt	13.4	6	12.5	9.4	4.4	0.9	5.1	0.00409996
Ppp2r5d	38.4	27.9	34.7	16.9	10.3	28.3	16.8	0.00411561
Nav2	12.1	8.3	5.1	11.3	3.2	3.1	0.2	0.00416772
Tmem165	26.4	11.3	21.6	13.8	11.8	7.7	24.6	0.00418105
Epha4	11.3	9.1	7.7	7.7	3.3	0.2	5.6	0.00428603
Gcdh	12.4	7.4	10.6	10.1	7.5	5.1	2.5	0.00435999
Acbd5	20.1	13.8	14	16	7.1	1.8	12.9	0.00438811
Cxcl14	78.1	59.9	70.1	9.1	6.2	4.2	0.5	0.00441795
Srrt	34.7	33	25.6	21.2	9.6	19	21.4	0.00444008
Bcl6	12.4	5.4	12.4	1.9	0.5	7	1.4	0.00444764
Fam189a2	16.4	6.9	3.7	1.9	4.8	0.5	17.7	0.00445561
Shisa9	15.1	7	15.3	6.5	0.4	0.1	0.1	0.00446653
Gpld1	30	6	31.9	15.3	3.5	1.8	2.7	0.00449904
Ltbp3	18.9	11.7	17	12.1	2.1	3.2	1.2	0.00463035
Lime1	20.8	17.1	17.2	12.4	2.9	7.1	4	0.0046342
Ppp1r1a	22.6	24.9	7.6	2.8	8.4	4.2	1.2	0.00474144
Cpt1a	49.5	11.7	17.5	10.7	3.9	19.5	54.5	0.00478743
Dok5	12.3	13.4	5.8	1.7	0.6	0.5	0.4	0.00484046
Zgpat	24.6	20	21.2	15.5	5.5	14.5	7.7	0.00488013
Cadm1	46	29.2	30.5	43.9	6.4	13.6	14.8	0.00491981
Alg3	14.7	4.1	15.1	8.2	4.4	9.6	6	0.0049763
Fbxo44	23	13.4	23.5	6.8	9.8	4	0.5	0.00504968
Tnk2	35.6	22.1	30.3	30.7	11.3	10.1	21.8	0.00511977
Chordc1	15.2	11.2	11.4	12.6	7.5	3.3	11.1	0.0052543
Safb	29	29.8	19.3	15.6	6.5	10.6	9.5	0.00525569
Ctgf	37.1	21.1	10.4	0.2	0.4	0.6	39	0.0054423
Grtp1	18	2.8	19.2	10.4	0.7	0.2	0.5	0.00546025
Cnnm3	10.7	11	7.4	4.6	2.6	3.2	2	0.00546698
Cacnb1	17.7	20.2	7.2	2.6	2	2.1	0.5	0.00550239
Erbb2ip	27.8	12.4	13.8	21.6	13.8	6.4	27.5	0.00569823
Wnk2	11.4	13.1	4.4	3.1	1.1	0.6	1.7	0.00581215
H3f3b	347.7	276.6	187.6	160.4	104.6	282.9	306.9	0.00583809
Ptprt	12.5	5.4	12.4	8.1	0.3	0.1	0.1	0.00597309
Gpr37l1	374	14.2	396.2	237	53.8	12.5	1.1	0.00598013
Pogz	11	9.6	9.8	5.1	1.2	4	4.3	0.00598086
Pvrl3	18.5	4.9	18.7	13	5.9	0.2	6.6	0.00611063
Tmem51	18	0.8	1.9	0.5	0.4	1.1	22.1	0.00612394
Klf9	32.7	33.6	14.8	13.6	6.8	0.8	20.6	0.00630976
Fbln1	10.2	6.4	3.8	0.4	0.2	0.1	10.6	0.00631047
Pdlim5	36.7	3	24.7	9.7	2.9	5.8	38.9	0.00642382
Myo10	34	1.8	13.5	4.7	0.4	0.4	40.5	0.00680889
Specc1	32.9	2.4	14.3	34.3	21.4	7.7	0.7	0.00681842
Hnrnpm	47.6	39.3	39.6	29.7	7.8	14.1	33.6	0.00694908
Abhd6	14.6	3.3	10.1	6.1	5.8	5.4	15.9	0.00719357
Lsamp	51.4	24.4	39.2	49.5	12.6	1.1	0.3	0.00733229
Vps16	14.9	11.8	15.4	11.4	7.8	9.8	10.6	0.00734986
Setdb1	11.5	8.3	11.7	7	2.1	6.3	4.9	0.00756239
Abcd3	60.1	18.4	48.3	60.7	27.8	7.8	17.3	0.0076353
Grid2	12.9	4	11.9	11.4	2.5	0.1	0.1	0.00770767
Nnt	17.5	4.8	12.7	7.6	3.7	18.7	8.2	0.00771009
Dolk	11.1	6.1	12.5	7	4.5	5.9	5.2	0.00783187
Psd3	16.5	15.3	11.7	11.9	7.4	0.9	3.8	0.00786656
Eci1	24.3	4.6	17.4	15	15.3	12.2	24.4	0.00790151
Pfkfb3	60.3	5.3	7.3	5.2	5.2	77.2	8	0.00803248
Slc24a6	17.3	3.3	1.6	0.6	1	21.6	5.5	0.00808011
Cbx1	17.5	15.2	15.1	9.7	4.9	6.1	13.9	0.00808357
Msi2	57.5	72.1	10.6	14.4	4.5	3.2	13.1	0.00816283
Homer1	15.2	14.7	10.6	10.7	2.7	0.9	4.9	0.00827938
Dexi	15	7.7	16.1	7.6	4.1	11.3	6.2	0.00828074
Patl1	14.5	9.2	8.5	5.7	1.5	14.5	10	0.00847108
Fam73b	12.9	10.8	9.3	11.7	9	10	4.3	0.00848921
Gramd3	49.2	1.5	6.7	52.9	37.7	1.2	5.4	0.0086112
Ewsr1	33.3	28.4	31.2	23	7	15.5	18.6	0.00864092
Gpc5	39	2.7	50.5	9.7	1.8	0.5	0.1	0.00871263
Hrsp12	12.2	6.8	8	9.2	11.5	2.9	9.6	0.00883014
Ppm1b	19.3	19.9	16.1	13.6	9.7	7.9	9.8	0.00898286
Tmed10	37.6	28.7	35.7	34.3	27.8	32.4	36.3	0.00905336
Lrrc58	29.2	21.8	19.3	16.1	8.5	30.9	16.6	0.00941782
Gramd1b	11	7.5	9.6	5.1	2.3	10	1.9	0.00943853
Wapal	12.8	6.7	8.6	7.3	2	3.1	13.8	0.00949148
Dtx1	23.1	21.7	20	12.5	5.4	1.3	0.3	0.00970708
Gpr56	341.1	32.9	92.1	43.6	29.2	446.7	6.2	0.00973496
Nup98	10.8	6.6	6.9	5.7	1.3	8	10.7	0.00981031
Akap11	13.7	12.7	10.7	10.7	4.4	1.2	5.3	0.00996613
Hnrnpu	100	91.1	90	66	21.1	32.9	61.2	0.00996911

## Sheet: SeqOverlapMarkersMicroglia
GeneSymbol	Astrocytes	Neuron	OligodendrocytePrecursorCell	NewlyFormedOligodendrocyte	MyelinatingOligodendrocytes	Microglia	EndothelialCells	P
Slamf8	0.1	0.1	0.5	0.1	0.1	25.6	0.1	1.17e-12
Gdf15	5.3	0.4	2	0.1	0.2	782.9	13.4	1.43e-12
Cd83	1.64952	1.7	33.5	1.6	1.6	1848.9	13.9	1.87e-12
Cd14	4	1	11.7	0.2	1	540.7	2.1	3.55e-12
Tlr2	0.2	0.1	3.3	0.2	0.1	156.8	1.1	3.82e-12
Tmem119	0.5	0.2	20.8	0.9	2.9	889.6	0.1	7.25e-12
C1qa	2.2	2.4	96.3	7.1	20.8	3987.5	0.5	7.99e-12
Cd300a	0.1	0.1	1.5	0.1	0.1	57.3	0.1	1.09e-11
Ptafr	0.1	0.2	2.5	0.1	0.2	96.3	0.1	1.12e-11
Rcan1	9.6	21	28.7	12.8	13.6	679.4	16.2	1.31e-11
Selplg	1	0.2	38	2.3	5.6	1413.2	2.1	1.36e-11
Ctsd	187.2	84.3	379.5	180.7	161.2	9717.9	131.6	1.46e-11
Cxcl16	0.2	0.8	2.4	0.2	0.2	96	2.3	1.85e-11
Pycard	0.3	0.5	1.2	0.4	0.4	40.5	1.3	1.87e-11
Crybb1	1.1	1.1	19.7	2.1	5.1	669.4	0.1	1.93e-11
Ncf4	0.1	0.1	2	0.2	0.3	67.1	0.1	2.02e-11
Hvcn1	3.1	2.1	4.2	1	0.7	123.5	1	2.16e-11
Abcc3	0.1	0.1	1.7	0.1	0.1	56.5	0.2	2.18e-11
Trem2	0.5	1.1	25.7	2	5.8	864	0.1	2.23e-11
C1qb	1.2	1.9	57.9	4.4	10.5	1925	0.4	2.39e-11
C1qc	1	2.3	54.6	3.6	9.4	1811.6	0.3	2.43e-11
C5ar1	0.1	0.1	2.9	0.1	0.1	97.6	0.1	2.44e-11
Cd37	0.196805	0.2	10	0.8	2	324.4	0.4	2.62e-11
Tbxas1	0.1	0.2	3.7	0.3	0.7	116.9	0.1	2.89e-11
Cd74	0.204951	0.3	3.8	0.2	1.4	116.7	1.9	3e-11
Ltc4s	0.3	0.5	12.9	1	2	394.9	3.1	3.03e-11
Cd68	1.83287	1.1	19.6	2.4	3.4	575.3	0.6	3.71e-11
Slc11a1	0.1	0.1	2.2	0.1	0.4	65.5	0.1	3.91e-11
Unc93b1	2	1	20.4	5.1	14.1	582.3	8.5	4.17e-11
Cryba4	0.1	0.4	2.4	0.3	0.3	67	0.2	4.39e-11
Laptm5	1.8	2.6	84.1	5.5	14	2433.9	4.4	4.62e-11
Csf1r	1.6	1.9	104.3	7.3	16.4	3007.3	0.5	5.1e-11
Itgb2	0.1	0.4	5.8	0.4	0.9	160	0.8	5.22e-11
Adora3	0.1	0.1	1.7	0.1	0.2	47.5	0.1	5.22e-11
Ptpn6	0.2	0.3	4.3	0.3	0.8	115	0.2	6.32e-11
Slco4a1	0.1	0.3	0.3	0.1	0.1	11.6	0.5	6.58e-11
Vav1	0.1	0.2	4.5	0.2	0.5	116.9	0.1	8.5e-11
Inpp5d	1.5	0.4	7.6	0.4	1	203.6	5.9	9.96e-11
Tyrobp	1.2	2.4	60.7	6.8	16.9	1497.9	1.5	1.01e-10
Il10ra	0.1	0.1	7.1	0.2	0.4	177.5	0.1	1.15e-10
Ang	0.2	0.4	4.1	0.3	0.8	96.5	0.2	1.15e-10
P2rx1	0.1	0.1	0.8	0.1	0.2	23.8	0.9	1.17e-10
Cmtm7	0.2	1.1	5.2	2.7	2	129.1	5.3	1.4e-10
Csf3r	0.1	0.1	4.7	0.2	0.5	111.1	0.1	1.41e-10
Alox5ap	0.2	0.8	14.2	1.2	3.6	321.5	0.6	1.53e-10
Blnk	0.1	0.2	5.5	0.3	0.6	123	0.1	1.83e-10
Abi3	0.1	0.2	2.7	0.6	1.5	56	1.1	1.89e-10
Ccdc88b	0.1	0.2	1.6	0.1	0.1	33.9	0.1	2.07e-10
Slc37a2	1.2	0.8	2.3	0.2	0.2	47.7	0.1	2.11e-10
Pik3ap1	0.1	0.1	2.9	0.2	0.4	61.8	0.1	2.18e-10
Hcls1	0.2	0.5	8	0.6	1.6	166.8	3.6	2.19e-10
Myo1f	0.1	0.2	2.3	0.1	0.4	48.3	0.1	2.2e-10
Wdfy4	0.1	0.1	0.8	0.1	0.1	15.6	0.1	2.38e-10
Ebi3	0.1	0.9	2.1	0.5	0.4	40.4	0.2	2.42e-10
Runx1	0.1	0.1	0.8	0.1	0.1	15	0.1	2.9e-10
Fcer1g	0.3	1.9	31.2	3	6.7	603.9	0.5	3.47e-10
Egr2	4.1	2.9	6.2	0.9	0.8	103.3	2.5	3.77e-10
C3ar1	0.1	0.2	5.6	0.1	0.3	108.1	0.1	4.15e-10
Ccr1	0.1	0.1	3.2	0.1	0.2	60.3	0.1	4.48e-10
Nckap1l	0.2	0.4	12.9	0.8	2	240.5	0.1	4.55e-10
Tcirg1	17	2.4	13.4	9.8	13	246.7	7	5.56e-10
Lpcat2	0.1	0.6	16.3	4.3	4.3	281.7	0.3	5.93e-10
Rtn4rl1	0.1	1.7	2.1	0.1	0.4	38.7	0.7	6.24e-10
Was	0.1	0.1	2.2	0.1	0.2	37.5	0.3	6.36e-10
Phyhd1	4.3	1.8	11.2	1.9	2.2	166.8	1.4	7.09e-10
Rps6ka1	0.4	2	8.4	2.5	7.2	199	12.1	7.45e-10
Fcgr2b	0.1	0.1	6	0.2	1	101.8	0.1	7.55e-10
Nfkbie	1.4	1.1	5.1	4.1	1	74.5	1.7	9.07e-10
Npl	9.4	1.6	9.9	1.9	1.6	185	9.8	9.42e-10
Fam110a	2.4	3.6	9.6	1.9	0.6	146.4	7.4	9.72e-10
Aif1	0.1	3.5	10.6	1.3	2.4	160.6	0.4	1.01e-09
Csf1	19.8	8	13.2	14	20.5	198.4	15.4	1.09e-09
Phf15	0.4	1.6	1.5	0.4	0.3	28.4	1.8	1.18e-09
Mlxipl	1.4	0.1	2.1	0.1	0.1	34	0.1	1.38e-09
Cst3	3309.3	430.7	2527	327.7	655.3	49168	721.2	1.38e-09
Ier5	11.4	16.1	33.1	5.8	2.4	518.5	34.3	1.6e-09
Cebpb	23	4.6	8.6	0.9	1.1	305	9	1.72e-09
Man2b1	6.1	3.8	26.5	15.2	11.7	298.8	10.5	1.89e-09
Lyve1	0.1	0.2	1.2	0.1	0.1	16	0.1	1.92e-09
Cd33	0.1	0.1	4.5	0.2	0.4	62.6	0.1	2.07e-09
Cd86	0.1	0.1	3.8	0.1	0.2	53	0.1	2.11e-09
Il17ra	1.1	3.1	2.7	3.6	2.5	40.9	0.8	2.16e-09
Hps4	6.3	3.9	5.9	3.8	3.3	59.1	2.1	2.25e-09
Fam105b	6.1	5.2	7.7	7	5.7	39.7	7.4	2.65e-09
Itgam	0.2	0.3	29.4	2.5	4.6	371.6	0.2	3.32e-09
Srxn1	3.8	7.1	8.5	4.1	5.1	70.9	3.2	3.44e-09
Adrb2	0.5	0.3	2.4	0.1	0.1	103.2	8.4	3.78e-09
Ifi30	3	5.4	6	6.1	0.6	77.4	1.6	3.82e-09
Rrad	0.9	1.2	1.6	0.3	0.7	41.7	4	4.15e-09
Efhd2	43.2	16.8	18.6	2.1	8	453.4	9.8	4.22e-09
Btk	0.1	0.1	1.4	0.1	0.2	16	0.1	4.5e-09
Limd2	3.2	7.1	10.6	2.8	3.5	122.8	11.6	4.65e-09
Emp3	1.1	0.6	3.9	0.4	0.7	53.7	4.2	4.66e-09
Ctss	1	1.8	136.1	10.8	19.4	1606.5	0.7	4.73e-09
Tgfbi	0.4	0.5	2.2	1.4	2.1	24.6	0.8	4.79e-09
Ikzf1	0.1	0.1	2.6	0.2	0.2	30.1	0.1	4.9e-09
Gpsm3	1	0.7	2.1	0.3	0.6	49.9	4.7	5.07e-09
Lair1	3.8	0.2	2.9	0.9	0.6	46.6	0.1	5.12e-09
Mafb	3.4	4.8	13.4	1.2	0.5	139.7	3.5	5.2e-09
Pik3cd	0.2	4.1	2	0.2	0.4	44.3	1.3	5.95e-09
Dock8	0.1	0.3	2.3	0.1	0.2	25.3	0.1	5.97e-09
Tpm3	28.9	26.5	28.8	20.9	22.7	119.7	27.6	6.18e-09
Ly86	0.2	1.2	30.1	2.1	5.5	322.7	0.2	7.46e-09
S100a9	0.1	0.1	3.6	0.1	0.3	49.6	3.7	7.93e-09
Fmnl1	0.6	5.7	8	1	1.6	88	0.3	8.05e-09
Ptk2b	0.1	2	2.3	0.2	1.7	27.7	0.3	8.3e-09
S100a8	0.2	0.1	1.7	0.4	0.2	35.7	3.4	8.52e-09
Arhgap30	0.1	0.2	1.8	0.2	0.2	18	0.1	8.75e-09
Sla	0.2	7.8	5.2	0.2	0.7	85.4	0.2	1.06e-08
Tlr7	0.1	0.1	7.1	0.2	0.3	72	0.1	1.11e-08
Cd180	0.1	0.2	7.7	0.1	0.3	76.3	0.1	1.26e-08
Cd53	0.153879	0.4	19.3	1.2	3.1	186.2	0.6	1.28e-08
Slc7a7	1.4	0.3	2.8	0.2	0.4	105	11.1	1.3e-08
Khk	2.3	2.5	4.9	3.3	3.2	55.6	8.1	1.47e-08
Ctsb	84.5	65.2	133.3	160.7	95.5	1032.8	55.4	1.67e-08
Havcr2	0.1	0.1	2.5	0.1	0.2	22.7	0.1	1.74e-08
Plekho2	15.5	1.4	6.1	1.6	2.5	138	11	1.76e-08
Cables1	5.1	2.4	7.8	2.1	0.7	61	3.7	1.79e-08
Ptgs1	19.2	1.2	10.2	0.3	1.3	180.7	0.4	1.79e-08
Man2b2	7.8	4	14.1	7.8	5	87.1	7.9	1.85e-08
Gns	22.5	20.3	42.3	21.1	9.3	283.1	11.2	1.94e-08
Slc35c2	11.5	11.4	13.1	11.9	14.2	76.6	5.7	2.01e-08
Plxdc2	9.2	8	12.6	5.8	12.4	87.6	3.6	2.04e-08
Pnpla7	5.9	0.6	3.3	2	1.5	44	1.7	2.05e-08
Furin	7.9	10.4	9.1	4.8	2.9	127.2	18.5	2.22e-08
Dock2	0.1	0.1	3.7	0.3	0.4	31.9	0.1	2.23e-08
Renbp	2.3	0.8	3.6	1.3	0.9	68	8.9	2.6e-08
Arhgdib	0.5	1.4	13.9	1.2	3.5	314.7	37.5	2.62e-08
Serpinf1	9.4	2.5	10.8	0.5	1.4	97.5	7.7	2.81e-08
Syngr2	10.3	1.5	14.5	22.4	29.4	293.8	38.2	2.91e-08
Rgs1	0.1	0.1	23.2	0.4	1.4	194.6	0.1	3e-08
Sult1a1	0.3	0.1	2.4	0.1	0.4	27.4	3	3.1e-08
Dgkd	11.1	16.9	14.1	10.1	12	62.4	13.5	3.11e-08
Slc11a2	12.1	10.5	11.4	15	8.3	87.4	18.8	3.23e-08
Sp110	0.1	0.1	0.7	0.1	0.1	10.5	1.3	3.25e-08
Cndp2	13.8	11.8	28.9	23.5	16.4	148	21.9	3.54e-08
Sh3bp1	5.4	1.7	5.4	0.9	0.4	49.9	0.3	3.61e-08
Ticam1	3.3	0.6	5.3	1.4	0.5	45.2	5	3.63e-08
Cmklr1	0.1	3.8	2.3	0.1	0.2	57.3	7.2	3.93e-08
Nab2	4.4	2.5	4.6	0.6	0.4	53	7.1	4.14e-08
Arl4c	21	27.6	21.4	3.5	0.9	237	2.7	4.24e-08
Rassf5	0.3	2.5	2.6	0.3	0.3	23.2	0.3	4.26e-08
Fkbp5	0.6	4.5	6.3	4.4	2.2	42.1	2.3	4.51e-08
Sirpa	85.7	22.4	56.3	7.8	5.9	620.9	18.1	4.87e-08
Arrb2	6.1	26.3	25.6	11.9	5.9	199.4	4.6	4.92e-08
Egr3	5.8	5.1	3.6	0.2	0.5	59	7.7	5.02e-08
Mul1	6.3	6.1	6.3	5.3	6.1	15.4	5.1	5.57e-08
Adrbk1	17.3	25.7	24.6	17.6	12	108.7	18.9	6.4e-08
F13a1	0.1	0.3	3.6	0.1	0.3	25	0.1	6.85e-08
Chst12	8.8	5.9	10.2	2.8	3.7	67.1	0.8	7.45e-08
Zfp36	153.2	18.5	64.9	9.4	14.7	2375.4	355.4	7.96e-08
Pmp22	48.4	2.8	53.5	6.9	9.4	421.3	45.5	8.39e-08
Snx8	5.6	11.5	12.7	11.6	7.9	74.4	2.6	8.82e-08
Tgm2	0.4	0.4	9.1	1.5	0.8	187.2	28.2	9.15e-08
Slc25a45	0.7	0.1	2.9	1.6	4.8	68.2	10.9	9.6e-08
Erp29	37.2	53.9	70.4	52.3	41.1	268.3	67.6	1.04e-07
Comtd1	1.7	2.6	3.3	1.1	1	17.4	0.9	1.05e-07
Ppp6r1	27.1	28.6	33.1	38.3	27.4	98.1	30.2	1.12e-07
Myd88	3	1.4	3.1	1.9	1.9	46.3	8.8	1.16e-07
Nagpa	2.6	1.1	5.5	4	3.4	37	7.1	1.17e-07
Col27a1	2.6	0.3	2	1.4	0.4	16.5	0.3	1.19e-07
Aagab	8	11.7	13.7	14	12.4	46.2	10.5	1.21e-07
Sh3bp2	1.4	7.3	4.4	4.1	7	45.6	0.6	1.41e-07
Hmox1	15	2.4	25.2	13.7	6.1	262.9	47.5	1.42e-07
Gpatch3	1.8	2.2	2.6	3	1.6	14.2	3.7	1.45e-07
Ucp2	2.1	2.3	14.5	1.3	2.3	320.1	54.4	1.58e-07
Fyb	0.1	0.1	2.8	0.2	0.3	16.3	0.1	1.65e-07
Nuak1	4.9	5.6	3.1	4.2	5.4	20.5	3	1.79e-07
Camk1	9.1	20.5	64.4	12.7	12.5	318.5	20.8	1.79e-07
Entpd1	4.2	0.6	10.4	0.7	0.8	145.3	25.4	1.88e-07
Abtb1	7.3	9.6	8.2	6.2	8.2	24.2	8.5	1.93e-07
Bcl3	0.1	0.1	0.5	0.1	0.1	18	3.2	2.03e-07
Gpr34	0.1	0.7	27.5	1.1	2.3	156.8	0.2	2.05e-07
Plxnb2	22.7	17.4	32.7	7.5	1.9	180	4.3	2.12e-07
Gcnt1	0.1	0.8	2.3	0.1	0.1	12.7	0.2	2.12e-07
Tapbp	7.8	10.3	9.5	5.1	3.7	83.6	19	2.17e-07
Tgfb1	1	0.5	7.7	0.5	1	252.3	45.2	2.25e-07
Zswim4	6.1	11.1	9.2	4.4	2.1	51.8	8.2	2.28e-07
Ifngr1	8.6	2.7	15	3.6	2.1	111.3	20.5	2.3e-07
Mknk1	9.7	7.1	13.9	9.4	3.9	66.2	15.1	2.38e-07
Sun2	9.2	13.4	14.9	7.3	4.3	96	22.1	2.61e-07
Txnip	27.5	5	23.6	2.4	1.6	358.5	68.4	2.68e-07
Jdp2	10.6	20.1	13.3	8.8	10	70	8.1	2.75e-07
Lsm10	3.8	3.6	5.3	3.4	4.1	13.6	4.7	2.8e-07
Ykt6	27.7	32.7	39.2	45.1	35.3	118.6	29	3.1e-07
Pkn1	10.3	13.6	18.1	12.9	10.7	92.7	26.3	3.14e-07
Rilpl1	4.6	4	6.8	6.3	7.9	60.1	15.4	3.16e-07
Ccdc86	2.3	2.1	4.9	4.4	3.1	17.3	3.1	3.53e-07
Bid	0.5	4	4.3	1.9	0.2	23.6	1.5	3.59e-07
Pon3	1.8	0.2	2.2	0.2	0.4	25.1	5.1	3.69e-07
Scamp2	27.6	6	37.3	50	17.2	229.2	12.3	3.7e-07
Ctsf	45.2	47	41.9	27.2	28.3	230.5	4.5	3.72e-07
Herpud1	28.1	43.2	36.7	22.2	13.1	332.2	81.3	3.77e-07
Rhob	334.8	107.7	153	138	239	2170.7	519.7	3.79e-07
Rxra	1.5	6.6	7.4	3.4	2.6	32.2	4.3	4.04e-07
Dtx4	15.1	5.7	8.5	2.4	0.8	73.1	0.6	4.16e-07
Tbc1d13	10.3	14.7	13.5	13.4	11.4	31.8	12.8	4.19e-07
Derl1	30	22.1	27	35	23.4	83.6	26.3	4.26e-07
Slc44a2	19.6	12.3	25.7	15	14	81.8	22.7	4.33e-07
Fez2	9.4	5.4	17.3	14.1	18.2	77.6	18.8	4.7e-07
Kcnd1	3.7	2.7	2.9	0.6	0.5	19.5	0.1	4.98e-07
Csk	7.7	24	24.9	25.1	12.5	109	11.7	5.03e-07
Fbxw4	7.4	6.1	14.2	11.4	8.5	43.1	8.1	5.62e-07
Nfkbib	5.5	8	13	27.5	11.8	103.2	6.4	6e-07
Galns	1.6	2.5	1.7	1	0.5	12.3	3.1	6.3e-07
Plagl2	2.6	2.6	3.4	1.8	0.5	13.6	1.3	6.36e-07
Sord	1.5	2.2	4.2	1.5	2	15.3	3.7	6.38e-07
Mgat1	19	9.7	22.8	15.8	9.6	91.7	26	6.47e-07
B4galt1	4.6	1.7	3.1	0.2	0.2	91.9	20.8	6.53e-07
Tor3a	8.5	0.6	7.7	1.6	0.7	42.2	3.7	6.88e-07
Sqrdl	2.9	0.5	6	0.6	1.4	86.7	20.1	7.29e-07
Rgs2	18.6	15.6	18.1	1.6	1.1	99.9	16.1	7.49e-07
Qsox1	20.6	9.8	22.7	11.1	11.6	115.9	33.3	7.62e-07
Ubc	578.5	284.1	353.8	403.4	612.8	3052.1	934	7.67e-07
Arhgap19	1.7	0.7	3.1	0.9	0.3	11.9	1.3	7.7e-07
Hmga1	3.6	17.4	10.8	5.5	4.3	68	2.3	8.07e-07
Plcl2	5.6	9.9	4.5	2.1	1.3	40	0.9	8.12e-07
Kctd12	5.6	20.8	23.5	3.1	1.1	135	27.2	8.19e-07
Stat6	0.9	0.4	3	0.1	0.3	70.4	16.3	8.22e-07
Mxra8	12.5	3.4	7.4	4.7	2.6	50	11.1	8.49e-07
Abca9	0.3	0.2	6.3	0.3	0.3	26.8	0.5	8.58e-07
Snta1	23.7	5.3	4.2	2.5	5.7	94.1	0.7	8.74e-07
Smap2	6.8	23	33.5	24.7	26.8	124.7	11.2	9.06e-07
Sphk2	5.8	5.6	8.2	9.6	10.8	32.8	4.6	9.39e-07
Dtnbp1	5	13.2	14	10.4	8.7	47	13.7	9.49e-07
Cmtm6	14.1	4.1	36.5	15.7	7.4	272.9	68.7	9.78e-07
Uba7	0.1	0.2	0.8	0.1	0.1	16.4	4	1.06e-06
Stk40	11.1	13.9	9.6	7	4.6	43.4	11.8	1.08e-06
Ubash3b	2.3	4.8	3.7	0.6	0.5	19.8	1.1	1.08e-06
Smad3	8.5	1.3	8.8	11.1	1.4	61.1	14.9	1.12e-06
Rhbdf2	0.3	0.3	0.7	0.1	0.2	45.6	11.2	1.18e-06
Armc5	7.4	4.1	6.8	4.9	3.3	29.6	9.9	1.28e-06
Rragc	17.3	21.5	28	31.8	15.7	82.6	24.6	1.31e-06
Por	35.3	17.4	29.2	25.4	24.5	91.9	34.3	1.32e-06
Tgfbr1	9.8	4.3	22.7	9.3	2.1	77.5	8.3	1.37e-06
Ctdnep1	16.4	19.4	31.2	26	19.2	77.2	26.9	1.38e-06
Slc2a8	10.6	7.8	11.6	8.2	6.9	27.7	6.7	1.39e-06
Rela	17.8	9.5	17.6	11.1	11.2	97.5	32.7	1.45e-06
Maf	1.2	5.8	5.3	0.3	0.2	25.5	1.9	1.54e-06
Sap30	13.1	4.7	12.4	5.6	1.5	49.3	5.5	1.64e-06
Lgals1	3.1	2.7	6.7	0.9	1	36.5	9.9	1.66e-06
Stab1	0.4	0.3	4.3	0.2	0.5	131.6	34.5	1.68e-06
Atg2a	7.5	6.7	5.7	5.3	3.9	17.1	5.3	1.68e-06
Acads	8.4	1.2	9.9	6.4	3.3	58.4	17	1.69e-06
Tatdn2	10.4	9.3	11.3	8.6	7.4	56.1	21	1.7e-06
Tln1	9.5	1.8	14.1	11.8	11.3	100.4	30.9	1.73e-06
Vac14	7.8	9.5	9.6	10.4	7.4	19.3	8.7	1.73e-06
Klc4	7.7	7.6	8.8	6	8.3	19.6	9.8	1.76e-06
Cryl1	1.8	6.8	25	8.9	1.6	88.1	3	1.76e-06
Vps11	13.7	13	16.2	14.9	9.8	33.1	12.6	1.76e-06
Tk2	4.9	9.6	8.6	4.8	4.4	25.8	5.5	2.01e-06
Tbc1d10a	46	8.5	5.7	1.6	1.9	160.7	7.4	2.02e-06
Klhdc8b	5.4	15	7.3	1.7	1	50.3	4.2	2.05e-06
Lcp2	0.1	0.3	2.9	0.1	0.3	52.3	14.3	2.06e-06
Arfgap2	13.1	6.9	11.7	12	11.2	29.5	10.3	2.15e-06
Gmppa	9.9	9.1	8.6	10.2	10	15.2	8.9	2.18e-06
Sgk1	11.6	16.9	113.1	85.4	24.4	1050.8	303.4	2.21e-06
Tnfrsf1a	11.6	1.6	26.9	6	0.6	109.9	24.5	2.26e-06
Cdt1	2.4	1.8	6.2	1.4	0.4	19.4	2.2	2.32e-06
Serinc3	59.9	60.8	96	72.4	63.5	577.1	205.6	2.33e-06
Dgkz	10.7	23.1	21.6	12.3	22.9	64.8	20.3	2.54e-06
Itgb3	0.1	0.3	0.9	1.5	3.8	12.5	0.9	2.56e-06
Arap1	12.3	1.8	14.2	5.7	6	51.7	1.1	2.59e-06
Rps6ka4	4.7	5	7.7	4.9	3.5	24.6	9.5	2.61e-06
Snx17	18.3	20.6	46.8	48.2	43.9	159.5	50.9	2.69e-06
Cib1	16.5	6.8	10	15.8	21	95.3	33.6	2.72e-06
Slc38a7	3.7	9	8.3	5.2	2.1	28.9	2.6	2.95e-06
Psmb10	6.2	7	12.1	7.2	6.5	53.2	19.8	3.01e-06
Nfatc1	5.5	0.5	6.4	2	0.3	23.5	2.9	3.03e-06
Bcl2l1	11.7	23.4	10.4	19.7	45.7	125.1	24.1	3.1e-06
Dbnl	12	22.5	26.5	25.5	23.6	63.8	20.6	3.14e-06
Wasf2	6.6	2.7	10.3	10.2	9.2	82.4	28.4	3.18e-06
Nek6	13.1	6.8	11.2	1.5	0.8	52.2	12.9	3.23e-06
Eef2k	13.2	7.8	10.5	4	1.1	42	5.3	3.38e-06
Pqlc2	4.6	2.4	3.5	2.9	2.4	11.3	1.5	3.45e-06
Nupr1	2.9	1	5.7	0.1	0.7	18.1	1.6	3.48e-06
Ap1b1	10.1	22.1	17.2	8.3	5.8	63.2	17.5	3.56e-06
Abhd12	80.1	39.9	160	126	69.4	494.7	19	3.59e-06
Lyn	5.1	0.8	14.5	1.4	0.9	132.9	40.9	3.69e-06
Etv3	6.1	6.6	6.8	3.7	0.9	23.7	6.8	3.73e-06
Erf	23.7	20.6	15.5	29.6	21.3	59.9	25.6	3.75e-06
Hs6st1	14	19.2	11.9	8.2	7	52.7	4	3.91e-06
Sall1	12.8	4	6.1	2	4.2	38.6	0.1	3.92e-06
Plekhm2	20.1	9.4	8.9	9	14.1	46.8	8.8	3.98e-06
Gas6	7.5	43.6	29.2	12.4	4.8	131.7	19.6	4.08e-06
Tspan14	35	18.6	13.6	21.2	37.8	150.1	56.2	4.18e-06
Icam1	6	3	6.7	0.2	0.4	528.2	166.5	4.5e-06
Rin3	0.1	0.1	1.2	0.1	0.1	27.3	8.8	4.93e-06
P2rx4	3.7	2	5.6	4.6	6.8	17.9	2.3	4.94e-06
Ldhb	62.1	34.7	68.3	13.8	16.3	228.4	4.1	5.03e-06
Mvp	1.6	2.7	1.6	2.7	6.7	29.8	10.3	5.08e-06
Slco2b1	0.8	0.5	10.2	0.4	1.5	320.7	103.6	5.09e-06
Rpl30	3.7	8	9.7	10.3	7.4	27	4.3	5.2e-06
Pxn	10	8.3	13.4	28.1	7.3	104	36.2	5.32e-06
Dhrs3	19.3	27.4	3.5	0.8	0.7	91.6	16.3	5.6e-06
Syngr1	10.9	63.6	42	38.9	19.1	194.6	0.7	5.64e-06
Ctdp1	4.2	3.7	5.1	4.1	2.5	10.6	4.8	5.69e-06
Twf2	7.2	5.4	12.5	6.9	5.4	101	37.6	6.01e-06
Btg1	61.7	36.5	25.3	12.2	5.3	187.6	51.9	6.07e-06
Shb	0.3	8.6	1.9	6.2	4	33.2	10.7	6.1e-06
Pdxk	5.1	4.9	13.3	10.6	24.3	62.4	14.9	6.41e-06
Pdcd2l	4.3	6.6	8.9	7.8	6.4	18.2	8	6.49e-06
Txnl4a	24.6	39.3	37.1	43.6	29.2	82.2	34.7	6.76e-06
Trpm2	0.1	6.4	1	0.1	0.2	18.6	0.1	6.76e-06
Tpst2	15	8.5	12.6	8.7	11.5	118.1	47.1	7.13e-06
Crat	10.6	5.5	10.7	10.2	9.6	25.3	5.7	7.23e-06
Ppp1r12c	25.3	18.3	21	16.1	11.8	54.6	24.6	7.27e-06
Fnip2	3.4	3.2	3.7	5.2	1.6	11.7	2.1	7.69e-06
Prkcd	32.2	21.2	5.2	0.3	0.5	98.1	4.3	7.74e-06
Lasp1	32.2	32.1	50.4	11.9	6.6	132.1	21.2	7.79e-06
Pnp	20.9	1.9	10.6	3	3.9	136	49.2	8.01e-06
Stard3	12.7	7.1	19.7	19.8	35.4	94.2	32.9	8.36e-06
Fscn1	10.4	135.9	112.9	154.2	98.3	448.9	138.4	8.51e-06
Gba	22.2	11.3	22.1	38.6	29	85.9	30.1	8.8e-06
Lcp1	0.4	0.4	7.9	1.5	5	127	46.4	8.87e-06
Mogs	8.6	9.7	10	4.5	2.7	26.8	4.6	9.29e-06
Cds1	0.5	7.6	1.8	0.7	2.1	19.7	0.1	1.04e-05
Tuba4a	13.4	22.5	12.9	2.9	10.6	57	3.1	1.06e-05
Slc15a4	8.2	5.2	14.1	43.5	15.2	105.4	6	1.07e-05
Napa	26.9	35.7	28.2	37.1	42.2	70.2	30.8	1.08e-05
Zyx	12.4	12.7	17.6	12.7	20.8	74.2	35.4	1.08e-05
Imp4	4.9	6	10.4	11.2	8	24.6	10.3	1.1e-05
Tbc1d2b	3.3	3.1	2.6	0.9	0.4	15.9	6.4	1.16e-05
Pik3cg	0.1	0.1	1.1	0.1	0.1	11.2	4.3	1.23e-05
Htra2	10.7	13.4	16.5	8	4	37.4	6.9	1.29e-05
Sft2d2	10.1	1	5.8	2.8	8.7	46.6	19	1.3e-05
Brf1	11.4	9.9	10.6	14.7	13.9	23.6	12.8	1.32e-05
Mark2	10.1	10.6	12	12.1	8.2	19.8	8.9	1.35e-05
Rab11fip5	5.6	11.9	9.2	4.1	1.4	29.4	8.7	1.43e-05
Tnfaip3	5	1.7	7.7	1.9	0.3	135.2	54.7	1.51e-05
Pmepa1	5.3	10.8	8.7	8.1	3.1	41.4	19.1	1.56e-05
Rpl19	3.6	6.8	11.7	11.6	11.5	28	8.1	1.61e-05
Vamp8	3.9	2.8	5.9	1	2	155	64	1.71e-05
Cln5	12.5	1.6	10.7	14.9	9.5	37.9	14	1.72e-05
Trpm4	1.3	1.4	1.1	0.4	0.4	13.3	5.8	1.74e-05
Plxdc1	0.2	3.3	1.6	0.1	0.2	10.9	3.8	1.81e-05
Snn	40.2	61	40.7	15.2	20.2	127.4	31	1.82e-05
Dusp5	10.9	6.1	4.3	1	0.4	26	5	1.84e-05
Tgif1	1.4	1.2	3.3	0.1	0.3	96	39.8	1.85e-05
Dusp2	1.2	2.2	3.5	0.9	0.3	208	85.9	1.87e-05
Phf23	15.8	17.7	13.1	9.7	8.7	56.4	29	1.99e-05
Tmem179b	9.3	2.3	7.5	11.8	10.5	38.5	18.1	2.02e-05
Glul	739.5	45.4	229.9	41.3	106.9	1670.3	172.1	2.03e-05
Cfh	0.1	0.3	11.5	0.6	0.6	29.9	7.6	2.18e-05
Mlec	17.3	13.4	26.3	27.9	25.5	61.5	9.3	2.24e-05
Nop16	3.5	7.7	8.1	6.1	5.2	15.6	7.2	2.31e-05
Mtmr14	5.3	8.4	8.3	9.3	7.1	17.4	10.3	2.38e-05
Pld3	33.3	84.5	62.1	28.4	34.3	166.4	30.6	2.38e-05
Bckdha	19.1	16.2	31.6	21.6	21.4	66.1	36.7	2.54e-05
Rpl3	7.9	16.4	21.1	19.4	17.4	55.9	0.2	2.56e-05
Arhgef6	1.7	0.9	4.7	0.6	0.2	10.4	2.5	2.62e-05
Nr1h2	33.7	17.7	30.3	30.2	26.3	58	31.4	2.62e-05
Atg4d	5.3	4.2	7.3	6	6.5	11.3	5.5	2.75e-05
Matk	0.9	13.7	14.5	4.6	4.7	38.4	0.3	2.78e-05
Arhgap17	8.6	4.2	7	6.3	4	18.1	9.5	2.85e-05
Slc39a7	49.4	34.2	55.7	61.2	38.3	99.5	47.7	2.98e-05
Snx5	31	15	56.2	60.9	33.3	132.8	53.4	2.99e-05
Tbl3	9.5	7.1	12.1	9.5	6.5	19.2	9.6	3.1e-05
Clta	34.7	124.5	81.9	79.6	80.8	277.8	141.3	3.34e-05
Lpcat3	35.1	4.7	18.4	13.9	8.5	91.9	40.7	3.48e-05
Vwa5a	5.8	1.1	4.2	3	4.7	17.6	8.9	3.49e-05
Serpine1	0.2	1.3	1.7	0.1	0.1	45.6	21.4	3.59e-05
Aamp	36.1	49.7	55.2	58.8	59.2	93.6	52.6	3.67e-05
Vav2	4.7	9	11.8	3.9	0.7	25.4	2.8	3.85e-05
St3gal3	5.4	11.4	11.1	11.4	10.6	21.5	7.8	3.9e-05
N4bp2l1	4.6	9.7	5.2	2	2	19.1	1.5	3.91e-05
Itm2c	157.9	172.8	244.9	130.7	73.1	435.9	185.3	3.91e-05
Poldip3	16.1	20.9	20.1	20.5	10.7	37.4	13.3	3.95e-05
Grb2	11.5	49	27.3	29.6	30.4	86.5	29.7	4.01e-05
Idh2	39.5	10.3	25.3	10.3	7.3	77.2	20.6	4.08e-05
Sh3pxd2a	0.8	2.1	2.2	0.5	0.4	10.3	5.1	4.09e-05
Ell	8.6	9.3	7.8	8.8	3	18.5	6.2	4.12e-05
Ski	24.4	32.9	18	11.5	8.9	60.9	21.1	4.23e-05
Dpp7	9.5	3.7	8.4	10.1	3.3	21.8	3.4	4.24e-05
Otud1	23	4	6.8	1.5	0.3	45.9	6.8	4.3e-05
Umps	4.2	4.2	5.5	1.6	1.2	11.1	2.8	4.37e-05
Dohh	8.2	20	17.6	19	16.3	35.8	15.6	4.44e-05
Spata13	3	1.3	8.7	4.4	2.1	20.5	9.1	4.45e-05
Prdx5	36.6	72.1	91.3	59.7	54.2	147.3	55	4.67e-05
Cdk2ap2	11.3	13.8	28.8	19.9	13.9	47	13.4	4.7e-05
Cd63	26.1874	4.1	15.1	12.1	9.2	51.6	2.1	4.71e-05
Numb	9.2	4.8	14.4	3.4	1.2	34.6	15	4.94e-05
Plbd2	18.1	25.7	10	9.7	10.7	43.4	14.6	4.95e-05
Tubb6	4.6	1.8	6.1	1.5	2.9	134.5	68	5.06e-05
Dyrk2	19.6	18.2	9.5	3.5	0.6	45.4	12.2	5.09e-05
Chst7	7.5	1.8	19.2	1.8	0.2	38.9	9.2	5.15e-05
Slc7a8	0.6	4	8.1	3.2	1.1	64.4	33	5.18e-05
Asl	5.2	13.2	8.4	4.6	3.9	31.7	16.3	5.19e-05
Arhgdia	39.8	69.2	97.3	165.4	191	373.7	122.3	5.19e-05
Psmd8	28.4	42.6	62.8	54.7	44.2	171.8	102.4	5.2e-05
Ppp2r4	24.9	36.3	62	48.2	49.7	100.3	43.3	5.65e-05
Npc2	34.7	19.2	44.5	101.1	162.1	305.8	59.6	5.66e-05
G3bp1	9.6	12.5	17.7	11	3.6	39.5	20.7	5.67e-05
Pgpep1	6.1	3.8	14.6	10.6	3.8	26.8	4.8	5.67e-05
Gab2	3.1	4.4	6.5	3	1.9	11.7	5.5	5.78e-05
Srgap2	14.7	14.2	9.9	3.7	2.8	43.8	22.2	5.81e-05
Hmgcl	12.5	7.3	23.9	17.1	20.9	43.4	19.1	5.85e-05
Limk1	4.8	13.4	10.9	3.5	4.5	25.9	3	5.89e-05
Heatr7a	9.4	11.2	6.8	5.1	1.9	21.5	4.3	5.97e-05
Clcn7	13.7	8.1	12.9	9.9	5.4	24.4	6.3	5.97e-05
Ranbp10	8.5	8.8	7.9	6.3	2.8	17.4	8.7	6.02e-05
Nat9	1.2	2.5	3.2	4.7	6	13.1	6.5	6.07e-05
Slc36a1	8.2	7.9	7.7	4.9	1.7	17.2	3.9	6.35e-05
Arhgap27	0.3	0.5	2	0.3	0.3	42.3	22.2	6.54e-05
Tmed3	13.5	13.3	30.3	21.2	20.8	56.3	32.1	6.67e-05
Sdc4	68.5	2.6	10.1	0.6	2.7	128.9	3.4	6.67e-05
Pim1	20	10.9	5.4	1	0.9	80.4	41.7	6.76e-05
Alg1	13.3	6.2	15.6	13.5	11.1	25.7	12.5	7.01e-05
Slc29a1	12.4	22.3	21.8	3.3	0.8	112.5	61.5	7.67e-05
Egr1	420.8	162.5	123.7	12	11.5	873.3	326.9	7.7e-05
Cd164	57.6	15	68.3	27.2	12.3	148.9	66.8	7.95e-05
Siah2	11.7	10.1	10.6	13.2	10.5	19.1	14.6	8.25e-05
Sipa1	4.5	2.2	6.3	1.9	1.6	108.8	60.4	8.32e-05
Coro1b	22	18.5	36.7	59.5	47.6	155.2	90.2	8.34e-05
Ctsc	24	1.1	5.1	0.4	0.5	50	17.8	8.41e-05
Sesn2	4	7.3	7.2	5.3	2	13.3	5.2	8.81e-05
Egln2	13.1	23.2	17.6	15.2	15.3	31.3	18.2	8.9e-05
Narfl	7.4	4.2	7.3	5.8	6.9	11.5	4.7	9.75e-05
Mef2d	17.5	24.1	11.5	13.1	4.5	40.8	17.1	9.94e-05
Fuca1	26.9	8.9	29.4	18.6	17.2	52	26.6	0.000100281
Ccm2	7.9	14.7	12.7	8.6	10.2	24.4	15.7	0.000100296
Rassf4	0.2	9	5.8	1.2	1.1	16.9	1.1	0.000103211
Atp6v1c1	18	40.6	22.7	21.9	19.1	57.2	18.4	0.000104208
Necap2	18.6	8.4	14.9	24.4	38	97.2	57.6	0.000107374
Nfkbia	49.6	13.1	28.6	12.4	5.1	720.1	418.4	0.000108262
Lrp10	38.5	21.1	31.8	23.7	18.7	80.1	52.5	0.00011655
Ccdc9	16.1	13.6	10.5	7	4.9	25.9	9.4	0.000122492
Jup	2.5	6.7	3.3	3.5	12.2	42.6	25.6	0.00012366
Kcnk13	0.2	0.4	1.9	4.5	19.9	33.7	0.1	0.0001237
Slc25a11	19.8	38.1	31.8	36.8	29	55.6	30.5	0.000127151
Zbtb17	5.3	6.3	7	6.2	3	13.3	8.8	0.000127737
Akt1	29.1	55.9	58.2	40.4	21.5	109.7	64.6	0.000130888
Asb6	10.3	8.8	10.6	9.3	6.7	14.5	7.7	0.000132404
Pi4k2a	15.6	14.1	13.8	9.5	5.8	26.9	5.8	0.000135189
St3gal2	10	14.7	15.7	4.1	1.9	30.3	11.4	0.000137056
Tmem120b	3.1	5.9	3.4	9.3	10.4	17.4	5.1	0.000138043
Med22	14.9	29.5	29.4	26.7	15.6	48	17.7	0.000138331
Litaf	19.3	3.2	20.7	29.6	88.6	186	94.7	0.000139885
Tbc1d16	3.9	16.4	4.8	16.9	25.2	43.5	7.2	0.000140324
Scyl1	13.3	15.9	17.8	12.9	11.8	30.8	22.8	0.000140402
Dpagt1	12.7	10	9.6	8.5	5.8	24	16.5	0.000144626
Tmc6	1.2	0.2	1.4	2.4	2.4	22.4	14.1	0.000153479
Ppp4c	18.3	17.8	25.8	20.6	16.2	55.8	40.4	0.0001567
Ly6e	2.9	26.7	41.5	6.7	6.7	460.1	286.5	0.00015863
B2m	32.4	10.9	121.4	17.4	18.3	919.5	572.3	0.000160879
Ncln	29.7	17.6	27.1	37	29.8	52	20.5	0.000161324
Pkig	7.9	18.6	20.6	6.4	10.3	61.5	39.7	0.000163175
Slc41a3	5	9.6	4	2.4	0.9	15.7	0.4	0.000166626
U2af2	27.2	31.7	43.3	38.9	19.5	61.8	30.4	0.000167261
Trim26	7.8	7.1	10.4	7.7	5.5	18.9	13.6	0.000167294
Esrra	10.4	11	8.9	5.1	3.9	17.9	7.3	0.000168453
Fzd7	7.9	1.1	1	0.2	0.4	12.4	0.6	0.000168661
Dctpp1	4.9	13.2	21.2	12	9.8	33	17.2	0.000176134
Sec14l1	23.3	29.4	18.6	13.5	19.3	52	36.2	0.000182307
Pex14	9.7	14.6	15	9.1	7.7	21.7	11.6	0.000185028
Crtc2	13.7	11.3	9.8	8.8	2.9	32.2	21.2	0.000188101
Ppp1r9b	23.1	42.2	42.9	30.3	60.4	87.8	20.9	0.000192954
Gfer	5.7	6.7	8.8	8.6	8.9	12.3	6.6	0.000193149
Atp6v0b	63.6	125	137.5	189.7	167.2	283.7	115.8	0.000193164
Tesk1	5.1	16.2	12.1	8.6	4.9	24.4	5.7	0.000197179
Atp6ap1	67.9	123.5	116.8	160.4	114.6	228.9	70	0.000198095
Map3k8	0.5	0.3	1.2	0.1	0.1	20.5	13.3	0.000203333
Ino80e	9.8	15.1	19.8	12.1	7.3	27.3	11.4	0.000214579
Pddc1	4.7	9.9	11.7	7.3	6.1	17.5	3.8	0.000215964
Nucb1	28.1	24.6	49.3	30.2	20.9	117.7	82.5	0.000216555
Cstb	13.3	17.3	32.6	27.3	42.1	153.9	105.9	0.000217477
Nudt16l1	17.3	24.1	35.8	50.3	47.2	78.9	22.1	0.00022212
Orai2	0.4	27.9	5.7	5.6	3.8	41.5	1.8	0.000224353
Tmem176a	26.7	6.7	98.6	34.3	4.9	146.6	21.2	0.000229048
Gatm	42	10.4	106.4	118.4	112	220.2	61.3	0.000235869
Mavs	8.4	0.8	6.7	6	6.4	14.2	3.5	0.000240737
Tor1aip1	15.6	5.6	11.3	6.2	3.8	26.8	15.6	0.000241075
Ppan	11.4	8.9	8.6	8.8	2.4	20.9	13.2	0.000241367
Ophn1	11.7	7.6	9.3	6.4	0.5	21.1	11.1	0.000248538
Mbd6	15.9	12.8	10.1	11	4.7	23.5	6.5	0.000249933
Kdm2b	3.3	9.6	10	4.2	1.7	17	2.8	0.000250591
Bag3	21.1	10.1	4.6	1.5	5.1	34.3	16.2	0.000256014
Tmem135	24.3	19.9	17.8	13.7	8.7	36.2	8	0.000260806
Gsto1	3.1	12.3	14.3	15.3	7	25.4	7.1	0.000264172
Pkdcc	3.3	2.3	7.9	2	1	11.1	1.4	0.000270782
Ube2q1	12	19.1	20.7	18.7	11.2	33.1	23.4	0.00027339
Chpf2	8.5	6.8	7.2	4.6	2	17	11.5	0.000295031
Prosc	13.5	9.5	16	9.5	5	22.7	7.5	0.000297738
Bcl2l11	1.1	2.4	1.3	0.8	0.7	11.6	8.3	0.000305084
Ccdc12	6.1	6	10.6	8.9	6	19.6	14.7	0.000306942
Rab8a	9.7	12.2	21.2	17.6	13.5	37.9	27.9	0.000309603
Rhog	9.9	2.2	20.6	105.8	211.5	315.7	30.6	0.0003175
Tpp1	40.4	8.5	35.4	37.7	16.8	69.7	36	0.000321686
Hlx	1.5	0.1	0.5	0.1	0.1	19.4	13.8	0.000336931
B4galnt1	0.4	16.8	21.2	5.2	1.8	35.1	0.4	0.000353303
Blvrb	6	5.4	10.3	2	1.5	45.2	32.8	0.000355693
Gnl1	14.5	27.1	21.5	13	16.2	35.8	10	0.000361139
Mafk	23	6.1	18.4	15	11.5	133.6	99.1	0.000365267
Sdf4	15.3	19	29.5	36.4	35.6	57.5	37.4	0.000368536
Got1	15.8	36.6	17.1	15.6	13.1	49.4	3	0.000381806
Neat1	24.3	2.6	3.9	3	0.8	32.7	1.9	0.00038834
Acp2	16.6	9.5	21.1	12	5.3	29.7	6.9	0.000390966
Dedd	8.8	8.6	10.9	8.4	8.2	12.3	10	0.000391721
Mast3	5.4	12.1	10.1	14.8	23.8	34.3	1.2	0.000400902
Eml3	9.8	3.1	7.2	3.3	4.2	16.1	10.6	0.000408458
Ghitm	42.3	45.9	50.4	43.7	34	61	48.4	0.000413149
Zbtb22	6.8	12	8.7	7.4	7.3	18.4	14.4	0.000420426
Mllt1	8.9	14.1	16.1	11.6	7.9	20.6	10.4	0.000420945
Gpx1	13.5	28.9	76.7	56.6	51.3	468.5	355.1	0.000432176
Klf2	196.7	32.5	35.3	3	1.9	441.7	291.2	0.000446604
Mybbp1a	16.6	13.5	20.3	18.4	8.9	27.3	16.9	0.000462448
P2rx7	5.1	0.7	21	4.5	0.6	27.8	0.8	0.000474752
Gpr56	341.1	32.9	92.1	43.6	29.2	446.7	6.2	0.000481191
Atp6v0d1	33.1	88.9	81.4	96.7	66.6	136	64.8	0.000485612
Fam134b	1.7	19.2	9.6	9.5	20.6	31.6	10.8	0.00049311
Pfkfb3	60.3	5.3	7.3	5.2	5.2	77.2	8	0.000501582
Ddx49	7.2	10.5	10.8	9.4	8	16.6	13.9	0.000513007
Tgfbrap1	8.6	6.9	12.8	13.4	11.5	17.7	8.3	0.000514528
Dpf2	20	17.4	28.2	22.1	16.6	32.6	16.9	0.000518615
Sh3bgrl3	12	57	33.8	54.8	112.7	165.8	97.1	0.000536739
Tm6sf1	0.5	2.8	4.2	0.5	0.5	35	27.2	0.000537165
Slc9a9	8.2	3.4	20.7	13.8	11.1	28.8	1.9	0.000573366
Ndel1	23.7	38.4	16.9	13.7	6.9	57.8	37.4	0.000577149
Bin1	7.9	104.1	34.5	143.4	182.8	279.4	13.3	0.000588628
Cirh1a	6.8	6.6	6	4.9	1.9	11.2	7.7	0.000597643
Zbtb7a	3.6	7.7	5.2	6.3	2.9	11.4	8.2	0.000619808
Cct3	11.3	7.8	10.5	11.3	7.2	16.7	13.6	0.000621159
Cuta	24.9	22.2	39.4	46.5	46.6	65.4	41.3	0.000622798
Pip5k1c	13.6	46.6	29.3	12	7.7	60.4	22.7	0.000624025
Gatad2a	7.3	7.8	10.6	12.3	7.7	19.1	15.7	0.000627974
Man1c1	2.6	3.5	4.2	22	4.6	27.2	9	0.000644882
Mbd3	20.7	33.2	43.3	39.4	34.4	54.3	33.6	0.000662175
Sharpin	11.6	14	15.7	14.9	10.1	18.9	13.8	0.000663772
Slc24a6	17.3	3.3	1.6	0.6	1	21.6	5.5	0.000664461
Rasgef1b	11.7	8	25	104.8	30.1	130	1.1	0.000683165
Tob2	14	14.2	12	16.3	7.1	28.4	23.4	0.000715762
Camta2	15.2	18.4	12.8	7	8.6	24.9	4.2	0.000721684
Otud5	24.8	18.9	18.5	12.8	9.5	31	18.7	0.000733026
Apex1	16.2	21	24.4	9.9	3.8	34.4	16.1	0.000743991
Ier2	130.1	70.8	36.3	4.2	6	606	496	0.000755984
Tnip1	3.6	5.9	4.5	5.7	5.3	23.4	20.1	0.000767086
Pfkl	12.9	20	18.1	15	9.2	37.5	31.5	0.000767613
Pih1d1	8.4	14.8	13.6	8.2	8.4	24.8	20.4	0.000779673
Map2k1	15	23.8	27.8	27.6	32.4	40.1	20.9	0.000783999
Tnfsf12	2.9	2.3	9.9	2.2	0.5	11.9	3.8	0.000787237
Blvra	3.4	6.5	18.4	8.4	5.7	24	14.4	0.000799216
Osbpl11	8.8	4.2	6.6	3.6	1.7	12.1	7.5	0.000835387
Arap3	0.7	0.4	2.5	0.1	0.3	52.8	44.5	0.000837065
Eif3f	29.9	67.8	89.8	89.1	86.1	208.7	175.6	0.00086287
Klhl25	12.7	2.4	7.3	3.7	2.1	15.4	3.9	0.000868605
Cox7a2l	20.6	49.4	53.1	39.3	72.4	140	116	0.000877692
Trappc10	13.9	17.1	15.9	22.7	15.2	28.8	5.5	0.000902771
Nfe2l2	11.9	2.1	3.2	2.2	5	55.7	47.5	0.000907735
Alox5	0.1	0.1	0.9	10.1	3.8	12.3	0.1	0.000910862
Taz	21.2	18.1	16.5	15	9.6	25.5	12.9	0.000911911
Bmp2k	8.1	2	2.9	1.5	1.8	10.4	6.1	0.000926211
Spns1	20.5	19.3	32.2	36.8	23.5	43.6	18.8	0.000935267
Slc9a1	7.3	9	15	7.3	2.7	17.8	6.5	0.000941997
Klhl6	0.2	0.2	1.5	0.1	0.2	25.4	21.9	0.000945699
Opa3	7.2	7.8	13.4	11.8	10.5	16	7.4	0.000963138
Tspo	1.5	1.3	1.7	0.4	0.4	21.4	18.6	0.000965424
Mboat7	25.9	26.5	26.9	15	10.9	39.8	7.7	0.000971265
Rps19bp1	5.8	12.3	14.4	10.7	8.6	17.6	7.4	0.000988709
Exosc5	5.6	4.9	9.4	11	10.9	24.2	20.9	0.00102519
Chmp1a	15.7	33.8	30.6	36	36.4	48.5	28.3	0.00105949
Itga5	9.6	0.6	0.9	0.1	0.1	35.8	30.7	0.00108065
Ltbr	12.2	1.5	18.8	6.5	1.5	48.7	41.1	0.00113933
Ssr4	26.2	34.1	48.5	56.5	46.3	115.6	103.1	0.00114503
Gpr153	8.4	6.3	7.9	2	1.2	12.6	0.6	0.00116863
Thoc6	3.1	4.3	6.1	8	6.4	14.2	12.3	0.00117372
Cmtm3	35	6.6	32.5	7.2	1.7	56.3	34.1	0.00117552
Pank4	7.7	11.3	10.2	7.1	1.9	15.3	8.2	0.00118846
Marcksl1	60.5	325.3	189.4	427.9	448.3	662.5	40.4	0.00119225
Scand1	10.1	25.4	34.4	24.5	26.2	60.4	51.9	0.00123449
Rps3	48.6	124.9	165	179.2	241.2	615.9	548.5	0.00125251
Rab35	16.3	29.1	26.1	13	6.5	40.6	27.3	0.00125787
Trmt2a	8	6.5	15.1	10.4	6.8	16.6	6.4	0.00128827
Scamp3	30.6	29.4	31.7	32	25.4	39.1	19.5	0.00129278
Stard8	8.8	0.4	1.5	0.1	0.2	13.3	9.2	0.00131758
Tmem50a	23.7	49.4	64.2	60.1	78	144.8	126.7	0.00132053
Pmm2	10	5.5	8.8	11.7	10	14.7	11.5	0.00133747
Klf10	39.9	12.6	8.5	16.4	5.9	46.6	25.4	0.00135042
Tollip	22.2	32.5	36.2	36.8	24.8	49.7	42.4	0.00137385
Nfkbil1	4.5	6.5	5.2	4.2	4.4	14.4	13.5	0.00138443
Copz1	29.1	34.9	53.5	46	38.5	67.9	57.5	0.00138534
Alkbh6	7.2	12.7	13.2	11	11.6	17.9	15.3	0.00138651
Ppm1h	1.3	6.7	4.4	1.4	1.5	10.3	7.8	0.00141564
Gas2l1	6.3	8.4	9	4.8	5.9	11.1	8.8	0.00144086
Gpaa1	20.2	17.9	27	20.4	10.3	31.1	13.7	0.00145483
Nr2f6	7.3	7.2	12.3	7.9	7.7	28.7	26.9	0.00145757
Mfng	0.7	18.2	4.3	0.9	2	94.4	87.4	0.00146286
Phf1	7.8	17.4	5.7	3.5	2.2	19.3	7.8	0.00146608
Clptm1	45.2	29.9	56.8	61.2	45	74.1	56.1	0.00151568
Ddn	0.3	5.1	16.4	2.8	18.9	25.2	0.3	0.00157846
Tmem160	9.6	16.8	20.5	23.7	28.9	43.3	36.9	0.00160052
Wsb2	9.8	51	30.7	32.9	33	60.6	35.5	0.00161623
Bscl2	10.3	26.4	42.2	22.5	11.7	47	15.6	0.00165926
Trappc9	8.2	18.1	15.1	13.7	10.2	21.1	7.5	0.00166402
Abcf1	11.6	15.5	14.6	14.7	12.7	19.8	18.6	0.00168606
Ssbp4	17.8	35	34.3	9.8	8.4	103.5	96.2	0.00169833
Tgfbr2	1.2	1.3	4.5	0.2	0.3	60	57.8	0.00170162
Abl1	10	8.3	13.5	32.8	25.9	38.2	15.6	0.00171698
Tmem63a	3.8	0.2	3.6	41.8	111.5	120.9	14.2	0.0017198
Sart1	8	9.9	8.3	6.8	4.4	11.3	6.9	0.00173546
Ddx54	8.9	10.4	13.3	17.8	13.3	22.2	19	0.0017581
Commd7	3.9	8.3	8.9	6.9	5.5	15.2	13.9	0.0017844
Mier2	10	9.9	9.8	7.7	6.3	14.8	1	0.00180166
Plekhj1	11.2	14.3	17.9	14.8	11.2	21.4	5.5	0.00181338
Ccni	23.7	82	63.3	49.9	79.2	124.1	101.6	0.00182159
P4ha1	25.7	4	26.8	16.3	5.8	35.4	10.1	0.00184013
Otub1	22.9	50.9	32.7	30.7	33.1	53.2	24.6	0.00189946
Rpl7l1	6.3	5.6	13.7	8.9	4.7	16.8	13.1	0.00190693
Hax1	4.3	4.5	6.8	7.4	7.8	11	9.7	0.00197601
Fbxo6	11.4	8.4	9.2	11.2	8.5	23.2	22.8	0.00199159
Eef2	147.4	414.1	394	448.3	445.1	856.8	786.1	0.00203092
Smad7	6.7	4.1	5.2	30.3	16.3	32.4	5.4	0.00203957
St6galnac6	3.8	17.2	15	5.9	6	20.6	4.4	0.00205526
Phf13	6.8	9.9	5.1	3.6	1.3	11.6	6.7	0.00207171
Samhd1	3.7	3.4	6.6	2	0.8	11	9.7	0.00208007
Ptms	91.7	302.1	166.7	60.6	61.9	353.4	231.3	0.00211188
Git2	6	5.1	6.8	6	2.7	21	20.8	0.00213392
Edn1	0.5	0.3	1.2	0.1	0.1	46.9	47.6	0.0022182
Itga9	0.1	0.5	12.9	4	0.2	13.1	0.9	0.00227211
Fzr1	10.6	22	18.2	9.3	7.6	24.9	6.3	0.00227488
Hsdl1	6.3	23.5	9.9	9.3	5.6	23.6	6.7	0.00229307
Atp6v1d	16.9	30.6	29.5	24	18.8	35.4	26.3	0.00233974
Plin2	7.4	5.8	14.4	3.4	2.6	58.1	58.6	0.00234166
Arl10	8.7	22.6	15.4	18.3	12.9	26.8	4.1	0.00236112
Rpl10a	14.9	19.6	32.2	23.5	11.9	76.7	76.4	0.00242973
Agmo	8.9	0.4	4.9	1	2.2	12	9.2	0.00253853
Zfand3	21.1	19.4	36.5	34.2	22.9	43.9	36	0.00255267
Rabgef1	7.7	7.8	6.6	4.5	2.7	20.5	20.5	0.00255869
Nrgn	1.8	35.6	57.4	10.8	72.8	87.7	6.7	0.00257624
Ak1	7	23.9	8.8	12.2	15.2	26.6	0.6	0.00258817
Ehmt2	24.8	39.4	33.1	29.5	22	43	17.6	0.00259222
Dip2b	8.8	5.5	5.4	16.9	10	17.4	4.9	0.00260829
Rexo1	7.7	10.9	8.6	10.3	5.6	12.3	6.4	0.00262318
Nars	23.2	44.9	38.4	30.7	16.1	50	25.2	0.00265123
Drap1	31.1	58.7	73.1	69	70.3	93.7	72.8	0.00266826
Sh3gl1	16.6	12.8	22.6	24.2	24	40	38.6	0.00273425
B4galt3	12.9	17.6	19.6	13.7	4.1	23.9	6.4	0.00284488
Chmp6	8.1	10.8	17.1	9.7	6.2	31.1	30.9	0.00284923
Atmin	2	6.7	8.6	9.9	3.5	11.6	4.7	0.00295688
Irf2bp2	85.3	37	16.9	9.5	7.6	84.4	7.7	0.00297082
Uba52	31.4	72.7	100	102.2	143.2	313.4	315.9	0.00297195
Sephs2	4.4	17.7	11.9	10.7	9.8	18.9	11.2	0.00300289
Ddx41	10.8	9.3	15.5	10.3	3.7	19.7	16.6	0.00302535
Nnt	17.5	4.8	12.7	7.6	3.7	18.7	8.2	0.00306647
Gmpr	3.3	2.3	8.9	1.6	0.8	23.9	24.8	0.00317149
Lypla2	28.5	28.9	27.8	17	10.6	35.9	18.9	0.00319413
Pitpnm1	6	13.3	15.2	4.1	3.7	17.8	0.5	0.00323185
Zc3hav1	0.7	0.3	1.8	0.1	0.1	12.1	13.1	0.00324433
Mgat4a	0.4	3.2	5.6	1.8	0.3	18.6	19.6	0.0032522
Idh3g	37.9	41.4	61.3	20.9	18.1	73.1	58.9	0.00325462
Stk11	22.6	26.3	26.7	19.7	17.2	29.6	16.5	0.00325593
Sipa1l2	7.6	5.4	16.6	21.1	2.8	34.9	32.4	0.0032829
Extl3	22.1	14.2	18.3	8.6	4.9	30.3	26	0.00333924
Gtf2h2	7.9	5.1	11.8	5.7	3.1	15.9	14.5	0.00337016
Dpp3	9.4	13.9	12.9	19	15.3	19.9	14.8	0.00342144
Pip4k2a	12.4	5.7	19.6	23.4	46.9	46.9	5.1	0.00346626
Lrrc58	29.2	21.8	19.3	16.1	8.5	30.9	16.6	0.00351941
Ctdsp1	15.5	2.6	22.8	21.6	23.3	41.2	37.8	0.0035263
Mib2	9.6	16.7	13	10.4	8.5	17.5	5.6	0.00354546
Atp6v0c	2.9	16	10.2	10.6	7.1	17	5	0.003547
Irf2	6.3	7.1	7.3	4.1	2.1	15.1	15.3	0.0035872
Mlxip	7.4	14.2	6.7	5.6	0.8	14.9	0.3	0.00361536
Scn1b	2.2	28.8	14.4	3.4	15.1	29.7	2.8	0.00368044
Ccdc107	10.4	12.8	22.2	9	3.5	23.3	15.1	0.00373423
Rpl28	5.4	8.2	12.9	13	17	44.4	47.7	0.00386283
Zc3hc1	8	12.4	13.7	8	4.4	16.5	13.3	0.00390763
Eif3b	27.3	28.7	38.1	36	26.1	45.6	43.7	0.00394447
Ppm1m	13.1	1.3	5.7	2.6	3.8	19.3	18.5	0.00406285
Snx12	12.2	21.3	19.7	22.3	14.7	24.8	17.9	0.00408733
Tbc1d9	2.4	20.7	7.8	2.2	0.6	19.1	3.2	0.00419632
Per1	95.3	28.9	29.5	14.2	10.8	90.2	44.7	0.00427143
Amz1	1.4	2.1	14.6	18.4	1.4	19.8	1.2	0.00443562
Atp13a2	14.1	67.5	27	21.2	16.9	61.8	11	0.00444658
Ralb	11.6	5.2	14.8	6.2	3.4	47.6	53.5	0.00463392
Cdkn2aipnl	3.2	11.5	14.5	9.3	10.6	28.4	30.1	0.00467364
Cic	16	36.6	15.3	23.4	16.6	35.7	7.7	0.00473358
Use1	13.9	32.5	32.8	21.9	31.1	93.4	104	0.00482088
Clptm1l	28.3	27.4	63.3	57.3	36.8	66.6	38.1	0.00501747
Mrpl24	14.5	15.6	25.7	29.7	32.6	39.2	33.9	0.00507559
Cux1	12.8	22.2	22.1	14.8	16	24.3	19.5	0.005312
Eef1g	13	21.7	26.1	22.5	15.9	50.5	55.4	0.00533061
Brd2	87.9	87.5	60.2	67.2	43.6	102.9	89.3	0.0053985
Ctsh	1.5	0.7	10.1	0.5	1.1	175.9	212.3	0.00540389
Sparc	111.7	23.2	260.7	44	73.3	2907.7	3497.2	0.00542144
Cd82	6.40774	1.6	8	104.7	155.8	193.7	157.4	0.00558113
Asna1	22.8	34.5	51.7	61.4	48.2	67.3	51.5	0.00559116
Dusp7	0.5	9.6	5.6	11.7	11.5	14.5	2.3	0.00574046
Evl	11.3	103.2	32.7	16.5	12.9	89.9	32.4	0.00584499
Fam173a	29	21.9	39.2	30.1	26	39.1	17.5	0.00586081
Fam102b	7.1	19.2	18.6	7.8	1.2	21.7	9.6	0.00587393
Birc3	1	0.1	1.1	0.1	0.1	17.7	21.7	0.0059196
Grina	137	128.1	123.2	60.6	43.4	163.1	24.8	0.00598918
Rps15	42.2	101.2	139.4	112	145	373.1	426.5	0.00603875
Prr24	10.6	26.2	10.7	5	3.9	23.5	9.2	0.00604793
Aip	7.6	21.6	20.6	22.3	27	43.4	45.5	0.00610136
Pfdn5	10.6	29.7	29	25.3	35.9	69.2	76.4	0.00613259
Mrpl12	10	20.7	20.1	15.9	19.8	34.7	37.1	0.00615339
Zfyve21	28.9	2.4	8.8	6.7	8.5	25.2	9.5	0.00617684
Mtx1	11.5	12	18.2	14	12.3	17.3	12.5	0.00618086
Klf16	5.6	21.9	7.4	3.9	2.3	19.8	11	0.00622284
Fam53a	6.7	3	9.4	10.5	6.1	13.4	12.6	0.00635349
Actr1b	25.7	51.5	37.6	42.9	39.2	57.4	53.5	0.00645555
Adamts1	57.3	3.2	28.1	4.5	1.1	111.3	125.8	0.00662593
Tanc2	7.6	13.5	12	3.2	0.9	14.8	1.3	0.00662777
Gna13	64.3	16.2	17.6	10	6.9	55.6	25.8	0.00672316
Msra	2.9	11.2	9.1	3.5	2.8	11.8	8	0.00677692
Pnkp	7.4	4.8	10.2	8.7	9.7	14.7	15.4	0.00700849
Prex1	78.6	8.8	73.2	53.1	20.6	87.6	18.7	0.00704647
Vps25	21.4	28.5	39.8	38	34	57.6	61.3	0.00712984
Hyou1	19.2	22.7	21	21.8	8.7	28.9	26.2	0.00715939
Rpl13	2.6	6.3	20.9	7.9	5.8	22.4	20.2	0.00730261
Sumo3	20.9	38.1	30.6	24.2	19.1	43.6	42.8	0.00738749
Bub3	15.2	16.5	28.1	21.3	26	32.1	30.2	0.00748204
Nt5dc2	6.5	5.5	20.5	5.5	0.9	19	13	0.00752957
Arpc1b	3.3	1.5	8.8	73.4	80.6	98.8	75.3	0.00765747
Pycr2	9	5.8	16.1	21.2	29.7	28.5	9.9	0.00768269
Ppp1ca	44.9	90.2	147.1	161.7	145.8	264.7	284.8	0.00781448
Eif3k	23.5	67.6	71.9	70.6	74	141.3	157.4	0.0078766
Sema4b	38.2	7.6	4.1	0.9	0.4	30	0.1	0.00820659
Creb3	14	20.6	23.8	27.6	22.6	29.8	27	0.00823834
Patl1	14.5	9.2	8.5	5.7	1.5	14.5	10	0.00847108
Apoe	3006.2	200.4	1175.7	142.1	216.1	2460.3	133.1	0.00848256
Supt4h1	5.2	10.3	9.9	10.8	9.9	17.9	19.9	0.00853202
Acsl5	1.6	3.1	14.6	4.4	0.8	19.3	20.8	0.00853921
Cxxc5	11.4	38.3	14.6	9.5	13.1	32	12.1	0.00854377
Cmas	6.5	24.4	10.6	6.2	7	23.6	20.2	0.00906265
Slc39a11	6.9	7.9	9.4	4.6	2.5	10.3	8.5	0.0091924
Aldh2	24.9	16.7	33.5	13	4.4	45.8	48.8	0.00933073
Taf5l	8.6	7.8	10.3	11.6	2.8	14.9	14.7	0.00942018
Vars	15.7	13.9	19.4	15.9	5.6	20.5	7	0.00950068
Cope	28	39.6	55.2	61.4	58.6	87.3	93.8	0.00956983
Msn	11.8	2.7	14.3	2.2	3.8	121.6	163.3	0.00974122
Tbkbp1	22.4	14.3	11.2	6.5	1.8	24.5	22.1	0.0098111
Shc1	6.8	1.9	3.2	3.5	2	14.7	18.4	0.00992837
Nfatc2	7.1	10.6	12.3	6.5	0.5	13.1	0.2	0.0099732

## Sheet: SeqOverlapMarkersMyalinatingOLG
GeneSymbol	Astrocytes	Neuron	OligodendrocytePrecursorCell	NewlyFormedOligodendrocyte	MyelinatingOligodendrocytes	Microglia	EndothelialCells	P
Ndrg1	0.8	9.3	0.9	50.6	256	2.6	12.6	3.20962e-07
Phospho1	0.5	0.9	1.4	2.8	12.9	1.4	2.8	4.88917e-07
Cenpb	26.4	32.1	27.2	48.3	168	45.9	53.8	6.83874e-07
Ppp1r14a	0.2	0.2	0.7	58.1	257	0.4	3.7	8.05761e-07
Tbc1d9b	11.1	12.2	20.2	33.7	105.9	26.6	17	1.1482e-06
Pink1	26.4	70.7	45.7	59.9	188.8	57.1	45.6	1.75681e-06
Hapln2	0.1	0.2	0.1	11.4	42.5	0.1	0.1	1.99938e-06
Itgb4	0.1	0.1	0.1	7.5	27.8	0.1	0.3	1.99959e-06
Mbp	1.7	12	271	26708.1	95397.5	174.9	0.7	2.56586e-06
Prr18	2.7	7.4	7.4	59.2	191.7	2.7	5.6	3.17396e-06
Arsg	2.3	2.7	3.3	12.3	35.4	3.3	2.3	3.33202e-06
Mal	0.5	0.1	3.8	761.2	2574	1.1	26.3	3.358e-06
Gsn	3.3	1.9	60.7	430.7	1415.6	5.7	0.8	3.70035e-06
Endod1	6.2	10.1	10	30.1	74.7	8.8	7.7	6.10837e-06
Trak2	12	11.2	8.4	69.6	189.5	4.3	17.4	6.56431e-06
Slc45a3	0.1	0.2	0.2	8.4	25.3	3.4	0.1	6.60238e-06
Apod	0.4	1.1	54.5	105.5	509.3	2.3	159.4	6.87421e-06
Inf2	3.9	3	3.7	14.1	45.7	1.5	14.3	7.78578e-06
Rftn1	0.1	3	0.9	5.9	27.1	9.5	5.8	9.11493e-06
R3hcc1	5.7	9.6	6.7	7.4	21	2.8	7.5	1.00294e-05
Slc25a1	24.6	43.7	35.9	93.2	199.9	30.4	32.7	1.11178e-05
Gstp1	10.7	28.3	28.8	68.9	148.4	25.5	15.6	1.593e-05
Kif5a	1.8	70	24.3	57.1	191.2	14.9	0.3	1.8545e-05
Adap1	0.8	34.1	10.5	29.2	96.6	22.4	0.9	1.86431e-05
Gss	3.1	3.3	4.6	25	52.5	4.6	6.8	2.51019e-05
Rhou	4.1	3.1	3.6	16.2	34.3	0.4	0.2	3.15033e-05
Tmod1	0.2	0.6	6.3	13.2	29.2	2.5	0.2	3.44272e-05
Anln	2	0.3	2.1	13.3	27.8	0.2	3.2	3.44871e-05
Ninj2	0.2	0.1	8.4	10	26	0.1	0.1	3.73102e-05
Rapgef4	1.6	5.9	5.1	20.3	59.4	2.4	25.7	3.83366e-05
Guk1	17.3	24.7	24	41.1	66.8	17.4	27.3	4.12917e-05
Mobp	0.1	0.1	7.9	1214.4	2543.3	3.1	0.1	4.21749e-05
Adi1	4.7	9.4	14.9	75.9	146.9	21.8	9.7	4.55439e-05
Srd5a1	3.4	5.5	6.4	25.4	48.7	1.6	1.8	4.97191e-05
S1pr5	0.1	0.2	0.7	36.6	70.9	0.3	0.1	6.27173e-05
Hist1h2bc	29.8	7.4	18.3	80.8	144.6	33.1	13.8	6.57063e-05
Csrp1	85.9	19.4	47.7	225.3	494.8	15	201.1	6.74513e-05
Gprc5b	30.4	9.7	30.1	22.2	72.2	2.2	2.6	6.77504e-05
Sepw1	89.7	285.2	224.4	274.8	535.3	143.6	133.8	7.12255e-05
Mapk8ip1	28.6	108.9	46	195.7	375.8	15.9	3	7.3252e-05
Plekhh1	0.8	0.7	1.2	19.8	36.6	0.1	3.5	7.36974e-05
Hs3st1	1.6	17.7	3.1	17.6	41.1	0.3	4.9	7.42771e-05
Tmem151a	0.1	21.3	2.2	86.5	160.8	2.2	0.2	7.82997e-05
Acot7	8	114.6	19.9	78.4	226.1	9.1	15.4	8.02516e-05
Nkain1	5.1	30.2	18.5	87.8	160.5	1	0.2	8.49436e-05
Cox8a	123	191	222.6	231.2	363.9	228	192.5	8.69655e-05
Plin3	7.9	0.8	1.9	6	27.3	5.2	15.4	8.9606e-05
Fah	11.3	12.4	5.2	49.8	87.4	1.8	1.8	9.02479e-05
Sccpdh	27	31.8	34.5	89.6	148.2	5.9	16.4	0.000104752
Kctd13	3.6	30.8	9.8	24	58.1	11.6	2.3	0.000106997
Coro7	8.2	10.6	8.6	13.4	23.3	16.1	8.8	0.000107486
Itpk1	10.1	9	11.3	27.1	45.5	16.1	1.8	0.000108891
Aes	42.7	143.2	109.2	177.6	288.4	97.5	95	0.000111802
Efnb3	6.3	49.5	17.6	115.1	203.3	0.8	0.8	0.000115635
Lzts2	9.4	6.3	7.7	14.5	23.5	14.5	11.1	0.000126663
Igsf8	26.3	42	34.1	91.7	193.1	103.5	9.2	0.000127014
Hmox2	8.3	16.7	24.6	26	65.9	42.5	19	0.000130362
Usp30	9.2	9.7	9.8	23.1	33.8	8.8	5.6	0.000132414
Sra1	13.4	14.4	12.2	14.4	20.6	16.6	16.1	0.000136058
Tmem117	0.4	2.5	1	17.1	28.3	0.1	0.2	0.000137493
Lpar1	2.7	0.4	2.5	83.5	137.2	0.3	0.7	0.000147755
Tmbim1	28.2	6.2	8.5	99.1	155.1	17.4	16.4	0.000158263
Carhsp1	12.1	29.3	14	76.9	117.4	10.3	22.3	0.000163716
Sbf1	17.7	18.8	18.1	65.7	98.3	19.6	6.7	0.000165145
Macrod1	2.2	2.4	2.9	8.9	15.2	6.7	0.4	0.000172024
Gna12	35.3	19.6	42.8	95.7	184.1	104.4	22.9	0.000174078
Nkain2	6.3	8.7	0.7	35.4	55.8	0.2	0.2	0.000185928
Tmem88b	0.3	0.3	3.9	125.5	197.4	0.2	0.4	0.000189223
Cldn11	0.2	1.4	9.3	2173.2	3391.6	1.9	0.7	0.000199483
Rabl5	7.6	15.6	13.6	14.4	22.8	10.9	14.2	0.000200008
Usp54	15.5	3.6	11.1	17.9	32.2	0.8	7	0.000202268
Fdx1l	6.1	10.3	9.8	11.9	15.6	9.2	8.9	0.00025221
Fdps	15.6	9.2	7.9	27.9	41	2.4	4.4	0.00027732
Tbc1d10b	7.1	12.8	10.9	19.4	28.9	17.4	6.7	0.000289516
Mad1l1	4.5	4.2	9.2	11.9	16.7	6.5	8.2	0.000294416
Mgst3	3.9	27.1	13.4	11	40.8	11.6	21.6	0.000294794
Ankrd40	23	10.6	21.2	43.1	56.9	16.9	22.1	0.000307759
Tspan17	0.5	7.7	1.7	29.9	42.4	2.1	6.4	0.000313398
Ppap2c	0.3	1.5	1.9	29.6	41.9	2.7	0.7	0.000313605
Aacs	35.6	19.4	15.1	53.2	80.5	8.4	2.6	0.000321144
Bpgm	18	13.3	56.8	73.6	116.5	4.6	34.6	0.000324757
Pkp4	5.5	33.4	8.8	50.5	81	6.4	34.5	0.000331868
H2afj	7.1	5.6	11.6	40.3	59.3	24	23.8	0.000332731
Dact3	6	25.4	24.7	31.3	54.1	15.9	0.6	0.000336679
Abhd4	59.9	8.6	73.7	107.7	162.1	47.4	23.8	0.000337299
Nudt16	2.4	2.9	7.4	18.5	25.5	3.4	7.7	0.000342872
Fis1	29.8	51.9	69.7	117	167.9	84.3	94	0.00035976
Coasy	7.7	7.6	9.4	16	20.5	12	6.5	0.000376282
Trim13	7.5	4.4	6.3	12.7	19.5	1.1	10.7	0.000399032
Mid1ip1	86.7	36	69.7	54.3	131	49.1	7.6	0.000403068
Sys1	13.7	13.2	24.3	33.9	46.8	29.2	21.8	0.000418519
Foxo4	5.4	2.7	9.8	9.4	16.7	8.8	10.6	0.000426289
Fam57a	2.9	2	9	41.8	73.3	0.3	40.8	0.000428769
Gatad1	14.1	13.6	15.8	19.5	29.3	7	20.7	0.000432276
Mapk3	16.5	84.3	21.8	141.1	252.9	149.8	107.2	0.000434506
Sort1	24.8	17.6	10.6	22.4	48.2	36.8	12.9	0.000442996
Camk2n1	19.8	15.9	42	15.7	55.7	32.9	15.4	0.0004554
Gal3st1	0.1	1.8	54.5	145.4	201.7	1.5	0.1	0.000457321
Abca2	18.7	19.3	18	107	138.8	6.8	2.2	0.000485702
Tecr	129.2	122.6	131.6	219.1	278.2	94.3	55.7	0.000486434
Nrsn1	0.2	20.6	14.2	8.6	31.5	12	0.5	0.00052893
Ubxn1	27.6	38.3	50.9	56.1	93.3	62	69.2	0.000531995
Ppfia3	1.6	16.8	7	6.4	22.4	5.7	0.2	0.000537146
Kcna1	0.1	0.7	3.4	17.1	22.1	0.2	0.1	0.000549398
Snx33	6.2	0.3	3	6.1	10.3	1.4	0.4	0.000553505
Rtkn	4.5	6.1	28.1	65.9	86.6	1.4	4.2	0.000591226
Gde1	46.9	64.5	79.1	136	171.3	106.1	61.1	0.000605804
Vps37c	8.5	10.3	7.2	8.9	15	12.9	7	0.000634664
Tcta	10.2	18.6	12	29.7	36.7	8.8	18.5	0.000674085
Adipor2	17.2	14.7	22.2	25	38	25.6	30.8	0.000687093
Uqcr11	10.2	16.2	24	23.7	39.7	23.7	30.3	0.000705482
Sh3bp5l	7.4	15.1	13.8	17	23.9	6.6	5	0.000733278
Hagh	11.1	20.9	19.2	24.9	32.1	22.2	21.4	0.000739312
Nudt3	80.1	86.2	52.4	84.3	124.7	70.9	28.7	0.000759344
Glod4	8.4	13.1	21.6	43.8	58.8	17.6	36.5	0.00076598
Degs1	38.8	36.9	90	196.9	235.9	53.9	81.9	0.000769339
Tmcc2	2.3	21	12	58.1	71.6	6.4	0.7	0.000778473
Gas7	2.6	24.4	4.1	61.6	77	4.3	0.2	0.000779616
Srcin1	1.1	32.6	3.4	55.1	73.6	2.9	0.2	0.000801194
Apbb1	14.7	77.9	48.3	156.7	199.7	12.1	2.7	0.000802008
Prkcz	0.2	12.9	8.6	24.5	32.1	2	0.3	0.000806904
Fntb	4.1	6.4	8.7	21.2	25.2	2.3	4.9	0.000811385
Rad23a	10.2	12.9	14.9	17.7	19.9	13.2	12.4	0.000835128
Eml2	2.3	40.9	12.4	24.3	52.3	3.8	11.9	0.000837231
Ssna1	10.7	17	22.8	34.4	45.9	16.6	32.5	0.00084883
Ralgds	35.1	38.2	29.2	97	111.7	44.3	19.8	0.00086972
Gapdh	40.2	73.4	65.3	60.6	98.2	79.9	49.2	0.000875814
Map6d1	0.8	1	7	68.4	80.2	0.9	0.1	0.000896535
Pdk3	4.6	4.3	9.2	20.9	24	6.1	8.9	0.00096789
Cox7c	17	26.9	30.1	33	44.8	23.2	36.5	0.000969196
Cdk5	21.1	30.1	21.8	43.6	52.8	10.9	11.5	0.0009995
Tmem205	12.7	7	17.2	32.5	39.1	4.5	17.2	0.00100542
Ephb1	13.1	4	15.4	71.7	82.5	0.4	0.4	0.00104894
Barx2	0.1	0.7	2	11.2	12.8	0.2	0.1	0.00105268
Pomgnt1	14.2	15.5	21.9	31.4	35.6	12.1	13.4	0.00105424
Lgi3	2.7	1.9	5	229.1	260.2	1.6	0.1	0.00105602
Gpd1	2.1	7.3	57.3	77.7	104.3	17.2	0.4	0.00106101
Cog4	7.8	7.4	11	16	18.1	8.7	11.8	0.00107943
Phactr1	4.3	13.6	9.8	24.3	29	7.2	1.6	0.00115669
Ypel2	1.3	5	2.2	15.2	18.2	1.2	8.5	0.00121198
Fam131b	0.4	12	14.3	19.9	27.4	2.1	0.1	0.00123138
Spg20	4.1	1.5	5.9	20.9	22.9	6.4	3.5	0.00131635
Pacs2	10.2	23	11.9	176.8	192	19.6	3.4	0.00132684
Cox6c	49.8	74.9	102.4	100	154.2	62.8	131.1	0.00133508
Mvk	32.7	14.2	11.8	33.2	45.1	4.2	15.6	0.00135052
Ado	2.3	6.5	12.6	59.2	64.4	7.6	2.3	0.00135373
Slc39a3	7.6	18	20.6	21.4	28.6	12.7	7.8	0.00136586
Rffl	1.4	1.1	1.5	14	26.2	21.3	4.8	0.00137135
Txndc17	5.8	11.6	13.3	25	40.9	13.2	34.8	0.00141165
Shisa4	56.5	18.4	73.8	322.1	350.7	4.4	1.1	0.00143749
Prima1	0.4	2.7	0.2	13.5	14.4	0.1	0.1	0.00156481
Ppp1r16a	11.5	11.8	12.3	10.1	16.9	12.5	4.7	0.00157675
Cyhr1	25.9	27.1	35	38.7	42.4	25.7	23.4	0.00162916
Myeov2	32.2	58.7	58.5	85	124.8	71.4	108.2	0.00164187
Git1	11.7	25.6	17.6	24.7	42.5	31.9	34.6	0.00177326
Parm1	0.3	7.5	4	10.1	12.7	0.1	0.3	0.00181973
Ccdc28b	24.6	22.3	31.9	24.1	40.1	5.3	21.8	0.00184
Dip2a	15.1	11.5	12.8	48.9	51.2	1.8	5.8	0.00185378
Faah	0.3	3.9	6.9	11.5	13.4	1	0.1	0.00186752
Dhcr24	76.8	35.8	38.9	241.4	253.6	3.7	5.9	0.00187391
Pmvk	40.7	27	17.5	50.2	60.9	6.8	10.9	0.00195935
Cdc42ep1	16.4	1.4	25.6	20.7	37.4	1.6	24	0.00196258
Tmem141	1.9	4	9	130.3	132.9	27.6	3.7	0.0019884
Calm3	35.5	305.6	126.7	117.9	315.9	87.5	78.6	0.0021178
Cdk16	28.9	44.4	39	41.7	53.4	22.4	20.8	0.00217215
Arpc1a	18.7	48.1	52	159.4	160.5	36.2	38.1	0.00219778
Icmt	7.5	9.8	8.8	18.9	20.1	13.1	13	0.00223568
Ebp	4.6	5.4	10.3	45.4	49.9	29.5	16.7	0.00247528
Spop	24.3	47.3	24.4	50.4	60	12.1	28.7	0.0025032
Bcl2l2	14.3	29.8	14.9	22.4	35	2.1	5	0.0025041
Pak1	5.6	31.8	27.2	35.2	47.9	23.5	1.5	0.00257235
Hint3	6.1	5.5	6.9	12	14.8	4.4	12.8	0.00260992
Birc2	18.8	9.8	10.7	22.3	26.1	3.3	13.8	0.00270248
Tyro3	9.2	7.1	14.8	94.4	90.3	1.7	3	0.00272227
Ywhaq	37.3	108.1	74.5	263.6	266.2	26	113.8	0.00286079
Clic4	39.9	13.3	15.1	81.4	128.6	65.4	114	0.00302659
Kif1a	40.2	96.2	39.9	98.8	126.2	4.2	0.4	0.0030737
Tssc1	4.6	8.9	9	12.2	13.1	6.7	8.9	0.00313365
Osbpl1a	16.3	7.7	11.3	63.5	59.8	4.4	10.2	0.00316459
Adcy5	0.7	17.5	15.9	16.1	24.5	1.3	0.2	0.00322216
Slc25a23	38.5	40.2	52	50.9	68.6	19.2	4.2	0.00327067
Trim41	17.8	12.5	11	12.3	19.3	16.6	9.1	0.00330248
Fam96b	10.3	15.1	20.5	27.3	33.4	26.4	25.4	0.00330356
Aig1	6.2	10.4	20.1	25.4	27.5	8.3	5.3	0.00339426
Ankrd13b	8.9	28.9	8.8	13.5	28.4	6.5	1.7	0.0034
Pip4k2a	12.4	5.7	19.6	23.4	46.9	46.9	5.1	0.00346626
St6galnac3	0.9	1.4	3	8.4	10.7	0.1	8.8	0.00352675
Arhgef10	4	1.5	4.9	51.5	46.9	0.4	8.1	0.00357862
Wnk1	24.5	15.5	18.1	39.6	39	20.9	13	0.00358008
Nubp2	12.6	13.6	14.4	22.4	25.6	23.5	17.1	0.00358259
Ptgr2	12	2.6	7.9	15.6	17	7.3	9.8	0.00380265
Cpox	2.5	3.3	6.6	68.9	61.3	2.5	2.4	0.00387442
Enpp4	4.4	2.4	6	13.8	13.3	0.1	2.5	0.00387954
Pnkd	19.6	16	25.1	32.4	34.6	10	23.5	0.00399771
Pcbp4	20.9	65.6	70	148.7	147.8	6.1	6.3	0.00408423
Tmem63a	3.8	0.2	3.6	41.8	111.5	120.9	14.2	0.00411427
Pgk1	18.4	22.1	29.4	40.4	39.7	18.3	22.6	0.00427682
Gpr137	19.1	19	23	39.8	41.8	34.7	16.1	0.00429529
Pycr2	9	5.8	16.1	21.2	29.7	28.5	9.9	0.00436752
Chchd7	8.5	11.1	3	8.7	19.1	9.6	19.4	0.00445431
Actr1a	36.9	73.2	70.9	101.1	103.2	65.7	59.2	0.0044635
Hdac11	5.9	61.4	17.5	25.6	57.2	13.5	1.1	0.0046196
Mvd	45.6	16.5	17.8	68.6	72.7	45.5	7.1	0.00472828
Kcna6	10.2	14.9	24.1	16.4	25.9	0.4	4.4	0.00497279
Habp4	5.6	13.7	11.6	13.8	16.1	5.9	5.6	0.00501845
Phgdh	36.6	3	17.2	18.4	45.5	39.2	1.1	0.00520495
Tmem5	12.9	9.6	21.5	21.3	24.7	5.7	15.4	0.00521753
Ptges2	8.4	8.2	9.6	10.1	10.6	7.3	6.3	0.00534411
Tppp	0.2	10.2	15.7	190.5	158.7	7.3	0.3	0.00542917
Spcs1	31.3	44.5	55.7	73.1	92.2	42.2	91.7	0.00558614
Psat1	119.6	15.6	115.5	245.5	233.5	15.3	22.6	0.005755
Acly	46.8	55.5	32.2	81.5	78.3	34.8	25.1	0.00594563
Sbds	13.7	12.5	21.7	39.6	41.9	17.8	36.3	0.0059653
Get4	8.5	13.3	12	17.3	18.5	11.4	16.8	0.00601148
Sh3glb2	45.7	56.8	31.7	49.6	61.5	25.9	18.2	0.00606477
Fasn	85.6	42.9	61.8	107.3	115.9	15.2	2.4	0.00607543
Tmem229b	3.5	20.2	17.2	12.5	21.6	9.2	5.4	0.00612086
Ttyh2	20.7	1.7	1.9	71.6	102.5	6.2	105.4	0.00625032
Tmeff1	11.4	57.3	43	77.9	81.1	0.2	12.8	0.00631095
Rgnef	0.6	1.5	4.1	12.3	12	0.1	8.2	0.00635064
Loh12cr1	2.6	5.9	10	10.4	11.5	3.2	1.9	0.00635221
Ell2	3	1.4	4	16.4	14	3	5.5	0.00648149
Tmem159	0.3	2.4	3.8	50.8	46.3	14.9	26.1	0.00654169
Iqsec1	14.5	12.9	4.5	15	18.1	5.9	13.6	0.00680849
Pcdh9	8.3	6.3	18.5	40	35.3	0.1	0.2	0.00685018
Agap1	4.4	12	19	20.9	22.9	1.6	3.4	0.0068662
Wdr83	5.6	7.7	9	10.6	11.6	5.8	10.6	0.00691612
Nde1	27.1	2.1	13.8	29.9	32.1	10.6	14	0.00692003
Elovl7	1.1	0.3	3.5	38.1	30.5	0.1	4.7	0.00692466
Ppp2r2c	0.5	107.1	19.9	37.6	89.7	10	0.5	0.00740386
Acat2	70.5	32.6	38	102.1	98.2	8	5.9	0.00754778
Acsl1	0.8	6.3	4	40.9	34.7	7.3	17.7	0.00778125
Rph3a	0.2	21	9.1	5.1	18.1	4.7	0.3	0.00781785
Bcas1	0.2	3.9	94.9	531.1	416.2	2.7	0.1	0.0078279
Dgat2	1.8	10.1	6.1	18.5	17	8.1	0.7	0.0079202
Crtac1	0.3	12.8	3.8	3.7	10.6	0.4	0.2	0.0079968
Ndufv3	23.1	58.7	44.4	69.6	74.3	51.3	59.1	0.00824498
Pvrl1	1.7	12.5	9.5	12.8	14.9	0.4	0.6	0.00830338
Zer1	14.4	27.6	17	21.3	27.8	6.3	5.1	0.00832187
Bag1	16.2	26.8	27.3	57.9	66.8	58.6	53.7	0.00871594
Cyp27a1	0.5	0.1	2.4	17.8	15.6	10.3	0.1	0.00875474
Scap	25.7	20.9	27.1	27	30.5	21.8	12.2	0.0088546
Prdx1	48.9	27.1	40.3	69.2	104.2	51.3	118.2	0.00920377
Dctn5	16.3	20.3	29	31.1	33.8	31.2	19.9	0.00934729
Camk2a	0.8	10.3	46.1	6.3	47.2	42.9	0.5	0.00936571
Sv2a	2.8	95.5	23.1	93.9	100.5	4.5	0.6	0.00937594
Sirt3	12.1	12.9	11.2	8.3	13.6	8.5	5.6	0.0097651
Parl	10.8	8.7	12.3	20.6	18.3	7.6	11.8	0.00991335

## Sheet: SeqOverlappingMarkersNeuron
GeneSymbol	Astrocytes	Neuron	OligodendrocytePrecursorCell	NewlyFormedOligodendrocyte	MyelinatingOligodendrocytes	Microglia	EndothelialCells	P
Sp9	0.1	19.5	0.1	0.1	0.1	0.1	0.1	3.18e-92
Dlx5	0.1	16.1	0.1	0.1	0.1	0.1	0.1	8.33e-92
Magel2	0.1	13.2	0.1	0.1	0.1	0.1	0.1	2.27e-91
Kcnj5	0.1	11.6	0.1	0.1	0.1	0.1	0.1	4.34e-91
Glra2	0.1	10.4	0.1	0.1	0.1	0.1	0.1	7.54e-91
Reln	1.2	849	0.4	0.1	0.2	0.1	0.6	3.3e-18
Slc17a6	0.1	61.8	0.1	0.1	0.1	0.1	0.2	1.37e-17
Mrap2	0.1	23.9	0.1	0.1	0.1	0.2	0.1	1.6e-15
Sst	2.1	707.2	3.7	0.6	4.1	2.5	2.5	1.84e-15
Nos1	0.1	19.1	0.1	0.1	0.1	0.1	0.2	4.95e-15
Kcnk9	0.1	17.5	0.2	0.1	0.1	0.1	0.1	7.69e-15
Snhg11	0.6	303.1	1.5	0.4	0.8	2.4	0.4	1.32e-14
Crabp1	0.1	19	0.1	0.1	0.1	0.2	0.2	1.65e-14
Slc10a4	0.1	15	0.2	0.1	0.1	0.1	0.1	1.67e-14
Igfbpl1	0.4	32.6	0.2	0.1	0.2	0.1	0.1	6.56e-14
Islr2	0.4	138.1	1	0.3	1	0.6	1.7	8.11e-14
Dlx1	0.7	60.6	0.2	0.1	0.3	0.1	0.1	9.54e-14
Ecel1	0.2	33.5	0.5	0.1	0.1	0.1	0.2	2.35e-13
Grem2	0.1	17.3	0.3	0.1	0.1	0.1	0.1	2.62e-13
Pnoc	0.1	17.7	0.3	0.1	0.2	0.1	0.1	2.65e-13
Nell1	0.1	18.4	0.3	0.1	0.3	0.1	0.2	4.93e-13
Nxph4	0.2	71.8	0.5	0.1	0.2	0.2	1.2	7.12e-13
Kcnh7	0.2	12.1	0.3	0.1	0.1	0.1	0.1	1.81e-12
Grm2	0.2	37.2	0.7	0.1	0.5	0.6	0.1	2.11e-12
Npy	0.7	646.5	13.2	1.9	3.2	1.9	2.1	2.15e-12
Hcn4	0.1	17	0.4	0.1	0.1	0.1	0.1	2.18e-12
March4	0.2	21.8	0.5	0.1	0.3	0.1	0.1	2.42e-12
Tbr1	0.2	42.3	0.9	0.2	0.7	0.7	0.2	2.77e-12
Slc32a1	0.2	49.4	1.1	0.1	0.9	0.5	0.4	3.63e-12
Dlx2	0.6	31.4	0.2	0.4	0.7	0.1	0.1	4.33e-12
Bcl11a	0.8	60.1	1.7	0.4	0.9	0.6	0.3	4.75e-12
Fibin	0.3	11.2	0.3	0.1	0.1	0.1	0.1	7.73e-12
Pcsk1	0.1	16.4	0.5	0.1	0.1	0.1	0.1	1.11e-11
Clstn2	0.1	63.5	1.9	0.5	0.2	0.2	0.3	1.62e-11
Nxph3	0.2	19.2	0.5	0.2	0.8	0.5	0.2	4.04e-11
Cacna2d2	2.2	89.9	2.7	0.6	0.1	0.1	0.1	4.35e-11
Nppc	0.8	30.2	0.7	0.4	1.1	0.1	0.1	5e-11
Bhlhe22	0.2	24.6	1.1	0.3	0.5	0.4	0.2	5.87e-11
Vgf	2.5	67.9	2.8	0.4	2	1.5	0.7	7.05e-11
Celf4	1.1	121.2	5.5	1.2	2.4	2.1	0.6	7.85e-11
Vstm2l	0.2	63.7	2	0.4	2.1	2.2	0.5	9.05e-11
Robo2	1.3	35.4	1.2	0.9	0.4	0.1	0.1	9.69e-11
Penk	0.2	18.5	0.9	0.1	0.5	0.5	0.3	1.06e-10
Stmn2	3.5	386.7	9.3	1.6	9.4	4.9	19.6	1.56e-10
Meg3	3.4	397.2	18.1	4.5	2	12.5	0.9	1.8e-10
Tubb3	2.1	333.8	13.7	5.6	16.9	5	4.1	2.16e-10
Lhx6	0.1	21.6	0.1	0.1	0.1	0.1	1.1	2.76e-10
Hs6st3	0.2	11.6	0.7	0.3	0.2	0.1	0.1	3.32e-10
Synpr	0.5	41	1.1	1.8	2.3	0.2	0.7	3.65e-10
Cpne7	0.1	24.2	1.6	0.3	0.3	0.8	0.2	8.62e-10
L1cam	0.3	60.4	3.9	1.1	0.4	0.4	0.2	8.8e-10
Syt4	2.9	81.4	5.3	2.3	0.6	0.3	0.5	9.44e-10
Kcnc2	0.3	15.3	1.1	0.2	0.2	0.4	0.1	9.51e-10
Syt1	0.8	122.3	8.4	1.4	3.1	1	0.9	1.01e-09
Efna3	0.7	14.4	1.3	0.3	0.5	0.5	0.6	1.07e-09
Trank1	0.1	11.1	0.8	0.2	0.1	0.4	0.1	1.22e-09
Ndrg4	5.8	287.5	22.7	5.6	11.2	8.7	2.4	1.22e-09
Kcnip4	1.2	18	1.2	0.4	0.4	0.1	0.3	1.67e-09
Kctd8	0.2	11.6	0.9	0.3	0.1	0.1	0.1	1.73e-09
Hspa12a	0.2	19.3	1.4	1.1	1.5	0.4	0.8	2.11e-09
Stk32b	0.1	18.4	1.2	0.6	1.2	0.1	0.1	2.71e-09
Elavl2	0.8	32.7	2.9	0.7	0.4	0.1	0.3	3.79e-09
Celsr3	0.3	20.7	1.9	0.7	0.3	0.2	0.1	4.62e-09
Rims3	1.2	22.4	2.2	0.5	0.5	0.7	0.1	5.31e-09
Stxbp1	8.2	150.8	22.4	12.2	15.8	11	13.3	6.28e-09
Crmp1	3.8	224.8	22.8	6.4	4.5	2.3	1.8	6.92e-09
Cpne4	0.1	10.2	1.1	0.2	0.3	0.2	0.1	9.46e-09
Sv2b	1	17.8	1.9	0.1	1.1	0.5	0.2	1.06e-08
Nrn1	6.8	105.3	11.6	2.3	3.3	2.1	0.5	1.18e-08
Slc6a17	0.9	27.6	3.3	0.4	2.3	2.2	2.5	1.4e-08
Dact1	1.7	69.6	7.3	6.1	2.5	0.5	1.2	1.44e-08
Syt7	1.7	29.4	4.1	0.8	1.4	1.1	1.1	1.74e-08
Nr2f2	1.9	30.5	1.3	0.2	0.1	0.1	3.3	1.76e-08
Sphkap	0.1	11	1.3	0.1	0.3	0.2	0.1	1.84e-08
Myt1l	0.1	17.8	2.1	0.6	0.3	0.2	0.1	1.96e-08
Mllt11	5	143.5	11	18.7	18	5.8	6.6	2.34e-08
Ina	0.2	74.5	9.1	2.6	1.7	0.8	0.3	2.45e-08
Gng2	2.5	136.8	16.5	3.5	1.2	12.6	5.7	2.57e-08
Scg2	6	50.5	3.1	0.4	0.7	0.2	0.5	2.59e-08
Foxo6	0.5	27.3	1.4	2.5	3.1	0.3	0.1	2.72e-08
Iqsec3	0.1	13.2	1.2	0.2	1.3	1.2	0.1	2.82e-08
Atp1a3	1.4	351.1	45.9	8.6	14.7	11.5	2.5	2.92e-08
Actl6b	0.2	38.3	5.2	1.5	1.9	2.6	0.4	3.43e-08
Chrnb2	1.2	13.6	1.9	0.6	0.8	0.3	0.1	3.8e-08
Asphd1	0.3	11.2	1.1	0.3	1.5	0.6	0.1	3.87e-08
Celf5	0.7	41.2	6.1	1.3	1.5	1.7	0.2	4.93e-08
Fam196a	0.4	17.3	2.4	0.8	0.1	0.1	0.1	4.96e-08
Cacna1b	0.1	15.6	2.2	0.7	1	0.2	0.1	5.22e-08
Gap43	2.5	347.3	49	7.7	7	2.3	2.2	5.31e-08
Kcnt1	2	15.9	2	0.6	0.4	0.8	0.1	5.4e-08
Syp	4.1	254	40	9.9	16.2	11.3	3	6.25e-08
Syt5	1.2	35.9	5.9	1.1	2.4	2.3	0.7	6.26e-08
Parp6	10.2	32.1	11.3	9.1	7.6	8.7	9.9	6.38e-08
Ywhag	17.8	275.2	46.9	35.7	38	48.9	17.4	6.46e-08
Calb2	0.4	109.9	16.2	3.3	1.3	0.2	0.8	7.4e-08
Spryd3	5.8	34.1	9.3	7.5	7	7.3	10	7.72e-08
Kcnip2	0.6	76.3	8.1	10.7	2.6	2.4	0.3	7.79e-08
Pgm2l1	1.1	14.6	2.6	0.6	1.1	0.7	2	7.89e-08
Slc2a13	3	41.9	6.3	3	0.5	0.1	0.5	8.28e-08
Gabrg2	0.1	24	3.7	0.5	0.5	0.2	0.2	8.62e-08
Zcchc12	1.4	64.5	9.3	5.6	0.6	0.1	0.4	8.8e-08
Ydjc	0.1	13.3	1.8	1.4	2.1	1.7	0.9	8.94e-08
Uchl1	7	460.2	56.5	30.4	64.6	14.5	65.2	9.4e-08
Gprin1	0.6	28.6	4.9	1.2	1.5	1.3	0.3	9.54e-08
Serpini1	1.2	17.9	2.4	3	1.4	0.1	1.4	9.66e-08
Mal2	0.1	11.4	1.9	0.3	1	0.6	0.3	1e-07
Rgmb	3	52.9	2.6	4.1	3.6	10.7	4	1.01e-07
Plekha7	3.6	22	0.4	0.5	0.1	0.3	0.7	1.04e-07
Cdh4	4.1	38.4	5.4	0.9	0.1	0.1	0.3	1.11e-07
Ache	0.5	128.7	20.7	4.8	0.6	2.8	0.6	1.12e-07
Gad1	1.3	66.8	11.1	2.1	0.9	0.2	0.9	1.2e-07
Prmt8	0.1	17.5	2.8	0.6	1.3	2	0.3	1.22e-07
Cck	4	70.5	8.8	1.3	11.9	7.5	1.7	1.28e-07
Nrxn3	1.2	18	3.1	0.6	0.3	0.3	0.1	1.35e-07
Thsd7b	0.1	34.6	5.7	1.2	0.1	0.1	0.1	1.45e-07
Dusp14	2.4	27.2	4.4	2.9	4.6	1.3	0.4	1.54e-07
Erc2	1.1	32.9	5.8	1.3	0.5	0.3	0.2	1.56e-07
Cplx2	7.8	62.3	11.8	3.4	9.9	7.1	1.9	1.57e-07
Rbfox3	0.3	18.2	2.7	0.4	2.3	2.5	0.5	1.69e-07
Thy1	7.5	77.6	13.2	2.8	12.1	11.5	2.3	1.71e-07
Snap25	2.1	146.7	27.1	6.3	9.8	3.6	2	1.71e-07
Chgb	3.7	61.2	11.4	2.8	1.6	0.6	0.4	1.95e-07
Nptxr	0.6	43.5	8.1	1.7	3.9	3.3	0.3	1.96e-07
Prkar1b	0.9	103.5	18.8	11.3	10.6	11.9	1.7	2.07e-07
Diablo	16.7	129.7	22.6	28.5	31.3	31.7	13.3	2.3e-07
Tmem59l	0.1	44	8.5	1.8	2	1.8	0.4	2.37e-07
Slc12a5	0.6	23	4.9	0.7	2	1.6	0.7	2.96e-07
Cacna1a	0.6	29.9	6.4	1.7	0.5	1.9	1.9	3.11e-07
Spock1	0.5	27	5.5	1	1.1	0.5	0.2	3.18e-07
Gria1	1	52.5	10.4	2	0.6	0.6	0.2	3.2e-07
Slc25a22	8.6	45.4	10.8	5.6	4.9	6.8	1.8	3.45e-07
Mpped1	2.7	33.8	7.8	2.8	4.2	3.8	0.4	3.66e-07
Syn2	10.8	108.8	23.7	6.1	5.4	4.3	0.7	3.71e-07
Sema6c	1.6	24.4	5.6	2	1	2.9	0.7	3.74e-07
Ntng2	2.3	29.4	4.4	5.1	6.2	0.6	2.2	3.76e-07
Cnr1	10.1	50.8	2.4	0.3	0.3	0.1	0.2	3.79e-07
Peg3	6.3	43.5	8.1	2.8	1	0.1	0.8	3.83e-07
Syngr3	1.1	94.2	19.7	3.9	2.5	1.7	0.8	3.92e-07
Fat3	3.2	17.5	2.5	0.5	0.1	0.4	0.1	4.17e-07
Dnm1	0.8	141.7	26.8	21.1	17.6	7.7	1.1	4.55e-07
Odz4	1.3	13.8	0.2	1.3	2.9	0.1	0.1	4.94e-07
Rbfox2	9.7	54.5	11.3	4.5	1.8	1.9	8.9	5.06e-07
Unc13a	1.6	20.2	5	1.6	1.7	1.7	0.3	5.12e-07
Sncb	0.6	62.2	9.9	2	10	11	1.5	5.43e-07
Tuft1	0.2	15.2	0.4	0.1	0.1	3.3	1.2	5.48e-07
Jph4	0.8	43	8.6	1.6	5.6	6.4	0.3	5.56e-07
Olfm1	8.2	270.2	57.4	33.7	43.8	14.4	3.9	5.63e-07
Bsn	0.4	13.2	3.1	0.9	0.9	1.8	0.1	6.72e-07
Rab6b	4.8	110	26	10.8	15.7	6	0.7	6.92e-07
Mmp24	0.3	19.7	4.7	0.9	1	0.8	0.1	7.2e-07
Cacna2d3	0.4	35	8	1.4	0.5	0.2	0.2	7.24e-07
Fam163b	0.2	10.3	1.5	0.3	1.7	2.1	0.2	7.27e-07
Flywch2	1.9	17.2	4.3	2.2	3.1	1.3	0.3	7.33e-07
Syt3	0.5	13.7	3.3	1.3	0.8	1.9	0.1	7.53e-07
Rab3c	0.1	17.5	4.1	0.9	0.7	0.2	0.1	7.72e-07
Mical2	7.6	30.4	2.9	0.5	2.3	3.4	0.6	7.95e-07
Clvs1	0.1	10.5	0.7	2.5	0.6	0.1	0.1	8.1e-07
Grin1	3.2	64	16.2	2.8	3.1	3.7	0.4	8.5e-07
Mast1	0.6	33.7	8.4	2.2	1.2	3.3	0.2	9.41e-07
Pak6	0.6	17	3.4	0.8	1.6	3.7	0.2	9.46e-07
Atp6v1g2	3.5	50.6	13.8	6.2	9.3	5.9	1.7	9.79e-07
Adc	1.4	11.7	3.5	0.7	0.9	1	1.6	1.1e-06
Elmod1	0.5	30.5	2.6	7.7	2.7	0.4	0.3	1.1e-06
Adcy1	1.3	28.5	7.6	3.3	2.8	1.5	0.2	1.13e-06
Dbn1	22.5	107.1	25.9	5.9	4	4.3	9.8	1.16e-06
Shank1	0.6	23.6	6.2	1.6	3	2.3	0.1	1.21e-06
Sult4a1	0.5	68.9	17.7	5.7	9.1	8.9	0.9	1.24e-06
Scrt1	0.1	24.2	5.7	1.3	2.9	4	0.1	1.24e-06
Pcbp3	2.8	57.2	15.4	5.7	1.8	1.1	7.5	1.26e-06
Pcp4	0.9	301.9	79.9	24	28.4	13.8	4.1	1.31e-06
Slit1	1.9	10.3	2.2	1.6	0.2	0.2	0.1	1.32e-06
Rac3	5.5	67	18	10.3	3.4	13	2.3	1.34e-06
Chd5	0.3	20.9	5.6	1.3	0.9	1.1	0.1	1.37e-06
Hpca	0.8	46.3	9	1.9	9.1	10.1	1.7	1.49e-06
Slc24a3	11.6	77.5	18.9	17.5	4.8	7.2	0.4	1.55e-06
Grin2d	0.2	14.5	3.9	1.1	0.2	0.3	0.2	1.61e-06
Camk2b	1.1	60.6	16.9	2.6	5.6	6.4	0.9	1.62e-06
Arhgap44	2.4	27.5	8.3	3.8	2.4	1.8	0.9	1.62e-06
Tmem158	2.3	41.8	10.4	9.9	2.8	1.1	5.8	1.7e-06
Mfn2	13.4	29.6	14.1	12.4	10.4	8.8	11.3	1.71e-06
Unc5a	0.1	14	3.9	0.7	0.6	0.8	0.1	1.76e-06
Islr	7.2	34	7.3	0.2	0.3	0.2	2.3	1.78e-06
Sgtb	5.5	23.3	5.8	2.8	1.7	0.7	5.4	1.88e-06
Vwa5b2	0.1	10.1	2	1	2.6	0.7	0.1	1.97e-06
Syn1	1.9	73.7	21.4	6.3	11.3	6.4	0.8	2.11e-06
Dnajc27	8.4	22.5	5.9	4.1	3.3	4.6	2.8	2.2e-06
B4galnt4	0.6	24.6	6.7	3.8	0.6	0.9	0.1	2.2e-06
Sh3gl2	5.2	53.3	15.1	10.2	5.7	1.6	0.6	2.23e-06
Disp2	1.1	50.5	14.3	3.6	1	0.3	0.1	2.25e-06
Rcan2	0.4	79.4	16.3	10.5	19.1	0.9	1.8	2.26e-06
Dcx	0.3	55.2	15.4	4.4	1.1	0.1	0.1	2.27e-06
Twsg1	11	51	12.6	7.3	2.6	1.5	13.1	2.38e-06
Ube2o	9	30.4	10.6	7.7	4.7	4.9	3.5	2.4e-06
Cyb561	0.3	12.9	0.8	1	0.9	0.8	4.1	2.56e-06
Srsf12	1	11.3	3.4	1.5	0.7	0.1	0.2	2.61e-06
Sarm1	2.6	23.6	7.3	2.9	1.5	1.1	0.1	2.63e-06
Pacsin1	2	29.8	4.1	0.7	4.3	8.9	0.2	2.7e-06
Snap91	4.8	79.9	23.6	13.5	6.6	2	0.6	2.76e-06
Hdgfrp3	6.2	43.7	13.9	6.5	3.3	0.6	3	2.77e-06
Klc2	7.1	30	8.4	9.4	13.2	10.1	5.9	2.79e-06
Plekha5	4.4	15.1	3.8	2	0.6	0.7	2.3	2.84e-06
Ccdc64	0.6	14.1	4.5	1.5	1.1	0.8	0.3	2.84e-06
Prkce	2.1	18.5	5.4	1.9	1.4	1.6	5.4	2.87e-06
Chac1	2.2	11	0.4	3.7	1.6	1.3	2.3	2.89e-06
Arhgdig	0.4	38.4	11.5	4.9	7	4.6	0.9	2.89e-06
Slc6a15	0.2	17.7	5.1	2.4	0.6	0.1	0.2	2.91e-06
Cib2	3.7	41.7	11.7	2.3	1.8	9.5	0.8	2.94e-06
Rit2	0.7	49.8	15.1	3.7	1.5	0.6	0.5	3.08e-06
Prrc2b	17.2	60.3	21.3	15.8	7.2	6.5	12	3.12e-06
Scn3b	1.2	40.8	12.8	2.6	1.6	0.4	2	3.12e-06
Cntnap2	11.3	37.6	0.6	0.1	0.3	0.1	2.1	3.26e-06
Vsnl1	0.6	50.8	16.2	3.5	5.4	2.5	1.5	3.27e-06
Ppm1e	5.1	28.1	8.5	3.3	1.4	0.6	0.3	3.48e-06
Stk32c	0.2	14.1	3.6	3.9	2.7	1.9	0.6	3.62e-06
Cygb	0.2	26.4	8.4	1.6	0.4	0.6	1	3.82e-06
Ly6h	1.7	225.4	72.1	17.5	7.3	8.4	2.7	3.9e-06
Vstm2a	0.6	37.2	11.6	2	0.3	0.1	0.3	3.9e-06
Kcnc1	1.3	12.8	4.1	1.7	0.4	0.3	0.1	3.97e-06
Rgs4	7	57.3	7.2	1.3	3.4	3.8	19.7	4.05e-06
Map3k9	0.1	13.8	4	1	0.4	2.8	0.1	4.08e-06
Lonrf2	1.1	20.3	6.4	3	0.8	0.3	0.1	4.1e-06
Ndn	22.9	280.1	88.1	61.5	46.8	3.1	7.6	5.08e-06
Armcx1	3.6	20.6	6.1	4	3.4	0.2	6.6	5.13e-06
Fgf13	6.8	29.1	9.8	2	3.2	6.2	1	5.14e-06
Cplx1	1.6	74.5	23.4	6	14.7	14.6	0.9	5.15e-06
Trim46	3.1	29.2	10.4	2.7	2.1	2.2	0.2	5.17e-06
Begain	0.8	22.1	4.2	1.7	6.4	5.8	0.3	5.36e-06
Wdr13	16.8	34.6	15.4	15.9	14.8	9.6	11.1	5.57e-06
Nptx1	3.7	24.3	7.4	6.2	3.1	0.5	0.1	5.87e-06
Cadps	1.5	38.8	13.3	4.8	2.4	0.3	0.3	5.91e-06
Eya2	0.1	14.6	0.7	4.4	3.1	0.1	0.1	5.93e-06
Syt13	0.4	14.9	4.3	1	4.1	2	0.1	6.04e-06
Gprasp2	7.8	49.8	17.6	4.4	0.6	2.6	1.6	6.35e-06
Kcnq2	0.2	31	10.9	2.4	1.3	2.1	0.2	6.4e-06
Cdk5r1	1.6	81.1	21.6	8.3	3.3	23.8	1	6.4e-06
Vamp2	75.5	285.9	94.1	88.8	101.8	60.1	17.1	6.83e-06
Ap1ar	7.4	19.3	7.1	5.7	3.5	2.2	5.8	6.85e-06
Tmem145	1.7	41.2	14.5	5.6	0.7	1.5	0.1	7.24e-06
Smpd3	2.4	10.6	3.7	0.6	0.8	0.7	0.2	7.25e-06
Samd10	0.6	12.5	4.3	1.1	0.6	0.8	3.2	7.29e-06
Rusc1	4.2	41.4	11.5	4.1	3.4	8.5	15.7	7.3e-06
Rell2	0.6	18.3	3.2	1.2	5.9	5	0.7	7.34e-06
Npnt	0.8	25.3	1.3	0.2	0.3	8.9	3.8	7.48e-06
Stmn1	12.1	459.7	28.6	43	171.3	17.2	73.9	7.61e-06
Pnck	1	42	15.5	6.1	1.7	3	0.8	8.19e-06
Map3k12	5.9	16.3	5.8	3.7	4.1	2	1.3	8.33e-06
Camk2n2	2.4	52.2	19.9	4.4	9.5	7.4	1.3	8.46e-06
Negr1	8	38.7	13.6	5.5	2.3	0.2	0.5	8.82e-06
Usp11	14.3	38.1	12.4	11.2	8.8	7.1	1.9	8.85e-06
Fbxo41	1.2	10.2	4	0.7	1.6	1.5	0.1	8.96e-06
Atl1	2.5	23.6	8.5	7.3	4.4	0.7	3	9.33e-06
Tnpo2	13.5	42.9	18.5	18.3	12.3	21.6	10.9	9.44e-06
Cbln2	0.1	11.8	0.4	4.1	0.5	0.2	2.5	9.46e-06
Rbfox1	0.3	12.7	4.9	0.9	0.8	0.7	0.3	9.47e-06
Tmub1	4.1	10.8	6.2	4.8	5.5	5.4	3.8	9.48e-06
Celf3	0.4	31.9	12.1	2.1	1.6	2.1	0.2	9.5e-06
Gnl3l	8.2	47.2	16.1	17.3	12.6	2.1	12.5	9.66e-06
Rab3a	7.3	168.8	25.9	53.8	55.9	12.2	9.9	9.75e-06
Adarb1	0.7	10.6	4.5	1.5	1.6	2.5	1.3	9.85e-06
Gpr27	0.5	11.8	4.4	2.1	0.9	0.3	0.1	9.96e-06
Osbpl5	1.8	12.8	4.5	2.7	3.6	0.3	0.6	1e-05
Csrnp2	5.5	19.8	5.3	7.4	2.3	1.3	1.6	1e-05
Kif5c	3.3	72	9.2	13.5	26.7	1.6	0.3	1.03e-05
Wdr6	33.5	101.5	36.4	19.6	5	10	11.3	1.03e-05
Zic2	15.6	53.9	2.8	0.2	0.1	0.1	15.4	1.04e-05
Fem1b	9.3	35.1	15.5	17.2	8.1	9.7	12.6	1.06e-05
Fxyd7	0.5	23.8	7.9	1.8	6.5	6	1.3	1.06e-05
Cacng5	1.2	31	11.7	2.5	0.4	0.1	0.1	1.06e-05
Dmrta2	8.9	24.1	4	1.6	0.5	0.1	0.1	1.08e-05
Lancl2	3.2	24	9.8	4.7	3.5	0.3	5.2	1.08e-05
Stub1	27.9	49.1	30	20.7	23	29.3	26.3	1.09e-05
Ss18l1	6	16	4	3	1	1	0.5	1.1e-05
Angpt1	6.1	16.2	0.4	0.1	0.1	0.1	0.2	1.11e-05
Pgbd5	0.3	13.2	4.9	1.5	3.4	1.6	0.4	1.12e-05
Snx21	7	15.8	6.6	3	3.3	3.1	4.8	1.13e-05
Terf2ip	4.1	12.7	5.5	3.8	2.6	1	2.8	1.19e-05
Ptprn2	6.2	59	23	7.6	1.8	0.8	0.3	1.2e-05
Zfr2	1.1	12	4.1	3.9	2.2	1.1	0.1	1.22e-05
Snca	6	74.6	32.3	6.2	10.3	5.1	9.1	1.24e-05
Isoc1	9.6	72.4	31.6	15.7	5.2	6	10.7	1.27e-05
Ubfd1	9.4	23.7	9.4	7.1	2	4.7	6.3	1.28e-05
Zbtb4	4.5	13.2	6.4	3.3	3.5	6.1	5.9	1.28e-05
Dapk1	8.5	28	1.5	0.6	0.4	4.1	9.3	1.3e-05
Camkv	0.7	32.3	8.2	1.4	7.5	11.3	1	1.33e-05
Prr7	10.5	23	10.8	8	4.5	9.3	10.2	1.38e-05
Bex1	4.3	52.8	21.6	8.2	1.5	1.1	2.8	1.39e-05
Zdhhc22	0.1	21.6	8.5	1.7	0.2	0.2	0.1	1.4e-05
Tspyl1	19.1	54.4	29.4	15.2	11.6	20.1	19.1	1.42e-05
Kit	0.4	28.3	6.4	0.9	0.4	0.1	10.3	1.42e-05
Dcaf7	14.9	63.5	32	21.7	12.2	14.8	11.4	1.51e-05
Gdap1	0.5	27.6	11.2	3.6	2.3	0.3	0.3	1.52e-05
Cirbp	46.4	97.6	45.9	30.9	21.4	21.5	30.9	1.54e-05
Irgq	5.8	18.5	10	6.8	3.9	6.3	4.8	1.55e-05
Gnaz	1.4	17	6.9	3.7	1.3	0.6	0.2	1.59e-05
Pdzd2	0.6	12.7	3.8	0.9	0.2	0.1	4.4	1.61e-05
Stx1b	8.7	45.6	19.3	7	3.3	3.6	0.3	1.61e-05
Sox11	11.8	33.6	9.2	2.2	0.2	0.1	0.6	1.62e-05
Lmo3	2	18.3	7.7	1.3	1	0.4	0.2	1.63e-05
Ypel1	0.9	11.1	5.1	2.7	1.9	1.2	1.4	1.66e-05
Elavl4	3.7	35.2	14.6	2.7	0.6	0.4	0.2	1.69e-05
Basp1	2.4	436.2	115.2	26.5	10.1	159.5	3.2	1.73e-05
Maml3	0.2	11.4	1.2	0.2	0.1	4.5	2.5	1.74e-05
Nfix	22.8	63.2	22.5	8.3	4.4	6.2	1.4	1.87e-05
Svop	0.3	29.6	12.8	1.7	2.5	2.7	0.3	1.94e-05
Dusp8	26.5	51.1	16.1	12.1	7.5	11.6	10.2	2e-05
Chd3	15.8	62.9	18.4	32.2	9.2	9.5	15.3	2.04e-05
Eno2	5	82.6	16.2	15.5	22.6	35.3	1.5	2.12e-05
Gpc1	17.2	125.2	46	40.4	24.4	1.4	1	2.13e-05
Cnih2	3.5	84.7	34	13.3	26.4	17.1	1.7	2.15e-05
Dbndd1	2.7	10.9	4.8	1.9	1	0.6	0.4	2.17e-05
Arx	14.8	34.6	1.4	0.4	0.3	0.2	0.1	2.19e-05
Lmna	28.6	79.6	14.4	16.1	31.7	39.7	30.6	2.2e-05
Gdap1l1	2.6	32.6	14.7	4	1.8	1.8	0.3	2.26e-05
Sox4	22.1	72.8	24.6	25.9	2.6	18.9	30.5	2.29e-05
Nipsnap1	2.6	25.9	12.4	6.5	4.8	2.5	7.5	2.3e-05
Tusc3	43.2	115.7	50.8	33.4	18.3	14.9	47.2	2.32e-05
Mecp2	6.8	14.7	6.4	5.8	3	2.3	4.3	2.33e-05
Pip4k2b	8.4	31.9	15	9.9	6.6	14.3	4.7	2.33e-05
Dusp4	8.4	50	3.6	1.4	0.3	22	9.6	2.4e-05
Cadm3	5.4	106	34.1	39.4	10	1.8	0.4	2.4e-05
Fam131a	8.4	33.8	14.6	5.4	7.9	15.7	5	2.43e-05
Fam57b	1.5	44.3	20.8	4.4	3.2	4	7.8	2.49e-05
Nbea	4.9	18	7.9	5.3	2.1	0.3	3.2	2.5e-05
Morf4l1	4	12.9	6.6	8	5.9	5.5	5.4	2.55e-05
Tnrc6c	5.5	12.8	4.9	2.9	0.7	2	1.7	2.61e-05
Sgip1	16.1	36.9	8.3	5.9	2.7	0.3	0.4	2.66e-05
Pdzd4	1.5	23.9	11.2	4.2	3.5	2.1	0.3	2.72e-05
Fbxl16	2.9	63.4	27.1	6.6	15.5	16.4	0.4	2.73e-05
Sept3	17.7	69.8	30.7	14.2	5.2	3.6	0.5	2.84e-05
Fbxl19	8.6	24.9	11.4	7.7	4.2	12	4.6	2.86e-05
Kifc2	7.2	42	13	5.2	14.7	17.2	0.7	2.87e-05
March9	1.8	19.9	9.3	4.7	2	1.7	0.4	2.92e-05
Pelp1	5	10.4	6.5	5.9	5	6.5	4.1	2.92e-05
Nrg1	7.2	16.5	3.3	0.8	0.1	0.1	0.1	2.95e-05
Eef1a2	0.6	181.1	84.5	18.9	29	23	1.9	3.09e-05
Diras2	2.1	28.5	13.7	2.6	2.7	2.2	0.2	3.09e-05
Tsn	18.5	49	28.7	19.8	10.9	13.6	16.6	3.12e-05
Napg	12.9	22.6	9.9	8.1	5.8	5.1	7.3	3.14e-05
Ephb6	2.4	33.1	15.7	4.8	2	1.3	0.2	3.22e-05
Prps1	6.3	20	6.7	2.7	2.1	7.9	9.2	3.23e-05
Caly	0.8	65.9	31	5.6	2.7	2.4	1.1	3.24e-05
Ttc9b	2.3	55.6	25.1	7.1	14.6	14.2	1.3	3.3e-05
Tubg2	0.2	11.6	5	3.4	3.4	2	0.5	3.45e-05
Tspyl4	4.4	91.3	35.3	25.4	28.2	1.9	1	3.46e-05
Samd14	10.6	46.9	21.8	7.2	2	2	0.4	3.51e-05
Ulk1	10.6	30.9	9.9	8.6	4.3	16.1	14	3.54e-05
Fam189b	3.1	13.1	5.3	4.8	5.2	1.1	1.1	3.55e-05
Pitpnm2	13.1	27.7	8	1.6	1.5	2.3	4.6	3.55e-05
Fnbp1l	11.5	54.5	14.1	2.8	0.2	1.6	24.1	3.56e-05
Nsf	6.2	40.9	22	7.2	5.1	9.2	12.2	3.56e-05
Mark4	10.4	26.2	11.7	10.7	5.7	14.3	13.8	3.58e-05
Clstn1	63.4	216	114.5	53.4	40	44.1	17	3.59e-05
Miat	34.7	76.9	17	6	0.4	1.1	0.2	3.61e-05
Rab11b	10.7	19.2	12.9	10.6	11.2	13.4	9	3.62e-05
Nfe2l1	21.1	50.7	23.1	16.5	14.1	24.6	30.9	3.8e-05
Fbll1	0.1	15.2	7.4	1.5	0.6	0.8	0.3	3.91e-05
Mapk8ip2	3.1	50.9	22	8.2	16.9	2.5	0.3	3.93e-05
Cds2	31.3	51.5	25	20	19.1	17	13.2	3.95e-05
Atp6v0a1	31.6	94	45	24.1	23.2	49.1	16.1	3.98e-05
Ttl	5.5	15.4	8.3	3.8	1.6	2.9	3.6	4.13e-05
Atp2b2	5.3	17.6	8.2	1.4	1.8	1.2	0.2	4.18e-05
Megf8	8	18.3	10.4	8.8	5.4	7.6	4	4.28e-05
Rapgefl1	1.3	10.2	5.4	1.8	1.9	2.1	0.3	4.45e-05
Cc2d1a	6.8	15	5.8	3.2	1.8	7.2	3.3	4.51e-05
Bex2	18.1	166.9	77.8	48.8	12.8	3.7	2.3	4.52e-05
Mapt	15.4	153.4	34.5	69.1	46.7	2.9	0.8	4.52e-05
Ube2ql1	1.5	29.6	15.3	5.5	2.8	2.3	1.7	4.55e-05
Pcgf2	6.6	17.6	7.9	2.8	0.3	1.3	3.8	4.57e-05
Cbx6	10	52.3	29.1	17	22.1	11.7	9.9	4.75e-05
Sobp	2.4	13.5	6.1	3.7	1.4	0.6	5.5	4.76e-05
Prmt2	16.2	49.4	28.5	12.8	9.2	9.9	7.7	4.84e-05
Dnajc5	23.7	58.1	36	32.3	16.4	24.7	24.8	4.86e-05
Pak3	0.4	15.9	6	6.3	1.6	0.1	0.1	4.93e-05
Slc7a4	3.5	11.1	5.5	2.7	1.4	1.3	0.2	4.95e-05
Sez6l2	0.4	89.9	11.7	11.2	44.9	1.1	0.7	4.95e-05
Trim67	0.1	11.8	5.9	1	0.1	0.2	0.1	4.97e-05
Tubb2a	372.3	710.8	137.1	77.6	33.2	43.8	48	5.01e-05
Rnf126	10.7	24.4	15.6	16.6	12.6	15.6	12.8	5.05e-05
Ksr1	2.4	11.3	4.6	2.6	1.8	6.2	4.5	5.25e-05
Lhfpl4	4.6	28.5	12.3	9.8	8.3	0.6	0.1	5.33e-05
Rhbdl1	15.1	28.4	8.6	4.3	6.5	5.5	0.9	5.34e-05
Apba1	8.5	26.3	7.7	12.5	9.9	5.1	0.3	5.41e-05
Cend1	5	63.1	19.7	22.1	27.7	5	1.1	5.42e-05
Blcap	27.3	64.2	32.9	18	8.7	19.5	7.1	5.47e-05
Cx3cl1	2.1	73.9	39.7	12.1	6	8.2	15.2	5.57e-05
Dus3l	16.5	29.2	16.1	12.7	7.3	12.5	8.3	5.75e-05
Psd	1.4	47.2	17.5	4.3	13.9	20.2	1.2	5.84e-05
Clstn3	0.5	64.1	33.3	6.3	2.5	1.9	0.4	5.88e-05
Wiz	6.2	16.8	9.5	10	7.7	9.1	4.9	5.88e-05
Cited2	13.9	51.8	10.5	3.4	1.5	27.2	12.2	5.92e-05
Rgs7bp	3.7	15.3	8	1.5	0.8	1.3	0.3	6.01e-05
Rps15a	5.4	17.5	9	7.8	2.4	7	8.6	6.08e-05
Fkbp3	18.4	54.6	21.7	17.6	13.7	5.3	30.6	6.14e-05
Trappc6b	11	28.3	10.9	6.3	4.3	4.8	15.7	6.18e-05
Srrm3	0.1	12	6.3	1.1	0.2	0.6	0.1	6.23e-05
B4galt6	4.5	22.4	11.5	6.7	1.2	2.2	0.6	6.31e-05
Heca	9.2	19.3	10.9	5.3	3.1	5.5	7.5	6.33e-05
Ppm1d	6.3	15	8.3	5.8	2.2	2.6	4.6	6.51e-05
Lmtk3	11.7	44.8	19.8	16.5	3	1.5	0.2	6.61e-05
Cgref1	6.6	12.5	3.5	0.9	1.1	1.1	0.4	6.69e-05
Sik2	4.2	10.2	5.5	5.8	2	4.7	3.9	6.73e-05
Socs7	8.5	17.9	8.8	7.4	3	8	3.2	6.77e-05
Rab11fip4	11.9	24.5	3.8	2.7	9.2	2.2	0.1	6.79e-05
Limk2	16.1	29.2	10.1	9.5	6.1	4.9	14.5	6.84e-05
Mapk9	13.3	32.9	18.3	14.3	6.5	4.8	10.2	6.85e-05
Snx10	7.7	24.5	12.9	3.7	1.5	9.4	4.4	6.91e-05
Plch2	0.1	11.1	0.6	5.8	2.5	0.8	0.1	6.95e-05
Ccdc85c	4.4	10.6	4.5	1.6	1.6	4.9	5.1	7.18e-05
Chchd10	20.2	36.9	11.6	3	8.8	7.6	1.9	7.26e-05
Ap3b2	5	36.7	19.9	7.3	7.7	1	0.2	7.5e-05
Cep170	9	22.3	11.9	10.3	3.7	3.3	7.9	7.74e-05
Med16	5.3	17.4	7.6	8	6.5	10.8	10.7	7.79e-05
Tro	5.2	26.7	14.2	5.4	0.8	0.4	0.1	7.91e-05
Nnat	71.7	525.9	286.8	95.3	10.8	4.1	16.9	7.94e-05
Pdxp	5.5	46.2	25.5	16.1	6.9	7.2	2.3	8.11e-05
Tmem198	6	20.5	11.2	2.8	1.9	2.1	0.2	8.15e-05
Cdk5r2	0.5	49.8	22	4.3	15.3	19	0.7	8.27e-05
Atp2b1	12.8	25.4	13.3	7	3	5.2	9.3	8.35e-05
Ap2a2	13.4	52.7	28.5	20.9	13.4	29.6	27.5	8.57e-05
Gng3	1.9	124.5	65.9	33.7	24.7	4.7	1.5	8.86e-05
Pgam5	10.4	19.8	14	12	8.1	8.9	12	8.86e-05
Epm2aip1	13.7	26.8	12.3	8.8	4.3	1.7	8.7	8.93e-05
Dpysl3	18.3	162.7	90.8	20.3	0.6	0.3	1.3	9.12e-05
Emx2	17.8	31.9	2.6	0.4	0.2	0.2	0.1	9.16e-05
Tmx4	13.9	52.1	31.4	13.1	3.6	7.3	10.5	9.21e-05
Hk1	14.2	41.6	23.7	9.3	9	13.4	23.1	9.22e-05
Tubb2b	267.5	580.2	164.5	238.6	40	17.2	18.9	9.41e-05
Ttll1	2.1	16.3	9.6	5.6	4.1	2.8	1.4	9.46e-05
Vopp1	10.9	39.5	22.4	9.3	3.2	2.7	14	9.88e-05
Clec2l	0.8	30.7	17.9	4.9	5.6	4.1	0.5	0.000102154
Rundc3b	0.2	10.5	4.2	5.1	2.2	0.1	0.7	0.000103152
Gdi1	80.6	207.5	86.4	112.7	94.5	24.9	36.2	0.000104513
Rnf11	25.1	82.5	42.9	37.5	31.1	13.6	48.4	0.000104973
Ywhaz	56.5	130.3	46	41.6	25.4	36.6	86.1	0.000108456
Add2	0.4	15.5	9.1	2.1	0.9	0.9	0.2	0.000109259
Fam171a2	6	42	17	4.6	1.7	1.2	21.8	0.000110397
Ahdc1	6.4	13.6	4.4	1.9	0.5	6.8	2.4	0.000110813
Cxadr	0.9	45	26.1	4.9	0.2	0.2	1	0.000111772
Dctn1	18.3	61.4	31.8	33.7	42.7	30.3	28	0.000112723
Psen2	6.2	10.8	6.7	4.9	5.2	8.2	5.4	0.000115644
Ip6k1	32.9	64.3	43.3	28.6	22.5	42.2	33.9	0.000117133
Rnd3	6.5	12.4	3.4	1.8	0.3	0.2	4.7	0.000119234
Madd	5.2	16.6	9.6	4.3	1.9	7.7	2.4	0.000120531
Map1lc3a	63.5	176.3	67.7	85.6	129.9	89.4	76.9	0.000121088
Ngfrap1	32.1	190.5	114.4	79	29.6	21.1	44.4	0.000121109
Gnb1	71.5	237.5	115.7	136.1	75.3	112.8	156.5	0.000122858
Pldn	5.4	13.3	8.2	5.1	2.2	4.6	7.1	0.000124006
Pafah1b3	2.8	40.6	24.3	9.1	1.1	11.4	6.8	0.000124564
Nicn1	7.8	30.8	19.7	12	9.1	3.4	7.6	0.00012478
Camsap1	7.1	11.7	5.8	5.3	2.9	5.6	2.4	0.000125565
Tceal5	1.9	25.1	15	4.6	1.1	0.7	0.4	0.000126293
Dnaja1	3.8	11.1	5.7	6.5	3.7	1.4	5	0.000130064
Ralgapa2	6.2	10.1	2.5	2.7	0.8	0.5	1.6	0.00013082
Efnb2	5.1	23.1	6.3	1.2	0.2	2.9	13.7	0.000132045
Atp6ap2	48.2	74	44.9	32.3	30.2	52	36.1	0.000133928
Stx1a	6.8	38.7	11.7	6.7	8.2	16.5	24.7	0.000134269
Rps6kl1	0.1	13.2	8	2.9	0.9	0.9	1.2	0.000134364
Ap3m2	9.7	19.5	12.9	11.2	7.3	11.5	6.1	0.000136024
Stoml1	13	21.6	14.2	8.3	6.5	9.3	6.8	0.000136994
Pnmal2	3.1	66	38.3	13.3	18.6	1.5	0.5	0.000140935
Abhd8	17.3	45	26.9	6.8	13.6	24.6	11.8	0.000146529
Resp18	0.1	38.5	23.5	3.5	0.9	0.1	0.5	0.000147625
Slc9a6	11.7	35.7	18.2	18.7	9.9	2.7	3.8	0.000147833
Fstl5	0.8	13.2	8.1	0.8	0.1	0.1	0.1	0.000148158
Lrrc16b	7.5	17.2	9.1	3.5	2	0.6	0.1	0.000154468
Tceal1	5.8	20.1	13.5	7	5.2	3.1	8.5	0.00015469
Cpeb3	3.9	10.2	5.6	3.9	1.3	0.4	0.8	0.00015813
Prkar2b	3.2	32.4	18.5	11.9	1.1	0.4	2.7	0.000158265
Rnf157	3.8	20.3	12.1	7.1	7.5	5.7	0.2	0.000160739
Fam189a1	0.2	15.4	9.1	4.6	1.1	0.6	0.1	0.000164411
R3hdm2	13.9	27.7	20.9	14.9	10.8	13.5	10.1	0.000165556
Jazf1	1.6	17.3	11	3.3	0.8	0.4	1.5	0.000165595
Ttc9	2.6	19	11.9	4.5	5.6	1.7	0.3	0.000170377
H1fx	9.4	30.7	19.3	6.7	14.1	2.6	8.4	0.000173929
Slc45a1	0.1	17.5	10.8	4.5	2.2	0.5	0.1	0.000184748
Sssca1	6.7	20.2	13.3	13	12.2	8.8	7.8	0.000192496
Eid2b	2.3	10.5	7	3.5	1.5	0.7	2	0.000198204
Armcx2	9.3	34.7	13.2	7.2	5.8	4.4	23.6	0.000201962
Fam155a	0.3	29.7	18.9	5.9	0.8	0.5	0.2	0.00020225
Eri3	22.1	53.4	41.1	32	25.5	28	21.4	0.000204158
Nptn	65.2	140.1	97.9	46.6	22.7	48.5	50.2	0.000204705
Nol4	2.1	14	9.1	1.7	0.4	0.1	0.1	0.000205617
Nudt11	5.3	21.9	13.6	7.3	2.8	0.2	0.8	0.000209205
Pex5	12.7	25.5	18.3	15	9.3	17.2	12.2	0.000209377
Ankrd13d	10.5	17	6.9	6.3	2.4	5.7	0.9	0.000209843
Cbr1	12.9	40.9	30.7	17.4	11.1	17.8	15.6	0.000214113
Neurl4	10.4	18.3	11.5	12.2	10.7	9.9	5.2	0.000218279
Vps37d	3.9	19	11.8	7.4	1.9	1.1	0.7	0.000222637
Podxl2	9.7	123	82.1	29.8	4.2	10.8	9.8	0.000224635
Atp6v1a	21.2	65.3	42.1	42.4	24.7	39.6	37.4	0.000226981
C2cd2l	3.7	13.9	6.3	6.6	6.1	7.8	10.2	0.000227581
Fam53c	13.8	19.5	14.2	10.4	8.7	7.9	9.7	0.000232601
Celsr2	10.3	19.3	9.8	4.1	3.4	0.4	0.2	0.000236398
Gnal	2	14.8	10.2	3.3	2.3	0.7	1.2	0.000239961
Tmem65	17.1	30.9	18.5	15.3	8.6	5	16	0.000248016
Synj1	13.3	22.2	13	8.8	3.5	4	6	0.000250988
Mapk10	3.1	13.5	9.1	2.3	1.5	0.4	0.1	0.000252737
Pknox2	3	19.1	12.8	4.9	0.4	0.4	1.2	0.000261185
Diras1	0.1	31.1	3.3	8	20.7	2	0.1	0.000266046
Ptprs	61.1	135.1	80.3	51.3	11.8	17.5	7.1	0.000267692
Ppp2r5b	17.5	53.6	20.5	27.3	37.5	10.5	11.5	0.000270433
Dkk3	77	112.6	7.5	1.8	1.3	0.6	1.6	0.000270445
Apc2	16.6	31.9	17	9	7.1	0.8	0.2	0.000270529
Rdh13	7.1	11.2	5.3	2.8	0.6	1.9	1.4	0.000272953
Pdp1	6.1	12.1	3.9	1.2	0.6	0.7	6.8	0.000276736
Gdpd1	9.4	28.7	18	16	10.8	2.4	8.2	0.00027815
Cacnb3	5.6	41.4	25.7	15.6	18.2	10.2	0.7	0.000279396
B3galnt1	0.7	16.8	11.1	3.2	1.8	6.4	1.2	0.000280749
Tmem57	8	25.6	17.3	11.9	7	5.5	14.8	0.000283921
Atxn7l3	13.6	35.4	16.8	21	19.7	27.7	14.2	0.000285775
Pfkp	8.9	31.6	14.9	9.8	3.2	2.4	20.3	0.000287263
Tmem132a	14	57.1	33.5	16.4	13.7	37.6	11.3	0.000287354
Pdha1	49.6	74.4	40.1	26.2	16.5	13.2	34.6	0.00028802
Hn1	11.4	109.3	50.3	14.6	5.5	69.8	23.7	0.00028847
Akt3	14.3	31.3	14.4	9.1	5.4	1.8	19.4	0.00028884
Ugcg	7.8	23.1	16.2	8.7	2.1	7.5	3.9	0.000289565
Iqsec2	3.7	11.9	5.9	3.4	4.3	8.7	2.3	0.000293099
Pja1	16.1	46.4	30.5	24.8	25.9	7.5	17.5	0.000299621
Isca1	18.6	45.6	29.3	20.4	15.8	20.3	34.5	0.000300214
Brsk2	19.8	34.1	14.3	13.3	12	1.9	0.1	0.000305522
Hist3h2a	4.7	18.9	13.9	10.3	8.5	5.5	7.3	0.000307501
Fam49a	12.2	25.7	16	4	1.2	3.4	1.3	0.000309936
Slc1a6	0.3	10.9	7.6	2	0.4	0.3	0.1	0.000310852
Gabra2	15.2	22.4	5.8	1.1	0.4	0.1	0.1	0.000313935
Cacna1g	0.9	11	7.7	2.5	0.4	0.6	0.1	0.00031872
Ngrn	6.4	13.7	8.9	3.4	1.8	6.5	7.1	0.000323102
Rnf187	26.2	157.2	99.7	86.6	91.3	78.4	55.8	0.000326372
Armcx3	10.7	27.1	19.6	9.2	3.1	4.7	8.8	0.000332489
Snap47	10.5	58	39.4	25	25.1	8.9	7.5	0.000333394
Fam115a	17.4	41.2	26.8	12.6	5.7	1.3	17	0.000341922
Gnb5	11.5	26.9	19.8	8.3	5.8	4.2	5.3	0.000343263
Ano8	11.6	18.3	10.5	9.5	8.6	7.7	2.3	0.000347547
Prr3	16.6	27.8	14.8	12.1	4.4	13.5	3	0.000358808
Hectd3	7.5	13.3	10.5	8.1	7.7	10.8	7.6	0.000359372
Wdr47	15.6	21.7	7.4	4.8	2.5	0.7	3.5	0.000368887
Fbxw9	9.9	21	11.2	6.9	7.5	5.7	16.2	0.000371995
Bcl9l	7.7	15	5.9	3	2.2	9.8	1.4	0.000372137
Slc4a3	20.3	31.1	13.9	6.2	2.9	2.2	0.2	0.000373417
Ralyl	0.2	14.8	10.8	2	0.9	0.6	0.4	0.000373634
Dpysl4	13.5	41.6	15.7	27.7	7.9	1.2	0.3	0.000380887
Sbk1	11.9	72.8	41.2	37.4	30.4	5.4	0.4	0.000384687
Htt	9.8	14.2	7.1	7.6	3	4.4	2.6	0.000394335
Arf3	28.5	98.8	66.6	42.1	33.9	63.7	19.5	0.000396174
Acvr2a	5.3	12	7.3	3.2	0.3	0.7	5.5	0.000399286
Bcr	11.8	21.6	7	4	2.7	2.3	14.2	0.000410894
Opcml	1.1	46	29.3	20.4	1.9	0.2	0.2	0.000415368
Tomm70a	12.3	32.5	17.8	14.9	7	4.4	22.2	0.000419276
Dlat	9.4	15.7	10.1	8.9	5.1	2.4	6.5	0.00042086
Rnf112	0.3	23	9.6	11.1	13.5	4.3	0.3	0.000428117
Dpf1	4.8	20.1	14.3	8.4	1.8	1.3	1.9	0.000447167
Pbx3	3.1	10.6	3.2	2.4	3.1	1.9	8.5	0.000450845
Sprn	0.2	28.4	21.2	5.6	2	1	0.2	0.000457071
Rtn3	166.3	346.8	195.9	202.6	215.6	75.9	59.2	0.000460389
Ip6k2	20.5	35.2	24.4	16.2	7.2	6.8	9.2	0.000467993
Abcg4	7.1	14.8	9.6	3.8	1.2	0.4	0.1	0.000473113
Kcnip1	1.8	32.3	24.4	5.1	0.7	0.2	0.2	0.000475669
Mrps6	18.5	27.2	17.2	9.6	16	16.9	20.9	0.000488942
Pafah1b1	55.9	93.6	53.7	66.7	31.7	19.7	36.4	0.000490714
Map3k10	7.7	25.8	18.6	15.1	13.3	14.7	6.4	0.000493377
Pdpk1	8.1	12.2	7.9	6.3	2.2	3.4	5.2	0.000505946
Trnp1	0.1	15	7.4	2.6	8.4	7.4	0.3	0.000510249
Palm	6.3	56.1	25.7	8.1	14.6	21.6	41.5	0.000512817
Rere	15.3	23.1	13.8	13.9	4.4	13.5	11.8	0.00051512
Ipo4	14.3	24	17.5	11.2	5.1	14.1	9.9	0.000516469
Lmtk2	3.2	12.2	9.2	4.1	1.5	0.9	4.8	0.000524081
Ube2e1	10.3	31.8	23	16.7	11.1	9.5	21.5	0.000526299
Snhg5	23.3	36.6	20.5	17.8	8.1	7.2	22.8	0.000530615
Cxxc5	11.4	38.3	14.6	9.5	13.1	32	12.1	0.000539423
Gucy1a3	7.5	15.7	11.1	4.1	1.6	0.2	3.3	0.00054645
Chmp7	14.6	32.1	26.2	18.5	14.3	11.5	20.4	0.000550167
Acsl4	9.9	12.6	6	4.2	1.7	3.5	3.9	0.000557976
Prkaca	14.9	53.7	38.8	32.8	29.9	21.5	12.2	0.000568653
Tmem151b	2.3	13.7	10.5	2.9	4.6	4.6	0.2	0.00057702
Msi2	57.5	72.1	10.6	14.4	4.5	3.2	13.1	0.000583837
Ncdn	7.1	83.4	34.8	56.7	42.6	24.9	4.6	0.000597719
Mettl10	10.2	16	10.1	5	3.6	1.1	7.4	0.000624529
Tom1l2	23.8	30.3	16.6	16.1	18.8	7.8	15.9	0.000638755
Fam134a	24.6	71.9	58.7	38.1	35.9	45.1	25.6	0.000644461
Alg2	21.4	48.2	33.2	27.8	10.3	5.5	7.4	0.000644886
Pnmal1	1.9	15.4	12.4	3.1	2.3	0.6	0.2	0.000652878
Scoc	5	19.7	7.6	7.3	5.2	9.3	16.5	0.000654723
Aff4	22.1	34.8	18.2	15.2	4.4	5.9	21.4	0.000662853
Dach1	0.9	24.7	2.3	0.4	0.1	0.1	20	0.000675535
Fhl1	36.8	62.3	38.8	18.5	19.5	0.8	1.4	0.000685144
Dscaml1	1	21.9	16.2	8.8	0.2	0.1	0.1	0.000693547
Chl1	19.8	50.6	38.2	5.8	0.3	0.1	0.2	0.000730807
Tmod2	11.7	27.9	10.1	19.7	10.8	0.5	0.4	0.000732129
Smad1	11.2	35.7	10.4	6.7	2.5	8.7	29.6	0.000736435
Morn4	6.3	32	16.6	19.7	18.9	2.5	2.8	0.000750498
Usp5	21.8	39.3	30.7	31.2	29.7	24.2	19	0.000753204
Rasgrp2	0.9	10.4	2.7	0.9	0.6	1.1	8.6	0.000753986
Trim3	10.2	29.6	9.8	19.9	21.6	6.9	16.8	0.000773331
Agap3	10	32.3	21	12.2	11.7	22.7	23.2	0.000790203
Gadd45gip1	4.2	12.6	10.5	7.3	5.4	7.9	5	0.000800328
Trim37	12	19.2	14.2	4.9	4.1	2.2	4.8	0.000828184
Fsd1	2.1	21.1	14.7	9.7	9.8	1.2	0.3	0.000829291
Psmg4	9	17.8	14	12.5	8.5	12.6	13.9	0.000830287
Nat14	3.5	11.5	9.4	4.3	5.2	2.1	1.3	0.000834498
Mfsd6	0.8	15.9	8.6	9.8	7.9	0.2	1.2	0.000836573
Kif3c	11.4	29.6	16.6	15.4	19.7	2.9	2.4	0.000843672
Slc25a4	136.3	373.8	288.2	223	186	51	145.5	0.000855712
Eid1	15.6	114.7	52.7	82.1	66.4	10.1	36.1	0.000856239
Nucks1	8.7	20.8	17.2	10.9	5.6	3.5	6.8	0.000871884
Vbp1	24	69.7	35.3	42.7	36.6	5.6	48.1	0.000897765
Wdr77	12.3	16.9	12.4	7.1	4.5	6.2	4	0.000923254
Prkar1a	67.5	195.7	136.9	120.6	98.1	91.6	161.8	0.000932581
Tceb1	22.6	48	28.3	30.1	24.4	10.8	38.2	0.000935624
Pten	13.2	25.9	18.7	7.2	1.8	8.1	15.6	0.000940524
Dchs1	8.1	12.8	7.7	2.7	0.2	1.4	6.6	0.000952919
Sox12	4.7	14.6	10.6	8.6	4.9	0.6	1.4	0.00097785
B3gnt1	25.6	46.5	39.4	30.3	27.6	17.6	17	0.000985989
Taok2	16.3	19.8	13.7	11	10.8	13.6	16.8	0.000995849
Crtac1	0.3	12.8	3.8	3.7	10.6	0.4	0.2	0.00101275
Dlgap4	13	32.4	17.1	18.8	6.6	27	12.8	0.00101843
Scg5	18.8	156.2	129.3	60.6	30.3	3.7	3.1	0.00102871
Wnt7b	15.5	29	21.6	3.5	0.9	0.7	0.1	0.0010324
Evl	11.3	103.2	32.7	16.5	12.9	89.9	32.4	0.00104248
Ppp2r2c	0.5	107.1	19.9	37.6	89.7	10	0.5	0.00106248
Fbxo9	9	16.2	12.7	13.2	9.3	6.3	10.4	0.00108052
Ilf3	23	41	33.1	24.7	8.3	21.7	15.5	0.00108165
Frat2	10.2	13	3.1	4.1	2.2	2.1	8.2	0.00110032
Elovl4	7.7	24.5	16.2	16	5.5	0.1	0.4	0.00110994
Bap1	17.9	30.4	24.6	16	10.1	21.6	20.7	0.0011153
Rrp1	43	68.4	57.5	43.6	31	55.2	45.7	0.00112371
Wnk2	11.4	13.1	4.4	3.1	1.1	0.6	1.7	0.00113497
Cdk14	4.7	25.4	16.6	18.3	2.8	1.5	3.6	0.00113544
Ttll12	5.6	11.3	9.8	6.8	3	5.3	4.1	0.0011365
Hspbp1	8	26.7	19.7	15.9	13.4	20.6	9.3	0.00113939
Gabrb3	1	24.3	21.6	3.9	0.6	0.3	0.3	0.00114326
Pja2	22.5	41.7	30.7	23.3	11	4	22.8	0.00114548
Gpc2	10.9	13	5.7	5	0.7	4.4	2.3	0.00114693
Lcmt1	9	22.5	18.1	15.5	15.2	7.2	10.7	0.00118711
Alg10b	10.7	18	11.4	9.2	2.1	2	10.9	0.0011965
Dnajb5	13.2	26.7	17.3	6.7	4.1	11.1	20.8	0.00121197
Rusc2	5.5	30.9	15.9	21.6	24	11.6	11.9	0.0012246
Cacnb1	17.7	20.2	7.2	2.6	2	2.1	0.5	0.00122617
Uhmk1	6.1	14.1	7.6	11.6	9.8	3.5	6.1	0.00123525
Ube2i	6.2	17.7	13.5	13.8	9.6	12.7	9.4	0.00123954
Gtdc1	3.7	13.6	9.1	5.8	3	4.3	11.1	0.00124445
Tnrc18	15.5	19.4	10.5	4.6	1.2	9.4	5	0.00124918
Sez6	2.9	34.1	30.9	5	1	0.9	0.2	0.00125088
Btbd6	4.3	10.2	8	6.3	5	8.5	4.7	0.00125284
Ralbp1	6.6	14.9	10.9	8	5.9	7.9	13	0.00126416
Ncs1	13.8	26.6	5.4	4.9	21.7	9.7	0.3	0.00128743
Scaf1	14.8	26.6	17.5	18.4	14.2	23.6	10.4	0.00132565
Mgat5b	0.2	29.1	25.1	10.9	1	0.9	0.1	0.00132829
Atp13a2	14.1	67.5	27	21.2	16.9	61.8	11	0.00133919
Prr24	10.6	26.2	10.7	5	3.9	23.5	9.2	0.00135239
Scamp1	20.2	51.1	37.6	27.7	12.3	16	39.8	0.00137322
Lphn1	41.3	52.8	31.7	19	7.1	5.3	4	0.00138562
Pick1	13.7	18.6	10.1	12.6	6.6	3	3.1	0.00139147
Znf512b	21.9	26.4	14.6	9	2.5	2.9	4.9	0.0013938
Wrnip1	19.6	27.9	21.3	12.5	6.7	3.6	10.4	0.00142253
Fbxo45	5.3	11.4	8.2	8.3	6	1.4	3.7	0.00142271
Csdc2	78.1	83.8	10.1	3.1	7.6	4.3	1.1	0.0014271
Kctd2	12.7	15.2	10.4	10.7	13.4	13.6	10.6	0.00145862
Agap2	1.9	59.8	52.8	12.6	16	22.3	0.7	0.00146881
Ppp1r1a	22.6	24.9	7.6	2.8	8.4	4.2	1.2	0.00147249
Rph3a	0.2	21	9.1	5.1	18.1	4.7	0.3	0.00147753
Osgin2	11.8	17.3	13.3	6.6	2.1	4.2	2.3	0.00150239
Plcb1	2.6	11.1	7.7	7.6	0.8	0.1	4.6	0.00153363
Scai	8.9	11.3	6.6	2.4	0.5	0.3	4.1	0.00153679
Rundc3a	26.9	73.9	48.4	43.6	49.4	14.2	1.5	0.00154856
Gpr162	14.8	48.3	40	7.1	3.6	26.1	0.6	0.0015627
Ube3a	11.4	15.4	9.5	9	2.8	2	7.9	0.00156905
Pim2	7.7	12.9	9.4	3.3	1.5	8.5	2.6	0.00158516
Sh3kbp1	3.4	12.3	5.8	4.5	7.2	9.8	9.4	0.00159565
Chchd6	3.9	22.6	21.3	7.8	7.1	5.5	9.1	0.00160258
Ctxn1	15.1	119.1	112	23.3	35.4	21	6.1	0.00160753
Arhgap33	6.2	40.4	28.3	28.3	17.7	6.8	0.7	0.00160754
Akap7	18	21.7	12.3	2.9	0.9	0.6	4.8	0.00165075
Pdhb	19	27.5	21.7	23.4	16.9	11.1	17.6	0.00165879
Npas1	0.3	18.7	16.7	7.6	0.8	0.6	0.2	0.00165925
Tbc1d9	2.4	20.7	7.8	2.2	0.6	19.1	3.2	0.00166644
Vti1a	7.9	11.2	8.7	8.4	7.3	6.6	10.6	0.00167184
Flot2	19.5	26.9	20.2	11.6	10.6	8.5	1.8	0.00168311
Fbxo31	4.3	15.1	10.5	9.6	11.6	5.4	3	0.00169268
Rab11fip3	11.1	16.3	12.5	9.8	4.3	2.9	4.1	0.00170338
Klf16	5.6	21.9	7.4	3.9	2.3	19.8	11	0.00171138
Ap2b1	18.8	49.5	43.1	31	19.8	27.3	36.3	0.00171526
Mcf2l	5	32.6	12.4	4.7	3.7	1	30.3	0.00172756
Pard6a	17	22.4	17.6	7.6	6.3	3.8	6.9	0.0017308
Dlg4	27	60.4	42.6	19.9	36.6	39.5	1.6	0.00176095
Armc6	6.4	12.5	10.8	9.8	6.9	5.4	4.7	0.00176107
Hdac5	18	51.1	18.9	30	39.7	40.1	13.7	0.00176925
Hnrnpa0	43.6	108.1	87.9	49	16	55.3	75.9	0.00177129
Arhgef11	8	10.4	8.2	6.9	2.8	5.6	5.6	0.00178748
Higd1a	8.5	12.2	9.2	9	6.2	2.7	5.7	0.00178981
Gatc	6.7	13	12	7.5	3.7	5.1	3.9	0.00179232
Dnajc30	4.9	11.4	8.9	7.4	9	9.4	6.3	0.00180467
Cdkn2d	9	21.6	16	13.8	18.5	7.7	13.2	0.00185488
Dlg3	9.2	16.7	14.8	5	2.5	2.8	1	0.0019195
Dok5	12.3	13.4	5.8	1.7	0.6	0.5	0.4	0.00192403
Plxna1	9.2	11.9	8.8	3.5	1	2	2.7	0.00193208
Zranb1	14.1	18.4	11.6	10.7	4.1	4.1	12.4	0.00199213
Hdac11	5.9	61.4	17.5	25.6	57.2	13.5	1.1	0.00200125
Dck	7.1	14.6	12.5	5.3	1.6	1.6	8.1	0.00200315
Eif2c1	16.5	22.1	16.8	9.8	4.3	14.3	6.8	0.00207642
Btbd1	19.6	30.9	24.6	21.3	13.1	4.6	15.6	0.00209204
Fam5b	4.5	17.5	17	4.6	0.8	0.8	0.2	0.00213851
Snph	5.6	12.3	8	1.7	5.9	9.3	0.1	0.00214455
Abhd11	25.9	26.7	14.4	13	11.4	10.3	7.4	0.00215349
Ap2a1	23.6	59.4	45	52	43.8	32.9	31.1	0.00216197
Fam168b	45.6	68.8	49.6	38.6	17.5	53.5	18.6	0.00216498
Deaf1	9.9	27.8	20.5	15.9	22.9	6.1	8.3	0.00216832
Tagln3	68.9	81.1	52	11.2	10.1	7.3	4.4	0.00219036
Reep1	2.8	55.4	34.1	31.1	2.3	0.5	40.2	0.00225023
Ndnl2	7.5	15.9	8.1	13.7	13.1	7.4	11.2	0.00225135
Lrfn1	2.8	12.5	11.3	7	1	3.7	0.9	0.0022517
Klf7	20.8	21.1	5	5.2	2.8	2.7	8.4	0.002293
Dhps	6.9	16.7	10.6	12.5	12.4	15	10.2	0.00230316
Fgf12	5.3	18.2	17.9	5	1.6	0.5	0.6	0.00234459
Katnb1	5.2	10.8	10.1	7.4	4.6	3.3	5.8	0.00235418
Grip1	10.1	10.2	3.1	0.7	0.1	0.1	0.1	0.00235437
Slc29a4	0.8	17.5	14	2	0.6	0.8	12.3	0.00236878
Rbbp6	22.6	28.2	19.2	13.5	4.5	5.8	17	0.00236923
Atpif1	23.5	166.5	92.7	53.9	71.8	85.9	153.6	0.00236951
Pcdh11x	2	10.5	10.2	3.9	0.8	0.1	0.1	0.00237272
Rbx1	8.4	20.9	17	14.8	12.9	4.8	14	0.00238839
Hap1	2.4	35.3	35.2	10.5	1	0.8	0.5	0.00239477
Hsdl1	6.3	23.5	9.9	9.3	5.6	23.6	6.7	0.00243959
Dlgap3	0.3	21	13.4	2.1	10.8	16	0.3	0.00244775
Pebp1	62.3	166.4	143.7	129.4	88.9	119.4	76	0.00246088
Per2	10.8	13.6	9.9	3.6	0.3	1	1.5	0.00249582
Mast2	10	18.1	17.6	6.4	4.4	8.6	5.1	0.0025406
Ptprn	0.3	91.3	92.2	26.5	3.5	3.5	0.3	0.00255825
Adnp	26.5	36.1	28.3	20	5.4	6.7	18	0.00262705
Nol6	9.9	18.6	16.8	11.9	4.3	8.8	3.9	0.00264345
Ap2m1	18.2	70.6	50.4	49.5	48.5	56.5	44.8	0.0026497
Ankrd13b	8.9	28.9	8.8	13.5	28.4	6.5	1.7	0.00271918
Mospd3	5.4	11.2	10.8	8.4	6.2	7.5	7.3	0.00272596
Kifap3	11.6	40.6	37.5	24.9	9.2	2.4	6.8	0.00274754
Jph3	0.1	19.1	17.5	10.9	5	4.6	0.2	0.00285444
Khdrbs2	0.3	11.1	10.7	5.5	0.5	0.1	0.1	0.00290027
Lrrc47	8.9	15.8	11.8	15	10	12.9	9	0.0029404
Nisch	60.8	70.6	57.2	62.3	45.8	43.1	36.8	0.00301723
Rbm15b	11.2	17.4	16	10.6	5	12	9.9	0.00302489
Ramp1	17.9	59.7	58.6	16.1	2.3	26.3	0.4	0.00303642
Myadm	3.4	34.4	11.7	2.1	1	18	32.8	0.00305857
Tbpl1	6.7	14.9	9.2	8.9	4.6	10.3	14	0.00306533
Chpf	17.3	26.7	24	9.5	4.5	2.4	1.2	0.00308288
Apbb3	12.4	12.3	6.6	6.8	4.7	5.7	3.6	0.00313334
Gpr85	1.1	12.8	10.4	4.5	3.5	0.1	9.7	0.00320252
Cic	16	36.6	15.3	23.4	16.6	35.7	7.7	0.0032213
Calm3	35.5	305.6	126.7	117.9	315.9	87.5	78.6	0.00331203
Amph	7	36.1	24.7	22.8	26.8	1.3	0.6	0.00332015
Ccdc136	15.3	14.1	1.2	0.3	0.9	0.6	2.4	0.00332321
Reep2	20.3	33.7	31.8	10.6	2.9	3.4	1.7	0.00333001
Zfand5	21.1	28.1	10.7	14.8	8.1	25	18.9	0.00335219
Rnf208	2.6	35.4	23	27.2	22.7	4.5	0.3	0.00337189
Htatsf1	10.7	15.5	11.2	10.1	6.4	2.2	11.9	0.00344695
Ube2b	28.2	58.8	28.6	26.1	19.8	20.5	61.6	0.00347857
Zfpl1	8.7	13.5	11.8	12.2	7.9	10.9	10.9	0.00348598
Safb	29	29.8	19.3	15.6	6.5	10.6	9.5	0.00353374
Galnt2	9.2	28.1	27.1	16.3	6.9	18	8.5	0.00356655
Fxyd6	17.2	153	161.8	58.6	5.7	2.7	17.1	0.00360652
Mark1	10.6	15.5	13.7	6.8	4.7	0.7	1.1	0.00364008
Seh1l	12.4	15.3	12.6	10.7	5	6.1	10.5	0.00365623
Irf2bp1	8.8	25.2	25.5	15.8	9.1	14.4	10.9	0.00369279
Ppp2r1b	9.2	15.6	13.2	13.5	5.1	8.5	10.7	0.00379465
Cnnm3	10.7	11	7.4	4.6	2.6	3.2	2	0.00379828
Ube2k	9.2	18.3	14.8	15.9	9.4	7.7	14.9	0.00383468
Magi2	6.3	12.3	12.2	4.7	2.2	0.3	0.1	0.00391705
Adam22	3.3	18.3	15.7	13.7	6.4	0.3	0.1	0.00397692
Fto	16.9	39.9	36	28.6	29.3	12.3	13.3	0.00397822
H2afy2	2.9	20.4	21.6	9.1	1.9	0.3	1.7	0.00398297
Thumpd1	7.8	11.2	10	8.7	3.5	3.9	5.3	0.00400115
Zdhhc8	8.5	10.1	8.6	7.4	4.8	8.3	5.2	0.00405466
Cpne2	21.7	25.7	19.8	12.1	2.7	1.2	6.2	0.00409743
Cacng8	7.9	12.4	12	2.6	0.6	0.9	0.1	0.00410381
Mpnd	14.8	30.7	31	19.3	20.3	16.8	23.1	0.00423949
Elavl3	2.1	75.8	12.4	69.9	53.9	1	0.2	0.00426422
Mzt1	9.7	25.4	13.9	8	3.3	3.4	26.2	0.00428747
Btbd10	10.1	15.2	9.9	7.3	3.8	2.1	13.7	0.00429474
Arl6	7.8	12.8	11.2	6.8	5.8	0.6	8.4	0.00430692
Mdh2	62	120.3	104	110.7	78.9	85.4	97.2	0.00430812
Gdpd5	4.5	21.8	4.1	6.5	10.4	3.1	23.5	0.00437268
Atp5g3	143.3	243	197.8	178.2	145.2	110	233.9	0.00449913
Klf9	32.7	33.6	14.8	13.6	6.8	0.8	20.6	0.00453227
Carm1	13.1	15	11.7	8.2	3.9	10.8	9.6	0.00459394
Gfod2	3.5	10.8	5.7	2.4	2.5	1.1	11.5	0.00460382
Tbc1d22b	7.2	13.7	8.5	12.2	11.5	4	4.8	0.00462944
Tulp4	7.2	14.5	5.1	14.3	9	1.3	2.5	0.00469674
Oprl1	0.2	19.9	22.9	4.6	0.4	0.3	0.1	0.00469751
Vps26b	8.9	19.5	19.5	15.2	8.5	7.6	10.3	0.00471387
Otub1	22.9	50.9	32.7	30.7	33.1	53.2	24.6	0.00476698
Neto1	0.1	14.3	16.4	4.1	0.4	0.1	0.1	0.00486815
Kcnab2	0.5	11.6	8.8	2.6	7.1	9.3	0.3	0.00487942
Tsr2	4.7	13.2	12.5	10.5	6.1	2.9	3.3	0.00495846
Gsk3a	14	48.6	31.9	37.3	38.7	41.4	22.1	0.00496576
Cyp46a1	9.1	25.7	11.8	22.6	19.6	2.5	0.4	0.00496621
Lingo1	1.8	18.2	20.5	6.9	2.5	2.2	0.3	0.00496632
Ppm1b	19.3	19.9	16.1	13.6	9.7	7.9	9.8	0.00516929
Scn1b	2.2	28.8	14.4	3.4	15.1	29.7	2.8	0.00522703
Maged1	66.1	207.2	215.9	138.9	37.3	52.9	58.5	0.00524044
Fam69b	5.8	24.1	27.5	8	1.3	2.2	5.2	0.00526525
Nav1	10.3	15.9	11.7	14.1	4.4	1.1	4.9	0.00528179
Ppme1	28.9	33.1	25.9	25.8	27.8	13.9	18.4	0.00529444
Prdx3	15.4	34.2	26.3	24	16.7	26.8	32.6	0.00536797
Rbms1	1.1	26.6	2.3	0.5	0.1	1.6	31.9	0.00537557
Gnas	188.7	494.4	425.7	341.7	323.8	340.7	453.5	0.00559402
Fbxw7	11.4	10.2	4.9	3	4	3.9	4.7	0.00561743
Ppp2r2b	46.3	50.5	40.9	11.1	2.1	1	0.7	0.00568894
Cd2bp2	12.6799	17.6	17.1	14	13.1	9.5	15	0.00574965
Phf1	7.8	17.4	5.7	3.5	2.2	19.3	7.8	0.00579728
Cmas	6.5	24.4	10.6	6.2	7	23.6	20.2	0.00592224
Apc	25.7	29.8	12.8	17.7	24.2	1.7	7.4	0.00593624
Sae1	15.9	35.1	34.9	19.1	9.4	15	28.2	0.00618503
Mlxip	7.4	14.2	6.7	5.6	0.8	14.9	0.3	0.00630825
Klhl24	12.8	15.3	9.9	7.2	3.2	3.1	13.4	0.00635021
Rtn2	4.9	39.2	44.9	17	13.5	6.5	1.9	0.00638633
Mgat4b	8.1	36.5	19.1	9.5	5.4	31.5	33	0.00645042
Mef2c	1.6	17.4	6.3	0.5	1.8	15	15.7	0.00661894
Chga	0.3	33.4	41	8.5	1.7	1	0.3	0.0066635
Zmynd11	33.2	40.3	33.6	23.4	9.9	8.8	29.6	0.00666676
Ndfip1	79.3	334.2	252.2	324.1	130	73.7	216.8	0.00667585
Tle2	6	17.3	12.8	17.2	6	1	0.4	0.00680955
Mtpn	42.5	80.1	63.7	41.7	10.8	17.3	75.7	0.00700413
Vti1b	16.6	37.8	34.8	30.3	32.7	19.6	26.6	0.00701013
Idh3b	47.6	64.5	54.5	31.6	17.9	34.5	59.3	0.00704767
Hsbp1	50.9	153.4	119.2	121.8	146	81.9	95.8	0.00704783
Sub1	18.1	44.4	22.4	15.4	10.1	14.9	51.2	0.00706935
Pfdn4	6.9	19.9	13.1	11.3	9.6	6	21.6	0.00716077
Psd2	30.4	24.6	7.4	1.1	0.6	0.2	0.1	0.00717447
Nsfl1c	11.4	14.6	15.3	11.1	8.5	10.2	10.9	0.00721485
Fam19a2	0.1	11.5	14.4	2.8	0.2	0.1	0.1	0.0072412
Denr	7.7	16.2	14	10.6	6.1	12.4	15	0.00745206
Ppa1	13.7	25.3	25.7	14.7	7.5	5.8	18.9	0.00746507
Zc3h15	13.1	16.6	12.9	10.2	4.8	3.1	14.1	0.00760792
Bag6	29.3	60	50.2	50.2	30.8	57.9	33.8	0.00765412
Rsl24d1	9.6	12.7	13.2	10.1	6.5	8.2	8.7	0.00768191
Prkx	5.9	11.6	9.3	4.4	1.9	8.1	10.8	0.00768259
Wdr18	5.5	12	10.8	10	7.6	11	6.7	0.00778306
Fus	53.6	67.6	59.7	40.6	13.1	31	53.5	0.00788099
Ube2h	15.2	32.5	25	27.4	20.4	31.3	26.1	0.00797235
Traf3	12	12.9	9.2	4.4	2.9	10.2	2.1	0.00799279
Gng4	0.2	18.7	2.8	23.5	5.4	1.5	0.3	0.00800025
Sema6b	1.6	15.8	17.9	9.4	3.3	2.8	6.8	0.00813976
Hp1bp3	34.4	51.8	55.3	41.4	28.2	26.4	31.7	0.00815451
Mib2	9.6	16.7	13	10.4	8.5	17.5	5.6	0.00816611
Rab39b	2.9	11.6	7.6	11.6	7.2	0.1	0.2	0.00830996
Atp6v0c	2.9	16	10.2	10.6	7.1	17	5	0.00834136
Zfyve27	11.8	14.7	8	14.1	12	8.1	4.9	0.00838525
Kif3a	17	28.5	30.6	17.1	5.2	1.2	4.3	0.00852508
Nudt2	11.4	14.3	11.8	12.1	10.2	3.7	5.3	0.00857985
Lrrn2	11.2	24.4	29.2	8.6	1.7	0.6	0.1	0.00866931
Tusc2	5	15.1	15.8	8.6	8.3	8.8	12.2	0.00870379
Mta1	22.5	25.9	24.5	19.4	9.1	14	17.6	0.00874384
Btbd2	9.7	16.4	16.9	6.9	5.5	13.8	9	0.00888003
Bzrap1	8.6	16.7	15.3	7.1	14.3	1.8	0.1	0.00896634
Fam110b	7.9	12.2	13.8	4.1	0.4	0.4	0.7	0.00897558
Megf9	6.4	14.2	11.6	14.3	4.5	0.2	3.3	0.00904217
Ap1m1	18.8	29.3	27.1	15.4	9.6	27	20.5	0.00906863
Sephs2	4.4	17.7	11.9	10.7	9.8	18.9	11.2	0.00913139
Zer1	14.4	27.6	17	21.3	27.8	6.3	5.1	0.00914994
Cbx3	28	44.5	42.7	28.1	9.5	4	32	0.0091617
Ebna1bp2	11	16.1	15.3	11.1	4.2	4.9	12.9	0.00936708
Msto1	6.1	10.3	10.1	7.2	5.3	5.1	9.7	0.00943013
Tmem127	12.3	27	28.4	21.5	15.1	19.9	12.3	0.00947779
Ptov1	54	98.2	97.7	84	69.4	68.7	37.5	0.00949745
Sgta	27.4	56.9	52.7	45	39.5	53.7	30.1	0.0095048
Cox5a	53.2	109.8	77.6	77.6	64.3	61.4	121.6	0.00951086
Ppp3ca	41	49.8	43.4	42.9	18	11.3	26.6	0.00975821
Ak1	7	23.9	8.8	12.2	15.2	26.6	0.6	0.00981375
March5	13	18.2	17	13.1	5.7	8.3	15.9	0.00984571

## Sheet: SeqOverlappingMarkersnNewOLGs
GeneSymbol	Astrocytes	Neuron	OligodendrocytePrecursorCell	NewlyFormedOligodendrocyte	MyelinatingOligodendrocytes	Microglia	EndothelialCells	P
Epcam	0.1	0.2	0.1	11.5	0.6	0.1	0.1	1.86815e-10
Gp1bb	6.2	10.4	9.1	74.3	8.2	6.1	1.3	2.59125e-08
Tmem108	1.9	3.6	4.4	38.7	5.7	0.2	0.1	1.11722e-07
Ust	0.3	20.3	11.9	100.3	15.3	1.9	0.5	7.6893e-07
Col9a3	19	8.5	39.8	184.3	29.2	0.5	0.3	8.47736e-07
Nfasc	4.7	45.3	15.7	729.2	178.1	0.5	0.1	1.10049e-06
Dct	0.1	0.1	3.6	16.8	2.7	0.1	0.1	1.16941e-06
Enpp6	0.1	0.3	0.6	182.4	48.7	0.1	0.1	1.9943e-06
Rap2a	10.8	14	30.3	154.4	55.5	12	11.8	4.6426e-06
Tmem2	2	3.2	3.6	26.9	4.1	0.9	9.8	4.66462e-06
Samd4b	14.9	18.1	25.3	60.9	22.9	14.9	9.2	4.77472e-06
Plxnb3	0.2	0.5	18.8	189.6	66.1	2.3	0.1	7.82475e-06
Rnf122	13.7	3.9	13.9	70.1	28.8	5.5	9.1	9.50507e-06
Chn2	0.5	6.2	10.9	118.6	49.7	15.6	19.5	1.48552e-05
Tmem163	0.3	77	47.5	277.4	96.6	0.5	0.5	1.87913e-05
Ubl3	29.2	51.1	54.9	217.3	111	71.5	71.9	1.94795e-05
Chst8	0.1	3.7	0.9	16.7	6.9	1	0.1	2.17434e-05
Itpr2	12.6	0.7	15.4	37.6	3.3	7.3	4.9	2.28497e-05
Zdhhc24	9	5.4	6.5	14.4	7	5.1	5.2	2.29891e-05
Chst3	5.4	0.4	7.2	19.8	5.9	s	0.6	2.81444e-05
Rab40c	8.5	15.5	11.4	27.8	14.3	15.9	10.5	3.05946e-05
Inppl1	33.3	3.1	20	104.1	50	24.4	15	3.34845e-05
Sema5a	0.1	5.9	28.7	65	16.4	0.1	0.3	3.84289e-05
Gpr17	0.2	6	441	930.3	67.1	1	0.2	3.91406e-05
Rnd2	28.7	43.6	53.6	438.5	215.7	6.1	6.6	3.9252e-05
Rnf128	1.3	2.1	6.2	12.3	0.9	2.4	0.2	4.05967e-05
Foxn3	7.3	10	6.7	19.4	12.2	11	8.2	4.48749e-05
Cyfip2	2.6	34.2	36.5	91.4	11.5	2.4	0.7	4.5427e-05
Cdc37l1	17.8	13.2	17.6	40	16.3	2.5	12.3	4.5871e-05
Mau2	20.1	18.7	19.3	30	18	19.8	13.2	4.69562e-05
Tcf7l2	7.7	3	4.5	14	1	2.9	2.4	5.28971e-05
Adam11	4.7	6.3	8.4	17.1	3.4	1.7	0.5	5.85371e-05
Sh3rf1	5.5	4.9	5.6	12.6	2.4	0.6	4.2	5.94385e-05
Etnk2	0.4	2	0.2	11.7	6.2	0.2	1.2	6.50627e-05
Gipc1	13.2	17.3	22.6	129.2	74.9	37.9	29.9	6.74621e-05
Tjap1	18.5	5.3	13.8	54.7	32.4	14	11.4	7.16494e-05
Snx30	2.1	4.8	4.4	22.9	11.2	9	0.1	7.19692e-05
Prickle1	3.3	2.5	2.4	50.7	27.3	1.3	11	7.20016e-05
Hr	5.6	1.8	7.5	24.2	12.2	1.1	0.1	7.43068e-05
Rapgef1	11	21.4	22.5	57.9	10.6	35.1	20.4	7.54781e-05
Atrn	14.8	13	13.7	35.9	16.3	1.2	5.3	7.67037e-05
Slc22a5	11.8	8	13.9	22.5	9.4	4.8	10.1	8.45846e-05
Ppm1l	2.5	6.9	9.9	16.6	3.2	3.5	4.2	8.47453e-05
Slc22a23	36.7	14.1	40.2	117.8	58.6	0.5	6.3	8.82851e-05
Slc1a1	0.4	8.9	64	133.2	14	0.4	50.1	8.95366e-05
Gtf2f1	16.5	16.9	19.1	21.5	16.9	16.4	15.7	9.856e-05
Dlk2	0.2	7.7	3.1	28.6	15.7	2	0.2	9.87877e-05
Cdc42se2	22.9	45.9	55.7	101.6	61.1	27.3	34.1	0.000107718
Kazn	8.7	8.6	27	88.2	49.6	1	4.4	0.000110672
Hipk2	10.5	7.1	11.5	28.7	16.7	4.5	2.5	0.000113301
Cd9	267	26.4	398.1	808.1	239.6	325.9	25.8	0.000116231
Nkx2-2	6.8	1.1	21.8	38	7.7	0.1	0.1	0.00011853
Elovl6	22.2	7.3	17	48.9	21.3	0.3	1.7	0.000119773
Alad	10.6	21.8	32.5	91.2	38.7	11.6	53.8	0.000127766
Sema6a	28.3	10.7	12.6	49.4	19.1	0.2	16.9	0.000135499
Add1	59.6	63.3	74.1	195.6	135.4	38.4	51.7	0.000139921
Neo1	39.3	25.6	38.1	81.5	29.8	1.4	7.2	0.000146223
Ablim2	0.3	7.5	0.9	32.2	19.2	1.3	0.2	0.000150534
Kndc1	0.3	2.7	1.4	92.1	56.4	0.2	0.1	0.000152777
Slc6a8	14	17	20.1	69.2	44.3	5	6.6	0.000153527
Sema4f	0.1	9.1	4.9	16.5	4.9	0.4	0.1	0.000155185
Rac1	84	103.5	167.7	296.4	200.1	138.3	162.7	0.000164323
Capn5	1.6	12.6	10.8	62.3	38.2	0.7	0.2	0.000164852
Ppp2ca	68	123.3	132.9	202.7	135.7	91.4	108.9	0.000174113
Dynll2	20.1	176.5	79.4	384.6	214.6	52.9	14.3	0.000182141
Cyth2	15.3	34.9	25.7	67.9	45.9	24.9	36.5	0.000183921
Mex3b	2.2	14.3	9.3	23.2	2.7	1.5	4.7	0.000188124
Map4k4	56.6	44.1	55	144.3	106.5	33.2	48.1	0.000202333
Fryl	7.8	2.7	9.3	15	5.4	1.8	4.9	0.000214482
Ptpn11	16.3	16	20.8	67	47.9	14.1	29.4	0.000225869
Trio	12.1	10.8	15.2	25.4	1.6	5.8	4.7	0.000231307
Lrrc8b	1.6	12.9	8.2	25	13.5	2.6	10.3	0.000233338
Spata2	15.4	15.2	9.2	26.6	17.5	8.3	7.1	0.000241661
Gng12	80.2	10.2	70.1	147.1	66.3	11.4	46.6	0.000243434
Slc44a1	19.9	6.2	65.1	488	330.4	6.2	21.1	0.000251608
Zdhhc14	0.7	3.5	17.2	31.6	16.1	7.5	0.9	0.000256971
Gnb4	6.9	16.3	21.8	90.1	30.2	3.6	61.3	0.000278312
Csad	19.6	6.3	11.5	29.9	8.8	18.2	7	0.000295453
Tnr	0.7	3.4	111.4	158.6	5	0.1	0.1	0.000317497
Cpm	0.1	2.1	0.4	22.2	15.8	0.1	1.1	0.000334054
Tm7sf3	24.6	10.3	63.6	95.6	46.5	8.4	19.7	0.000335371
Nlk	6.9	11.3	15.1	20.9	6.4	3.2	7.6	0.000372681
Pip4k2c	10.9	7.2	12.8	22.1	14.1	16.1	7.4	0.00039105
Bcl7a	4.8	16	14.9	26.5	8.4	3.7	0.3	0.000412394
Pno1	8.3	9	8.3	18	14.3	4.4	7.2	0.000422965
Ppp1r16b	0.4	2.9	18.4	98.4	73.1	1.6	11.2	0.000438624
Ptpro	0.3	7.7	30.2	47.9	7.1	24	0.2	0.000439436
Slc27a4	11.5	17.1	21	47.1	36.2	18	7.2	0.000453435
Ilk	28.5	19.6	31.7	78.6	48.8	58.7	39.4	0.000453536
Hmbs	5.7	4	6.9	12.1	8	5.8	9.5	0.000486051
Mtmr10	10.8	2.4	15.9	23.1	12.8	5.7	5.6	0.000521406
Pank3	18.4	14.4	19.3	30.3	10.3	2.9	16.5	0.000590508
Bcas1	0.2	3.9	94.9	531.1	416.2	2.7	0.1	0.00061319
Dock4	14.3	2.5	10.9	23.2	2.7	7.4	14.6	0.00062894
Elovl7	1.1	0.3	3.5	38.1	30.5	0.1	4.7	0.000635977
Gng4	0.2	18.7	2.8	23.5	5.4	1.5	0.3	0.00065524
Dync1h1	22.6	32.9	32.6	45.3	31.2	15.2	20.2	0.000694654
Hmbox1	6.2	8.9	9.8	12.2	6.3	4.6	7.6	0.000716988
Ankib1	10.3	8.2	10.7	18.8	13.4	1.9	7.4	0.000718694
Panx1	1.8	25.9	22	37.6	6.8	3.3	4.2	0.000746874
Tppp	0.2	10.2	15.7	190.5	158.7	7.3	0.3	0.000781218
C1qbp	20.3	38.3	39.6	61.8	23.6	49.9	28	0.00078761
Pak4	6.6	3.2	10.8	13.9	2.4	6.8	7.4	0.000807902
Smurf1	9.5	15.3	5.8	35.5	26.9	22.8	14.1	0.000857147
Cdh20	17.5	2.1	8.9	22.5	6.4	0.1	0.1	0.000874528
Ell2	3	1.4	4	16.4	14	3	5.5	0.000876795
Pdhx	12.8	11.8	11.8	17.8	9.8	4.1	7.6	0.000880405
Ncbp2	8.2	13.7	19.5	25.8	16.9	5	11.7	0.000892114
Phldb1	4.2	16.1	77.8	177.2	140.7	13.6	9.6	0.00093749
Kirrel3	20.5	7.3	8.8	27.1	12.9	0.7	0.2	0.000945544
Ppp2r1a	58.5	163.6	131.5	204	126.3	87.1	75.6	0.000945854
Gnptab	13	10.5	16.5	38.7	31.4	1.9	3.8	0.000952693
Cadm4	92.6	89.7	290.1	437.5	282	7.9	8.6	0.000970796
Klhl17	17.6	12.4	15.1	22.7	11.9	9.8	4.7	0.000973368
Puf60	40.5	54	77.4	91.6	70.8	59.9	59.3	0.000974449
Slc25a29	6.4	3.4	8.6	13.4	8.8	1.3	1	0.000978859
Parl	10.8	8.7	12.3	20.6	18.3	7.6	11.8	0.00100781
Pfn2	55.1	176.2	94.7	221.9	79.3	5	5.6	0.00105133
Katnal1	4.5	5.7	5.3	12.6	9.7	0.7	0.5	0.00105532
Vapa	58.5	71.6	100.5	112.3	53.5	62.5	41.8	0.00107917
Mrpl3	17.6	13.4	27.3	32.9	21.6	14.1	24.1	0.00107999
Pcdh17	14.7	6.7	16	23.1	3.2	0.1	1.6	0.00109297
Cpox	2.5	3.3	6.6	68.9	61.3	2.5	2.4	0.00109444
Kank1	26	3.1	41	51.6	8.6	0.3	10.8	0.00110686
Foxred1	10.3	7.6	8.8	12.9	10.7	7.4	10.8	0.00111062
Pcdh7	14.5	4.9	12.9	20.7	3.5	0.1	0.2	0.00111753
Dnajc11	8.9	12	11.8	15.6	10.7	12.9	7.2	0.0011499
Grik3	0.1	7.4	14.9	18	1.6	0.1	0.1	0.00118322
Xrcc1	7.7	9.3	10.7	11.8	9.4	10.2	9.3	0.00119051
Acsl1	0.8	6.3	4	40.9	34.7	7.3	17.7	0.00119168
Il1rap	6	1.9	44.2	58.4	33.3	0.4	4.9	0.00119773
Fam102a	14.2	4.7	35.7	63.7	51.5	11.8	6.4	0.00123563
Cacnb4	0.5	6.1	8.4	11.4	4.8	0.3	0.6	0.0012374
Arhgef10	4	1.5	4.9	51.5	46.9	0.4	8.1	0.00127943
Ptpre	0.1	7.3	15.5	18	2.3	4.9	1.2	0.00133822
Stk39	5.4	17.8	12.2	33.5	27.3	0.4	9.9	0.00134952
Pla2g6	6.8	5.5	7	11.1	8.5	2.9	8.2	0.00136472
Ncam2	9.7	9.1	16.1	20.6	4.6	0.1	0.1	0.00136817
Med30	4.7	10.2	20.8	31.4	25.4	10.9	14.7	0.00136893
Psmd3	31.2	44.9	50	65.2	46.8	50.1	55.9	0.00138243
Psmd2	20.7	29.1	36.7	40	22.6	22.2	28.1	0.00138616
Bdh1	29.9	24.8	18.1	48.1	31	1.3	0.6	0.00140999
Pdrg1	15.4	28.8	22.1	38.1	32.6	22.1	15.8	0.00141752
Polr2g	22.3	36	38.7	69.3	49.4	40.3	60	0.00145062
Paip2b	9.6	18.7	20.5	26.1	13.1	4.8	7.4	0.00150213
Slc25a44	14.6	25	20.6	29.6	16.9	15.6	7.5	0.00153173
Sez6l	38.4	16.7	57.9	71.1	7	0.5	0.2	0.00153537
Osbpl1a	16.3	7.7	11.3	63.5	59.8	4.4	10.2	0.00153753
Tyro3	9.2	7.1	14.8	94.4	90.3	1.7	3	0.00166836
Atxn7l3b	35.6	74.1	79.4	117	84	14.1	27.8	0.0016827
Tkt	51	30.7	58.3	85.5	78	47.4	40.6	0.00171922
Mrps12	9.6	15.1	21.7	27.6	22.8	13.9	9.7	0.00172343
Large	11	13.4	27.1	28.4	9.3	11.9	6.9	0.00174188
Pcdh9	8.3	6.3	18.5	40	35.3	0.1	0.2	0.0017586
Syt11	138.6	109.9	160.7	334.6	276	3.8	1.4	0.00176114
Mocs2	20.6	11.8	28.4	34	23.3	8	16.2	0.00176587
Cisd3	4.5	4.6	5.2	10.8	10	7.1	3.5	0.00181004
Dock9	1	6.2	34.2	43.1	5	1.6	29	0.00201332
Bzw1	31.8	47	55.9	79.3	38.6	16.6	66.8	0.00202545
Rnf144a	15	5.2	27.3	30.5	12.1	0.3	8.2	0.00203311
Yars	12.4	22	25.4	29.9	18.7	22.2	12.5	0.00204971
Paf1	15.4	23.1	21.1	25.1	15.8	14.5	14	0.00205067
Timm17a	11.9	16.1	15.9	31.5	28.4	8.7	21.7	0.00206356
Scrib	14.8	10.6	10.6	17.9	15.4	11.6	7.1	0.00210113
Tspan9	39.9	16.4	9.5	63.9	50.5	15.1	42.4	0.00213847
Grik2	5	8.6	14	16	4.5	0.1	0.2	0.00223413
Vma21	9.1	14.9	17.1	21.4	13.4	2.7	8.6	0.00225203
Tmem63b	48.6	48	63.9	90.7	64.9	7.5	12.5	0.00229607
Gab1	21.2	4	25.8	44.6	39.5	12.4	21	0.00230986
Cyp27a1	0.5	0.1	2.4	17.8	15.6	10.3	0.1	0.00235729
Jagn1	15.9	11	16.6	19.6	17.1	11	12.6	0.00238892
Lrch3	10.9	5.6	9.7	16	1.4	4.8	12.8	0.00240071
Arpc1a	18.7	48.1	52	159.4	160.5	36.2	38.1	0.00240584
Tmem159	0.3	2.4	3.8	50.8	46.3	14.9	26.1	0.00241148
Reep3	31	5.8	28.3	58.7	52.4	14.6	31.4	0.00243037
Jmjd8	19	17.1	29	29.1	16.1	17.9	20.3	0.00243488
Tmem141	1.9	4	9	130.3	132.9	27.6	3.7	0.00246312
Enpp4	4.4	2.4	6	13.8	13.3	0.1	2.5	0.00249718
Samd8	13.2	19	16.4	22.2	14.2	5.8	9.5	0.00260022
Wnk1	24.5	15.5	18.1	39.6	39	20.9	13	0.0027485
Mlf2	98.3	136.8	188.7	228.1	203.1	135.9	96.8	0.00275396
Carkd	18.3	19.6	35.5	35.3	24.6	20.6	20.8	0.0028118
Atp11a	22.9	13.6	13.8	25.3	10.8	2.9	3.4	0.00289322
Dgat2	1.8	10.1	6.1	18.5	17	8.1	0.7	0.0029193
Marcks	105.5	190.7	274.2	303.6	50.9	124.3	16.3	0.00292232
Agpat1	25.3	32.8	39.2	52.8	40.1	42.9	14.5	0.00292603
Tmcc1	7.8	8.7	10.1	13.1	11.1	3.5	5.7	0.00296859
Pex7	12.8	8	12.5	16.6	14.2	8.5	5.5	0.00299383
Pgk1	18.4	22.1	29.4	40.4	39.7	18.3	22.6	0.00302023
Scp2	21.3	15.3	32.5	34.1	22.4	10.7	20.1	0.0030275
Acly	46.8	55.5	32.2	81.5	78.3	34.8	25.1	0.00306233
Prima1	0.4	2.7	0.2	13.5	14.4	0.1	0.1	0.00310392
Dip2a	15.1	11.5	12.8	48.9	51.2	1.8	5.8	0.00323023
Ywhaq	37.3	108.1	74.5	263.6	266.2	26	113.8	0.00324176
Dhcr24	76.8	35.8	38.9	241.4	253.6	3.7	5.9	0.00326327
Psat1	119.6	15.6	115.5	245.5	233.5	15.3	22.6	0.0032918
Pacs2	10.2	23	11.9	176.8	192	19.6	3.4	0.00329476
Trap1	20	13.2	22.6	25	19.2	16.2	21.1	0.00330471
P4htm	8.5	11.2	14.6	23.1	19.9	1.5	0.4	0.00331051
Ctdsp2	28.9	21	37	38.1	17.1	18.7	24.7	0.00332146
Rrp9	7.8	8.4	11.6	13.4	8.7	12.1	5.8	0.00335743
Mrps26	10	19.1	14.9	20.7	17.4	11.3	13.6	0.00340873
Bcat1	0.2	6.6	15	17	10.8	0.5	0.1	0.003442
Ado	2.3	6.5	12.6	59.2	64.4	7.6	2.3	0.00349027
Shisa4	56.5	18.4	73.8	322.1	350.7	4.4	1.1	0.00365733
Dbt	11.7	4	9.5	13	5.1	1.4	1.8	0.00368821
Ulk2	12.3	21.2	20.9	23.9	15.3	14	9.3	0.00373051
Pcbp4	20.9	65.6	70	148.7	147.8	6.1	6.3	0.00381481
Yipf1	15.5	17.9	28.2	43	22.2	33.2	40.4	0.00382147
Nme1	14.7	65.9	63.5	77.1	40.8	32.4	42.8	0.00391723
Zc3h7b	18.8	28	31.2	42.6	39.4	11.1	16.2	0.00392769
Lgi3	2.7	1.9	5	229.1	260.2	1.6	0.1	0.00394647
Aldh3a2	16.6	11.8	22.5	23.7	15.9	11.5	19.4	0.00406638
Spg20	4.1	1.5	5.9	20.9	22.9	6.4	3.5	0.00407199
Dip2b	8.8	5.5	5.4	16.9	10	17.4	4.9	0.00407256
Lonp1	18.9	15.8	19.8	21	14.7	16.3	12.4	0.00418196
Gramd3	49.2	1.5	6.7	52.9	37.7	1.2	5.4	0.00423655
Clip3	29.2	128.7	64.5	156.4	123.8	4.8	1.1	0.00425845
Creb3l2	4.3	0.7	3.9	12.7	6.8	9.6	11.1	0.00426103
Specc1	32.9	2.4	14.3	34.3	21.4	7.7	0.7	0.00430072
Barx2	0.1	0.7	2	11.2	12.8	0.2	0.1	0.00437902
Nudt19	7.9	7.3	12	12.6	8.7	3.5	3.9	0.00443504
Snrpd3	26	48.3	51.9	65.9	40.2	22	58.5	0.00443679
Mrps7	9	12.7	49.1	46	25.1	16.3	16.9	0.00456254
Rhobtb3	12.9	5.7	10.4	14.2	6	0.1	3.9	0.00458633
Smad7	6.7	4.1	5.2	30.3	16.3	32.4	5.4	0.00461427
Trub2	7.9	4.8	9.1	11	9.8	4.4	7.7	0.00468344
Map6d1	0.8	1	7	68.4	80.2	0.9	0.1	0.00475961
Ehd3	1.7	7	33.7	29.9	9.2	0.5	1.3	0.00481967
Ephb1	13.1	4	15.4	71.7	82.5	0.4	0.4	0.00486289
Acat2	70.5	32.6	38	102.1	98.2	8	5.9	0.00487033
Znrf1	8.8	33.5	15	36.9	14.2	21.5	30.8	0.00488951
Rgnef	0.6	1.5	4.1	12.3	12	0.1	8.2	0.00490943
Fbxw5	22	21.4	22.1	27	21.2	17.3	9.7	0.00491698
Ufd1l	16	23.7	19.5	28.6	22.8	9	23.5	0.00493296
Lss	45.7	12.5	11.3	54.7	47.4	1.5	0.7	0.00507455
Rab2b	7.6	14.6	11.3	18	15.8	3	5.6	0.00509488
Coq2	14.6	6.2	11.5	17.8	16.8	11.6	10.4	0.00514556
Mgat3	11.1	18.6	22.4	32.4	28.4	0.9	0.3	0.00522978
Tulp4	7.2	14.5	5.1	14.3	9	1.3	2.5	0.0055841
Tmco3	12.7	6.7	30.6	27.5	12	5	4.3	0.00574483
Impad1	29.6	21.3	40.3	41.7	12.5	1.8	16.3	0.00574573
Dars	26.7	17.1	32.6	36.4	23.1	7	26.4	0.00579947
Letm1	11.3	13.1	15.8	15.6	12	10.4	9.2	0.00591955
Snx6	17.8	15.7	25	35.9	29.3	27.6	34.1	0.0061062
Golga2	12.4	12.9	12.3	14	10.8	9.4	8	0.00614654
Slc30a9	22.7	24	19.6	29.7	23.5	8.8	24	0.0061507
Fam63a	8.2	8.2	25.1	41	30.5	5.9	38.7	0.0062508
Tmem132b	9.3	5.5	36	30.2	4	0.1	0.1	0.00638753
Xpo5	11.1	9.5	15	14.6	5.8	6.6	5.8	0.00649445
Pdk3	4.6	4.3	9.2	20.9	24	6.1	8.9	0.00650204
Ctr9	8.3	7.4	12.9	13.2	10.7	3.8	6.1	0.00650932
Cpeb2	7.6	15.3	14.1	16.1	6.4	4.4	4.5	0.00654254
Sgpp1	12.6	9.6	26	24.1	14	4.5	4.5	0.00661673
Ralgds	35.1	38.2	29.2	97	111.7	44.3	19.8	0.00664951
Actr1a	36.9	73.2	70.9	101.1	103.2	65.7	59.2	0.00671783
Gnb2	74.7	143.5	157.8	281.7	248.5	242.8	210	0.00675539
Abcd3	60.1	18.4	48.3	60.7	27.8	7.8	17.3	0.00675681
Icmt	7.5	9.8	8.8	18.9	20.1	13.1	13	0.00704028
Swi5	33.5	69.5	63.2	81.1	71.8	40.5	63.4	0.00704884
Mrfap1	62.1	133	161.1	184.9	171.8	111.3	89.9	0.00709518
Fntb	4.1	6.4	8.7	21.2	25.2	2.3	4.9	0.00723831
Tle2	6	17.3	12.8	17.2	6	1	0.4	0.00724686
Dap3	7.5	10.3	11.2	11.5	9	6	7.4	0.00725647
Anks1b	0.6	17	68.7	68.6	53.4	0.6	0.2	0.007294
Alox5	0.1	0.1	0.9	10.1	3.8	12.3	0.1	0.00730372
Efs	11.2	8.2	38	31.5	2.8	0.1	0.1	0.00740206
Adpgk	14.2	5.8	9.7	13.6	8.3	6.6	10.2	0.00750832
Ebp	4.6	5.4	10.3	45.4	49.9	29.5	16.7	0.00751485
Shmt2	10.4	12.5	16.7	17	9	15.5	11.4	0.00754858
N6amt2	5.7	9.9	13.4	12.8	8.2	8.7	6.4	0.00757086
Aco2	31.6	38.5	54	58.3	57.1	29.8	37.2	0.00773054
Atcay	0.4	45.2	42.2	48.3	13.6	1.6	0.4	0.00774313
Tmed7	53.3	33.8	68.6	67.6	33	20.4	45.9	0.00782632
Rasgef1b	11.7	8	25	104.8	30.1	130	1.1	0.00785839
Tmcc2	2.3	21	12	58.1	71.6	6.4	0.7	0.00799516
Mgll	32.5	11.5	34.4	58.1	52.3	39.9	49.7	0.00808196
Kcna1	0.1	0.7	3.4	17.1	22.1	0.2	0.1	0.0082204
Fam82a2	11.7	12.2	17.6	19	17.3	7.8	5.9	0.0082624
Cdipt	13.1	26.5	33.1	35.5	26.2	22.9	6.6	0.00828716
Acap3	11.5	26.6	79.3	64.8	17.4	6.7	8.2	0.00830808
Rab39b	2.9	11.6	7.6	11.6	7.2	0.1	0.2	0.00830996
Megf9	6.4	14.2	11.6	14.3	4.5	0.2	3.3	0.00836321
Rap1gap	20.9	27.2	109.9	90.5	35.6	2.6	0.3	0.00849605
Gas7	2.6	24.4	4.1	61.6	77	4.3	0.2	0.00849933
Degs1	38.8	36.9	90	196.9	235.9	53.9	81.9	0.00857477
Man1c1	2.6	3.5	4.2	22	4.6	27.2	9	0.00857773
Gna11	13.2	25.4	28.8	34.8	21.7	6.1	31.1	0.00873058
Cct2	44.1	66.6	78.1	99.2	65	53.8	105.3	0.00873067
Vat1	5.7	52.3	20.3	91.2	41	28	104.4	0.00876578
Dstn	48.8	121.4	114.5	212.3	151.3	36.7	221	0.00879368
Elfn2	0.6	18.7	36.1	30.9	6.9	0.6	0.2	0.00896482
Pomgnt1	14.2	15.5	21.9	31.4	35.6	12.1	13.4	0.00898134
Ufm1	6.2	7.8	7.4	12.6	12.3	3.9	11.3	0.0090453
Cadm1	46	29.2	30.5	43.9	6.4	13.6	14.8	0.00905956
Amz1	1.4	2.1	14.6	18.4	1.4	19.8	1.2	0.00909452
Abca2	18.7	19.3	18	107	138.8	6.8	2.2	0.00911427
Brp44	17.5	35.2	40.1	46.9	44.3	18.3	31.8	0.00911902
Dock6	3.6	3.2	3.2	22.3	3.8	1.3	29	0.0092123
Elavl3	2.1	75.8	12.4	69.9	53.9	1	0.2	0.00921643
Cbfb	31.5	10.7	28.5	32.3	6.9	14	19.2	0.00921781
Nav2	12.1	8.3	5.1	11.3	3.2	3.1	0.2	0.00927063
Aig1	6.2	10.4	20.1	25.4	27.5	8.3	5.3	0.00935465
Faah	0.3	3.9	6.9	11.5	13.4	1	0.1	0.00942629
Mvd	45.6	16.5	17.8	68.6	72.7	45.5	7.1	0.0095421
Ypel2	1.3	5	2.2	15.2	18.2	1.2	8.5	0.00955596
Cdk4	30.7	36.6	108.3	103.8	32.6	58.5	87	0.00960552
Tmeff1	11.4	57.3	43	77.9	81.1	0.2	12.8	0.00966556
Hccs	24.8	11.8	23.9	25.6	14.2	6.8	9.1	0.0097502
Dmwd	24.7	34.7	31.5	39.1	27.4	2.8	17.8	0.00979065
Gpr137	19.1	19	23	39.8	41.8	34.7	16.1	0.00983066
Strap	35.1	46.4	55.5	57.7	23.7	17.5	46.4	0.00983731
Sulf2	1.3	15.3	262.5	197.6	50.9	7.6	0.4	0.00995674
Supt5h	19.3	26.7	27.3	32.4	14.8	31.9	23.9	0.0099643

## Sheet: SeqOverlapMarkersEndothelial
GeneSymbol	Astrocytes	Neuron	OligodendrocytePrecursorCell	NewlyFormedOligodendrocyte	MyelinatingOligodendrocytes	Microglia	EndothelialCells	P
Igsf5	0.1	0.1	0.1	0.1	0.1	0.1	16.9	6.52986e-92
Nostrin	0.4	0.1	0.1	0.1	0.1	0.2	83.2	7.1033e-16
Slc19a3	0.2	0.1	0.1	0.1	0.1	0.1	26.2	1.01088e-15
Eltd1	1.7	0.6	0.6	0.1	0.1	0.3	369.7	1.20978e-15
Cyyr1	0.2	0.1	0.1	0.1	0.1	0.2	29	1.97166e-15
Apold1	3	2.3	1.9	0.4	0.4	3.7	748.4	2.07239e-15
Sema3g	0.2	0.1	0.1	0.1	0.1	0.1	21.1	3.00015e-15
Mmp25	0.1	0.1	0.1	0.1	0.1	0.2	19.6	4.34708e-15
Flt1	1.3	0.5	0.5	0.1	0.1	0.4	210.5	4.34771e-15
Esam	2.7	1.7	1.2	0.2	0.3	2.3	468.7	5.53443e-15
Aplnr	0.5	0.2	0.1	0.1	0.1	0.5	87.5	6.39332e-15
Tek	0.9	0.2	0.2	0.1	0.1	0.3	119.4	1.15293e-14
Lsr	1.2	0.9	0.4	0.1	0.3	1.1	178.2	1.24303e-14
Slc38a5	2.8	1	0.6	0.1	0.1	0.8	382.2	1.33523e-14
Sox17	0.3	0.2	0.2	0.1	0.1	0.4	44.7	1.34915e-14
Tie1	1.8	0.8	0.4	0.1	0.2	1.5	256.1	1.75413e-14
Slc16a4	0.9	0.6	0.4	0.2	0.1	0.1	112.4	2.01105e-14
Cdh5	1.5	0.6	0.9	0.1	0.1	0.8	183.6	2.23157e-14
Gpr116	1	0.5	0.3	0.1	0.1	0.2	115.8	2.54715e-14
Gimap8	0.2	0.1	0.1	0.1	0.1	0.1	13.4	2.95104e-14
Cd93	1.6	0.8	0.2	0.1	0.1	0.5	182.1	3.65095e-14
Mecom	0.3	0.1	0.1	0.1	0.1	0.1	24.8	4.27668e-14
Nos3	0.9	0.5	0.3	0.1	0.1	0.6	90	5.56053e-14
Wfdc1	1.2	0.3	1.2	0.1	0.2	1.1	151.6	5.99582e-14
Trim16	0.4	0.1	0.1	0.1	0.1	0.3	36.6	6.97061e-14
Igfbp7	9.4	5.3	11.1	9.8	2.1	4.7	970.8	7.17215e-14
Tm4sf1	1.5	0.4	0.8	0.1	0.2	0.4	141.1	7.20959e-14
Tbx1	0.2	0.1	0.1	0.1	0.1	0.1	11.1	7.63548e-14
Erg	0.7	0.3	0.1	0.1	0.1	0.1	65.3	7.69256e-14
Foxq1	1	0.5	0.4	0.1	0.1	0.2	89.1	9.30019e-14
Slc16a1	19.1	5.8	11.9	10.1	12.1	12.4	1004.3	1.64936e-13
Clic5	0.2	0.2	0.1	0.1	0.1	0.2	12.3	2.00356e-13
Fn1	3.7	1.1	4.4	1.1	0.3	1.1	292.6	6.75178e-13
Angpt2	0.4	0.2	1.4	0.2	0.1	0.3	82.8	7.57251e-13
Cd40	0.240444	0.2	0.2	0.1	0.1	1.1	65.1	7.95817e-13
Gimap4	0.1	0.2	0.2	0.1	0.1	0.5	24	1.25749e-12
Ptgis	0.4	0.3	0.9	0.2	0.1	0.2	42.8	1.54941e-12
Cgnl1	0.6	0.2	0.6	0.1	0.1	0.1	32.7	2.8388e-12
Atp10a	0.4	0.2	0.2	0.1	0.1	0.2	14.1	3.27135e-12
Arhgap29	1.7	0.7	2.1	3.4	0.5	0.6	139.6	4.06472e-12
Fam101b	0.9	2.3	1.4	0.7	0.7	0.4	83.8	4.30934e-12
Kcnj8	0.6	0.2	0.4	0.1	0.1	0.5	25.8	4.4623e-12
Slc39a8	2.3	0.7	1.2	0.1	0.1	4.5	188.2	6.54554e-12
Csrp2	3.5	12.6	5.8	0.8	0.7	1.8	495.9	7.24256e-12
Vwa1	3.7	3	16.7	9.8	12.2	2.4	635.5	7.60905e-12
Tnfrsf10b	0.7	0.3	0.2	0.1	0.1	0.2	23.1	1.0018e-11
Pecam1	2.1	1.5	1.1	0.2	0.2	8.9	311.5	1.49375e-11
Ptprb	0.8	0.2	0.4	2.9	0.5	0.2	93.1	1.92645e-11
Adamtsl2	0.6	1	0.3	0.1	0.1	2.7	83.9	2.60776e-11
Pltp	11.9	4.2	14.3	0.4	1.2	32.6	1017.7	2.70074e-11
Rhoj	4	0.8	1.6	0.5	0.4	0.4	106.2	4.65497e-11
Itga1	1.2	0.3	0.4	0.1	0.1	0.1	31.4	5.33034e-11
Dennd3	0.7	0.9	0.6	0.1	0.1	0.3	24.1	5.96889e-11
N4bp3	1.3	3.6	1	0.3	0.2	3.3	98.5	9.02347e-11
Cd34	2.24796	1.7	2.7	0.3	0.8	23.1	581.6	9.13728e-11
Il1r1	0.6	0.4	0.3	0.1	0.1	0.2	12.3	1.18213e-10
Ecm1	1.7	1	1	0.6	0.2	2.8	58.2	1.19145e-10
Acer2	0.2	0.1	0.4	0.2	0.2	0.8	15.2	1.62752e-10
Abcc9	0.6	0.3	0.5	0.1	0.1	0.1	12.6	2.08612e-10
Apcdd1	32.2	7	21.7	5	3.4	1.9	688.4	2.10526e-10
Smtn	2.6	0.8	2.7	2.2	1.1	1.5	45.4	2.22084e-10
Cdc42ep3	0.9	6	1.6	1.4	0.3	0.5	114.3	2.58714e-10
Rgs5	8.6	6	6.7	0.5	0.6	0.5	194.4	2.95079e-10
Hspa12b	0.5	2.9	0.5	0.2	0.1	0.4	55.3	2.95152e-10
Timp1	0.6	0.6	0.3	0.1	0.2	0.2	11.4	3.04813e-10
Slc2a1	56.4	11.4	16.5	17	32.1	46.6	948.1	3.38214e-10
St6galnac2	0.2	1.2	0.1	0.1	0.1	0.1	22.4	3.46947e-10
Il2rg	0.5	0.2	0.4	0.1	0.1	3.7	70.4	3.72752e-10
Pomc	1.7	1.2	0.6	1	1	0.8	18.8	4.71946e-10
Efna1	3.3	1.2	4	3.7	7.4	0.5	114.6	5.42384e-10
Tpm4	18.4	8.7	22	7.6	4.7	15.6	322.8	5.58824e-10
Lama4	6.6	0.7	3.7	1.5	0.2	0.2	112.4	7.02017e-10
Pdgfd	1.4	0.1	0.2	0.1	0.1	0.1	22.5	7.94283e-10
Gdpd3	1.1	0.6	0.2	0.5	0.1	0.8	16.3	7.9909e-10
Ebf1	0.2	1.1	0.3	0.1	0.1	0.1	16	1.04874e-09
Anxa1	0.2	0.2	0.8	0.1	0.1	1.3	19.7	1.18372e-09
Podxl	1.4	7.1	1	0.3	0.2	0.5	104.3	1.26186e-09
Ndufa4l2	0.7	0.8	1.6	0.1	0.2	0.9	20.7	1.57624e-09
St8sia4	0.4	4.1	1.6	0.4	0.2	0.6	54	1.9734e-09
Gcnt2	1	1	0.3	0.1	0.1	0.8	15.7	2.03613e-09
Gpr124	0.6	0.9	3	0.5	0.2	0.6	36.5	2.10591e-09
Vwf	0.2	0.2	0.8	2.8	0.2	0.3	36.2	2.2361e-09
Sema7a	2.9	8.4	10.3	7.6	17.4	2.9	192.1	2.34153e-09
Ramp2	15	6	31.3	10.9	1.7	3.8	374.2	2.58979e-09
Actn4	20.4	21.9	22.8	25.7	30.7	26.7	147.5	2.91728e-09
Mgp	0.4	0.8	2.9	0.4	0.9	0.7	30.5	3.64045e-09
Lamb1	0.9	2.4	5.2	0.1	0.1	0.2	64.5	3.66523e-09
Myo1b	1.3	3.2	4.2	0.4	0.2	8.1	96	3.71551e-09
Slc39a10	14	15.8	18.3	6.8	1.3	4.6	221.4	3.80438e-09
Heg1	2.7	1	0.4	1.3	2.6	0.6	31.9	3.95706e-09
Sox7	9.8	1.2	0.3	0.1	0.1	0.2	118.7	4.28852e-09
Net1	1.6	2.9	1	0.4	0.3	0.2	30.5	5.98366e-09
Tnfaip8l1	0.6	0.9	2.1	0.5	0.2	0.6	19	7.16158e-09
Adm	2.6	1	9.2	1.6	0.3	1.5	91.7	7.22061e-09
Tnfrsf11b	0.1	0.1	1.3	0.5	0.1	0.1	13.3	7.91379e-09
Crybg3	0.5	0.2	0.8	0.9	1.3	1	11.1	7.96016e-09
Plk2	42.6	27.2	22.9	6.7	1.3	8.8	430.3	8.14288e-09
Clec1a	0.1	0.2	1.3	0.1	0.1	0.1	13	8.63167e-09
Vim	63.1	11.3	22.5	2.7	1.5	15.2	583.9	1.15618e-08
Maoa	14.5	9	13.2	9.4	8	0.9	126.7	1.20041e-08
Slc16a9	1.4	0.2	0.5	0.1	0.1	0.3	12.5	1.26743e-08
Casp6	4.6	2.1	2.7	2.4	1.1	6.7	52.2	1.33255e-08
Slc43a3	1.8	0.1	0.3	0.1	0.1	1.5	19.4	1.37316e-08
Acvrl1	0.8	0.4	0.8	0.1	0.2	13	124.6	1.4045e-08
Tfpi	1.2	1.5	5.1	1.6	0.4	6.4	57.2	1.90826e-08
Serpinb9	0.7	1.5	0.7	0.1	0.1	0.8	12.3	1.91048e-08
Abcc4	4.1	0.4	2.9	2.3	0.3	1.3	33.8	2.41354e-08
Ets1	1.1	2.5	3.8	0.5	0.2	14.9	121	2.64078e-08
Arhgap18	8.9	1.4	1.6	0.1	0.1	2	70.7	2.833e-08
Rasd1	2.3	4.6	3.7	0.1	0.1	1.8	39.6	3.05303e-08
Dok4	1.4	19.1	3	0.8	0.4	0.8	149.3	3.53685e-08
Pgm1	6.1	6.5	7.8	5	1.4	6	47.7	4.00431e-08
Art3	1.9	1	0.4	0.1	0.1	0.3	13.9	4.48426e-08
Tpd52l1	4.3	3.9	7	2.1	0.3	0.2	52.2	4.60703e-08
Aqp11	2.1	4.4	4	1.8	2.2	0.4	30.2	4.70814e-08
Smad6	1.5	0.1	0.3	0.1	0.1	0.9	11.2	4.99519e-08
Ltbp4	1.9	4.5	10.9	2.8	0.5	1	74.6	5.00016e-08
Cd151	17.5	7.1	18.7	7	2.7	34.9	230.8	5.12976e-08
Nid2	7.9	0.9	4	0.2	0.1	8.3	70.7	6.1394e-08
Pls3	16.1	11.3	17.2	6.4	5.4	1.3	121.3	6.20615e-08
Slc30a1	10.8	6.3	6.1	5.6	2.9	3.3	55.7	6.29477e-08
Fam60a	1.7	2	1.4	0.9	0.6	0.8	10.9	6.60141e-08
Shroom4	1.5	0.1	0.8	0.3	0.1	0.1	10.3	6.88661e-08
Hspb1	2.3	1.1	4.1	0.2	0.9	24.8	166.7	7.70442e-08
Rhoc	33	4.8	57.4	29.8	37.6	83.7	477.5	9.4131e-08
Lef1	2.8	0.3	0.2	0.1	0.1	0.1	17.8	1.04666e-07
Slc31a1	21.8	11.4	20.7	11.9	3.4	22.5	136.6	1.05651e-07
Gpr4	0.8	0.8	0.8	0.1	0.1	5	30.2	1.17551e-07
Fxyd5	0.5	1	1.1	0.2	0.4	12.1	75.4	1.18341e-07
Slc5a6	3.6	3.9	3.9	2.3	1	2.9	20.4	1.24338e-07
Ccng2	15.1	27.4	15.1	11.3	6.6	23.3	133.2	1.30639e-07
Tnfaip1	15.2	12.9	18.4	6.5	2.8	16.6	104.9	1.34326e-07
Bok	1	12.8	13.3	2.7	1.3	1.5	94.9	1.36621e-07
Nrp1	8.6	1.5	2.9	0.3	0.2	7.2	57.5	1.41984e-07
Rras	7.9	2	5.7	10.8	15.8	11.8	81.5	1.45497e-07
Rpl38	0.7	3.6	3.7	4.1	4.5	9	43.3	1.63527e-07
Clec2d	0.2	0.2	0.4	0.1	0.1	5.7	33.7	1.66821e-07
Bcam	1.9	2.7	7.7	1.6	0.3	0.7	41.4	1.70096e-07
Rbpms	0.6	0.5	1.2	0.2	0.3	8.7	50.1	1.71159e-07
Galntl4	4.3	2.7	0.8	0.6	0.5	0.5	24.4	1.7171e-07
Odc1	18.4	8.3	16.2	8.9	3.6	16.8	95.6	1.91015e-07
Lrrc55	0.1	2.7	2	0.3	0.2	0.2	16.4	2.24514e-07
Fzd4	6.8	0.9	2.3	0.7	0.2	1	35	2.44894e-07
Pcp4l1	0.5	5.8	2.5	0.6	1.6	1.6	27.6	2.83922e-07
Dlc1	9.2	2.1	2.9	1	0.3	0.4	46.3	2.89412e-07
Mapk12	3	1.9	1.3	0.3	0.1	0.4	15.7	3.03584e-07
Rnf19a	8	7.8	7.1	6.6	3.1	2.7	36	3.19631e-07
Gpcpd1	38.6	20.1	29.1	23.5	3.1	5.2	193.5	3.32363e-07
Sod1	22.6	33.4	36.3	28.7	30	33.5	90.3	3.72812e-07
Gng5	13.9	3.3	17.2	15.5	19.1	18.6	84.2	4.516e-07
Fam13a	2.6	0.9	2.2	0.4	0.1	0.3	13.4	5.03752e-07
Trim25	1.9	0.7	5	1.9	0.3	4.9	26	5.17149e-07
Slc40a1	1.3	0.6	4.1	0.3	0.3	31.8	150.9	5.19794e-07
Tspan18	3.3	1.4	0.7	0.4	0.1	3.1	17.5	5.19993e-07
Tecpr1	9.1	12.9	10.6	10.5	9.8	10.8	25.4	5.22476e-07
Anxa5	15.5	3.1	7.4	9.2	22.7	23.2	106.7	6.04148e-07
Plekhg5	3.5	4.3	3.6	1.5	0.5	9.6	38.8	6.47841e-07
Bnip2	18.5	13.5	16.6	8.6	3.4	18.5	80.3	6.48731e-07
Gbe1	3.8	2.2	4.5	2.7	2.1	1.7	14.8	6.68465e-07
Rhobtb1	0.2	1.3	1.2	0.3	0.1	3.7	16	6.80262e-07
Srgn	1.5	1.2	5.1	0.4	0.8	66.4	298.9	7.09892e-07
Stk3	5	3.2	3.3	2.3	1	1.4	18.4	7.3393e-07
Grasp	2.9	4.2	2.6	3.4	1.3	8.8	31.7	7.53321e-07
Jag2	0.8	9	1	0.9	0.4	7.1	43.9	7.61674e-07
Rpl23	0.7	2.6	2.6	1.9	1.8	2.8	10.4	7.80838e-07
Fli1	0.3	0.2	1.3	0.1	0.1	12.7	55.9	7.91312e-07
Arl4a	21.7	11.9	26.8	14.4	4	1.7	115.7	8.40581e-07
Tbrg1	14.7	16.9	22.1	18.3	15.7	11.6	53.5	8.53791e-07
Wwtr1	33.5	2.1	3.3	0.7	0.6	0.4	143.8	8.59618e-07
Eng	2.4	2	3.8	0.2	0.5	60.3	260.3	8.71396e-07
Grk5	1.2	1.8	4.2	1.9	1.1	1.1	14.1	9.24021e-07
Osmr	4.2	0.2	0.1	0.1	0.1	0.1	17.8	9.56707e-07
Myl6	20.9	23.2	24.3	37.5	54.6	43.8	172	9.59305e-07
Iqgap1	11	5.1	4.6	1.7	0.5	2.6	42.2	9.74853e-07
Notch4	1.1	0.5	0.5	0.1	0.1	5.8	23.5	1.04698e-06
Tmsb10	2.3	62.5	12.3	5.7	7.9	6.9	243	1.1062e-06
Smoc2	0.1	3.5	0.3	0.1	0.1	0.1	14.2	1.15407e-06
Pomp	30.1	61.7	66.4	60.6	62.7	90.4	250.4	1.16536e-06
Pip5k1b	0.6	1.9	3.8	3.3	0.9	0.1	16.2	1.32074e-06
Map4k2	10.4	12.1	5.6	8.3	9.2	19.7	56.7	1.38038e-06
Pcdh1	11.7	3.9	10.4	6.6	5.4	0.8	44.6	1.45581e-06
Bend5	0.9	2.4	3.4	0.9	0.3	1.5	12.2	1.52522e-06
Fam176b	2.6	0.9	1.9	0.1	0.3	13.4	50.3	1.54952e-06
Prkch	0.2	0.4	0.8	0.2	0.1	9.7	37.3	1.56127e-06
Nudt14	2.1	4.3	4	8	8	14.2	46.3	1.6636e-06
Pqlc1	3.8	7.7	9.7	4	1.2	12.1	42.7	1.97154e-06
Lrrc8c	3.9	8.8	3	3.2	3.8	1.8	25.4	2.02509e-06
Gjc1	7.8	2	0.6	0.1	0.1	0.3	28.1	2.09475e-06
Slc38a2	40.7	105	73.8	69.5	38.5	35.1	298	2.15297e-06
Yes1	9.7	5.1	7.9	8.9	2.5	0.6	37.6	2.17035e-06
Sepp1	78.3	11.7	132.2	23.4	77.3	651.1	2264.2	2.186e-06
Nck1	8.7	4.4	5.4	2.2	1.3	4.1	26.8	2.2241e-06
Tsta3	9.1	10.3	12.7	10.7	8.7	11.8	23.7	2.28331e-06
Rmnd5b	15.6	11.5	12.9	9.5	6.1	9.7	38.4	2.42169e-06
Ccdc126	3.5	3.1	5.9	2.5	1	1.4	17.7	2.46897e-06
Nsmce1	9	10.1	21.2	14.8	9.2	16.9	55.2	2.4998e-06
Foxp1	1.5	5.3	1.5	0.7	0.9	2.3	16.2	2.57621e-06
Ece1	12.1	4.3	11.1	13.4	2.1	2.5	50.6	2.61312e-06
Ube2d3	38.1	57.8	54.2	48.9	26.2	34.8	144.9	2.69265e-06
Ccrn4l	5.3	10.2	3.9	1.9	0.7	3.7	31.4	2.8748e-06
Igbp1	10.2	12.5	18.8	21.5	21.8	23.4	62.1	2.98348e-06
Lims1	23	8.5	21.2	12.2	5.5	8.9	71.3	3.11539e-06
Rnf144b	2.1	0.9	11.2	7.6	0.4	10.7	45	3.23812e-06
Adamts9	4.8	0.4	2.3	0.3	0.1	0.1	16.3	3.39359e-06
Rassf3	1.8	4.5	3.3	1.1	1.5	22.4	70.1	3.61877e-06
Igf1r	5.3	6.8	4	2	0.6	1.8	21.7	3.75748e-06
Ssu72	11.1	17.5	14.9	23.3	25.7	21.5	61.4	3.82696e-06
Trip10	4.2	1.1	1.7	0.3	0.2	5.4	18.7	3.94036e-06
Cxcl1	12.5	15.4	7.3	0.3	0.2	41.7	130.2	4.0837e-06
Crk	19.2	27.1	33.8	33.2	15.7	15.2	88.4	4.14481e-06
Impdh1	1.9	18.9	11.5	6.4	2	11.4	57.9	4.40825e-06
A2ld1	4.4	2.3	2.3	1.3	2	3.9	11.6	4.48604e-06
Csda	16	15.9	20.8	21.3	25.4	10.3	57.8	4.54458e-06
Aspscr1	19	22.3	21	19.9	19.9	26.7	42.3	4.59763e-06
Ubb	124	524.1	427.1	372.8	366.1	588.2	1589.3	4.7453e-06
Slco1c1	408.3	10.8	14.4	0.3	3.5	4	1268.2	5.08617e-06
Mtus1	6.3	9.5	7.9	10.2	12.4	15.8	34.7	5.34441e-06
Gng11	2	0.5	5.8	17.7	89.2	0.8	270.3	5.35534e-06
Hint2	10.1	11.1	17.2	18.9	18	15	41.6	5.42727e-06
Casp7	3.5	1.8	7.9	2.2	0.2	4	22.2	5.44384e-06
Mprip	20.8	12.7	14.3	9.9	8.1	7.9	47.3	5.47698e-06
Pvr	2.2	1.7	5.4	2.7	1	7.8	21.9	5.84817e-06
Usp3	7.2	11.2	13.9	7.9	3	6.4	35	6.15676e-06
Fam43a	2.4	10.1	1.3	10.8	2.3	14	44.9	6.23731e-06
Zdhhc20	12	8.1	16.8	13.3	7.1	8.1	37.1	6.58682e-06
Ablim1	5.1	46.7	0.8	0.1	0.5	0.8	137.2	6.59586e-06
Elf1	4.1	2	5.1	8	2.2	7	21.7	6.63055e-06
Snrpb2	10.3	15.9	11.8	11.4	6.9	6.3	34.7	6.7439e-06
Mesdc1	1.4	2.9	3.7	1.1	1.3	8.4	22.1	6.99605e-06
Angptl4	52.4	3.5	2.2	0.5	0.7	2.3	149.4	7.49171e-06
Prex2	6.2	0.2	2.9	0.5	0.3	0.1	18	7.85981e-06
Emp1	12.6	3.8	8.5	1.5	1.5	5.4	34.3	8.12773e-06
Crip2	33.8	64.9	22.1	11.6	25.1	9	162.3	8.15456e-06
Ctnna1	42.7	4.1	10.1	25.7	31.5	14.8	116.9	8.24482e-06
Rab12	20.3	30.2	31.1	14.8	6	15.2	83.7	8.28746e-06
Nxn	4.6	9.9	7	8.8	1.1	1.4	30	8.36555e-06
Tcp11l2	6.6	15.6	9	7	7.5	7	31.4	8.4516e-06
Wwc2	5.3	2.1	7.1	6.6	4.6	3.1	17.5	8.79501e-06
Jag1	5.2	3.3	5.3	1.9	0.3	0.2	17.5	8.978e-06
Slc25a20	14.2	4.7	15.9	10.3	3.6	7.5	41.7	9.20066e-06
Rgs12	17.6	15.3	4.6	2.6	1.1	2.2	54	9.32878e-06
Anxa6	42.1	17.6	48.1	18.5	4.4	35.2	135.2	9.55453e-06
Ptgfrn	10.7	4.8	15	3.1	0.4	3.2	41.4	9.70113e-06
Slc31a2	2.2	1.4	3.8	5.8	5.7	5.6	16.4	9.81772e-06
Cav1	5.7	1.4	80.4	23.4	1.3	0.4	218.4	9.94221e-06
Dusp22	9	8.1	5.4	3.8	3.7	7.6	20.7	1.01688e-05
Dnajc8	10.5	15.9	19.8	15.7	12.1	16.5	35.7	1.11803e-05
Apool	3.3	0.9	2.6	5.3	6.2	2.9	15.4	1.1487e-05
Anxa3	0.9	0.3	3.2	0.2	0.8	41.3	109	1.1668e-05
Esyt1	1.9	2.2	2.1	1.2	0.8	20.9	53.3	1.17017e-05
Elk4	6.7	3.8	4.9	4.8	2.3	3.5	13.5	1.20522e-05
Stard13	3.6	0.7	6.8	10.2	2.5	0.1	27.6	1.20889e-05
Elf2	12.2	11.5	16.4	12.6	5.1	13.3	34.4	1.25239e-05
Hopx	22.9	10.4	4.6	0.9	3.1	1.4	58.1	1.26475e-05
Ppp1cc	20.5	30.1	28.2	21.1	9.1	19.8	66.3	1.28882e-05
Phactr4	7.1	2	4.7	5.1	5.7	2.8	15.8	1.35254e-05
Hbp1	28.4	14.9	16	16.7	6.7	12.4	58.2	1.39255e-05
Ctnnb1	72.5	151	169.4	109.8	74.8	80.2	357.2	1.40606e-05
Mrpl13	15	21.9	23	15.3	16.5	14.7	39.7	1.42603e-05
Prcp	7	1.5	4.2	5.1	2.7	38.3	92.8	1.44272e-05
Ostc	29	23.1	60.7	41.1	29.3	42.4	117	1.49546e-05
Tmem123	8.7	3	5.3	38.8	38.7	10.7	113.9	1.5714e-05
Nrip1	4.5	3.1	3.9	1.8	0.5	5.8	14.2	1.64436e-05
Fam100b	4	6.2	10.6	6.8	5.2	16.2	34	1.68006e-05
Ccdc141	20.7	0.6	0.4	0.1	0.1	0.1	51.1	1.71966e-05
Mpg	5.2	4.8	4.4	3.6	2.9	6.8	12.2	1.84706e-05
Dusp6	74.2	17.4	27.4	4	1.1	70.3	213	1.86436e-05
Tspan13	18.1	61.4	94.1	19.5	2.7	27.2	223.5	2.06292e-05
Plxnd1	1.9	32.3	3.8	1.4	1	12.2	75.6	2.1101e-05
Osbpl9	12.8	10.2	7	5.4	2	9.5	28.5	2.23107e-05
Cttnbp2nl	9.1	6.9	16	7.7	4.2	20.7	44	2.40876e-05
Dera	6.8	0.8	3.3	7.4	7.3	5.2	19	2.50882e-05
Atp11c	4.5	5.2	4.5	2.1	0.4	1	13.7	2.51125e-05
Smurf2	10.6	10.8	9.5	10.5	4.5	5.2	23.6	2.57911e-05
Rnf185	10.6	8.8	9.9	10.2	4.6	14	25.6	2.59238e-05
Mgat2	10.2	14.3	10.3	6.7	5	9	26.1	2.60752e-05
Lactb	6.8	4	6.5	5.1	3.2	3.9	12.6	2.64775e-05
Rap1b	39.2	32.4	44.7	30.6	18.9	105	204	2.67176e-05
St3gal6	3	0.7	17.9	3.4	1.1	53.1	119.9	2.68815e-05
Slc9a3r2	3.1	8.6	7.6	35.7	72	4.6	163.4	2.71194e-05
Atp5j	43.5	75.8	77.9	61.3	61.8	36.4	145	2.89242e-05
Fkbp10	27.7	1.8	2.1	0.1	0.5	0.4	61.1	2.94567e-05
Scnm1	5.6	6.6	8.1	6.2	6.8	5.4	11.4	2.9832e-05
Atp5l	8.4	19	14.4	15.9	17.8	9.9	35.7	3.11687e-05
Lrp8	12.3	26.2	5.9	1.4	0.2	0.4	58.5	3.21647e-05
Ets2	8.6	19.8	9	3.5	0.5	27.3	62.2	3.25666e-05
Uqcr10	48.9	68.6	72.1	59.7	94.1	54	146.5	3.33749e-05
Lsmd1	8.3	15.2	22.3	27.1	30.8	25.5	62.9	3.3526e-05
Pde7b	4.2	0.7	6.7	1.3	0.1	0.3	15.2	3.59648e-05
Rpsa	1.7	4.2	16.2	22.9	29.3	18	67.5	3.6078e-05
Sox13	7.5	1.5	5.1	6.4	3.2	3.1	15.5	3.63086e-05
Elk3	3.9	0.7	4.2	0.8	0.2	16.6	34.6	3.70123e-05
Urod	9.4	14.2	22.9	15	17.5	19.1	38.6	3.83477e-05
Tmsb4x	188.9	779.3	723.6	732.5	1265.1	3852.9	7598.2	3.85025e-05
Mrps16	10.5	14.5	22.7	20.8	15.8	12.2	39.1	3.90574e-05
Ndufa6	35.2	60.5	54.3	53.9	79.9	78.4	141	3.96644e-05
Snap23	11.5	3.7	10.7	13.6	7.4	7.8	26	3.98313e-05
Cmc1	3.7	6.1	6.6	4.8	5.2	3.9	10.6	3.98584e-05
Tjp1	33	3.4	17	12.3	4.9	6.6	65.8	4.02486e-05
Usp53	5.9	1.3	2.9	3.4	0.8	0.1	12.5	4.09739e-05
Ubxn2a	3.2	7.2	4.2	3	2	0.8	13.8	4.13064e-05
Atg5	7.3	5.7	10.2	8.7	5.7	11.1	18.9	4.17988e-05
Atp5h	4.7	7.7	9.7	10.6	12	8.2	20.9	4.21465e-05
Sav1	12.7	4	6.5	4.7	3	6.2	22.5	4.2318e-05
Ttc7b	7	16.9	13.2	7.1	6.6	5.7	30.8	4.31126e-05
Tomm7	14	17.3	32.6	26.8	23.7	30.8	58.6	4.53007e-05
Uqcrb	8.4	11.6	11.6	8.8	8.7	6.1	19	4.55066e-05
Ndufv1	27.3	44.8	50.6	42.2	49.1	37.7	81.6	4.66495e-05
Ccdc85a	3.7	8	2.1	0.3	0.4	0.1	16.6	4.66648e-05
Ldlrad3	17.6	7.8	11.9	23.1	13.9	0.2	49	4.72884e-05
Cdkn1c	0.5	10.2	6.5	14.1	19.8	4.1	41.6	4.73089e-05
Tbc1d1	3.9	2.7	3.9	1.8	0.5	6.8	13.2	4.85888e-05
Ndufb11	23.6	32.1	50.4	46.3	58.8	42.9	99.6	5.32771e-05
Tshz2	0.2	5.6	3.9	0.7	0.2	0.2	12.4	5.34758e-05
Tmem204	0.6	0.4	3.7	0.1	0.3	48.7	96.7	5.36993e-05
Insr	11.7	8.6	8.2	4.6	1.4	2.3	24.2	5.38113e-05
Atp5c1	52	81.5	104.6	92.8	78.3	80.7	160.1	5.54396e-05
Rsu1	17.2	13.2	52.8	17.5	11.9	27.5	91.8	5.73422e-05
Naca	6.1	5.4	5.6	4.7	1.8	3.9	11.5	5.81506e-05
Ano6	9.9	7.7	9.3	2.5	0.3	8.3	23.7	6.04726e-05
Golim4	13.7	3.3	13.7	4.6	1	1	32.2	6.22787e-05
Bmpr2	11	12	7.1	5	1.6	2.1	25.6	6.25902e-05
Ptp4a2	27.9	23.9	43.4	48.7	30.3	29.6	76.4	6.32945e-05
Klf11	18.6	9.1	12.2	12.2	3	4.4	34.5	6.79308e-05
Dnajb9	72.4	29.2	36.3	27.3	16.7	43.8	119.9	6.95981e-05
Wee1	5.7	1.5	4.1	0.5	0.1	2.3	11.6	6.9698e-05
Itprip	3.5	0.7	3	0.6	0.4	11.4	21.1	7.07651e-05
Isyna1	3.1	13.1	6.7	1.2	1.2	102.4	189.4	7.42682e-05
Becn1	23.3	21.2	24.7	21.6	18.4	24.6	32.4	7.48695e-05
Hmg20b	19.7	4.6	11	12.2	7.6	21.2	40.3	7.48783e-05
Rpa3	4	2.7	6.6	4.5	3.9	1.6	11	7.49945e-05
Hbxip	8.1	16.1	17	18.7	20.8	15.7	34.2	7.57669e-05
Sh3bgrl	32.6	47.7	28.8	11.3	13	1.3	93.5	7.59701e-05
Tns1	7.9	0.7	1.3	3.2	2.3	5.6	15	7.69708e-05
Ccdc85b	6.4	9.3	11.9	5.9	4.9	13.8	23.6	7.82013e-05
Stom	12.6	1.3	23.8	6.4	0.8	15.2	46.9	8.02511e-05
Rcl1	3.1	6.5	5.4	4.7	3.9	7.4	11.8	8.10834e-05
Pde2a	1	30	21.2	7.4	13.2	9.6	56.6	8.13339e-05
Il13ra1	4	1	3.3	0.2	0.2	10.7	19.7	8.14669e-05
Edn3	0.1	0.1	6.7	0.1	0.1	0.2	12.1	8.87044e-05
Bud31	23.1	21.9	35.9	44.4	36.2	41.5	71.7	8.92105e-05
Pard6g	4.1	7.4	5.8	5.6	0.6	0.6	15.5	9.03595e-05
Prdx4	17.9	10.8	33.8	13.4	13.5	24.3	53.8	9.28566e-05
Mrpl27	7.1	10.7	12.1	11.3	9.7	5.7	19.5	9.41508e-05
Casp8	1.3	0.2	1.5	0.1	0.1	12.4	21.9	9.58074e-05
Bad	4.9	11.8	8.9	7.3	8.3	13.6	21.6	9.67137e-05
Klf3	19.5	4.1	9.6	5.2	3.5	10.9	32.8	9.76488e-05
Sumo1	20.8	35.2	35.7	24	16	15.4	60.4	9.79683e-05
Sh3bp5	0.7	15.5	18.5	16.3	13.6	16.7	39.3	9.83421e-05
Ciapin1	6	10.7	6.1	8	6.6	7.8	14.5	0.000100718
Cald1	1.3	4.3	12.8	7.3	1.6	0.1	23.4	0.000102408
Dnpep	14.9	17.3	20.8	15.7	14	18.7	26.9	0.000103221
Psma7	28.7	72.5	73.5	90.1	86.2	65.7	155	0.000106535
Lamb2	30.1	1.4	2.5	0.1	0.5	13.5	54.1	0.000111183
Anxa4	2	3.8	1.8	0.9	1.2	17.1	28.6	0.00011338
Gbp3	6.6	0.3	0.5	0.1	0.1	1.3	11.2	0.000117952
Bsdc1	12.1	20.5	18.8	16.5	16.8	19.1	28.5	0.000121917
Cisd2	11	7.9	13.7	10.3	6.3	6.6	20.2	0.000122957
Rps26	16.3	38	48.7	55.1	54.8	80.8	129.1	0.000126716
Ppm1f	5.4	5.1	11.2	8.7	11.7	26.8	41.4	0.000130197
Hdlbp	22.1	13.1	21.2	23.1	16.8	33.6	47.6	0.00013148
Sdhd	43.3	51.7	61.7	55.6	45.7	54	77	0.000134247
Fermt2	84.2	12.7	58.9	43.7	28.6	1	151.8	0.000135783
Itpkb	9.8	1.1	12.8	5.5	0.6	22.8	39.6	0.000139728
Flna	15.4	20.6	6.9	3.9	1.2	21.5	43.8	0.000140099
Adss	15.6	26	14.5	6.9	3.5	6.4	42.6	0.000142601
Ndufa1	21.7	49.5	59.6	46.2	46.9	34.5	91.4	0.000142876
Pttg1ip	62.7	24.5	75.2	38.1	25.2	118.4	189.7	0.000144991
Stk25	21.7	36.9	34.8	27.8	21.4	17.3	55.3	0.000150656
Flrt2	1.1	4.9	5.7	0.8	0.1	0.1	11.2	0.000151766
Cyth3	6.3	10.2	4.9	1.7	1.6	5.4	16.6	0.000152763
Laptm4a	155.7	86.6	210.9	89.2	35.7	166.3	356.1	0.000155379
Fbxw2	12.6	18.4	14.1	10.8	7.4	13.3	25.9	0.000155429
Xiap	13.3	13	13.7	10.1	4.5	3.2	26.4	0.000158506
Ppie	7.4	6.9	15.8	12.1	7	12.8	23.8	0.000159046
Pitpna	15.7	53.6	33.6	29.8	28.4	43.5	80.9	0.000161629
Rell1	6	10.7	13.1	43.5	10.1	1.1	67.5	0.000164812
Bcl7c	3.9	7.2	10.4	6.5	6.7	8.1	14.7	0.000165305
Ormdl3	19.5	32.3	31.2	19.1	9.2	24.5	53.3	0.000166334
Mlycd	7.5	4.7	10	9.5	9.6	8.4	15.3	0.000168304
B9d1	7.7	6	4.7	3.5	3.3	1.1	12.5	0.000171097
Actl6a	12.4	6.9	14.3	17	7.4	10.7	25.3	0.000173661
Ccny	14.1	21.2	25.7	38.6	14	11.2	56.6	0.000178879
Ifi27l1	5.9	12.9	13.6	8.7	7	23.3	34.1	0.000184134
Yap1	15.1	1.1	1.8	0.4	0.5	0.2	23.4	0.000191529
Agrn	115.8	61.5	52.8	44.7	8.7	6.8	186.5	0.000192719
Rpl36al	24	57.4	55.1	58.9	63.1	89	129	0.000196838
Cebpd	16.9	1.8	4.7	0.5	0.4	17.9	35	0.000199295
Sri	12.4	12.7	23.4	34.6	43.8	18.1	67.3	0.00020219
Rpl27a	3.3	10.2	14.3	12.8	9.3	20.6	31.3	0.00020524
Snx3	58.6	56.7	134.9	87.3	65.8	83.4	179.9	0.000210118
Stk24	6.5	11.3	10.5	5.7	3.2	15	23.3	0.000212351
Dpy19l4	12.3	4.5	10.4	10.2	3.6	4.3	20.4	0.000216008
Gpd2	21.8	8.8	8.8	7	6.8	1.4	31.8	0.000220723
Gpx4	10.4	19.6	12.5	17.4	30	20.4	41.4	0.000227066
Uqcrc1	43.7	64.6	80.8	61.7	67	92.4	123.9	0.00022903
Ndufb2	29.6	80.8	65.4	60.3	64.6	37.1	120	0.000230769
Slc16a2	18.7	8	20.6	4.4	1.4	0.6	37.6	0.000238055
Hddc2	9.1	5.1	12.1	7.1	3.4	3.9	17.7	0.000251296
Arl5b	12.7	8.4	5.4	3.3	0.7	4.9	19.5	0.000252086
Dcun1d5	26.8	25.6	34.9	21.8	11.5	15.6	49.9	0.000253031
Ghr	7.8	0.9	2.4	0.3	0.3	0.1	11.6	0.000258468
Ppard	5.4	3.9	7.9	8.9	6.9	25.2	34.8	0.000263965
Gtpbp4	9.4	6.3	6.9	6.2	2.6	5.3	13.2	0.000270383
Taf9	19.1	30.8	33	27.5	13.2	19.8	48.6	0.000270798
Arhgef7	11.5	32.3	27.2	26.7	9.3	20	50.7	0.000272223
Arf6	17.4	19.3	15.4	14.8	10.1	55.2	74.9	0.000272569
Rock2	9.5	8.2	9.2	4.1	1.9	3	16.7	0.000278813
Gpkow	9.3	7.2	9.3	6.7	4.6	4.9	13.5	0.000278919
Ildr2	7.9	2.6	1.5	0.2	0.3	0.3	11.6	0.000279568
Pisd	24.1	12	20.6	20.1	17.9	33.2	43.7	0.000283749
Nsmce4a	15.3	11	23.7	12.5	10	10.4	30.3	0.000286318
Tpt1	14.6	20.2	26.5	26.2	43.6	104.4	143.9	0.000297864
Acaa2	32.1	3.5	5.9	0.9	3.3	18.1	48.6	0.000303255
Hdac7	14.4	13.8	4.5	3.2	1.9	1.2	25.2	0.000306087
Pik3c2a	11.8	4.6	4.9	8.7	3.3	0.7	18	0.000311446
Mrps24	8.6	11.4	17.2	15.8	19.6	13.7	26.8	0.000312231
Frmd6	4.3	6.8	6	3.2	0.3	0.6	11.8	0.000334542
Slc25a25	32.4	9.6	12.9	6.2	3	57.5	84.3	0.000336957
Rbbp7	17.4	30.3	23.8	13.6	5.9	12.9	43.7	0.00033947
Tceal8	17.3	15.8	14	13.3	7.6	3.8	27.8	0.000339587
Ubxn6	14.3	35	26	22.3	27.9	33.8	49.8	0.000349219
Cxcr7	1.5	1	27.8	5.3	0.8	0.9	38.6	0.000353461
Csnk2b	28.6	50.2	53.8	54.9	45.9	62.8	84.4	0.000357382
Pcsk7	9.3	6.5	6.7	7.1	5.2	8.1	11.4	0.000359526
Dusp3	12	6.5	15.4	22.1	41	35.5	62.9	0.000367589
Polr2i	6.9	9.2	14.2	13.8	8.6	12.2	19.8	0.000371843
Yy1	12.9	21.4	19.2	18.5	8.5	10.9	30.7	0.000373265
Lhfpl2	19.4	17.4	26.2	44.6	3.5	31.5	65.3	0.000376725
Ddb1	44.2	59.3	80.9	92.8	67.6	64.8	118.4	0.000389258
Mrps35	11	11.2	11.7	7.6	3.6	8.1	18	0.000396369
Msn	11.8	2.7	14.3	2.2	3.8	121.6	163.3	0.000418161
Cpsf3l	7.6	7.7	16.9	9.8	5.2	18.7	27	0.000422661
Yipf4	18.7	19.9	18.8	16.4	8.8	8.2	30.4	0.000429149
Ndufb5	27	43.6	53	49.3	49.1	34.1	72	0.000430118
Stra13	5.6	9.4	14.4	11.1	10.1	25.5	32.6	0.000434764
Capns1	40.8	71.8	88.3	88.1	140.2	172.8	238.5	0.000441029
Arl1	7.6	12.5	14.2	15.1	7.4	11.1	20.7	0.000445211
Dock6	3.6	3.2	3.2	22.3	3.8	1.3	29	0.000446472
Csnk1g2	15.5	29.9	21.1	18.7	27.7	41.1	52.4	0.000447451
Gatsl3	7.4	0.6	1.1	0.1	0.2	10.1	15.7	0.000459658
Eef1b2	30.1	54.5	70.3	79.6	93.8	180.9	232.9	0.000462076
Amotl1	10.8	3.1	4.4	1.4	0.5	2.9	14.3	0.000465284
Kctd17	33.6	23.8	35.3	20.8	22.9	6.6	53.2	0.000470306
Mcee	7.3	6.9	8.5	14.1	20.6	9.1	26.2	0.00047498
Nt5c	13.2	15.3	15.5	11.5	9.4	11.5	19.5	0.000480471
Mcts1	14.8	23.2	22.4	16.8	13	11.1	30.9	0.000484379
Snx9	5.2	1.5	10.9	4.8	3.4	13.6	19.7	0.000492279
Rabep2	7.1	3.2	4	3.5	2.5	7.3	10.4	0.000504835
Arpc5	23.6	46.4	46.2	58.2	52.1	62.5	86.3	0.00050931
Sh2d3c	1.5	12.7	0.8	0.6	0.5	15.7	24.7	0.000516586
Mrpl51	6.5	7	8.6	7	9.2	5.5	11.1	0.000522535
Kdm6a	10.6	6.7	7.5	6.2	2.2	1.8	15.1	0.000526666
Rpl14	14.9	32.7	43.1	42.9	45.6	105.9	132.8	0.000528129
Ppapdc1b	9.8	11	17.1	8.6	2.5	4.8	23	0.000547601
Mrpl30	16.3	21.5	27.4	22.9	24.6	18.4	33	0.000548245
Etf1	23.3	22.9	25.2	31.1	12.8	36	46.9	0.000559918
Ing1	7.6	9.6	14.1	8.5	6.2	4.4	17.5	0.00056215
Pcbp2	45.3	67.2	78.6	79	66.7	75.3	103.2	0.000568826
Trip6	10.1	3.6	2.5	1.4	0.3	4.4	13.1	0.000580247
Dnajc4	5.6	5.4	9.6	6.6	8.5	7.3	11.6	0.000607971
Tmed5	34.8	6.4	24.7	15.1	6.6	6.4	47.5	0.0006081
Lsm4	9.8	24.2	33.6	26.3	20.9	20.1	43.6	0.000613784
Fam76a	17.2	7.9	14.6	13.7	9.5	8.4	22.1	0.000614328
Memo1	21	17.8	18.4	15.6	12.5	12.8	25.3	0.000618835
Fibp	14.9	16	16.9	13.8	11	19	22.6	0.000622371
Sorbs2	0.6	9.7	8.5	1.7	0.3	0.2	15.2	0.000628675
Cltc	59.4	57.4	64.4	49.9	19.7	58.7	94.9	0.000639952
Shc1	6.8	1.9	3.2	3.5	2	14.7	18.4	0.000640551
Dab2ip	7.2	17.9	9.7	4.6	5.2	2.6	22.4	0.000643485
Pdcl	9.1	8.1	10.6	9.1	5.3	2.1	15.6	0.000676377
Tmem51	18	0.8	1.9	0.5	0.4	1.1	22.1	0.0006792
Tcf12	18.4	13.5	33.1	29.6	12.4	4.5	47.1	0.000687451
Adsl	8.8	7.6	9.1	8.4	4.6	7.2	11.9	0.000696131
Birc3	1	0.1	1.1	0.1	0.1	17.7	21.7	0.000700232
Mrpl55	6.9	7.3	7.7	10.5	10	5.6	12.9	0.000709444
Rabac1	34.2	101.2	77.7	83.6	141	133.2	197.3	0.000710201
Prss23	0.5	0.6	9.6	3.4	0.2	0.1	12.1	0.000710956
Nudt9	18.7	9.8	25.7	16	14.3	20.3	31.6	0.000711683
Cxxc1	15.1	14.4	16.8	9.7	5.4	17.2	25.1	0.00071373
Pabpc1	28.2	45.6	53.2	31.6	19.3	76.5	95.9	0.000724379
Parva	10.8	8.7	4	1.2	0.8	0.4	15.8	0.000726097
Aph1a	5.8	4	8.6	13	10.6	12.7	18.6	0.000731178
Ndufa4	75.4	167.3	176.3	143.4	116.5	64.6	244.5	0.000732497
Mtpap	15.2	8.6	10.1	7.4	2.6	3.3	19.8	0.000748633
Cdk2	13.5	1.7	14	6.6	0.6	10.2	22.6	0.000749933
Paics	25.9	21.6	33	18.6	24.3	11.9	40.8	0.000752343
Csnk1a1	54.2	93.1	78.3	83.7	49.4	28.6	127.1	0.000765559
Ctsh	1.5	0.7	10.1	0.5	1.1	175.9	212.3	0.000766647
Sparc	111.7	23.2	260.7	44	73.3	2907.7	3497.2	0.00077173
Rbms1	1.1	26.6	2.3	0.5	0.1	1.6	31.9	0.000779264
Adamts10	9.2	8.8	11.6	3.1	0.1	3.9	17.3	0.000785367
Mea1	9	33.7	37.7	29.8	37.3	26	56.1	0.000795382
Cfdp1	16	25.9	32	21.9	15	10.5	40.2	0.000806711
Psmc4	26.6	35.4	40.8	40.5	29.1	31.7	48.9	0.000813718
Suz12	13.6	10.1	10.2	4.9	1.2	2.8	19.4	0.00082072
Etfb	25.8	11.6	39.1	40.3	31.5	61.3	76.5	0.000840664
Smyd2	8.4	21	31	19.1	12.9	5.3	39.7	0.000852352
Pcf11	12.2	8.6	8.1	5.7	0.9	3	16.6	0.000858563
Ppp1r11	4.3	11.8	12.1	11.7	15.3	14.7	21.4	0.000862988
Sub1	18.1	44.4	22.4	15.4	10.1	14.9	51.2	0.000868134
Pxk	6.6	12.2	13.1	7.1	3.3	5.1	17.6	0.00088274
Mrpl54	4.8	12.7	14.2	19	21.6	22.7	32.4	0.000886785
Mrpl4	12.4	11.9	22.7	17.2	11.1	23	29.8	0.00089876
Sptlc2	4.6	3.3	6.9	15.4	12.3	9.2	20	0.00090944
Mbnl1	11.6	9.5	16.8	9.4	3	16.7	23.9	0.000923352
Ncl	18.2	27	26.3	18.6	9.9	11.8	36	0.000927999
Rps15	42.2	101.2	139.4	112	145	373.1	426.5	0.00101091
Sos2	6.7	8.6	6.1	8.1	4.7	1.3	12.3	0.00101356
Gmds	2.2	3.4	12.1	9	1.5	2.3	15.6	0.00101824
Trappc3	18.4	33.1	35.9	29.6	23.3	43.7	52.3	0.00102676
Myo10	34	1.8	13.5	4.7	0.4	0.4	40.5	0.00103595
Cox5a	53.2	109.8	77.6	77.6	64.3	61.4	121.6	0.00103982
Nebl	11.8	1.7	7.7	3.5	0.5	0.1	15.2	0.00106636
Imp3	14.7	17.9	28.3	37.5	37.3	26.3	49.4	0.00110136
Ubl5	12	23.6	19.4	22.1	28.7	27.7	36.6	0.00110899
Rab22a	11.9	10.4	13.9	17.3	13.6	18.8	21.8	0.00111847
Use1	13.9	32.5	32.8	21.9	31.1	93.4	104	0.00112355
Rassf8	4.1	2.9	4.6	11.6	12.2	2.1	16.7	0.00113402
Glrx5	12.2	31.6	41.3	46.2	34	36.3	61	0.00113856
Ralb	11.6	5.2	14.8	6.2	3.4	47.6	53.5	0.00115841
Pitpnb	14.2	19.7	20.2	17.3	11.5	10	25.4	0.00116276
Tspan12	30.8	4.2	29.4	15.4	3	0.1	45.4	0.00118881
Snrpb	37.1	56.8	79	68.3	37.3	122.5	140.6	0.00120176
Cdh11	17.4	4.7	14.6	12.7	3.4	0.2	24.8	0.00124116
Ncaph2	8.1	10.8	15.2	9.6	9.4	17.4	20.2	0.00124962
Akt1s1	13.4	22.4	28.7	27.9	26.4	26.6	37.3	0.00127245
Eef1g	13	21.7	26.1	22.5	15.9	50.5	55.4	0.00128042
Prdx1	48.9	27.1	40.3	69.2	104.2	51.3	118.2	0.00128883
Kif5b	17.3	13.8	16.3	30.8	31.6	3.4	43.3	0.00129005
Cdc42bpb	23.5	25.7	13.5	20.1	10.2	12.9	32	0.00130115
Smad4	14.3	15.4	16	11.4	4.5	18.4	24.4	0.00131602
Supt4h1	5.2	10.3	9.9	10.8	9.9	17.9	19.9	0.00132196
Sp3	17.7	18.2	14.7	8.4	2.4	2.8	26.9	0.00132985
Ict1	7.8	9.9	14.9	17.6	21	10.9	25	0.00135801
Acadl	53.5	5.3	15.1	8.8	8.5	15.2	58	0.00136543
Homer3	8.6	4.8	5.7	14.7	9	18.3	22	0.00137456
Rbm7	26.6	16.3	22.3	17.4	7.4	6.8	33.8	0.00138717
Zc3hav1	0.7	0.3	1.8	0.1	0.1	12.1	13.1	0.00138902
Cpt1a	49.5	11.7	17.5	10.7	3.9	19.5	54.5	0.00140207
Pdzd11	14.3	15.4	20.2	18.9	18.5	10.4	24.4	0.00140781
Usp12	9.3	15.2	8.1	7.2	4	12.7	18.3	0.00143343
Pfdn5	10.6	29.7	29	25.3	35.9	69.2	76.4	0.00146058
Mbtd1	10.9	8.5	9.5	7.5	2.1	2.1	15.1	0.00148052
Trappc6a	2.5	3.5	3.4	7	12	14	17.8	0.00149592
Fbxw11	26.3	25.5	28	29.5	17.2	39.2	43.2	0.00150675
Rpl28	5.4	8.2	12.9	13	17	44.4	47.7	0.00151771
Eif3k	23.5	67.6	71.9	70.6	74	141.3	157.4	0.00152474
Sike1	11.1	7.5	10.9	13	7.9	3.5	16.4	0.00153639
Skil	18.2	16	14.4	10.2	2.2	25.6	31.5	0.00157198
Phb2	31.4	46.2	58.5	49.4	26.5	64.9	78.6	0.00157674
Mrps21	16.1	18.4	33.2	34.6	42.6	35.3	52.7	0.001579
Cops7a	20	30.8	33	21.2	18.2	27	38.3	0.00158389
Ube2b	28.2	58.8	28.6	26.1	19.8	20.5	61.6	0.00159402
Ech1	28.4	17.5	27.6	38.5	59.4	52.3	71.9	0.0015971
Vat1	5.7	52.3	20.3	91.2	41	28	104.4	0.00161014
Tlk2	7.8	7.1	5.9	5.8	2.6	2.3	10.2	0.00162352
Mepce	6.2	14.8	11.2	9.7	5.5	16.9	20.5	0.00164964
Gdpd5	4.5	21.8	4.1	6.5	10.4	3.1	23.5	0.00167455
Shank3	5.3	9.8	8	2.6	3.8	4	11.5	0.00168072
Kptn	5.7	7.4	9.4	5.2	5.2	4.7	10.1	0.00169925
Kars	13.7	21.2	36.6	31	21.1	19.3	41.7	0.00170368
Exosc10	11.5	9.9	16.1	12	7.2	11.4	17.5	0.00176694
Fam45a	10.9	8.5	13.5	10.7	8.1	6.4	15	0.00178254
Fam189a2	16.4	6.9	3.7	1.9	4.8	0.5	17.7	0.00179166
Adamts1	57.3	3.2	28.1	4.5	1.1	111.3	125.8	0.00179659
Mgat4a	0.4	3.2	5.6	1.8	0.3	18.6	19.6	0.00181373
Ostf1	5.3	3.4	68.2	16.3	10	62.7	89.8	0.00183582
Cdkn1b	34.8	38.1	26.6	13.3	8	7.6	49.8	0.0018452
Dpcd	3.3	7.3	5.3	6.1	9	6.7	10.3	0.00185895
Phf10	12.8	12.2	16.6	19.5	10.7	8.7	21.7	0.00185898
Bcar3	11.5	1.6	1.4	0.3	0.3	3.5	12	0.00189304
Edn1	0.5	0.3	1.2	0.1	0.1	46.9	47.6	0.00190232
Pfdn4	6.9	19.9	13.1	11.3	9.6	6	21.6	0.00191787
Mrpl12	10	20.7	20.1	15.9	19.8	34.7	37.1	0.00193187
Cct5	37.8	67.2	105.6	95.2	62	64.6	122.8	0.00194831
Steap3	20.5	1.3	6	0.4	0.4	1.4	21.2	0.00198717
Ndufb6	33.8	65.4	58.6	60.8	52.3	25.6	82.3	0.00202277
Wls	6.2	5.8	15.9	44.9	30.1	25.3	52.3	0.00205063
Gnai3	35.1	25.2	26.9	26.3	10.9	9.4	42.8	0.00206527
Abhd6	14.6	3.3	10.1	6.1	5.8	5.4	15.9	0.00207278
Gfod2	3.5	10.8	5.7	2.4	2.5	1.1	11.5	0.0020738
Psmc3	24.7	37	60.1	55.1	55.5	61.9	79.3	0.00207434
Cdkn2aipnl	3.2	11.5	14.5	9.3	10.6	28.4	30.1	0.00208707
Gmpr	3.3	2.3	8.9	1.6	0.8	23.9	24.8	0.00209277
Rock1	9.7	5.1	7.2	5.7	2.2	1.1	11.6	0.00211006
Plin2	7.4	5.8	14.4	3.4	2.6	58.1	58.6	0.00212437
Efr3b	26.3	22	5.2	6.7	6.7	0.9	32	0.00216477
Vps25	21.4	28.5	39.8	38	34	57.6	61.3	0.00218286
Arl4d	13.7	12.5	3.5	0.6	1.1	22.4	26.4	0.00220437
Irak1	17.6	11.1	18.4	15.4	8.4	15.3	22.1	0.00225056
Trappc8	14.2	9.3	10.7	10.7	4.2	3.3	17.1	0.00226718
Elof1	9.9	19.9	18.6	11.4	11.7	18.9	24	0.00234827
Dnaja2	28.8	34	39.5	33.2	17.1	18.2	46.3	0.00238444
Gpr146	13.7	4.2	4.6	11.2	3.4	20.3	22.8	0.0024064
Git2	6	5.1	6.8	6	2.7	21	20.8	0.00242632
Aplp2	147.9	181.8	164.7	120.7	87.4	33.6	230.1	0.00246141
Stard4	28.9	8.4	7.4	6.4	4	2.1	28.6	0.00247727
Etv6	4.8	1.4	6.3	10.3	2	9.2	12.8	0.00248076
Nop10	10.7	32.9	32.6	20.5	16	23.2	40	0.00249558
Tgfbr2	1.2	1.3	4.5	0.2	0.3	60	57.8	0.00252047
Cct2	44.1	66.6	78.1	99.2	65	53.8	105.3	0.0025213
Maf1	17.2	38.6	47.8	37	29.9	47.3	58.7	0.00253325
Capn2	37.6	26.4	23.5	21.2	18.6	3.5	43.4	0.00254206
Rabgef1	7.7	7.8	6.6	4.5	2.7	20.5	20.5	0.00255869
Rpl10a	14.9	19.6	32.2	23.5	11.9	76.7	76.4	0.00255996
Cops6	22.5	43.2	55	55.5	54.5	43.3	70.3	0.0025749
Mcam	8.1	2.4	4	72.6	59.6	0.8	87.3	0.00260905
Prkd3	15.5	4.5	17	11.9	4.9	5.9	20.7	0.00263192
Uba52	31.4	72.7	100	102.2	143.2	313.4	315.9	0.00267498
Ppp1ca	44.9	90.2	147.1	161.7	145.8	264.7	284.8	0.00267991
Sec11c	36.3	17	67.3	44.9	55.3	43.6	76.8	0.00268658
Ccdc56	10	26.3	32.5	27.5	33.6	30.1	43.2	0.00268763
Fbxo6	11.4	8.4	9.2	11.2	8.5	23.2	22.8	0.00268951
Lage3	8.3	10.7	21.6	19.7	16	11.7	24.8	0.0027008
Fbln2	16.6	3.7	4.6	0.5	0.1	0.2	16.4	0.00270364
Wdr45l	18.5	22.8	36.8	35	22.4	43	48.5	0.00271887
Cope	28	39.6	55.2	61.4	58.6	87.3	93.8	0.00272554
Nedd4	108.3	84.7	82.8	73.5	32.6	1.3	138.4	0.00282473
Pon2	101.6	6.1	18.8	13.5	29.4	22.9	98.2	0.00283921
Glt25d2	23	1.4	2.8	1.1	0.2	0.2	21.7	0.00287644
Sp1	10.1	6.6	10.4	6.9	2.2	5.4	12.7	0.00289
Mzt1	9.7	25.4	13.9	8	3.3	3.4	26.2	0.00289078
Lrrc59	21.9	33.8	32.7	28.7	13.1	45.8	50.3	0.00290414
Aip	7.6	21.6	20.6	22.3	27	43.4	45.5	0.0029517
Irf2	6.3	7.1	7.3	4.1	2.1	15.1	15.3	0.00297972
Pnkp	7.4	4.8	10.2	8.7	9.7	14.7	15.4	0.00300153
Ppp2cb	28.1	61.6	54.6	53.8	37.3	21	73.1	0.00305134
Smox	55.7	9.8	80.7	73.7	56.2	113.5	128.6	0.00306874
Mmd	45.8	39.8	27	5.8	6.2	10.4	55.2	0.00307232
Tcp1	29	49.6	49.6	52.3	34.2	27.2	61.5	0.00308789
Chmp6	8.1	10.8	17.1	9.7	6.2	31.1	30.9	0.00311908
Ndufa11	5.4	12	11.1	10.8	11.3	7.5	14.5	0.00319544
Hsd17b10	20.3	13.4	30	26.2	37.3	33.2	42.8	0.00322003
Ctgf	37.1	21.1	10.4	0.2	0.4	0.6	39	0.00325256
Adrm1	6.2	7.5	6.8	10	7.3	9.9	10.9	0.003263
Plcg1	25.2	23.2	13.7	9.1	5.9	14.5	29.2	0.00326466
Arf5	39.7	61.5	69.5	62.4	53.7	76.3	83.8	0.00329114
Aldh9a1	32.7	7	15.7	17.9	24.6	18.6	35.2	0.00329401
Mfng	0.7	18.2	4.3	0.9	2	94.4	87.4	0.00333229
Mrpl2	12.5	12.9	21	23.3	14.6	21.7	26.5	0.00333505
Klhl9	23.4	14.7	16.3	11.2	3.6	4.2	26	0.00335928
Snrpd2	13.3	27	44.7	35.7	31.1	25.7	48.7	0.00336982
Pdlim5	36.7	3	24.7	9.7	2.9	5.8	38.9	0.00338779
Atpbd4	6.6	4.4	9.4	3.7	1.2	1.7	10.1	0.00339364
Wapal	12.8	6.7	8.6	7.3	2	3.1	13.8	0.00343596
Akap13	5.5	1.3	6.5	2.6	0.3	9.5	10.6	0.00343877
Dcaf13	12.2	7.3	10.6	8	4	6.4	13.4	0.00344628
Tomm40l	6.3	7.7	12.2	7.9	9.6	7.9	12.3	0.00345197
Acyp1	4.6	7	6.2	11.5	14	2.9	15.3	0.00351222
Snrnp40	11.1	11.5	15.9	15.8	9.2	11.1	17.4	0.00351254
Chchd7	8.5	11.1	3	8.7	19.1	9.6	19.4	0.00352141
Bcap31	34.3	27.9	50.4	57.7	81.1	85.7	98.7	0.00352516
Traf7	35	22.4	23.6	14.5	5.3	21.5	38.1	0.00358616
Nr2f6	7.3	7.2	12.3	7.9	7.7	28.7	26.9	0.00368327
Arl6ip4	8.6	13.8	12.3	9.9	10	15.1	16.1	0.00371779
Fam188a	8.5	8.7	12.2	14.3	9.8	3.1	16.2	0.00372132
Usp46	11.4	13.7	13.5	7.9	7.8	1.9	17.3	0.00372284
Gars	9.7	35.2	23.6	27	21.3	15.5	37.8	0.00372829
Ogdh	15.4	16.9	15.8	12.6	14.9	16.6	18.1	0.00373613
Igfbp3	0.8	3	24.9	7.2	1.1	0.5	23	0.00374368
Nfkbil1	4.5	6.5	5.2	4.2	4.4	14.4	13.5	0.00376289
Rpain	9.5	5	7.7	4.7	3.5	8	10.5	0.00381333
Psmb1	34.7	64.4	86.5	115.6	134	88.4	149.5	0.0038463
Terf2	9.1	10.7	8	4.8	2.5	7.8	12.4	0.0038533
Sesn3	24.2	8.6	20.8	16.3	6.7	1.6	28.4	0.00392051
Acsl5	1.6	3.1	14.6	4.4	0.8	19.3	20.8	0.00392129
Ccnd1	39	3.7	70.5	8.6	1	33.5	73.1	0.00394316
Mcf2l	5	32.6	12.4	4.7	3.7	1	30.3	0.00403449
Ssbp4	17.8	35	34.3	9.8	8.4	103.5	96.2	0.00413746
Aldh2	24.9	16.7	33.5	13	4.4	45.8	48.8	0.0041816
Fahd2a	7	4.2	10.7	7.7	5.5	5.4	10.7	0.00421897
Fbln1	10.2	6.4	3.8	0.4	0.2	0.1	10.6	0.00425677
Coro1c	3.3	29	21.8	25.9	16.8	33.8	40.2	0.00427488
Smad2	13.3	12.1	10.5	9.8	3.4	9.4	15.6	0.00438342
Tspo	1.5	1.3	1.7	0.4	0.4	21.4	18.6	0.00439158
Ndufs6	14.4	18.8	29.1	28.6	32	16.5	36	0.00442927
Klhl6	0.2	0.2	1.5	0.1	0.2	25.4	21.9	0.00444204
Trappc1	16.5	22	32.4	29.8	32.4	40	43	0.00448352
Snhg8	10	7.9	5.1	1.7	1.6	6.3	11.1	0.00453533
Spred2	10.8	16.3	11.9	2.3	0.7	5.1	18.1	0.0046024
Oaz1	7.3	14	15.5	13.1	10.5	19.3	20.2	0.00465877
Phlda1	10.5	6.7	48.8	26.6	16.1	17.1	46.4	0.00470786
Ttyh2	20.7	1.7	1.9	71.6	102.5	6.2	105.4	0.00473622
Ppap2a	23.5	14.6	13.2	5.4	5.6	20	26	0.00474795
Inpp5a	8.7	15.9	6.1	9.8	14.1	7	16.8	0.00479574
Rnf146	11.1	12.8	11.6	11	5.8	3.4	15.5	0.00491872
Arap3	0.7	0.4	2.5	0.1	0.3	52.8	44.5	0.00496674
Spag7	15.7	22.2	18.5	19.6	11.3	15	23.4	0.00497472
Dstn	48.8	121.4	114.5	212.3	151.3	36.7	221	0.00513076
Tspan6	27.9	28.2	84.2	55.6	13.4	0.3	84.6	0.00513308
Myadm	3.4	34.4	11.7	2.1	1	18	32.8	0.00517396
Sh3gl1	16.6	12.8	22.6	24.2	24	40	38.6	0.005178
Hif1a	30.8	26.9	36.3	28.1	7.3	14.8	41.7	0.00518037
Polr2e	13	19.4	32.2	21.5	15.8	37	38.5	0.00529606
Nfe2l2	11.9	2.1	3.2	2.2	5	55.7	47.5	0.00531532
Mrpl42	13.8	16.8	19.8	11.6	11.1	6.2	20.9	0.00536323
Scfd1	11.9	7.5	13.1	9.9	5.4	2.5	14.9	0.00536699
Tor1a	12.3	13.2	18.4	13.8	10.4	18.7	19.9	0.00540859
Itga5	9.6	0.6	0.9	0.1	0.1	35.8	30.7	0.00543962
Vps28	16.2	38.5	53.8	56.9	47.4	55.5	69.7	0.0054803
Orc5	8.2	4.6	10.9	8.9	5.7	4	11.4	0.0055174
Cnn3	133.5	34.2	83.2	27.2	18	1.3	128.8	0.00557491
Golph3	37.6	25.2	38.8	25.5	15.7	15	42.7	0.00560665
Rps3	48.6	124.9	165	179.2	241.2	615.9	548.5	0.00562816
Tnip1	3.6	5.9	4.5	5.7	5.3	23.4	20.1	0.00570973
Pias2	18	17.2	19.3	14	7.1	5.3	22.9	0.00577723
Nosip	6.9	14.9	12.9	13	14.7	18.8	19.7	0.00580178
Btbd3	8.1	11.6	11.4	13	8.5	1.4	15.6	0.00589144
Fbxo18	22	12	19.9	12.2	6	16.4	24	0.00595059
Sdhc	51.8	56.2	82.2	66.6	71.6	66.3	82.8	0.0061126
Spcs1	31.3	44.5	55.7	73.1	92.2	42.2	91.7	0.00612481
Nedd9	29	4.4	4.9	1	0.2	0.9	24	0.00621141
Dach1	0.9	24.7	2.3	0.4	0.1	0.1	20	0.00625926
Lbr	16.3	5.6	18.2	11.2	6.8	7.9	19.1	0.00632065
Nudt21	6.5	7.1	10.4	8.1	4.5	3.6	10.5	0.0064374
Vash1	32.3	11.4	21.3	32.8	38.4	12	42.4	0.00650232
Vcl	44.6	3.8	4.8	2.6	1.6	1.9	36.1	0.00653525
Ppm1m	13.1	1.3	5.7	2.6	3.8	19.3	18.5	0.00654314
Tfpt	6.6	9.4	9.5	10.4	9.7	7.4	11.1	0.00670877
Ssr4	26.2	34.1	48.5	56.5	46.3	115.6	103.1	0.00671221
Erbb2ip	27.8	12.4	13.8	21.6	13.8	6.4	27.5	0.00672043
Cox6b1	89.7	187.9	238.3	231	279.7	210.8	305.1	0.00672308
Ier2	130.1	70.8	36.3	4.2	6	606	496	0.00675183
Vamp3	31.1	13.9	49.4	91.4	103.5	42.2	108.6	0.00677532
Creld2	16.6	5.2	19.5	14.7	4.7	16.8	22.6	0.00678817
Uhrf2	15.7	18.3	17.1	10	4	10.2	20.8	0.00696945
Isy1	8.4	8.8	11.3	6.5	3.3	10.2	12.4	0.00699806
Tmed1	14.4	8.2	20.8	12.2	10.1	14.1	19.9	0.00701428
Spns2	0.3	11	10	32.6	31.6	6.6	35.7	0.00706999
Eif4enif1	10.4	10	8	7.3	4.2	3.8	11.5	0.0070983
Rfc2	11.4	16.2	24	14.8	20	19.5	24.3	0.00722952
Timm13	10.2	23.2	23.7	28.2	29.6	34.8	37.5	0.00724459
Hexim1	16.3	26.6	18.9	7.8	5.2	21.3	28.2	0.00731446
Ndufa7	35.3	53.4	70	78.6	91.6	74.2	96.9	0.00738591
Eci1	24.3	4.6	17.4	15	15.3	12.2	24.4	0.00741293
Ak3	26.6	9.8	30.1	33.1	39.3	6.4	43.8	0.00751146
Atpif1	23.5	166.5	92.7	53.9	71.8	85.9	153.6	0.00757742
Iah1	5.6	5.6	16.6	14.4	10.5	17.4	19.5	0.00758609
Commd7	3.9	8.3	8.9	6.9	5.5	15.2	13.9	0.00767754
Kremen1	13.9	1.8	6.3	2.8	1.8	3.9	11.9	0.00774779
Ltbr	12.2	1.5	18.8	6.5	1.5	48.7	41.1	0.00778631
Eef2	147.4	414.1	394	448.3	445.1	856.8	786.1	0.00785608
Rwdd1	5.6	8.1	13.7	9.7	5.9	2.2	13.3	0.00794765
Sipa1l2	7.6	5.4	16.6	21.1	2.8	34.9	32.4	0.00794851
Tm6sf1	0.5	2.8	4.2	0.5	0.5	35	27.2	0.00800573
Ccnl1	119.4	25.8	27.4	22.3	5.4	46.4	100.1	0.00805788
Smad1	11.2	35.7	10.4	6.7	2.5	8.7	29.6	0.00817257
Il6st	25.6	8.2	19.6	13.1	4.9	21.5	27.1	0.00843483
Anapc16	19.7	19.3	31.4	35.7	37.4	33.8	41.1	0.00846039
Rap2c	11.4	11.6	11.7	14.7	6	5.1	15.4	0.0086991
Ube2s	19.3	33.6	42.9	27.5	20.8	28.3	41.1	0.00879297
Zdhhc4	14.6	10.4	15.7	12.9	15.9	12.9	16.7	0.00883779
Exosc5	5.6	4.9	9.4	11	10.9	24.2	20.9	0.00885577
Vti1a	7.9	11.2	8.7	8.4	7.3	6.6	10.6	0.00892697
Creld1	13.2	22.5	21	20.1	16.2	10.4	24	0.0089382
Nt5c3l	16.8	20.9	28.3	17.3	10.6	5.5	27.8	0.00896257
Atp5d	51.4	105.1	90.1	97.4	101.7	127.3	130.8	0.00900398
Ndufs3	8	9.5	11.9	8	6.3	8	11.3	0.00904437
Polb	13.8	23.5	20.5	19.7	21.5	11.7	25	0.00905934
Ran	21.1	37.3	45.1	39.6	20	34.5	47.3	0.0091535
Brap	8.6	11.1	9.9	11.5	10.6	11.7	12.2	0.00919267
Ino80b	5.5	8.2	13.5	8.8	9.1	12.2	13.6	0.00923091
Tbpl1	6.7	14.9	9.2	8.9	4.6	10.3	14	0.00929395
St6gal1	6.4	4.4	13.7	4.8	5.8	12.4	13.6	0.009327
Slbp	9.2	11.8	11.6	4.6	1.3	6.6	13.3	0.0094314
Sf3a3	10.1	8.9	11.7	9.1	3.9	8.1	12.3	0.00944428
Nkiras2	6.1	13.1	12.3	21	19	13.2	21.5	0.00952487
Tmem50a	23.7	49.4	64.2	60.1	78	144.8	126.7	0.00967971
Sec61a1	53.2	38.3	72.1	78	39.6	71.8	83	0.00985056
Cat	47.6	14.1	33.5	43	37.1	15.9	51.1	0.00985081
Ica1	0.3	11.2	11.1	4.3	0.5	0.3	11.9	0.00988771
Psmc6	30.6	40.5	30.6	31.1	17.9	8.1	42.3	0.00997432

## Sheet: SeqOverlappingOLGPrecursors
GeneSymbol	Astrocytes	Neuron	OligodendrocytePrecursorCell	NewlyFormedOligodendrocyte	MyelinatingOligodendrocytes	Microglia	EndothelialCells	P
Slc6a13	0.1	0.5	11.2	0.1	0.2	0.6	0.6	6.04628e-10
Pdgfra	0.1	8.8	596.2	79.6	0.7	0.3	0.4	5.27726e-08
Mmp15	10.6	27.9	250	36.4	5.8	2.7	27.7	8.36299e-08
Lnx1	4.7	7	58.8	8.2	0.4	0.3	0.4	1.27007e-07
C1ql2	0.1	1.8	14.6	2	0.1	0.1	0.1	1.44425e-07
Cdo1	30.5	13.2	193.2	25.7	1.1	0.5	3.8	2.07361e-07
Pcdh15	0.2	2.4	41.7	7.6	0.5	0.1	0.1	2.42974e-07
Lingo3	0.2	2.3	19.1	3.3	0.7	0.2	0.1	2.51081e-07
Cspg4	1.3	8.7	117.4	23.1	0.3	0.2	3.5	3.44625e-07
Kcnk1	0.7	3.7	24	4.2	0.9	0.4	0.1	3.58104e-07
Chrna4	0.4	4.4	37.7	6.9	0.3	0.1	0.1	3.86604e-07
Emid2	0.6	3.4	16.9	2	0.2	0.3	2	3.88004e-07
Rasgrf1	3.9	3.5	21.7	3.6	1.1	1	0.2	4.27814e-07
Dll3	0.2	4.1	28.7	5.3	0.1	0.1	0.1	5.7521e-07
Gsx1	0.5	1.1	19.8	4.4	0.1	0.1	0.1	6.26034e-07
Nxph1	0.3	15.9	102.3	20.6	0.4	0.1	0.1	9.6248e-07
Lhfpl3	0.3	9.2	267.8	63.5	2.1	0.1	0.2	9.91389e-07
Stk32a	0.1	1.2	14.7	3.5	0.1	0.1	0.1	1.00438e-06
Sstr1	0.2	9.8	55	10.4	0.3	0.1	0.1	1.03464e-06
Cntn4	0.1	1.6	10.4	2.3	0.2	0.1	0.1	1.06913e-06
Pid1	12.7	9.7	60.2	12.6	0.4	5.6	1.9	1.0915e-06
Smoc1	2.8	6.9	51.3	11.9	0.3	0.2	0.1	1.09876e-06
Slitrk1	0.1	5.3	23.5	3.6	0.3	0.1	0.1	1.3031e-06
Pcdh20	3.1	1.8	14.5	2.6	0.1	0.1	0.1	1.31066e-06
Rlbp1	36.2	9.1	153.9	24.8	1.1	0.7	0.4	1.43824e-06
C1ql1	0.6	8.5	358.2	93	1.7	0.7	0.1	1.62317e-06
Ncald	8.9	25	190.1	51.3	8.6	2.4	2.7	1.62595e-06
Mmp17	2	6.3	21.8	4.5	1.5	1.6	4.7	1.63616e-06
Lbh	24.2	19.5	157.5	48.8	11.8	15.5	5.9	1.69688e-06
Emid1	28.4	5.5	122.2	26.1	0.6	0.4	1.2	2.43252e-06
Fam5c	4.2	5.5	58.3	16.9	0.7	0.2	0.1	2.59341e-06
Tmem179	0.2	21.5	81.3	15	2.2	2.7	0.4	2.74404e-06
Myt1	0.1	7.5	38.1	9.2	0.3	0.1	0.1	2.74494e-06
Cacng4	14.7	30.6	275.8	79.4	1.5	0.6	0.2	2.7551e-06
Sdc3	39.2	88.9	323.5	71.4	2.7	9.4	23.8	2.7757e-06
C1ql3	1	2.2	55	16.6	5.5	0.2	0.1	3.24937e-06
Rprm	1.9	16.4	57.5	11.2	2.5	1.3	0.6	3.37578e-06
Chst11	26	5	85.3	18	0.8	7.3	18.1	4.2431e-06
Olfm2	3.6	50.6	167.8	28	2.1	1.3	0.4	4.59074e-06
Tmem100	28.2	1.7	87.7	15.5	0.8	8	4.3	4.61922e-06
Ntn1	1.4	7.8	35.1	10.6	0.2	1	2.9	4.82763e-06
Mmp16	2.5	8.9	27.4	4.5	0.4	0.1	0.1	5.81727e-06
Adam12	0.9	0.7	16.8	5.9	2	0.1	0.4	6.33622e-06
Lmo1	0.5	5.7	16.3	2.6	0.5	0.3	1	6.57926e-06
Grin3a	5	6.8	23.5	4.6	0.2	0.1	0.1	6.7832e-06
Gpt2	22.7	8.9	137.7	48.7	8.8	3.8	0.7	6.9762e-06
Tmem121	10.2	11.7	40.1	9.7	4.2	1.1	0.2	7.14098e-06
Kcnip3	39.5	5.6	125.6	28.8	2.3	1.2	0.3	7.77283e-06
Sorcs3	0.1	3.5	10.5	2.1	0.3	0.1	0.1	8.42351e-06
Pstpip2	0.2	0.7	13.3	3.8	3.9	0.6	0.1	8.62474e-06
Sox3	5.5	1.1	20.2	6	0.3	0.1	0.1	9.21373e-06
Cntn6	1	2.4	13.5	4.8	0.1	0.1	0.1	9.55348e-06
Igf2	2.1	6.4	46.2	0.3	0.9	2	17.3	9.65674e-06
Mesdc2	9.2	8.5	24.9	10.2	4.5	8.8	12.2	1.03323e-05
Rcn1	12.1	7.8	49.3	16.8	1.2	1.6	13.9	1.11082e-05
B3gnt7	0.1	1.1	16.8	6.2	0.1	2.9	0.1	1.14575e-05
Xylt1	19.2	3.8	62.5	17.6	0.4	0.1	0.2	1.16643e-05
Lrrtm4	0.2	4	12.7	3.5	0.2	0.1	0.1	1.23327e-05
Cp	0.3	0.2	13.5	1.8	0.1	1.4	5.3	1.26713e-05
Dpp6	2.7	21.3	75.7	24.6	1.7	0.7	0.2	1.3493e-05
Kcnmb4	1.2	12.9	45.4	14.3	13	3.6	0.7	1.45937e-05
Slitrk3	0.1	2.2	17	6.9	1.6	0.1	0.1	1.63313e-05
Adora1	10.5	5.4	41.9	10.2	17.1	2.8	0.2	1.88418e-05
Lrrc4c	5.4	6.4	25	9.7	2	0.1	0.4	1.98287e-05
Lrrtm1	0.3	7	20.6	6.4	0.9	0.2	0.1	1.98644e-05
Il17d	6.3	6.5	23	7.7	0.8	0.4	0.1	2.08465e-05
Cenpv	7.2	12.2	26.5	7.7	2.5	5.7	1.9	2.28496e-05
Thap11	6.8	12	22.2	9.9	7.2	11.3	11.8	2.33801e-05
Grik4	0.3	5.9	19.3	7.1	1	0.3	0.1	2.40047e-05
Galnt13	0.1	2.6	14.3	6.1	1.7	0.1	0.1	2.4006e-05
Dbc1	0.2	14.2	57.7	22.9	1.7	0.7	0.3	2.40837e-05
Ppp1r14c	8.7	10.9	30.7	8	0.6	0.3	0.4	2.44977e-05
Gabra3	0.2	10	23.7	4.7	0.8	0.3	0.2	2.46713e-05
Cmtm4	15	6	37	14.4	1.5	6.3	4	2.57269e-05
Spon1	19.5	7.1	70.2	28.1	1.1	0.3	0.2	2.74196e-05
Spsb4	5.4	3.1	13.4	3.4	0.2	0.1	0.1	3.03439e-05
B3gat2	6.3	4	32.6	14.8	1.1	0.1	0.8	3.03739e-05
Pycrl	7.9	11.5	18.7	8.7	6	10.5	8.9	3.05955e-05
Tacc2	1.8	15.9	33.9	5.8	0.6	1.3	1.8	3.17369e-05
Tmem132d	0.1	1	10.6	4.9	0.3	0.1	0.1	3.19929e-05
Ruvbl2	10.8	12.8	23.6	15.4	10.1	14.9	13.5	3.22431e-05
Tmem9	36	29	77.4	32.8	7.1	18.7	25.7	3.30635e-05
Slc35f1	11.7	30.7	76.6	25.1	0.7	0.1	0.2	3.97409e-05
Nptx2	17.3	11.2	38.3	6.5	0.9	0.8	0.2	4.68207e-05
Psmg3	5.6	5.5	12.2	7.7	5.9	8.3	7.2	4.73228e-05
Kcnd2	8.9	11.3	26.9	4.4	0.2	0.1	0.1	4.81326e-05
Nmnat2	1.9	13.5	29	8.5	1.7	0.7	0.2	4.94838e-05
Snx22	2.1	2.6	45.3	23.2	1.9	1	0.1	5.24786e-05
Tmem42	3.3	5.5	11	6.9	5.6	4	5.7	5.3975e-05
Tada3	6.4	8.4	12.6	8.6	7	7.9	5.6	5.64623e-05
Rpa2	4.8	3.9	11.3	4	3	5.2	7.3	5.69699e-05
Serpine2	237.8	32.1	465.6	79.2	10.4	105.6	141	5.72897e-05
Asb13	8.4	4.4	16.5	7.3	1.8	3.2	2.5	5.73147e-05
Tomm5	10.5	9.8	18.9	14	11.3	12	13.3	6.08498e-05
Etv1	4.3	6.8	13.8	4.4	5.3	2	0.5	6.27822e-05
Creg2	0.9	6	13.6	5	0.4	0.2	0.1	6.56991e-05
Polg	21.3	7.9	40.1	10.6	3.4	17.7	12	6.68508e-05
Cspg5	300.2	53.2	554.1	78.6	11.3	6	1.5	7.56905e-05
Mdk	36.8	14.2	67.3	12.4	1.3	2.2	4.5	7.80973e-05
Zcchc24	56.2	4.6	119	37.4	42.4	7.7	3.5	8.34038e-05
Fam114a1	3.8	0.4	14.9	5.4	0.4	1.3	7.4	8.76255e-05
Rfc3	4.9	7.4	14	3.8	1.1	4.3	6.9	8.81382e-05
Nell2	1.4	32.1	57.8	11.2	3.8	1.7	0.6	8.98181e-05
Nlgn3	16.9	12.8	49.8	25	6.7	0.3	0.2	9.13641e-05
Prmt5	11.6	15.6	23.1	12.4	6.5	10.3	10.3	9.30196e-05
Poldip2	21.6	20.8	32.2	24.7	20.5	22.1	16.1	9.49416e-05
Mad2l2	9.9	17.6	26.2	17.1	14.8	15.2	12.2	9.62132e-05
Prkcb	4.5	18.4	35.8	17.3	5.2	7.2	3.8	9.78784e-05
Dhrs13	9.1	6	18.4	7	2.1	0.4	1.1	9.87836e-05
Fam70a	3	29.2	52.2	9.5	0.2	0.1	0.2	0.000100625
Calcrl	0.2	0.5	27.6	5.3	0.1	0.3	15.5	0.000106703
Gas2	2.1	5.2	10.5	4.2	3.2	0.2	0.3	0.000107481
U2af1l4	11.5	13.1	17.2	13	9.9	13.3	11.5	0.000108622
G0s2	30.2	2.1	57.2	13.5	3	20.9	2.7	0.000109657
Tubg1	7.8	10.7	19.6	13.5	11.3	7.5	11.9	0.000110049
Mpv17	10.1	9.6	26.9	19.1	11.6	7.6	11.5	0.000111016
Ptk7	8.8	3.6	15.7	5.5	0.4	0.8	2.5	0.000116189
Aldh18a1	7.2	8	17	9.2	1.5	3.4	4.5	0.000116586
Ppp1r14b	13.8	22.1	75.9	21.2	2.5	47	17.8	0.000128004
Galnt10	0.6	3.7	47.6	20.8	2	24	6.8	0.000129536
Susd5	0.1	0.3	25.4	15.1	0.2	0.1	0.1	0.00013163
Rap1gap2	4.3	7.4	13.6	4.3	3	6.1	0.1	0.0001352
Olig1	109.5	32	1360	720.2	494.5	6.2	0.7	0.000135277
Nup210	3.6	7.1	14.5	5.8	0.7	1.1	6.7	0.000140374
Gfra1	3.2	21.6	58	30.9	13.1	0.1	0.3	0.000143671
Anp32e	25.4	27.9	54.8	34.6	11.7	13.5	15.9	0.000148367
Neto2	6.2	12.9	22.5	6.3	1.2	0.1	0.6	0.000149342
Elfn1	0.2	7	11.7	2.5	0.2	0.2	0.1	0.000150594
Aldh1a1	2.9	0.5	15.6	1.3	2.2	0.7	9.9	0.000159219
Slitrk5	2.7	8.1	14	4.9	1.7	0.1	0.1	0.000163184
Col15a1	0.1	0.7	12.3	0.3	0.2	7.6	2.4	0.000164726
Ptdss1	30.1	28.2	49.3	37.6	23.3	20.2	28.7	0.000167061
Itih5	8	0.3	15.3	1.2	0.4	0.2	6.6	0.000170536
Nrxn2	24.3	68.3	115.4	42.2	17.3	2.3	0.6	0.000186071
Lix1l	14	10.1	26.8	8.6	2	3.3	14.4	0.000188731
S100a16	107.3	15	626.4	348.7	216.1	6.8	245.2	0.000192695
Maneal	4.8	17.2	28.4	9.4	6.6	0.3	0.1	0.000194488
Dennd2a	12.8	10.7	23.8	12.7	7.3	1.3	6.2	0.000195982
Dscam	0.1	9	43.8	27.6	1.8	0.1	0.1	0.000198501
Tox3	4.9	8.9	15.4	5.9	0.5	0.1	3	0.000199355
Mcm2	3.5	1.9	15	2.4	0.5	4.2	10.1	0.000220325
Fam107a	13.5	0.2	23.2	1.7	9.8	3.7	7.7	0.000221365
Tac1	1.9	7.8	11.8	2.1	0.7	0.1	0.3	0.000221554
Fam20b	9.3	15.1	21.1	12.1	5.3	8.4	10.2	0.000231622
Sox6	9.1	4.7	31.9	20.2	0.5	0.1	0.1	0.000233636
Txndc15	28.9	33.7	50.7	27.5	14.9	18.7	32	0.000237088
Tmem144	12.8	0.7	19	5.5	3.7	5.3	1.9	0.000239447
Suv39h1	7.5	6.2	10.1	4.9	3.6	3.6	4.5	0.00024168
Igsf21	9.9	38.8	62.2	22.9	3.6	2.4	0.3	0.000246364
Ptpn5	9.3	17.8	27.6	3.9	1.5	1.9	0.3	0.000248267
Tceal3	6.3	26.8	54.6	30.3	11.6	1.1	1.1	0.000248784
Pi4ka	14	15.1	21.7	12.2	7.3	10.1	7.5	0.00025366
Syt16	0.4	13.2	19.9	4.6	1.3	0.4	0.2	0.000254275
Ggh	21.3	6.1	34.6	18.7	12.6	4.8	15	0.000255413
Elavl1	10.2	11.2	18	11.9	4.7	10	10.3	0.000257834
Tacc3	7.9	2.1	11.9	2.7	1.8	1.8	5.7	0.0002582
Itgb8	20.4	3.3	36.1	16.9	5.4	0.1	0.1	0.000258884
Exoc7	11.5	11.8	16.1	9.4	7.2	11.3	11.1	0.000261382
Ccna2	6.7	1.8	12.3	1.1	0.1	0.7	6.7	0.000307146
Ankrd6	9.9	4.6	14.8	4.1	0.3	0.1	1.6	0.000322058
Lrrtm2	7.9	7.3	22.7	14.7	3.2	0.1	0.1	0.000334954
Tnpo1	12.4	15.8	27.6	12.1	2.1	3.9	14.6	0.000342997
Nxt2	14.2	10.2	21.8	13.5	6.6	3.8	6.6	0.000349765
Slc4a10	0.2	9.1	12.8	2.3	0.3	0.2	0.1	0.000354124
Xylt2	8.9	5.9	13.5	6.1	3.2	6.9	9.4	0.000365426
Farp1	15.7	14.8	27.1	7.7	0.8	1.4	8.2	0.000368121
Galntl1	19.2	9.6	41.5	21.4	20.5	0.6	0.2	0.000368267
Nme3	12.2	14.8	31.3	20.3	22.3	23.1	16.3	0.000371293
Slc37a3	7.3	10.8	16.3	9.8	7.2	2.2	5.9	0.000373927
Kbtbd4	5.1	7.4	10.5	5.9	2.1	2.9	4.9	0.00038226
Cstf2t	8.7	8.1	13	7.2	4.5	3.1	3.8	0.000383872
Xrcc6	7.5	3.7	11.7	7.5	6.8	2.9	3.6	0.000389784
Sbf2	12.3	10.4	22.2	12.7	4.4	6.2	15	0.000397839
Phpt1	38.7	43.1	69.2	55.4	48.3	47.2	57.3	0.000401919
Sephs1	8.3	9	14.9	10.2	5.7	3.9	9.4	0.000403477
Lmo4	24	32.8	46.7	20.8	5.8	11.2	18.2	0.000410188
Iglon5	7	18.7	27.4	10.4	2.3	0.9	0.1	0.000413944
Phb	5.3	8.5	13.7	9	6.4	8.5	10.7	0.000415218
Afap1l2	20.9	1.4	35.4	18.5	1	0.3	8.7	0.000420234
Pcsk2	0.1	19.9	26.9	5.3	2.1	0.9	0.2	0.000436242
Ppt1	45	20.9	93.8	64.4	33.9	63.6	37.2	0.000440909
Slc25a15	3.3	2.7	11.9	8.8	3.9	1.6	6	0.000443753
Lrrc4b	33.8	47.2	78.5	35.9	22.3	1.9	0.3	0.000447144
Def8	9	12.9	17.7	10.9	7.9	4	6.1	0.000449064
Tox	6.8	5.3	10.8	3.2	0.4	0.1	0.9	0.000450933
Timm50	12.3	18.8	35.1	21.6	12.3	26	22.7	0.000455524
Chid1	5.9	6.4	10.5	8.6	4.8	7.2	4.7	0.000468159
Hdgf	24.4	41.4	56.9	40.8	37.3	33.3	43.6	0.000468267
Necab2	0.8	13.9	24.2	13.8	2	1	0.3	0.000468756
Aph1b	7.8	7.8	15.8	9	3	0.7	0.4	0.000468971
Sox5	8.4	2.7	11.8	3.8	0.2	0.1	0.2	0.000471746
Sulf2	1.3	15.3	262.5	197.6	50.9	7.6	0.4	0.000483391
Fkbp2	26.4	33.8	53.7	25.2	28.1	44.8	20.6	0.000495424
Arhgap31	7	1	28.8	12.3	1	2.7	20.2	0.000499649
Uchl3	3.3	7.4	10.7	6.8	3.7	1.6	4.5	0.000506004
Tmem35	2.6	25.9	35.1	10.6	0.8	0.7	0.4	0.000506808
Lynx1	3.7	7.1	10.9	2.8	7.8	6	3.9	0.000509549
Grik1	0.5	9.5	12.7	2.6	3.2	0.1	0.1	0.000515236
Slc35b4	10.3	6.2	12.9	7.7	4.8	7.7	4.5	0.000517383
B4galt2	12.5	26	33.7	14.5	12.5	5.2	5.8	0.00052068
Vezf1	19.1	15.3	29.9	18.1	5.8	3.7	10.2	0.000535087
Gpc5	39	2.7	50.5	9.7	1.8	0.5	0.1	0.000550004
Mettl9	34.1	34.4	59.9	38.5	15.7	10.3	33.7	0.000552701
Spred3	11.2	5.4	14.9	4.2	1.3	1.2	0.7	0.000567773
Eno1	2.4	6.8	20	2.6	0.3	14.5	8.4	0.000573491
Scn3a	0.1	8.7	11.3	2.4	0.1	0.1	0.1	0.00057362
Agpat5	32.6	11.2	40.6	17.7	9.9	7.7	7.7	0.000577181
Cby1	13.1	16.5	25.2	16.1	11.9	6.2	17.9	0.000580227
Dgcr2	27.1	34	44.5	33.1	17.7	23.5	18.9	0.000587294
Mrps17	13.6	13.1	18.4	16	12.3	9.7	12.7	0.000596649
Pik3r1	12.9	14.2	28	16.2	5.3	19.4	4.9	0.0006017
Cdh13	12.6	19.3	50.8	37.7	4.1	0.3	2.3	0.000607824
Pcsk1n	5.8	85.4	126.4	54	57.3	24.6	0.7	0.000625022
Traf6	4.7	2.9	11.4	8.2	3	6.2	7.5	0.000641489
Fam19a2	0.1	11.5	14.4	2.8	0.2	0.1	0.1	0.000680561
Pou3f1	0.3	1.8	15.6	8.8	10.2	0.8	0.3	0.000685434
Acap3	11.5	26.6	79.3	64.8	17.4	6.7	8.2	0.00072176
Dnajc9	8	14.8	18.1	8.9	6.6	3.7	9.5	0.000723043
Chga	0.3	33.4	41	8.5	1.7	1	0.3	0.000750735
Slc9a7	6.4	6.7	10.6	3.3	0.2	1	0.4	0.000752055
Spcs2	22.3	16	42.7	26.8	18	34	30.5	0.000762969
Pcsk6	4.8	1.7	21.5	13.6	13.5	0.1	1.6	0.000775119
Cyc1	67.5	76.9	89.2	72.4	58.8	75.3	76.7	0.00077837
Fam19a5	12.2	10.3	31.8	23.1	14.3	1.5	0.3	0.000794572
Smarcb1	24.8	35.6	48.8	40.6	23.7	19	27.1	0.000813954
Mtss1l	131.4	61.9	167.8	45.1	7	2.6	5.5	0.000826939
Grid1	18.4	7.1	30.1	19.1	1.3	0.2	0.1	0.000834671
Dolk	11.1	6.1	12.5	7	4.5	5.9	5.2	0.000840894
Tfdp1	6.1	6.8	14.4	11.8	6.3	2.3	7.6	0.000868148
Tmem101	14.1	8.4	24.8	19.9	16.1	10.3	7.1	0.000888749
Golt1b	8.7	10	14.1	9.5	5	7.4	11.3	0.000898448
Tmem132b	9.3	5.5	36	30.2	4	0.1	0.1	0.000914516
Snapc2	9	15	19.4	6.9	5.7	7.1	14.2	0.000928193
Rap1gap	20.9	27.2	109.9	90.5	35.6	2.6	0.3	0.000934282
Efs	11.2	8.2	38	31.5	2.8	0.1	0.1	0.000943641
Slc8a2	11.1	18.5	24.2	9.1	2.6	2	0.3	0.000952214
Shd	9.3	14.4	19.7	9.4	3.4	0.9	0.9	0.000967346
Sgsm2	7.4	8.2	11	4.1	4.1	4.2	1.3	0.000969374
Bmp7	22.1	18.5	31.8	5.7	0.3	0.2	0.3	0.00099187
Cttnbp2	13.6	6.7	16.7	4.7	0.7	0.2	3	0.00100542
Astn2	7.2	24.8	35.7	21.7	4.1	0.3	0.1	0.001024
Men1	13.5	13.4	17.4	8.7	5.7	9.5	10.9	0.00104235
Oprl1	0.2	19.9	22.9	4.6	0.4	0.3	0.1	0.00106534
Arnt2	23.1	25.3	37.2	15.2	9.6	2.9	0.3	0.00106804
Fam69b	5.8	24.1	27.5	8	1.3	2.2	5.2	0.0010932
Sorcs1	0.9	1.8	11.2	9.5	3.8	0.1	0.1	0.00109558
Eif2d	9.3	9.6	14.9	10.7	8.4	6.7	13.3	0.00111204
Stard7	26.9	35.2	46.1	32.4	16.1	13.4	13.1	0.00111358
Neto1	0.1	14.3	16.4	4.1	0.4	0.1	0.1	0.0011502
Lsm7	3.8	7.6	11.1	8.6	7	4.5	7.9	0.00117571
Pou6f1	14	16.7	22.1	7.9	2.9	8.3	2.3	0.0011796
Ssr1	17	12.8	24.7	20.4	8.7	11.3	17.3	0.00119055
Gabrb2	2.2	9.6	10.8	1.7	0.2	0.1	0.2	0.00120373
Mrpl32	10	13.7	18.1	13.6	10.1	7.2	14.5	0.00122018
Mtx1	11.5	12	18.2	14	12.3	17.3	12.5	0.00122707
Lrrn2	11.2	24.4	29.2	8.6	1.7	0.6	0.1	0.00123298
Cask	12.3	12.1	28.5	24	3.3	2.3	6.4	0.00123514
Dut	3.2	8.4	10.1	4.3	2.3	1.2	5.7	0.00125572
Ehd3	1.7	7	33.7	29.9	9.2	0.5	1.3	0.00127046
Rtn2	4.9	39.2	44.9	17	13.5	6.5	1.9	0.00127307
Mapkap1	11.7	11.6	19.3	14	8	9.3	17	0.0012862
Lingo1	1.8	18.2	20.5	6.9	2.5	2.2	0.3	0.00129366
Src	25	30.5	41.1	11.2	3	23.3	17	0.00130517
Jtb	26.7	20.4	33.9	30.3	26.5	19.9	20.6	0.00131555
Eif4ebp2	9.5	13.4	21.6	10.5	2.8	17.1	11.8	0.00132158
Spred1	42.9	11.2	51.2	29.4	8.6	13.9	6.2	0.0013297
Nap1l5	81.4	73.4	115.7	40.5	15.8	0.6	1.4	0.00133933
Lrpap1	30.4	31.9	43.3	24.6	16	35.3	29.6	0.00134741
Crkl	14.8	18	23.4	17.2	6.3	9	13.1	0.00138179
Akirin1	19.1	22.2	37	33.5	13.3	23.6	21.6	0.00138639
Ubac2	19.5	11.9	31.6	22.4	16.8	22.6	26.8	0.00138925
Fndc4	28.7	29.3	47	28.6	6.1	3.7	2.1	0.00139244
Lrp1	79.5	29.9	141.1	49.3	2.5	109	1.3	0.00140271
Tmco3	12.7	6.7	30.6	27.5	12	5	4.3	0.00142202
Strn4	21.3	43.4	56.8	48.5	24.3	27.8	23.7	0.00148332
Mrpl49	5.7	9.3	12.3	7.1	4.3	6.8	10.5	0.00149561
Prkci	8.5	11.4	14.4	8	2.5	3.5	8.2	0.00149786
Chn1	12.1	12.3	17.4	6.9	10	3.7	1.9	0.00152336
Abcf3	10.9	11.3	14.2	11.1	8.6	13.1	9.3	0.00152443
Ece2	5.8	15.2	17.8	6	1.2	7	10	0.00153621
Bzw2	17.7	33.9	40.1	28.4	10.9	13.2	20.4	0.00155303
Manbal	16.3	24	30	24	22.4	26.3	22.8	0.00156122
Igfbp3	0.8	3	24.9	7.2	1.1	0.5	23	0.00156473
Repin1	11.6	5.4	14.1	8.8	2.2	6.8	2.5	0.00160837
Tmem64	7.9	4.6	18.3	6.4	0.9	11.1	15	0.00163291
Dlgap1	24.2	11.6	28.8	12.8	2.2	1.2	0.2	0.00163436
Sh3bp4	2.4	7.2	90.3	73.8	5.1	0.8	50.8	0.00163461
Mpdu1	31.3	34.3	59.5	40.9	23.1	53.7	40.1	0.00164127
Mpped2	4.7	9.9	11.7	5.9	1.2	0.2	3.4	0.00168184
Fam32a	12.9	22.3	27.4	22	15.7	21.3	20.6	0.00172931
Rhobtb2	9.8	6.5	11	3.7	2.2	2.5	2.2	0.00174889
Ckb	336.1	120.8	428.4	198.2	206.5	261.8	10.1	0.00175451
Sema6b	1.6	15.8	17.9	9.4	3.3	2.8	6.8	0.0017762
Myo5a	4.3	17	20.3	11.6	1.4	1.6	0.2	0.00178462
Mrps7	9	12.7	49.1	46	25.1	16.3	16.9	0.00180945
Elfn2	0.6	18.7	36.1	30.9	6.9	0.6	0.2	0.00182129
Tsen34	15.1	25.8	32.4	19.3	14.2	8.5	25.6	0.00183289
Sdc2	28.2	9	30.1	8.5	1.8	0.3	7.1	0.00183461
Nsfl1c	11.4	14.6	15.3	11.1	8.5	10.2	10.9	0.00183781
Zdhhc16	12.8	12.6	18.2	16.8	10.2	11.1	15.1	0.00194503
Fxyd6	17.2	153	161.8	58.6	5.7	2.7	17.1	0.00194598
Hp1bp3	34.4	51.8	55.3	41.4	28.2	26.4	31.7	0.00194715
Tub	1	25.4	34.3	24.1	2.1	0.7	0.2	0.00194956
Evi5l	10.4	26	65.2	52.6	41.3	4.2	4.5	0.00195842
Mrpl9	13.8	15.5	23.2	21.3	13.9	10.8	18.2	0.00197802
Cops8	18.6	26.8	32.9	30.1	18.2	21.8	24.1	0.0019785
Coq9	19.2	12.9	28.2	23.7	23.4	12.8	13.8	0.0020193
Timm10	8.6	10.3	13.1	5.9	6.1	11.2	4.9	0.00206134
Nkain4	49.6	5.6	51.2	17.7	4.3	2.3	5.7	0.00207499
Zmat5	4.4	7.1	13.9	10.2	10.2	11.6	7.1	0.00208087
H2afy	36.9	40.1	56.9	30.3	11.8	46.1	32.6	0.0020957
H2afy2	2.9	20.4	21.6	9.1	1.9	0.3	1.7	0.00211629
Hira	8.9	10.4	11.8	9.4	6	5.8	7.6	0.00214332
Ercc1	6.3	10.3	13.1	6.9	3.2	4.1	10.6	0.0021498
Tm2d2	23.5	33.1	56.3	50.1	44.9	37.3	36.7	0.00215693
Gpld1	30	6	31.9	15.3	3.5	1.8	2.7	0.00224607
Ndufs3	8	9.5	11.9	8	6.3	8	11.3	0.00227923
Ptprn	0.3	91.3	92.2	26.5	3.5	3.5	0.3	0.00230501
Lrp3	14.3	29.4	35.3	21.2	3.7	1.1	0.4	0.00235796
Sgpp1	12.6	9.6	26	24.1	14	4.5	4.5	0.00236518
Snrpa1	11.7	13.9	19.4	14.8	5.6	9.2	15.7	0.00236985
Bhlhb9	15	22	26.7	12.1	1	1.8	12.9	0.00239558
Phlda1	10.5	6.7	48.8	26.6	16.1	17.1	46.4	0.00239937
Tm9sf4	26.7	21.3	31.3	19.1	7.1	18.9	11.4	0.00239992
Satb1	10.6	6.7	12.6	7.2	2.6	0.9	0.9	0.00240188
Carkd	18.3	19.6	35.5	35.3	24.6	20.6	20.8	0.00246463
Hap1	2.4	35.3	35.2	10.5	1	0.8	0.5	0.00246901
Prcc	11.4	22	24.3	16.8	9.9	14.9	18.3	0.00247323
Fam110b	7.9	12.2	13.8	4.1	0.4	0.4	0.7	0.00247975
Thop1	6.5	11.9	14.5	12.7	9.9	6.6	7.3	0.00249841
Hspa13	20.2	16.5	25	13.6	5	3.5	14.8	0.0026309
Fgfr1op2	12.9	10.1	15.4	11.6	7.6	7.3	13.2	0.00263136
Bai1	43.9	40.1	61.4	38.5	13	3.4	0.3	0.00263163
Gpr125	13	5.6	14.4	7.1	2.4	3.1	9.3	0.00265282
Jmjd8	19	17.1	29	29.1	16.1	17.9	20.3	0.00266041
Itga9	0.1	0.5	12.9	4	0.2	13.1	0.9	0.00268022
Coq7	11.6	21.9	23.7	17.8	12.5	7.4	12.1	0.00271477
Hibadh	22.9	13.2	35.5	30.9	28.7	14.3	18.1	0.0027182
Dexi	15	7.7	16.1	7.6	4.1	11.3	6.2	0.00271923
Grtp1	18	2.8	19.2	10.4	0.7	0.2	0.5	0.00280672
Tubgcp2	8.5	12.3	14	7.8	3.8	7.8	10.7	0.00280818
Rgs9	12	4.4	11.9	2.5	0.4	0.3	1.2	0.00282176
Fgf12	5.3	18.2	17.9	5	1.6	0.5	0.6	0.00282983
Mrpl28	14.5	21.6	27.2	21.1	19.7	19.3	25.7	0.0028582
Antxr1	13	2.4	12.5	2.7	0.9	0.1	2.7	0.00289241
Tmed1	14.4	8.2	20.8	12.2	10.1	14.1	19.9	0.00290281
Rhbdd2	8.3	8.9	13.3	11.7	7.7	4.9	2.7	0.00292768
Mcmbp	9.9	7.5	11.2	6.8	3.7	6.1	8.8	0.00294271
Tram1l1	5.1	13.3	14.9	8.7	5	0.1	0.2	0.00295486
Fam5b	4.5	17.5	17	4.6	0.8	0.8	0.2	0.00295512
Rsl24d1	9.6	12.7	13.2	10.1	6.5	8.2	8.7	0.00295864
Srr	12.1	7.6	18.7	16.7	11.4	2.7	6.7	0.00295923
N6amt2	5.7	9.9	13.4	12.8	8.2	8.7	6.4	0.00297856
Hes6	11.2	15	17.4	10.2	4.6	12.4	12	0.00298554
Nt5dc2	6.5	5.5	20.5	5.5	0.9	19	13	0.00299769
Psmg1	7	7.6	12	10.7	6.9	6.4	10.9	0.00301799
Irf2bp1	8.8	25.2	25.5	15.8	9.1	14.4	10.9	0.00302161
Smarca4	12.9	22.7	24.8	20.8	11.8	12.3	16.2	0.00303103
Maged1	66.1	207.2	215.9	138.9	37.3	52.9	58.5	0.0030725
Zfyve20	6.6	6.3	10.3	9.9	4.6	2.8	4.8	0.00310528
Cdk2ap1	50.1	33.3	99.4	90.1	55.6	81	52	0.00314543
Vps16	14.9	11.8	15.4	11.4	7.8	9.8	10.6	0.003153
Stk16	12.9	11	14.7	12.6	11.5	7.7	8.3	0.00315394
Ndufa9	28.3	42.2	63.5	55.1	36.9	40.9	57	0.00321382
Mlst8	11.4	6.2	12.2	10	6.2	5	6.7	0.00322346
Rab15	0.5	11.2	12.7	3.8	7.1	7.5	1.6	0.00323048
Pcdh11x	2	10.5	10.2	3.9	0.8	0.1	0.1	0.00325981
Alg3	14.7	4.1	15.1	8.2	4.4	9.6	6	0.00330775
Gpr37l1	374	14.2	396.2	237	53.8	12.5	1.1	0.00334683
Ctxn1	15.1	119.1	112	23.3	35.4	21	6.1	0.00336957
Ddah1	72.8	18.4	70.7	10.4	2.9	1.5	28.3	0.00338126
Mpnd	14.8	30.7	31	19.3	20.3	16.8	23.1	0.00340461
Rbmx	41.4	35.3	50.2	24.2	2.9	3.5	21.4	0.0034149
Tmem126a	9.7	14	17.2	13.2	9.8	7.2	15.4	0.00343658
Taf6	8.6	9.4	12.5	5.9	2.6	10.1	8.3	0.00347213
B3gat1	21	46.8	66.9	44.5	47.5	2.3	0.2	0.00357598
Prmt6	9.5	5.2	10.1	8.3	5.1	4.3	6.4	0.00360933
Large	11	13.4	27.1	28.4	9.3	11.9	6.9	0.00363027
Ube2s	19.3	33.6	42.9	27.5	20.8	28.3	41.1	0.00363227
Sez6	2.9	34.1	30.9	5	1	0.9	0.2	0.00363394
Ogdhl	13.6	4.3	12.9	3.9	3	1.1	0.2	0.00364567
Tmem127	12.3	27	28.4	21.5	15.1	19.9	12.3	0.00364962
Chchd6	3.9	22.6	21.3	7.8	7.1	5.5	9.1	0.00369889
Ramp1	17.9	59.7	58.6	16.1	2.3	26.3	0.4	0.00375898
Kif3a	17	28.5	30.6	17.1	5.2	1.2	4.3	0.00381233
Mast2	10	18.1	17.6	6.4	4.4	8.6	5.1	0.00386851
Shisa9	15.1	7	15.3	6.5	0.4	0.1	0.1	0.00388974
Myef2	15.7	24.3	26.5	15.3	4.9	1.5	11	0.00389969
Fbxo44	23	13.4	23.5	6.8	9.8	4	0.5	0.00390325
Tusc2	5	15.1	15.8	8.6	8.3	8.8	12.2	0.00391445
Exoc3	9.1	10.2	14.5	13.6	11.8	7.5	6.2	0.00395395
Nat8l	11.3	10.4	13.6	5.5	2.9	6.7	0.2	0.00400133
Gabrb3	1	24.3	21.6	3.9	0.6	0.3	0.3	0.00403151
Xpo5	11.1	9.5	15	14.6	5.8	6.6	5.8	0.00409898
Letm1	11.3	13.1	15.8	15.6	12	10.4	9.2	0.00411268
Etv5	31.6	5.5	34.8	4.2	1.1	25.8	1.6	0.00416147
Khdrbs2	0.3	11.1	10.7	5.5	0.5	0.1	0.1	0.00421189
Tomm40l	6.3	7.7	12.2	7.9	9.6	7.9	12.3	0.00421773
Fahd2a	7	4.2	10.7	7.7	5.5	5.4	10.7	0.00421897
Ednrb	333	17.2	292.7	46.5	2.2	4.7	1.9	0.00422351
Magi2	6.3	12.3	12.2	4.7	2.2	0.3	0.1	0.00428681
Abi2	13.5	25.6	28.1	20.8	10.2	2.3	6.8	0.00430893
Prrx1	17.8	0.9	15.6	2.6	0.1	0.1	0.6	0.00431184
Os9	29	27.6	60.7	53.2	21.9	54.6	20.4	0.00437188
St8sia3	0.1	10.1	11.2	8.2	3	0.1	0.1	0.00444679
Bcl6	12.4	5.4	12.4	1.9	0.5	7	1.4	0.00444764
Tmem209	11.9	4.3	11.7	7.9	3.8	3	5.5	0.00447045
Mlx	7.2	9.3	11.5	7.9	6	10.9	9.6	0.00448706
Adam23	1.4	12.1	16.1	14.7	2.7	0.2	0.1	0.00456851
Pccb	18.5	19.5	30.2	28.1	21.7	24.9	11.9	0.00457638
Hnrnpk	42.2	55.1	67.5	54.9	20.3	33.2	54.5	0.00460565
Parp2	9.4	5.6	10.1	3.9	0.9	3.9	7.2	0.00466168
Aldh5a1	22.5	9.4	21.3	8.3	5.8	0.7	1.2	0.00468303
Trim62	12.5	11.7	14.7	6.9	1.7	1.1	1.4	0.00470454
Ddost	45.5	41.6	102.9	79.2	35	95.9	74.2	0.0047126
Vps26b	8.9	19.5	19.5	15.2	8.5	7.6	10.3	0.00471387
Snx27	15	20.5	22.4	16	10.3	5	5.4	0.00472153
Hddc3	8.2	13.7	23	20.6	19.2	16.7	15.5	0.0047872
Ercc2	12.1	9.2	14.4	9.8	3.8	11.2	3.7	0.00480705
Dolpp1	12	10.8	15.6	14.1	8.1	11.1	4.6	0.00497634
Cpt1c	15.8	26.4	30.8	23.9	10.5	2.5	1	0.00507286
Tmub2	23.7	18.5	24.8	19.3	17.2	23.7	18.1	0.00511642
Rwdd1	5.6	8.1	13.7	9.7	5.9	2.2	13.3	0.00519569
Atg9a	18	24.8	33	30.3	24.6	8.7	14.8	0.00521452
Cdk4	30.7	36.6	108.3	103.8	32.6	58.5	87	0.0053388
Pvrl3	18.5	4.9	18.7	13	5.9	0.2	6.6	0.0053856
Npas1	0.3	18.7	16.7	7.6	0.8	0.6	0.2	0.00539295
Ints4	12.4	4.2	13.5	11.7	8.5	6.3	6.3	0.00539727
Tspan6	27.9	28.2	84.2	55.6	13.4	0.3	84.6	0.00541959
Tdrkh	7.7	6.8	10.8	9.6	3.7	1.6	0.5	0.00544748
Btbd2	9.7	16.4	16.9	6.9	5.5	13.8	9	0.00544837
Fam173a	29	21.9	39.2	30.1	26	39.1	17.5	0.00554496
Mro	17.5	1.6	15.4	6.6	0.8	0.1	0.1	0.00559702
Wbscr22	9.4	7.3	14.8	12	7.8	14.1	12.2	0.00564312
Lzic	10.9	7.7	11.4	9.7	4.5	5.5	5.7	0.00566842
Kbtbd11	14.2	3.8	15.1	5.3	4.8	0.9	12.2	0.00572559
Cacng8	7.9	12.4	12	2.6	0.6	0.9	0.1	0.00574567
Ccnd1	39	3.7	70.5	8.6	1	33.5	73.1	0.00583982
Setdb1	11.5	8.3	11.7	7	2.1	6.3	4.9	0.00584289
Ppa1	13.7	25.3	25.7	14.7	7.5	5.8	18.9	0.00595165
Rab31	59.7	11.2	134.3	113.6	105.4	89.4	26	0.00596959
Ctdsp2	28.9	21	37	38.1	17.1	18.7	24.7	0.00603597
Galnt2	9.2	28.1	27.1	16.3	6.9	18	8.5	0.00603629
Pfdn2	19.6	38.8	40.4	35.6	27.3	26	19.3	0.00606564
Ogfr	17.6	26.3	33	23	12.2	31.6	23.7	0.00608168
Alcam	53	14.9	45.2	10.6	1	0.3	1.8	0.00609896
Agap2	1.9	59.8	52.8	12.6	16	22.3	0.7	0.00612434
Tmed7	53.3	33.8	68.6	67.6	33	20.4	45.9	0.00613546
Mgat5b	0.2	29.1	25.1	10.9	1	0.9	0.1	0.00617992
Asphd2	14.6	19.8	22.1	12.6	13.1	3.2	0.3	0.00618
Ctnnd2	41.2	22.6	38	8.7	2.7	1.3	0.3	0.00622689
Reep2	20.3	33.7	31.8	10.6	2.9	3.4	1.7	0.00628776
Mospd3	5.4	11.2	10.8	8.4	6.2	7.5	7.3	0.0063602
Gatc	6.7	13	12	7.5	3.7	5.1	3.9	0.00636591
Enc1	3.1	35.3	37.4	8.7	2.7	13	30.7	0.00636741
Ptprt	12.5	5.4	12.4	8.1	0.3	0.1	0.1	0.00647045
Spry4	22.4	3.5	18.8	3.2	0.2	0.6	6.2	0.00654666
Maml2	12.6	3	10.9	4.7	0.2	2.7	2.6	0.00665682
Sae1	15.9	35.1	34.9	19.1	9.4	15	28.2	0.00675008
Ppil1	8.2	11.9	14.3	10.9	6.2	3.5	12.6	0.00686064
Nt5c3l	16.8	20.9	28.3	17.3	10.6	5.5	27.8	0.00689444
Bai2	68.5	23	62.2	34.7	17	5.6	0.3	0.00692784
Kifap3	11.6	40.6	37.5	24.9	9.2	2.4	6.8	0.00698252
Trmt2a	8	6.5	15.1	10.4	6.8	16.6	6.4	0.00700593
Ergic1	22.6	37.1	42.6	17.4	5.7	39.3	14	0.00709966
Slc23a2	21.2	19.7	26.2	17.6	5	21.4	17	0.00718092
Anks1b	0.6	17	68.7	68.6	53.4	0.6	0.2	0.00719506
Agpat6	14.9	13.8	27.6	26.9	22.1	22.9	13	0.0072014
Scp2	21.3	15.3	32.5	34.1	22.4	10.7	20.1	0.00720156
Eif4e	13.7	17.3	18.5	11.8	6.6	9.6	16	0.00726573
Lrfn1	2.8	12.5	11.3	7	1	3.7	0.9	0.00727168
Ptpre	0.1	7.3	15.5	18	2.3	4.9	1.2	0.00727261
Jph3	0.1	19.1	17.5	10.9	5	4.6	0.2	0.00734251
Ecsit	10.6	10.3	13	12	9.2	5.1	5.6	0.0074088
Paip1	12.1	13.2	17.8	14.5	8.9	4.6	16.1	0.00741597
Asap1	9.4	13.5	14	4.4	1.7	6.5	10.3	0.00742304
Katnb1	5.2	10.8	10.1	7.4	4.6	3.3	5.8	0.00744952
Mthfd1	20.1	4.5	18.1	12.4	5.4	5.8	5.3	0.0075202
Ccdc107	10.4	12.8	22.2	9	3.5	23.3	15.1	0.00753825
Pnmal1	1.9	15.4	12.4	3.1	2.3	0.6	0.2	0.00754607
Atp6v0e2	37.6	116.6	133.5	116.3	87.4	20.5	26.6	0.00759795
Nudt21	6.5	7.1	10.4	8.1	4.5	3.6	10.5	0.00760484
Sdhc	51.8	56.2	82.2	66.6	71.6	66.3	82.8	0.00766107
Rnf144a	15	5.2	27.3	30.5	12.1	0.3	8.2	0.00773355
Kcnk2	21.1	14.1	19.6	3.5	0.8	0.8	0.3	0.00783655
Sox21	26.6	3.2	22.4	11.3	0.9	0.2	0.2	0.00783985
Bscl2	10.3	26.4	42.2	22.5	11.7	47	15.6	0.00788189
Dlg3	9.2	16.7	14.8	5	2.5	2.8	1	0.00792512
Rasl10b	14.8	15.8	19.3	5.9	11	14.4	0.3	0.00796406
Gpm6a	368.8	381.7	409.4	91.5	23.8	4.9	5.2	0.00797542
Rap2b	15.5	6.5	13.3	6.1	2.9	3.2	1.8	0.00804138
Asrgl1	96.4	9.1	109.2	86.3	71.9	3.5	4	0.00821377
Smarcd3	23	20.5	24	8.3	10.9	4.1	1.4	0.00821759
Grik3	0.1	7.4	14.9	18	1.6	0.1	0.1	0.00832322
Pomt1	15.2	6.1	13.6	8.9	6.2	6.8	3.4	0.00834117
Scg5	18.8	156.2	129.3	60.6	30.3	3.7	3.1	0.00841127
St6gal1	6.4	4.4	13.7	4.8	5.8	12.4	13.6	0.00842252
Laptm4b	17.4	6.4	45.9	38.2	29.1	15	44	0.00845711
Impad1	29.6	21.3	40.3	41.7	12.5	1.8	16.3	0.0087667
Hnrnpr	18.2	26.1	26.7	19.6	6.2	4	14.8	0.00897454
Rsl1d1	24.6	24.8	30.9	23.1	8.5	14.2	27.5	0.00908758
Mrps23	10.9	18.6	20.5	15.9	16.1	13.3	20	0.00916837
Ndufa5	16.7	37	38.6	28.2	27.7	11	30.7	0.00938957
Kcnip1	1.8	32.3	24.4	5.1	0.7	0.2	0.2	0.00942749
Nudt19	7.9	7.3	12	12.6	8.7	3.5	3.9	0.00946593
Ctr9	8.3	7.4	12.9	13.2	10.7	3.8	6.1	0.00948066
Rfc2	11.4	16.2	24	14.8	20	19.5	24.3	0.00952881
Numa1	18.6	9.3	18.7	9.4	4.2	16.6	9.6	0.00956793
Grik2	5	8.6	14	16	4.5	0.1	0.2	0.00969433
Vapa	58.5	71.6	100.5	112.3	53.5	62.5	41.8	0.0097317
Chpf	17.3	26.7	24	9.5	4.5	2.4	1.2	0.00991708
Amt	13.4	6	12.5	9.4	4.4	0.9	5.1	0.00993527
Marcks	105.5	190.7	274.2	303.6	50.9	124.3	16.3	0.00998416

## Sheet: AstrocytesAgePredictive_markers
Row	Estimate	SE	tStat	pValue
(Intercept)	57.2442	0.42737	133.945	0
A2M	2.11642	0.595244	3.55555	0.000402032
GLB1L	-2.57166	0.583289	-4.40889	1.19867e-05
HSPA5	-2.75602	0.610456	-4.51469	7.41404e-06
PLA2G7	2.94688	0.572392	5.14835	3.40017e-07
IGSF1	-4.23144	0.737056	-5.74101	1.39114e-08
GPC4	4.29729	0.631538	6.80448	2.14643e-11
CTNND2	-3.70835	0.870099	-4.26198	2.29772e-05
ENTPD2	3.85611	0.733315	5.25847	1.92072e-07
HSD11B1	2.89564	0.502098	5.76708	1.20041e-08
BHLHE40	4.39683	0.757699	5.80287	9.79513e-09
BFAR	-3.57286	0.673023	-5.30868	1.47525e-07
FUT8	-5.06161	0.667986	-7.57742	1.09427e-13
MGST1	3.90107	0.703058	5.54873	4.05513e-08
SLC14A1	5.8693	0.776861	7.55514	1.28246e-13
FOS	-2.55132	0.534501	-4.77328	2.1987e-06
SUPT6H	4.40919	0.678651	6.497	1.53526e-10
SFRP1	3.11537	0.57058	5.46001	6.57313e-08
DIO2	-3.8284	0.672187	-5.69545	1.79764e-08
NKAIN4	-4.50559	0.621403	-7.25068	1.07944e-12
HSD11B1:SFRP1	1.27858	0.416428	3.07034	0.00221911
MGST1:DIO2	2.25707	0.491953	4.58798	5.2847e-06

## Sheet: MicrogliaAgePredictive_markers
Row	Estimate	SE	tStat	pValue
(Intercept)	58.4868	0.437	133.837	0
KLHL25	-1.20271	0.522857	-2.30026	0.021721
TREM2	4.36546	1.03666	4.21107	2.86664e-05
FLCN	1.96308	0.59308	3.30998	0.000979909
ITGB3	-1.26265	0.622879	-2.02713	0.0430207
PHYHD1	3.26699	0.622463	5.24849	2.0244e-07
ZFAND3	-4.32514	0.817558	-5.29032	1.6257e-07
LRP5	-4.08301	0.786572	-5.19089	2.7314e-07
GPR34	5.29955	1.02444	5.17314	2.99379e-07
OLFML3	-3.82179	0.668912	-5.71344	1.62578e-08
NUDT16L1	-2.60541	0.643916	-4.04619	5.77359e-05
CD14	3.02705	0.737477	4.1046	4.51791e-05
PHF15	3.74791	0.677635	5.53086	4.47384e-08
TXNIP	2.98307	0.744316	4.0078	6.77255e-05
CSF1R	-11.281	1.26862	-8.89229	4.85021e-18
CD74	6.90321	1.11217	6.20698	9.15565e-10
TGM2	2.88705	0.645581	4.47202	9.01187e-06
CSTB	2.29526	0.637613	3.59977	0.000340533
NUMB	-2.65276	0.626047	-4.23731	2.55871e-05
AUP1	-3.90714	0.647342	-6.03566	2.5433e-09
PTPN23	3.65756	0.664385	5.50518	5.14661e-08
FKBP5	2.80288	0.694057	4.0384	5.96435e-05
CD14:TGM2	-1.03019	0.376467	-2.73647	0.00636452

## Sheet: EndothelialAgePredictiveMarkers
Top biological age predictive Endothelial cell marker genes
Row	Estimate	SE	tStat	pValue
(Intercept)	59.1111	0.433294	136.423	0
STOM	5.61878	0.757007	7.42236	3.28085e-13
EPAS1	-6.53862	0.881388	-7.41855	3.36962e-13
PROM1	-2.72668	0.660533	-4.12801	4.09138e-05
AIF1L	-6.28665	0.796491	-7.89293	1.11186e-14
FAM118A	-1.9381	0.40582	-4.77577	2.17304e-06
TRAPPC6A	2.27363	0.589831	3.85472	0.00012631
NID1	-3.5156	0.639297	-5.49917	5.31798e-08
ANGPT2	2.28365	0.523699	4.3606	1.48792e-05
DYSF	3.72336	0.615003	6.05421	2.27957e-09
MCAM	2.60953	0.511172	5.105	4.24676e-07
NID2	-3.49974	0.605481	-5.7801	1.11559e-08
GATSL3	-3.06318	0.571052	-5.36411	1.10011e-07
TBC1D1	5.14128	0.596193	8.62352	4.17413e-17
APOOL	-3.05697	0.579761	-5.27281	1.78234e-07
SMAD4	2.1332	0.509152	4.18971	3.14307e-05
CAV2	2.75457	0.630472	4.36906	1.43291e-05
CRTAP	8.01179	0.84986	9.42719	5.7504e-20
WWC2	-4.00684	0.682249	-5.87299	6.55918e-09
NOTCH4	1.39754	0.650056	2.14988	0.0318998
MPZL1	-3.83319	0.600966	-6.37839	3.21503e-10
VWF_1	8.14895	0.843815	9.65728	8.03434e-21
EPAS1:VWF_1	-1.48868	0.364779	-4.08104	4.9894e-05
* The marker genes for all 7 cell types were assessed by statistical analysis of Mice RNA-Seq data (Barres et al., 2013)

[truncated: 21 more sheets: MyelinatingOLGsMarkers, NewlyFormedOLGMarkers, OLGPrecursorMarkers, NeuronalMarkers, Top100AgingShared_AC_Markers_FC, Top100AgingShared_OLG_Markers, Top100AgingShareNeuronalMarkers, Top100MGAging_SharedMarkers, OLG_P_Up, OLG_P_Down, NewlyFormedOLGsUp, NewlyFormedOLGsDown, NeuronalDown, MyelinatingOLGsUp, MyelinatingOLGsDown, MicrogliaUp, MicrogliaDown, EndothelialDown, EndothelialUp, AstrocytesDown …]
