# Supplementary material for: Major Shifts in Glial Regional Identity Are a Transcriptional Hallmark of Human Brain Aging
Source: Cell Rep. 2017 Jan 10;18(2):557–70. doi: 10.1016/j.celrep.2016.12.011 (PMC5263238; doi:10.1016/j.celrep.2016.12.011)
Supplement: Table S5. Age-Associated Cell-Specific Genes, Related to Figures 4 and 7 [file mmc5.xlsx]

## Sheet: CellTpeExpDataRNASeq
'Gfap'	'1440142_s_at'	'astrocytes'	84.9
'Aqp4'	'1434449_at'	'astrocytes'	79.8
'Pla2g7'	'1430700_a_at'	'astrocytes'	65.1
'Slc39a12'	'1436611_at'	'astrocytes'	62.2
'Mlc1'	'1448139_at'	'astrocytes'	58.6
'AU067665'	'1436231_at'	'astrocytes'	57.9
'Dio2'	'1418937_at'	'astrocytes'	56
'Slc14a1'	'1428114_at'	'astrocytes'	54.4
'Aldh1l1'	'1424400_a_at'	'astrocytes'	54
'Cyp4f14'	'1419559_at'	'astrocytes'	53.5
'Aldoc'	'1424714_at'	'astrocytes'	52.9
'Ttpa'	'1427284_a_at'	'astrocytes'	52.1
'Acsbg1'	'1422428_at'	'astrocytes'	50
'Chrdl1'	'1434201_at'	'astrocytes'	49.1
'Gm266'	'1436115_at'	'astrocytes'	48.6
'Slc4a4'	'1434096_at'	'astrocytes'	46.9
'Slc1a2'	'1451627_a_at'	'astrocytes'	46.7
'Slc25a18'	'1428964_at'	'astrocytes'	45.6
'Slc1a3'	'1426340_at'	'astrocytes'	43
'F3'	'1417408_at'	'astrocytes'	40.6
'Ppp1r3g'	'1428923_at'	'astrocytes'	37.8
'Cyp4f15'	'1449316_at'	'astrocytes'	37.1
'1500005I02Rik'	'1428303_at'	'astrocytes'	36.7
'Fzd2'	'1418533_s_at'	'astrocytes'	35.5
'2900019G14Rik'	'1457800_at'	'astrocytes'	35.2
'Mertk'	'1422869_at'	'astrocytes'	33
'Vil2'	'1450850_at'	'astrocytes'	32.8
'Tmem166'	'1424652_at'	'astrocytes'	32.7
'Gjb6'	'1448397_at'	'astrocytes'	32.7
'Hapln1'	'1438020_at'	'astrocytes'	32.7
'Rfx4'	'1436931_at'	'astrocytes'	32.7
'Papss2'	'1434510_at'	'astrocytes'	32.7
'Slc15a2'	'1417600_at'	'astrocytes'	32.6
'Ppp1r3c'	'1433691_at'	'astrocytes'	32.4
'Tlr3'	'1422782_s_at'	'astrocytes'	31.5
'Acot11'	'1429267_at'	'astrocytes'	30.9
'Atp1a2'	'1452308_a_at'	'astrocytes'	29.8
'Bmpr1b'	'1437312_at'	'astrocytes'	29.7
'C030045D06Rik'	'1436569_at'	'astrocytes'	29.4
'Prodh'	'1417629_at'	'astrocytes'	29.4
'Gli3'	'1455154_at'	'astrocytes'	29.3
'Tmem47'	'1449885_at'	'astrocytes'	29.3
'Slc9a3r1'	'1438115_a_at'	'astrocytes'	29.1
'Cth'	'1426243_at'	'astrocytes'	28.8
'Ntsr2'	'1417151_a_at'	'astrocytes'	28.1
'Slc7a10'	'1421093_at'	'astrocytes'	27.5
'Vcam1'	'1448162_at'	'astrocytes'	27.3
'Fgfr3'	'1421841_at'	'astrocytes'	27.2
'Ccdc80'	'1424186_at'	'astrocytes'	26.2
'Entpd2'	'1418259_a_at'	'astrocytes'	25.7
'Cybrd1'	'1460604_at'	'astrocytes'	25.7
'Kcne1l'	'1416640_at'	'astrocytes'	25.6
'BC029169'	'1433653_at'	'astrocytes'	25.4
'AI464131'	'1435417_at'	'astrocytes'	25.3
'EG328479'	'1438132_at'	'astrocytes'	25.2
'Tnc'	'1416342_at'	'astrocytes'	24.8
'Tlcd1'	'1452132_at'	'astrocytes'	24
'Edg1'	'1423571_at'	'astrocytes'	23.8
'Cbs'	'1423844_s_at'	'astrocytes'	23.4
'Pbxip1'	'1451132_at'	'astrocytes'	23.4
'Grin2c'	'1449245_at'	'astrocytes'	23.3
'A730056I06Rik'	'1439894_at'	'astrocytes'	23
'Adhfe1'	'1424393_s_at'	'astrocytes'	22.6
'Agt'	'1423396_at'	'astrocytes'	22
'Gldc'	'1416049_at'	'astrocytes'	21.2
'Slc7a2'	'1436555_at'	'astrocytes'	21.2
'BC055107'	'1434202_a_at'	'astrocytes'	20.9
'Gja1'	'1415800_at'	'astrocytes'	20.9
'Pdk4'	'1417273_at'	'astrocytes'	20.8
'Egfr'	'1435888_at'	'astrocytes'	20.6
'Sox9'	'1424950_at'	'astrocytes'	20.4
'Cldn10'	'1426147_s_at'	'astrocytes'	20.2
'Plcd4'	'1437030_at'	'astrocytes'	20.1
'Id4'	'1423259_at'	'astrocytes'	19.8
'Fmo1'	'1417429_at'	'astrocytes'	19.7
'Emp2'	'1433670_at'	'astrocytes'	19.5
'Lonrf3'	'1436200_at'	'astrocytes'	19.4
'Htra1'	'1438251_x_at'	'astrocytes'	19.3
'Mgst1'	'1415897_a_at'	'astrocytes'	19.2
'Thrsp'	'1424737_at'	'astrocytes'	19.1
'Hsd11b1'	'1449038_at'	'astrocytes'	18.4
'Lgi4'	'1434121_at'	'astrocytes'	18.2
'Itgb5'	'1456195_x_at'	'astrocytes'	18.1
'Aifm3'	'1434742_s_at'	'astrocytes'	17.6
'Axl'	'1423586_at'	'astrocytes'	17.5
'Adora2b'	'1434430_s_at'	'astrocytes'	17.4
'Cbr3'	'1427912_at'	'astrocytes'	17.3
'Hod'	'1451776_s_at'	'astrocytes'	17.3
'Ephx2'	'1448499_a_at'	'astrocytes'	17.3
'Slc27a1'	'1435658_at'	'astrocytes'	17.1
'2610034M16Rik'	'1425408_a_at'	'astrocytes'	17.1
'Scara3'	'1427020_at'	'astrocytes'	17.1
'Cyp2d22'	'1419040_at'	'astrocytes'	16.8
'Oaf'	'1424086_at'	'astrocytes'	16.8
'1700027L20Rik'	'1429647_at'	'astrocytes'	16.5
'2900052N01Rik'	'1457495_at'	'astrocytes'	16.5
'Nr2e1'	'1434921_at'	'astrocytes'	16.3
'Pdlim4'	'1417928_at'	'astrocytes'	16.2
'Mamdc2'	'1453152_at'	'astrocytes'	16.2
'Cd38'	'1433741_at'	'astrocytes'	16.1
'Lrig1'	'1434210_s_at'	'astrocytes'	15.7
'Prdm16'	'1440870_at'	'astrocytes'	15.6
'Naprt1'	'1454748_at'	'astrocytes'	15.5
'Tnfaip8'	'1416950_at'	'astrocytes'	15.4
'Gdpd2'	'1429076_a_at'	'astrocytes'	14.8
'Phkg1'	'1422315_x_at'	'astrocytes'	14.7
'Gstm1'	'1416416_x_at'	'astrocytes'	14.7
'Rgs20'	'1443694_at'	'astrocytes'	14.6
'Abcd2'	'1438431_at'	'astrocytes'	14.5
'Myoc'	'1450468_at'	'astrocytes'	14.5
'A830059I20Rik'	'1442800_x_at'	'astrocytes'	14.5
'Lcat'	'1417043_at'	'astrocytes'	14.4
'Hes5'	'1456010_x_at'	'astrocytes'	14.3
'Sdc4'	'1448793_a_at'	'astrocytes'	14.3
'Cyp4v3'	'1417071_s_at'	'astrocytes'	13.6
'Stk17b'	'1450997_at'	'astrocytes'	13.6
'Nope'	'1416474_at'	'astrocytes'	13.5
'Fgfbp3'	'1453006_at'	'astrocytes'	13.5
'4631416L12Rik'	'1429185_at'	'astrocytes'	13.5
'Emx2'	'1456258_at'	'astrocytes'	13.4
'Il33'	'1416200_at'	'astrocytes'	13.4
'Rbpms2'	'1424008_a_at'	'astrocytes'	13.2
'Slc13a3'	'1438377_x_at'	'astrocytes'	13.2
'Tcfcp2l1'	'1418091_at'	'astrocytes'	13
'Nrarp'	'1417985_at'	'astrocytes'	13
'Pla2g3'	'1456231_at'	'astrocytes'	12.8
'Sult1a1'	'1427345_a_at'	'astrocytes'	12.8
'Id3'	'1416630_at'	'astrocytes'	12.6
'Baalc'	'1426329_s_at'	'astrocytes'	12.5
'Egfl6'	'1419332_at'	'astrocytes'	12.5
'Acss1'	'1416617_at'	'astrocytes'	12.5
'Myom3'	'1439708_at'	'astrocytes'	12.4
'Apoe'	'1432466_a_at'	'astrocytes'	12.4
'Rspo1'	'1449319_at'	'astrocytes'	12.3
'Selenbp1'	'1450699_at'	'astrocytes'	12.2
'Dapp1'	'1421937_at'	'astrocytes'	12.1
'E130114P18Rik'	'1435765_at'	'astrocytes'	12
'Tnfrsf19'	'1448147_at'	'astrocytes'	12
'Trim9'	'1443989_at'	'astrocytes'	12
'Cyp7b1'	'1421074_at'	'astrocytes'	11.9
'Serpinf1'	'1416168_at'	'astrocytes'	11.9
'Slc13a5'	'1435936_at'	'astrocytes'	11.9
'Pax6'	'1419271_at'	'astrocytes'	11.9
'P4ha3'	'1446951_at'	'astrocytes'	11.8
'Selenbp2'	'1417580_s_at'	'astrocytes'	11.7
'Aldh1a1'	'1416468_at'	'astrocytes'	11.7
'Acsl6'	'1451257_at'	'astrocytes'	11.6
'Soat1'	'1417695_a_at'	'astrocytes'	11.5
'Agxt2l1'	'1452975_at'	'astrocytes'	11.4
'Folh1'	'1450154_at'	'astrocytes'	11.4
'4732466D17Rik'	'1438980_x_at'	'astrocytes'	11.4
'Mfge8'	'1420911_a_at'	'astrocytes'	11.4
'Serhl'	'1421938_at'	'astrocytes'	11.3
'4933416E14Rik'	'1432922_at'	'astrocytes'	11.3
'Grm3'	'1430136_at'	'astrocytes'	11.2
'Lxn'	'1416503_at'	'astrocytes'	11.2
'Mmp14'	'1448383_at'	'astrocytes'	11.2
'Klf15'	'1448181_at'	'astrocytes'	11.2
'Dmp1'	'1443745_s_at'	'astrocytes'	11.2
'Cebpd'	'1423233_at'	'astrocytes'	11.2
'Elovl2'	'1416444_at'	'astrocytes'	11.1
'Ndph'	'1449251_at'	'astrocytes'	11.1
'Asph'	'1436455_at'	'astrocytes'	11
'Fxyd1'	'1421374_a_at'	'astrocytes'	10.9
'Glis3'	'1430353_at'	'astrocytes'	10.9
'Slc30a10'	'1438751_at'	'astrocytes'	10.9
'Amot'	'1454890_at'	'astrocytes'	10.8
'Aox1'	'1419435_at'	'astrocytes'	10.7
'4930534B04Rik'	'1441867_x_at'	'astrocytes'	10.7
'Slc1a4'	'1456003_a_at'	'astrocytes'	10.7
'Ppp1r3d'	'1452922_at'	'astrocytes'	10.6
'Ddah1'	'1455400_at'	'astrocytes'	10.6
'1700019G17Rik'	'1436669_at'	'astrocytes'	10.5
'Pdpn'	'1419309_at'	'astrocytes'	10.5
'Fjx1'	'1422733_at'	'astrocytes'	10.4
'Crot'	'1450966_at'	'astrocytes'	10.3
'Fkbp10'	'1449632_s_at'	'astrocytes'	10.2
'Fbxo2'	'1427004_at'	'astrocytes'	10.2
'Clu'	'1418626_a_at'	'astrocytes'	10.2
'Thbs4'	'1449388_at'	'astrocytes'	10.1
'Igsf1'	'1433652_at'	'astrocytes'	10.1
'Smo'	'1427049_s_at'	'astrocytes'	10
'Prkcm'	'1447623_s_at'	'astrocytes'	10
'Tmem51'	'1424383_at'	'astrocytes'	10
'Ntrk2'	'1435196_at'	'astrocytes'	9.9
'2810459M11Rik'	'1452354_at'	'astrocytes'	9.9
'Mt2'	'1428942_at'	'astrocytes'	9.9
'Cyr61'	'1438133_a_at'	'astrocytes'	9.9
'Cxcl14'	'1418457_at'	'astrocytes'	9.9
'1200009O22Rik'	'1428922_at'	'astrocytes'	9.9
'Pygb'	'1433504_at'	'astrocytes'	9.9
'Slc38a3'	'1418706_at'	'astrocytes'	9.8
'Gem'	'1426063_a_at'	'astrocytes'	9.8
'Kcnj16'	'1435094_at'	'astrocytes'	9.7
'Notch2'	'1455556_at'	'astrocytes'	9.7
'Lix1'	'1421180_at'	'astrocytes'	9.7
'Maob'	'1434354_at'	'astrocytes'	9.5
'Pld2'	'1457252_x_at'	'astrocytes'	9.5
'Ndrg2'	'1448154_at'	'astrocytes'	9.5
'Rorb'	'1455799_at'	'astrocytes'	9.5
'Mcc'	'1438081_at'	'astrocytes'	9.4
'Galnt4'	'1455915_at'	'astrocytes'	9.4
'Gabrg1'	'1460408_at'	'astrocytes'	9.4
'Lrp4'	'1426288_at'	'astrocytes'	9.3
'Fads2'	'1449325_at'	'astrocytes'	9.3
'Heph'	'1448696_at'	'astrocytes'	9.2
'Slc6a11'	'1433989_at'	'astrocytes'	9.2
'Atp1b2'	'1435148_at'	'astrocytes'	9.2
'Sfxn5'	'1436618_at'	'astrocytes'	9.1
'Plxnb1'	'1435254_at'	'astrocytes'	9.1
'Smpdl3a'	'1416635_at'	'astrocytes'	9
'Vit'	'1426231_at'	'astrocytes'	9
'Lhx2'	'1418317_at'	'astrocytes'	9
'Sardh'	'1448426_at'	'astrocytes'	9
'Zfp36l2'	'1437626_at'	'astrocytes'	8.9
'Gpc6'	'1437417_s_at'	'astrocytes'	8.9
'Tph2'	'1435314_at'	'astrocytes'	8.9
'Fgfr1'	'1424050_s_at'	'astrocytes'	8.8
'Ncan'	'1444020_at'	'astrocytes'	8.8
'Upp1'	'1448562_at'	'astrocytes'	8.8
'Gpld1'	'1418050_at'	'astrocytes'	8.8
'Kcnn2'	'1445676_at'	'astrocytes'	8.8
'Rnf182'	'1434982_at'	'astrocytes'	8.8
'Itga7'	'1418393_a_at'	'astrocytes'	8.7
'Cml1'	'1418013_at'	'astrocytes'	8.7
'Kcnk1'	'1448690_at'	'astrocytes'	8.7
'Efemp1'	'1427183_at'	'astrocytes'	8.6
'Mfap3l'	'1441481_at'	'astrocytes'	8.6
'1110020G09Rik'	'1437286_x_at'	'astrocytes'	8.6
'Dmrta2'	'1441107_at'	'astrocytes'	8.6
'Cd44'	'1434376_at'	'astrocytes'	8.6
'Kctd14'	'1426633_s_at'	'astrocytes'	8.6
'Nupr1'	'1419665_a_at'	'astrocytes'	8.5
'Glul'	'1426235_a_at'	'astrocytes'	8.5
'Acaa2'	'1428146_s_at'	'astrocytes'	8.5
'Sorcs2'	'1419358_at'	'astrocytes'	8.4
'Slc2a10'	'1419434_at'	'astrocytes'	8.4
'Tst'	'1448609_at'	'astrocytes'	8.3
'Oplah'	'1424359_at'	'astrocytes'	8.3
'Frmpd1'	'1435189_at'	'astrocytes'	8.3
'Ppil6'	'1453310_at'	'astrocytes'	8.3
'2310005E10Rik'	'1453173_at'	'astrocytes'	8.2
'Ak3l1'	'1450387_s_at'	'astrocytes'	8.2
'Gpc4'	'1436514_at'	'astrocytes'	8.2
'Eya1'	'1457424_at'	'astrocytes'	8.2
'Ddr2'	'1455688_at'	'astrocytes'	8.2
'Itga6'	'1422445_at'	'astrocytes'	8.2
'Ptprz1'	'1418690_at'	'astrocytes'	8.1
'Glud1'	'1416209_at'	'astrocytes'	8.1
'Igfbp2'	'1454159_a_at'	'astrocytes'	8.1
'Npl'	'1424265_at'	'astrocytes'	8.1
'4930423H22Rik'	'1429138_at'	'astrocytes'	8.1
'Sema4b'	'1455678_at'	'astrocytes'	8.1
'Lpp'	'1455314_at'	'astrocytes'	8.1
'Cml4'	'1419520_at'	'astrocytes'	8
'Slco1c1'	'1423343_at'	'astrocytes'	8
'Mdfic'	'1427040_at'	'astrocytes'	8
'Gulp1'	'1434423_at'	'astrocytes'	8
'9330182L06Rik'	'1435583_at'	'astrocytes'	8
'AI449310'	'1455451_at'	'astrocytes'	8
'Fgd6'	'1435467_at'	'astrocytes'	7.9
'Ddo'	'1439096_at'	'astrocytes'	7.9
'Paqr8'	'1446406_at'	'astrocytes'	7.9
'Tgfb2'	'1423250_a_at'	'astrocytes'	7.9
'Bcl2'	'1457687_at'	'astrocytes'	7.9
'Rdh5'	'1418808_at'	'astrocytes'	7.9
'Prdx6'	'1423223_a_at'	'astrocytes'	7.8
'Chi3l1'	'1451537_at'	'astrocytes'	7.8
'Pde4b'	'1442700_at'	'astrocytes'	7.8
'Akt2'	'1455703_at'	'astrocytes'	7.8
'Gpr56'	'1433485_x_at'	'astrocytes'	7.7
'Wnt7a'	'1423367_at'	'astrocytes'	7.6
'Suclg2'	'1435841_s_at'	'astrocytes'	7.6
'Pnp'	'1416530_a_at'	'astrocytes'	7.6
'BC064078'	'1435069_at'	'astrocytes'	7.6
'Abca1'	'1421840_at'	'astrocytes'	7.6
'Eya4'	'1442542_at'	'astrocytes'	7.6
'Phka1'	'1422743_at'	'astrocytes'	7.6
'Ednrb'	'1437347_at'	'astrocytes'	7.6
'Ccnd2'	'1434745_at'	'astrocytes'	7.5
'Car5b'	'1447928_at'	'astrocytes'	7.5
'A2m'	'1434719_at'	'astrocytes'	7.5
'Il11ra1'	'1417505_s_at'	'astrocytes'	7.5
'Dnaic1'	'1437094_x_at'	'astrocytes'	7.5
'Celsr1'	'1418925_at'	'astrocytes'	7.4
'Ddit4l'	'1439332_at'	'astrocytes'	7.4
'Ptger4'	'1424208_at'	'astrocytes'	7.4
'Rnf180'	'1438306_at'	'astrocytes'	7.3
'Il17rd'	'1429893_at'	'astrocytes'	7.3
'2310016C16Rik'	'1424099_at'	'astrocytes'	7.3
'2610024B07Rik'	'1429556_at'	'astrocytes'	7.3
'Igfbp5'	'1452114_s_at'	'astrocytes'	7.3
'C030019F02Rik'	'1422596_at'	'astrocytes'	7.2
'Prkcdbp'	'1423771_at'	'astrocytes'	7.2
'Pacrg'	'1428751_at'	'astrocytes'	7.2
'Dcamkl1'	'1436659_at'	'astrocytes'	7.2
'Cyp2j9'	'1424677_at'	'astrocytes'	7.2
'Appl2'	'1426743_at'	'astrocytes'	7.2
'Gas1'	'1416855_at'	'astrocytes'	7.2
'Angptl4'	'1417130_s_at'	'astrocytes'	7.2
'Pygm'	'1448602_at'	'astrocytes'	7.2
'Olfml1'	'1455663_at'	'astrocytes'	7.2
'Srebf1'	'1426690_a_at'	'astrocytes'	7.2
'Sat1'	'1420502_at'	'astrocytes'	7.1
'Col4a5'	'1425476_at'	'astrocytes'	7.1
'A130022J15Rik'	'1454678_s_at'	'astrocytes'	7.1
'Gpc5'	'1457536_at'	'astrocytes'	7.1
'Hepacam'	'1434727_at'	'astrocytes'	7.1
'Dmt2'	'1437418_at'	'astrocytes'	7.1
'Nuf2'	'1430811_a_at'	'astrocytes'	7
'Nqo1'	'1423627_at'	'astrocytes'	7
'Hey2'	'1418106_at'	'astrocytes'	7
'Palld'	'1433768_at'	'astrocytes'	7
'Tspan7'	'1417502_at'	'astrocytes'	7
'Bmpr1a'	'1425492_at'	'astrocytes'	6.9
'Irak2'	'1436507_at'	'astrocytes'	6.9
'LOC552874'	'1440973_at'	'astrocytes'	6.9
'Asahl'	'1452067_at'	'astrocytes'	6.9
'Spag5'	'1433893_s_at'	'astrocytes'	6.9
'Mtmr11'	'1460550_at'	'astrocytes'	6.8
'Mt3'	'1420575_at'	'astrocytes'	6.8
'Id2'	'1435176_a_at'	'astrocytes'	6.8
'Tcfap2c'	'1436392_s_at'	'astrocytes'	6.8
'BC065085'	'1455872_at'	'astrocytes'	6.8
'Atp13a4'	'1438707_at'	'astrocytes'	6.7
'Paqr7'	'1460674_at'	'astrocytes'	6.7
'Gsta4'	'1416368_at'	'astrocytes'	6.7
'Gyk'	'1422704_at'	'astrocytes'	6.7
'C77713'	'1456523_at'	'astrocytes'	6.7
'Slc36a2'	'1436521_at'	'astrocytes'	6.7
'Hes1'	'1418102_at'	'astrocytes'	6.7
'Pxmp2'	'1417841_at'	'astrocytes'	6.6
'Elf5'	'1419555_at'	'astrocytes'	6.6
'Cdc42ep4'	'1436801_x_at'	'astrocytes'	6.6
'Vav3'	'1417122_at'	'astrocytes'	6.6
'1110054M08Rik'	'1436187_at'	'astrocytes'	6.6
'Lamb2'	'1416513_at'	'astrocytes'	6.6
'Bmper'	'1429273_at'	'astrocytes'	6.6
'Lgr4'	'1433891_at'	'astrocytes'	6.6
'Pnpla7'	'1451361_a_at'	'astrocytes'	6.5
'Fzd1'	'1437284_at'	'astrocytes'	6.5
'Arrdc3'	'1459253_at'	'astrocytes'	6.5
'Timp3'	'1449335_at'	'astrocytes'	6.4
'Car8'	'1427482_a_at'	'astrocytes'	6.4
'Mt1'	'1422557_s_at'	'astrocytes'	6.4
'2900078C09Rik'	'1453419_at'	'astrocytes'	6.4
'2310068J10Rik'	'1435399_at'	'astrocytes'	6.4
'Rftn2'	'1428895_at'	'astrocytes'	6.4
'BB176347'	'1438729_at'	'astrocytes'	6.4
'Notch3'	'1421965_s_at'	'astrocytes'	6.3
'2810455D13Rik'	'1429096_at'	'astrocytes'	6.3
'Id1'	'1425895_a_at'	'astrocytes'	6.3
'Megf10'	'1429841_at'	'astrocytes'	6.3
'Chd9'	'1435688_at'	'astrocytes'	6.3
'LOC669660'	'1427475_a_at'	'astrocytes'	6.3
'D11Ertd18e'	'1426715_s_at'	'astrocytes'	6.3
'Tpbg'	'1423310_at'	'astrocytes'	6.2
'Cideb'	'1418976_s_at'	'astrocytes'	6.2
'2610017I09Rik'	'1435678_at'	'astrocytes'	6.2
'Dhtkd1'	'1457027_at'	'astrocytes'	6.2
'Fabp7'	'1450779_at'	'astrocytes'	6.2
'Wrnip1'	'1429638_at'	'astrocytes'	6.2
'Cdc14a'	'1436913_at'	'astrocytes'	6.1
'5930412G12Rik'	'1441338_at'	'astrocytes'	6.1
'Aass'	'1423523_at'	'astrocytes'	6.1
'Mras'	'1449590_a_at'	'astrocytes'	6.1
'LOC624168'	'1456140_at'	'astrocytes'	6.1
'Ppap2b'	'1448908_at'	'astrocytes'	6.1
'Dmd'	'1417307_at'	'astrocytes'	6.1
'Vnn1'	'1418486_at'	'astrocytes'	6.1
'Glycam1'	'1424825_a_at'	'astrocytes'	6.1
'E030031F02Rik'	'1440845_at'	'astrocytes'	6.1
'Adk'	'1449641_at'	'astrocytes'	6.1
'Vegfa'	'1420909_at'	'astrocytes'	6.1
'Slc41a1'	'1460565_at'	'astrocytes'	6.1
'Gna13'	'1422556_at'	'astrocytes'	6.1
'Retsat'	'1424716_at'	'astrocytes'	6.1
'Gm715'	'1445503_at'	'astrocytes'	6.1
'Dkk3'	'1448669_at'	'astrocytes'	6
'E230025E14Rik'	'1439284_at'	'astrocytes'	6
'B930007P11Rik'	'1441559_at'	'astrocytes'	6
'Ppara'	'1449051_at'	'astrocytes'	6
'T2bp'	'1426501_a_at'	'astrocytes'	6
'Nfkbiz'	'1417483_at'	'astrocytes'	6
'E430002G05Rik'	'1433529_at'	'astrocytes'	6
'Acadl'	'1448987_at'	'astrocytes'	6
'Mapkapk3'	'1434815_a_at'	'astrocytes'	6
'6330418B08Rik'	'1453529_at'	'astrocytes'	6
'Tom1l1'	'1451117_a_at'	'astrocytes'	6
'Nedd9'	'1437132_x_at'	'astrocytes'	6
'0610031J06Rik'	'1455216_at'	'astrocytes'	5.9
'Ltb4dh'	'1417777_at'	'astrocytes'	5.9
'Pon2'	'1450686_at'	'astrocytes'	5.9
'Sorbs1'	'1425826_a_at'	'astrocytes'	5.9
'Rasa2'	'1457586_at'	'astrocytes'	5.9
'Dtna'	'1456069_at'	'astrocytes'	5.9
'Spire1'	'1454962_at'	'astrocytes'	5.8
'Myo10'	'1454731_at'	'astrocytes'	5.8
'Daam2'	'1455717_s_at'	'astrocytes'	5.8
'Gpam'	'1419499_at'	'astrocytes'	5.8
'4933404M19Rik'	'1442508_at'	'astrocytes'	5.8
'Masp1'	'1425985_s_at'	'astrocytes'	5.8
'Itsn1'	'1435884_at'	'astrocytes'	5.8
'Ids'	'1438037_at'	'astrocytes'	5.7
'Sdsl'	'1418490_at'	'astrocytes'	5.7
'Aldh7a1'	'1460167_at'	'astrocytes'	5.7
'Mamdc1'	'1442561_at'	'astrocytes'	5.7
'AW550831'	'1434362_at'	'astrocytes'	5.7
'Ctsc'	'1416382_at'	'astrocytes'	5.7
'Gpr23'	'1434186_at'	'astrocytes'	5.6
'Psd2'	'1428268_at'	'astrocytes'	5.6
'Chst2'	'1460070_at'	'astrocytes'	5.6
'Dhrs3'	'1448390_a_at'	'astrocytes'	5.6
'Ankrd29'	'1438756_at'	'astrocytes'	5.6
'2310040A07Rik'	'1428739_at'	'astrocytes'	5.6
'2010011I20Rik'	'1424694_at'	'astrocytes'	5.6
'Bcar3'	'1415936_at'	'astrocytes'	5.6
'Cmtm3'	'1448316_at'	'astrocytes'	5.6
'Glt25d2'	'1437930_at'	'astrocytes'	5.6
'Mapk4'	'1435367_at'	'astrocytes'	5.6
'Cspg5'	'1450713_at'	'astrocytes'	5.6
'1110059G02Rik'	'1436203_a_at'	'astrocytes'	5.5
'Hbegf'	'1418350_at'	'astrocytes'	5.5
'Agl'	'1429083_at'	'astrocytes'	5.5
'Amigo2'	'1434601_at'	'astrocytes'	5.5
'Chsy1'	'1434316_at'	'astrocytes'	5.5
'St6galnac5'	'1419420_at'	'astrocytes'	5.5
'Pdgfrl'	'1428896_at'	'astrocytes'	5.5
'Dpy19l3'	'1437857_at'	'astrocytes'	5.5
'Trps1'	'1434286_at'	'astrocytes'	5.5
'6332401O19Rik'	'1434136_at'	'astrocytes'	5.4
'C4b'	'1418021_at'	'astrocytes'	5.4
'AI425999'	'1435657_at'	'astrocytes'	5.4
'2310005P05Rik'	'1417877_at'	'astrocytes'	5.4
'Idh2'	'1450048_a_at'	'astrocytes'	5.4
'Gprc5b'	'1451411_at'	'astrocytes'	5.4
'Gbp6'	'1434380_at'	'astrocytes'	5.4
'Vegfc'	'1439766_x_at'	'astrocytes'	5.3
'Itih5'	'1429159_at'	'astrocytes'	5.3
'Acot2'	'1422997_s_at'	'astrocytes'	5.3
'Cd302'	'1448919_at'	'astrocytes'	5.3
'Txnip'	'1415996_at'	'astrocytes'	5.3
'Ptx3'	'1418666_at'	'astrocytes'	5.3
'Yap1'	'1448363_at'	'astrocytes'	5.3
'E130304F04Rik'	'1434297_at'	'astrocytes'	5.3
'Ssfa2'	'1423613_at'	'astrocytes'	5.3
'Parp3'	'1426210_x_at'	'astrocytes'	5.2
'C1qtnf5'	'1424762_at'	'astrocytes'	5.2
'Pygl'	'1417741_at'	'astrocytes'	5.2
'Gdf10'	'1424007_at'	'astrocytes'	5.2
'Ppargc1a'	'1434099_at'	'astrocytes'	5.2
'Ccdc90a'	'1438024_at'	'astrocytes'	5.2
'Sparcl1'	'1416114_at'	'astrocytes'	5.2
'1200009F10Rik'	'1429219_at'	'astrocytes'	5.2
'Tprkb'	'1425682_a_at'	'astrocytes'	5.2
'Nhsl1'	'1426934_at'	'astrocytes'	5.2
'Tor3a'	'1421998_at'	'astrocytes'	5.2
'Decr1'	'1419367_at'	'astrocytes'	5.2
'1810021J13Rik'	'1417174_at'	'astrocytes'	5.2
'Crispld2'	'1437056_x_at'	'astrocytes'	5.2
'Ghr'	'1417962_s_at'	'astrocytes'	5.2
'1810014B01Rik'	'1429260_at'	'astrocytes'	5.2
'Metrnl'	'1424356_a_at'	'astrocytes'	5.2
'Adcyap1r1'	'1429022_at'	'astrocytes'	5.2
'Fzd7'	'1450044_at'	'astrocytes'	5.2
'Rapgef3'	'1424470_a_at'	'astrocytes'	5.1
'BC025076'	'1451583_a_at'	'astrocytes'	5.1
'LOC665139'	'1457143_at'	'astrocytes'	5.1
'Sep-09'	'1417038_at'	'astrocytes'	5.1
'Rlbp1'	'1418310_a_at'	'astrocytes'	5.1
'Gm967'	'1435283_s_at'	'astrocytes'	5.1
'Fndc5'	'1435115_at'	'astrocytes'	5.1
'Peli2'	'1437181_at'	'astrocytes'	5.1
'Arsk'	'1453109_at'	'astrocytes'	5.1
'Wwtr1'	'1417818_at'	'astrocytes'	5.1
'Abhd1'	'1418148_at'	'astrocytes'	5
'Cst3'	'1426195_a_at'	'astrocytes'	5
'Acot1'	'1449065_at'	'astrocytes'	5
'Osmr'	'1418674_at'	'astrocytes'	5
'Bcdo2'	'1421221_at'	'astrocytes'	5
'Fbxo30'	'1436550_at'	'astrocytes'	5
'Dhrs4'	'1451559_a_at'	'astrocytes'	5
'Gpt1'	'1426502_s_at'	'astrocytes'	4.9
'Arhgap5'	'1450896_at'	'astrocytes'	4.9
'Etv5'	'1428142_at'	'astrocytes'	4.9
'Mmd2'	'1424534_at'	'astrocytes'	4.9
'Znrf3'	'1435608_at'	'astrocytes'	4.9
'Angpt1'	'1439066_at'	'astrocytes'	4.9
'Nmi'	'1425719_a_at'	'astrocytes'	4.9
'Dbp'	'1418174_at'	'astrocytes'	4.9
'Cox4nb'	'1452609_at'	'astrocytes'	4.8
'Rora'	'1424034_at'	'astrocytes'	4.8
'Usp53'	'1452385_at'	'astrocytes'	4.8
'Tulp3'	'1449008_at'	'astrocytes'	4.8
'Plce1'	'1452398_at'	'astrocytes'	4.8
'Ptplad2'	'1450967_at'	'astrocytes'	4.8
'Tpcn1'	'1434930_at'	'astrocytes'	4.8
'Bhlhb2'	'1418025_at'	'astrocytes'	4.8
'Rdh10'	'1460632_at'	'astrocytes'	4.8
'Fgfrl1'	'1451912_a_at'	'astrocytes'	4.8
'Fars2'	'1439406_x_at'	'astrocytes'	4.8
'6030451C04Rik'	'1453698_at'	'astrocytes'	4.8
'Vcl'	'1416156_at'	'astrocytes'	4.8
'Prrx1'	'1439774_at'	'astrocytes'	4.8
'Timp4'	'1423405_at'	'astrocytes'	4.8
'Scg3'	'1448628_at'	'astrocytes'	4.8
'Zfp703'	'1436026_at'	'astrocytes'	4.8
'Scd1'	'1415964_at'	'astrocytes'	4.8
'Pdgfd'	'1456532_at'	'astrocytes'	4.7
'Lfng'	'1420643_at'	'astrocytes'	4.7
'Slc7a11'	'1420413_at'	'astrocytes'	4.7
'Stard8'	'1427072_at'	'astrocytes'	4.7
'4833409A17Rik'	'1437089_at'	'astrocytes'	4.7
'Dbx2'	'1443525_at'	'astrocytes'	4.7
'Cnn3'	'1426724_at'	'astrocytes'	4.7
'Abhd3'	'1417946_at'	'astrocytes'	4.7
'Dbi'	'1422432_at'	'astrocytes'	4.7
'Tbc1d10a'	'1445667_at'	'astrocytes'	4.7
'Btbd14a'	'1429582_at'	'astrocytes'	4.7
'Chst7'	'1449402_at'	'astrocytes'	4.7
'2900016B01Rik'	'1430073_at'	'astrocytes'	4.7
'Vim'	'1456292_a_at'	'astrocytes'	4.7
'Gstk1'	'1452823_at'	'astrocytes'	4.7
'Tmem144'	'1426362_at'	'astrocytes'	4.7
'Boc'	'1426869_at'	'astrocytes'	4.7
'Fmn2'	'1450064_at'	'astrocytes'	4.7
'Arhgap12'	'1451525_at'	'astrocytes'	4.7
'Ttyh1'	'1422695_at'	'astrocytes'	4.6
'Ptplb'	'1449342_at'	'astrocytes'	4.6
'Sep-06'	'1420877_at'	'astrocytes'	4.6
'Ugt1a6a'	'1426260_a_at'	'astrocytes'	4.6
'Aqp9'	'1424011_at'	'astrocytes'	4.6
'Mrg1'	'1443926_at'	'astrocytes'	4.6
'AI843639'	'1436614_at'	'astrocytes'	4.6
'Slc26a6'	'1416275_at'	'astrocytes'	4.6
'Trim34'	'1443858_at'	'astrocytes'	4.6
'Pcx'	'1416383_a_at'	'astrocytes'	4.5
'0610009J22Rik'	'1452756_at'	'astrocytes'	4.5
'Zfyve21'	'1424670_s_at'	'astrocytes'	4.5
'Nme7'	'1418217_at'	'astrocytes'	4.5
'Sh3pxd2b'	'1435644_at'	'astrocytes'	4.5
'Eif4ebp1'	'1434976_x_at'	'astrocytes'	4.5
'Prkcd'	'1422847_a_at'	'astrocytes'	4.5
'Nfia'	'1441547_at'	'astrocytes'	4.5
'Epdr1'	'1450380_at'	'astrocytes'	4.5
'Socs3'	'1455899_x_at'	'astrocytes'	4.5
'Tank'	'1421640_a_at'	'astrocytes'	4.5
'Ugp2'	'1426461_at'	'astrocytes'	4.5
'Pgcp'	'1416441_at'	'astrocytes'	4.5
'Clybl'	'1421014_a_at'	'astrocytes'	4.5
'Lmcd1'	'1424596_s_at'	'astrocytes'	4.5
'Ahcyl1'	'1426831_at'	'astrocytes'	4.5
'EG633285'	'1443437_at'	'astrocytes'	4.4
'Gadd45g'	'1453851_a_at'	'astrocytes'	4.4
'Aldh6a1'	'1448104_at'	'astrocytes'	4.4
'Antxr1'	'1451446_at'	'astrocytes'	4.4
'5730414N17Rik'	'1429899_at'	'astrocytes'	4.4
'Notch1'	'1418634_at'	'astrocytes'	4.4
'Gabrb1'	'1419719_at'	'astrocytes'	4.4
'0610013E23Rik'	'1428078_at'	'astrocytes'	4.4
'Tmem176a'	'1423909_at'	'astrocytes'	4.4
'Emp1'	'1416529_at'	'astrocytes'	4.4
'Arl6ip2'	'1435594_at'	'astrocytes'	4.4
'Hspb6'	'1436332_at'	'astrocytes'	4.4
'2410025L10Rik'	'1428404_at'	'astrocytes'	4.4
'Sall3'	'1452386_at'	'astrocytes'	4.4
'Pdlim5'	'1422861_s_at'	'astrocytes'	4.4
'Zfp36l1'	'1450644_at'	'astrocytes'	4.4
'Adra2a'	'1433600_at'	'astrocytes'	4.4
'Rab13'	'1424894_at'	'astrocytes'	4.3
'Ptchd2'	'1455122_at'	'astrocytes'	4.3
'Hrsp12'	'1428326_s_at'	'astrocytes'	4.3
'LOC635753'	'1441938_x_at'	'astrocytes'	4.3
'Fads1'	'1423680_at'	'astrocytes'	4.3
'C130071C03Rik'	'1453791_at'	'astrocytes'	4.3
'Tgif2'	'1434400_at'	'astrocytes'	4.3
'Hspa8'	'1431182_at'	'astrocytes'	4.3
'Pmp22'	'1417133_at'	'astrocytes'	4.3
'Slc12a4'	'1417446_at'	'astrocytes'	4.3
'Ivd'	'1449001_at'	'astrocytes'	4.3
'Zeb1'	'1446127_at'	'astrocytes'	4.3
'Ttc23'	'1448902_at'	'astrocytes'	4.3
'Fgf1'	'1450869_at'	'astrocytes'	4.3
'Ptch1'	'1428853_at'	'astrocytes'	4.3
'AI843755'	'1457227_at'	'astrocytes'	4.3
'Sncaip'	'1423499_at'	'astrocytes'	4.2
'Phkb'	'1434511_at'	'astrocytes'	4.2
'Aff1'	'1418135_at'	'astrocytes'	4.2
'Slc2a12'	'1435911_s_at'	'astrocytes'	4.2
'Mpp6'	'1449348_at'	'astrocytes'	4.2
'Sec14l2'	'1424530_at'	'astrocytes'	4.2
'Prelp'	'1416321_s_at'	'astrocytes'	4.2
'Pgm2'	'1451149_at'	'astrocytes'	4.2
'Cuedc1'	'1435358_at'	'astrocytes'	4.2
'Adamts9'	'1437785_at'	'astrocytes'	4.2
'Ttc12'	'1435211_at'	'astrocytes'	4.2
'Ramp1'	'1417481_at'	'astrocytes'	4.2
'2010002N04Rik'	'1423306_at'	'astrocytes'	4.2
'Fzd9'	'1427529_at'	'astrocytes'	4.2
'Btg2'	'1416250_at'	'astrocytes'	4.2
'Lrrc33'	'1451174_at'	'astrocytes'	4.2
'Gbp3'	'1418392_a_at'	'astrocytes'	4.1
'Rgl3'	'1431829_a_at'	'astrocytes'	4.1
'Tmem100'	'1449533_at'	'astrocytes'	4.1
'Lin52'	'1434161_at'	'astrocytes'	4.1
'Serpina3n'	'1419100_at'	'astrocytes'	4.1
'Cntfr'	'1419429_at'	'astrocytes'	4.1
'Elmo2'	'1436011_at'	'astrocytes'	4.1
'Plcb3'	'1448661_at'	'astrocytes'	4.1
'E130203B14Rik'	'1455050_at'	'astrocytes'	4.1
'Gli2'	'1446086_s_at'	'astrocytes'	4.1
'Gpr37l1'	'1424146_at'	'astrocytes'	4.1
'Gm444'	'1439570_at'	'astrocytes'	4.1
'Snta1'	'1416825_at'	'astrocytes'	4.1
'Mia1'	'1419608_a_at'	'astrocytes'	4
'Rreb1'	'1428657_at'	'astrocytes'	4
'Gpr146'	'1454685_at'	'astrocytes'	4
'Cachd1'	'1436030_at'	'astrocytes'	4
'1810010H24Rik'	'1428809_at'	'astrocytes'	4
'Spred1'	'1423161_s_at'	'astrocytes'	4
'Ctbs'	'1429943_at'	'astrocytes'	4
'Oat'	'1416452_at'	'astrocytes'	4
'AU020206'	'1433935_at'	'astrocytes'	4
'Zhx3'	'1452977_at'	'astrocytes'	4
'2810055F11Rik'	'1424692_at'	'astrocytes'	4
'Sesn3'	'1457174_at'	'astrocytes'	4
'Bcan'	'1416718_at'	'astrocytes'	4
'Ephb3'	'1451550_at'	'astrocytes'	4
'Phgdh'	'1437621_x_at'	'astrocytes'	4
'9530058B02Rik'	'1417212_at'	'astrocytes'	4
'Hlf'	'1434735_at'	'astrocytes'	3.9
'Hs3st3b1'	'1433977_at'	'astrocytes'	3.9
'Trim47'	'1426784_at'	'astrocytes'	3.9
'Agpat3'	'1433817_at'	'astrocytes'	3.9
'Stk38l'	'1455183_at'	'astrocytes'	3.9
'2900084O13Rik'	'1453456_at'	'astrocytes'	3.9
'Il6st'	'1437303_at'	'astrocytes'	3.9
'Pou3f4'	'1422165_at'	'astrocytes'	3.9
'Tmem164'	'1454741_s_at'	'astrocytes'	3.9
'Peci'	'1431012_a_at'	'astrocytes'	3.9
'Zfp423'	'1419380_at'	'astrocytes'	3.9
'Athl1'	'1423765_at'	'astrocytes'	3.9
'Prrx2'	'1432331_a_at'	'astrocytes'	3.9
'Slc12a7'	'1418257_at'	'astrocytes'	3.9
'Psph'	'1415673_at'	'astrocytes'	3.9
'Tmie'	'1441926_x_at'	'astrocytes'	3.9
'Dock1'	'1452220_at'	'astrocytes'	3.9
'Sdc2'	'1448545_at'	'astrocytes'	3.9
'Parva'	'1431375_s_at'	'astrocytes'	3.8
'Kcng4'	'1428536_at'	'astrocytes'	3.8
'Smox'	'1424268_at'	'astrocytes'	3.8
'Acad11'	'1433545_s_at'	'astrocytes'	3.8
'BC046404'	'1436195_at'	'astrocytes'	3.8
'Gpm6b'	'1425942_a_at'	'astrocytes'	3.8
'Rhbdf1'	'1424138_at'	'astrocytes'	3.8
'Dcxr'	'1419456_at'	'astrocytes'	3.8
'Sall1'	'1437983_at'	'astrocytes'	3.8
'Rgma'	'1438241_at'	'astrocytes'	3.8
'Spry2'	'1436584_at'	'astrocytes'	3.8
'Npas3'	'1450287_at'	'astrocytes'	3.8
'Adcy2'	'1455462_at'	'astrocytes'	3.8
'Wwc1'	'1427261_at'	'astrocytes'	3.8
'AI413194'	'1441320_a_at'	'astrocytes'	3.8
'Pvrl3'	'1421133_at'	'astrocytes'	3.8
'Hspb8'	'1417013_at'	'astrocytes'	3.8
'Cml5'	'1424811_at'	'astrocytes'	3.8
'Ggta1'	'1418483_a_at'	'astrocytes'	3.8
'As3mt'	'1431980_a_at'	'astrocytes'	3.8
'Rhoq'	'1427918_a_at'	'astrocytes'	3.8
'Tmem176b'	'1418004_a_at'	'astrocytes'	3.8
'Lrrc51'	'1429212_a_at'	'astrocytes'	3.8
'Nek6'	'1423596_at'	'astrocytes'	3.8
'Gjb2'	'1423271_at'	'astrocytes'	3.8
'F5'	'1418907_at'	'astrocytes'	3.8
'Foxo1'	'1416981_at'	'astrocytes'	3.8
'Slc25a34'	'1455506_at'	'astrocytes'	3.8
'Evc'	'1448876_at'	'astrocytes'	3.8
'Cpt1a'	'1434866_x_at'	'astrocytes'	3.8
'Msi2'	'1435521_at'	'astrocytes'	3.7
'Pcdh10'	'1442565_at'	'astrocytes'	3.7
'Inhbb'	'1426858_at'	'astrocytes'	3.7
'Klf3'	'1454666_at'	'astrocytes'	3.7
'Intu'	'1454350_at'	'astrocytes'	3.7
'Ifrg15'	'1458364_s_at'	'astrocytes'	3.7
'Lrrc8a'	'1434694_at'	'astrocytes'	3.7
'Bcl6'	'1421818_at'	'astrocytes'	3.7
'Metrn'	'1427101_at'	'astrocytes'	3.7
'H2-Ea'	'1422892_s_at'	'astrocytes'	3.7
'Lmna'	'1457670_s_at'	'astrocytes'	3.7
'Irgm'	'1418825_at'	'astrocytes'	3.7
'Dci'	'1418321_at'	'astrocytes'	3.7
'Hus1'	'1418308_at'	'astrocytes'	3.7
'Slc25a33'	'1424211_at'	'astrocytes'	3.7
'Il18'	'1417932_at'	'astrocytes'	3.7
'Greb1'	'1439568_at'	'astrocytes'	3.7
'Grtp1'	'1439150_x_at'	'astrocytes'	3.7
'Plxnb2'	'1416683_at'	'astrocytes'	3.7
'Fmo5'	'1440899_at'	'astrocytes'	3.7
'Serpinh1'	'1450843_a_at'	'astrocytes'	3.7
'6330578E17Rik'	'1426356_at'	'astrocytes'	3.7
'Kcnip3'	'1418544_at'	'astrocytes'	3.7
'1190002H23Rik'	'1438511_a_at'	'astrocytes'	3.7
'5330406M23Rik'	'1429900_at'	'astrocytes'	3.7
'Hhatl'	'1424553_at'	'astrocytes'	3.7
'Kif1b'	'1455182_at'	'astrocytes'	3.7
'Jam2'	'1436568_at'	'astrocytes'	3.7
'AW125753'	'1425452_s_at'	'astrocytes'	3.7
'Nat1'	'1421758_at'	'astrocytes'	3.7
'Ccdc122'	'1458438_at'	'astrocytes'	3.6
'Rcn2'	'1422449_s_at'	'astrocytes'	3.6
'Ldhb'	'1434499_a_at'	'astrocytes'	3.6
'Ppp2r5a'	'1444036_at'	'astrocytes'	3.6
'D5Ertd40e'	'1454796_at'	'astrocytes'	3.6
'Pdgfrb'	'1436970_a_at'	'astrocytes'	3.6
'Slc20a1'	'1438824_at'	'astrocytes'	3.6
'Cpne3'	'1452814_at'	'astrocytes'	3.6
'Abat'	'1433855_at'	'astrocytes'	3.6
'Ddhd1'	'1454070_a_at'	'astrocytes'	3.6
'Gabra2'	'1455444_at'	'astrocytes'	3.6
'Adrbk2'	'1440801_s_at'	'astrocytes'	3.6
'Arhgef17'	'1419938_s_at'	'astrocytes'	3.6
'Nipa2'	'1459866_x_at'	'astrocytes'	3.6
'Efemp2'	'1417018_at'	'astrocytes'	3.6
'2310047A01Rik'	'1428432_at'	'astrocytes'	3.6
'Trip6'	'1449041_a_at'	'astrocytes'	3.6
'Enah'	'1442223_at'	'astrocytes'	3.6
'Pou3f2'	'1453478_at'	'astrocytes'	3.6
'Pfkfb3'	'1416432_at'	'astrocytes'	3.6
'Hif3a'	'1446708_at'	'astrocytes'	3.6
'Sc4mol'	'1459627_at'	'astrocytes'	3.6
'Sox2'	'1416967_at'	'astrocytes'	3.6
'Hrh1'	'1438494_at'	'astrocytes'	3.6
'Magi3'	'1435461_at'	'astrocytes'	3.6
'Phyhd1'	'1428394_at'	'astrocytes'	3.6
'Slc35d1'	'1445629_at'	'astrocytes'	3.6
'A830082K12Rik'	'1444007_at'	'astrocytes'	3.6
'Myo6'	'1435559_at'	'astrocytes'	3.5
'BE949265'	'1439936_at'	'astrocytes'	3.5
'Sox21'	'1451835_at'	'astrocytes'	3.5
'Hadhb'	'1426522_at'	'astrocytes'	3.5
'Nnt'	'1456573_x_at'	'astrocytes'	3.5
'Dag1'	'1423872_a_at'	'astrocytes'	3.5
'Loxl1'	'1451978_at'	'astrocytes'	3.5
'Itgav'	'1452784_at'	'astrocytes'	3.5
'Cpxm1'	'1448901_at'	'astrocytes'	3.5
'Cables1'	'1422477_at'	'astrocytes'	3.5
'Grhl1'	'1424030_at'	'astrocytes'	3.5
'Anxa6'	'1415818_at'	'astrocytes'	3.5
'Eml3'	'1460366_at'	'astrocytes'	3.5
'Fbln2'	'1423407_a_at'	'astrocytes'	3.5
'Ddit3'	'1443897_at'	'astrocytes'	3.5
'1110021L09Rik'	'1428795_at'	'astrocytes'	3.5
'4933431E20Rik'	'1434868_at'	'astrocytes'	3.5
'2810037O22Rik'	'1428866_at'	'astrocytes'	3.5
'Ctso'	'1433501_at'	'astrocytes'	3.5
'Micall2'	'1434322_at'	'astrocytes'	3.5
'Swap70'	'1423543_at'	'astrocytes'	3.5
'Trpm3'	'1456633_at'	'astrocytes'	3.5
'Aldh2'	'1448143_at'	'astrocytes'	3.5
'1810011O10Rik'	'1451415_at'	'astrocytes'	3.5
'Tiparp'	'1452160_at'	'astrocytes'	3.4
'Arrb1'	'1460444_at'	'astrocytes'	3.4
'A530016O06Rik'	'1434191_at'	'astrocytes'	3.4
'Rnaset2'	'1452734_at'	'astrocytes'	3.4
'Chpt1'	'1455901_at'	'astrocytes'	3.4
'Zdhhc18'	'1433748_at'	'astrocytes'	3.4
'5730469M10Rik'	'1452716_at'	'astrocytes'	3.4
'Mfhas1'	'1429005_at'	'astrocytes'	3.4
'Ctnnd2'	'1456116_at'	'astrocytes'	3.4
'Dhrs1'	'1415677_at'	'astrocytes'	3.4
'Mettl7a'	'1434150_a_at'	'astrocytes'	3.4
'Pdcd4'	'1445881_at'	'astrocytes'	3.4
'Cox10'	'1429329_at'	'astrocytes'	3.4
'Nmb'	'1419405_at'	'astrocytes'	3.4
'Ptgs1'	'1423414_at'	'astrocytes'	3.4
'LOC553095'	'1455557_at'	'astrocytes'	3.4
'Rbm20'	'1429024_at'	'astrocytes'	3.4
'Pex11a'	'1449442_at'	'astrocytes'	3.4
'Lhfp'	'1433776_at'	'astrocytes'	3.4
'L2hgdh'	'1424858_at'	'astrocytes'	3.4
'Pfkm'	'1416780_at'	'astrocytes'	3.4
'Arts1'	'1416942_at'	'astrocytes'	3.4
'4833442J19Rik'	'1427202_at'	'astrocytes'	3.4
'Sycp3'	'1435870_at'	'astrocytes'	3.4
'Sash1'	'1448005_at'	'astrocytes'	3.3
'Creg1'	'1415947_at'	'astrocytes'	3.3
'Pitpnc1'	'1455204_at'	'astrocytes'	3.3
'Dullard'	'1452100_at'	'astrocytes'	3.3
'Cklf'	'1451374_x_at'	'astrocytes'	3.3
'Ppic'	'1416498_at'	'astrocytes'	3.3
'A530050D06Rik'	'1435036_at'	'astrocytes'	3.3
'A930005H10Rik'	'1457709_a_at'	'astrocytes'	3.3
'Tmem44'	'1455044_at'	'astrocytes'	3.3
'E2f6'	'1448835_at'	'astrocytes'	3.3
'Ccbl2'	'1455991_at'	'astrocytes'	3.3
'5730509K17Rik'	'1436426_at'	'astrocytes'	3.3
'Etfa'	'1423972_at'	'astrocytes'	3.3
'Lypd6'	'1454969_at'	'astrocytes'	3.3
'Nfatc1'	'1428479_at'	'astrocytes'	3.3
'Nfe2l2'	'1416543_at'	'astrocytes'	3.3
'Gm2a'	'1448241_at'	'astrocytes'	3.3
'Arhgap18'	'1426952_at'	'astrocytes'	3.3
'Drp2'	'1441224_at'	'astrocytes'	3.3
'Cgrrf1'	'1434565_at'	'astrocytes'	3.3
'5730433N10Rik'	'1454460_at'	'astrocytes'	3.3
'Cyp1b1'	'1416612_at'	'astrocytes'	3.3
'Sgpl1'	'1415892_at'	'astrocytes'	3.3
'Lrrk2'	'1431394_a_at'	'astrocytes'	3.3
'Nln'	'1424981_at'	'astrocytes'	3.3
'Gstt1'	'1418186_at'	'astrocytes'	3.3
'Ltbp1'	'1448870_at'	'astrocytes'	3.3
'Zbtb20'	'1437065_at'	'astrocytes'	3.3
'Akp2'	'1423611_at'	'astrocytes'	3.3
'Add3'	'1426574_a_at'	'astrocytes'	3.3
'Tsc22d3'	'1425281_a_at'	'astrocytes'	3.3
'Zfp217'	'1437414_at'	'astrocytes'	3.3
'Lace1'	'1427073_at'	'astrocytes'	3.3
'Echs1'	'1452341_at'	'astrocytes'	3.3
'Spsb4'	'1451418_a_at'	'astrocytes'	3.3
'Camk2d'	'1422659_at'	'astrocytes'	3.3
'Nebl'	'1438452_at'	'astrocytes'	3.3
'Ier2'	'1416442_at'	'astrocytes'	3.3
'Cryz'	'1438610_a_at'	'astrocytes'	3.2
'Traf3'	'1418587_at'	'astrocytes'	3.2
'Wdr20a'	'1449197_at'	'astrocytes'	3.2
'Kctd5'	'1423936_at'	'astrocytes'	3.2
'Lactb2'	'1425140_at'	'astrocytes'	3.2
'Gnao1'	'1448031_at'	'astrocytes'	3.2
'D630033O11Rik'	'1443458_at'	'astrocytes'	3.2
'Efhd2'	'1431339_a_at'	'astrocytes'	3.2
'Kcnk2'	'1449158_at'	'astrocytes'	3.2
'Fcgrt'	'1416978_at'	'astrocytes'	3.2
'2600011E07Rik'	'1454051_at'	'astrocytes'	3.2
'Arid5a'	'1451340_at'	'astrocytes'	3.2
'H2afv'	'1436596_at'	'astrocytes'	3.2
'Islr'	'1418450_at'	'astrocytes'	3.2
'Txndc10'	'1430995_at'	'astrocytes'	3.2
'Ptar1'	'1432161_a_at'	'astrocytes'	3.2
'Nek8'	'1450337_a_at'	'astrocytes'	3.2
'0610040J01Rik'	'1424404_at'	'astrocytes'	3.2
'Car2'	'1448752_at'	'astrocytes'	3.2
'Amotl1'	'1455247_at'	'astrocytes'	3.2
'Pfn4'	'1428665_at'	'astrocytes'	3.2
'Gstm5'	'1416842_at'	'astrocytes'	3.2
'Ndg2'	'1436990_s_at'	'astrocytes'	3.2
'D5Buc30e'	'1443205_at'	'astrocytes'	3.2
'Rbl1'	'1424156_at'	'astrocytes'	3.2
'BC067047'	'1434069_at'	'astrocytes'	3.2
'5730507N06Rik'	'1457642_at'	'astrocytes'	3.2
'Pmm1'	'1430780_a_at'	'astrocytes'	3.2
'Gabbr1'	'1455021_at'	'astrocytes'	3.2
'Crlf3'	'1460338_a_at'	'astrocytes'	3.2
'Cdkn2c'	'1416868_at'	'astrocytes'	3.2
'Dlg5'	'1424198_at'	'astrocytes'	3.2
'Cd1d1'	'1449130_at'	'astrocytes'	3.2
'Slc25a20'	'1423108_at'	'astrocytes'	3.2
'Clcc1'	'1436390_a_at'	'astrocytes'	3.2
'Pank2'	'1436101_at'	'astrocytes'	3.2
'Cav2'	'1417327_at'	'astrocytes'	3.1
'Klf9'	'1436763_a_at'	'astrocytes'	3.1
'Nxt2'	'1456599_at'	'astrocytes'	3.1
'Odz3'	'1429178_at'	'astrocytes'	3.1
'Sirpa'	'1416985_at'	'astrocytes'	3.1
'Txndc9'	'1436108_at'	'astrocytes'	3.1
'P4ha2'	'1417149_at'	'astrocytes'	3.1
'Spag1'	'1419588_at'	'astrocytes'	3.1
'Arhgef4'	'1435033_at'	'astrocytes'	3.1
'Ctbp2'	'1434705_at'	'astrocytes'	3.1
'Nudt7'	'1431302_a_at'	'astrocytes'	3.1
'Mid1'	'1438239_at'	'astrocytes'	3.1
'Azin1'	'1422702_at'	'astrocytes'	3.1
'Btg1'	'1426083_a_at'	'astrocytes'	3.1
'Blvrb'	'1451386_at'	'astrocytes'	3.1
'Smpd2'	'1416999_at'	'astrocytes'	3.1
'Kalrn'	'1436066_at'	'astrocytes'	3.1
'Pln'	'1459238_at'	'astrocytes'	3.1
'Fzd4'	'1419301_at'	'astrocytes'	3.1
'Zbtb41'	'1439089_at'	'astrocytes'	3.1
'Col4a4'	'1445328_at'	'astrocytes'	3.1
'Bmp7'	'1418910_at'	'astrocytes'	3.1
'Hey1'	'1415999_at'	'astrocytes'	3.1
'Copz2'	'1418455_at'	'astrocytes'	3.1
'Npr2'	'1427191_at'	'astrocytes'	3.1
'Dgkb'	'1455361_at'	'astrocytes'	3
'Ammecr1l'	'1437521_s_at'	'astrocytes'	3
'Ptn'	'1416211_a_at'	'astrocytes'	3
'Mboat5'	'1423960_at'	'astrocytes'	3
'Lgals3bp'	'1448380_at'	'astrocytes'	3
'LOC626802'	'1427174_at'	'astrocytes'	3
'Mid1ip1'	'1416840_at'	'astrocytes'	3
'Hsdl2'	'1426856_at'	'astrocytes'	3
'A430106J12Rik'	'1445440_at'	'astrocytes'	3
'Tspan12'	'1454604_s_at'	'astrocytes'	3
'Phyh'	'1460194_at'	'astrocytes'	3
'Aak1'	'1435038_s_at'	'astrocytes'	3
'Mthfd1'	'1436704_x_at'	'astrocytes'	3
'Nr4a1'	'1416505_at'	'astrocytes'	3
'Zfp219'	'1424301_at'	'astrocytes'	3
'Sfxn1'	'1417559_at'	'astrocytes'	3
'Otx1'	'1437601_at'	'astrocytes'	3
'Adfp'	'1448318_at'	'astrocytes'	3
'Fstl1'	'1448259_at'	'astrocytes'	3
'Dusp1'	'1448830_at'	'astrocytes'	3
'Loxl3'	'1418269_at'	'astrocytes'	3
'Caskin1'	'1455397_at'	'astrocytes'	3
'Ubiad1'	'1424213_at'	'astrocytes'	3
'Pank1'	'1418715_at'	'astrocytes'	3
'Pp11r'	'1449937_at'	'astrocytes'	3
'4931406C07Rik'	'1416607_at'	'astrocytes'	3
'Wnk2'	'1453355_at'	'astrocytes'	3
'Vegfb'	'1451803_a_at'	'astrocytes'	3
'Csdc2'	'1451147_x_at'	'astrocytes'	3
'Nsbp1'	'1418152_at'	'astrocytes'	3
'4921524J06Rik'	'1439496_at'	'astrocytes'	3
'Rab30'	'1426452_a_at'	'astrocytes'	3
'Rrm2'	'1434437_x_at'	'astrocytes'	3
'Rasa3'	'1415850_at'	'astrocytes'	3
'Zfp760'	'1440226_at'	'astrocytes'	3
'Igh-6'	'1427870_x_at'	'astrocytes'	3
'Mosc2'	'1416766_at'	'astrocytes'	3
'Chst1'	'1449147_at'	'astrocytes'	3
'2810402A17Rik'	'1459914_at'	'astrocytes'	3
'Slc25a42'	'1424790_at'	'astrocytes'	3
'Ifitm2'	'1417460_at'	'astrocytes'	3
'Fut9'	'1435308_at'	'astrocytes'	3
'Trim37'	'1435604_at'	'astrocytes'	3
'Cflar'	'1424996_at'	'astrocytes'	2.9
'BC021523'	'1452151_at'	'astrocytes'	2.9
'Fgd4'	'1455337_at'	'astrocytes'	2.9
'Hdac8'	'1428933_at'	'astrocytes'	2.9
'Smpdl3b'	'1417300_at'	'astrocytes'	2.9
'Aldh5a1'	'1453065_at'	'astrocytes'	2.9
'Emid1'	'1449581_at'	'astrocytes'	2.9
'Asb6'	'1438182_x_at'	'astrocytes'	2.9
'Lyrm4'	'1455588_at'	'astrocytes'	2.9
'D6Wsu116e'	'1455474_at'	'astrocytes'	2.9
'Capn2'	'1440532_a_at'	'astrocytes'	2.9
'5730593F17Rik'	'1433639_at'	'astrocytes'	2.9
'Tmem129'	'1415715_at'	'astrocytes'	2.9
'D530033C11Rik'	'1447704_s_at'	'astrocytes'	2.9
'Tpmt'	'1456273_x_at'	'astrocytes'	2.9
'Farp1'	'1452280_at'	'astrocytes'	2.9
'Acadm'	'1415984_at'	'astrocytes'	2.9
'Tmem56'	'1434553_at'	'astrocytes'	2.9
'2310022B05Rik'	'1428910_at'	'astrocytes'	2.9
'Tcn2'	'1457825_x_at'	'astrocytes'	2.9
'Pttg1ip'	'1437342_x_at'	'astrocytes'	2.9
'Ccbl1'	'1428151_x_at'	'astrocytes'	2.9
'Ctdspl'	'1422510_at'	'astrocytes'	2.9
'Prc1'	'1423775_s_at'	'astrocytes'	2.9
'5830417C01Rik'	'1456955_at'	'astrocytes'	2.9
'Parp12'	'1426774_at'	'astrocytes'	2.9
'Ngef'	'1448978_at'	'astrocytes'	2.9
'Cttn'	'1421313_s_at'	'astrocytes'	2.9
'Rufy3'	'1442786_s_at'	'astrocytes'	2.9
'Lrp1'	'1448655_at'	'astrocytes'	2.9
'Ccdc18'	'1453600_at'	'astrocytes'	2.9
'Elavl1'	'1428653_x_at'	'astrocytes'	2.9
'Itpkc'	'1440024_at'	'astrocytes'	2.9
'Itpkb'	'1435272_at'	'astrocytes'	2.9
'2810003C17Rik'	'1451287_s_at'	'astrocytes'	2.9
'Col23a1'	'1440911_at'	'astrocytes'	2.9
'4833426J09Rik'	'1428996_at'	'astrocytes'	2.8
'Mboat2'	'1425029_a_at'	'astrocytes'	2.8
'Elovl5'	'1415840_at'	'astrocytes'	2.8
'Chd1'	'1431166_at'	'astrocytes'	2.8
'Unc13c'	'1455304_at'	'astrocytes'	2.8
'Lamp2'	'1416343_a_at'	'astrocytes'	2.8
'Ptplad1'	'1452427_s_at'	'astrocytes'	2.8
'Dbt'	'1449118_at'	'astrocytes'	2.8
'B230380D07Rik'	'1436842_at'	'astrocytes'	2.8
'Sod3'	'1417633_at'	'astrocytes'	2.8
'2410187C16Rik'	'1434144_s_at'	'astrocytes'	2.8
'Cib1'	'1448564_at'	'astrocytes'	2.8
'Suox'	'1451339_at'	'astrocytes'	2.8
'Mobk1b'	'1423782_at'	'astrocytes'	2.8
'AA408650'	'1440221_at'	'astrocytes'	2.8
'LOC14210'	'1421534_at'	'astrocytes'	2.8
'Pir'	'1429001_at'	'astrocytes'	2.8
'Adamts5'	'1422561_at'	'astrocytes'	2.8
'Ccdc3'	'1428549_at'	'astrocytes'	2.8
'Ttf2'	'1428522_at'	'astrocytes'	2.8
'Slc6a1'	'1452142_at'	'astrocytes'	2.8
'Gcsh'	'1432164_a_at'	'astrocytes'	2.8
'Cd247'	'1435555_at'	'astrocytes'	2.8
'Cd151'	'1437670_x_at'	'astrocytes'	2.8
'Bbox1'	'1419618_at'	'astrocytes'	2.8
'Galm'	'1452583_s_at'	'astrocytes'	2.8
'Ctnnbip1'	'1417567_at'	'astrocytes'	2.8
'Mef2d'	'1434487_at'	'astrocytes'	2.8
'Epb4.1l5'	'1455861_at'	'astrocytes'	2.8
'4930589M24Rik'	'1430066_at'	'astrocytes'	2.8
'Pter'	'1417667_a_at'	'astrocytes'	2.8
'Dock7'	'1448892_at'	'astrocytes'	2.8
'Plekhf2'	'1423862_at'	'astrocytes'	2.8
'2310043N10Rik'	'1428083_at'	'astrocytes'	2.8
'Mrps14'	'1420488_at'	'astrocytes'	2.8
'Smad5'	'1433641_at'	'astrocytes'	2.8
'Actb'	'1440365_at'	'astrocytes'	2.8
'Glb1l'	'1430385_a_at'	'astrocytes'	2.8
'Zap70'	'1439749_at'	'astrocytes'	2.8
'Camk2g'	'1423941_at'	'astrocytes'	2.8
'Skap2'	'1460623_at'	'astrocytes'	2.8
'Apln'	'1451038_at'	'astrocytes'	2.8
'A230075M04Rik'	'1454984_at'	'astrocytes'	2.8
'1110033M05Rik'	'1419889_at'	'astrocytes'	2.8
'Ppm1m'	'1428351_at'	'astrocytes'	2.8
'D11Ertd759e'	'1455500_at'	'astrocytes'	2.8
'Lrp10'	'1416836_at'	'astrocytes'	2.8
'Ephx1'	'1422438_at'	'astrocytes'	2.8
'Lix1l'	'1436546_at'	'astrocytes'	2.8
'Gm166'	'1434634_at'	'astrocytes'	2.8
'Zfp521'	'1451332_at'	'astrocytes'	2.8
'Arl6ip6'	'1424020_at'	'astrocytes'	2.7
'Hibadh'	'1423780_at'	'astrocytes'	2.7
'EG622645'	'1455147_at'	'astrocytes'	2.7
'Hist2h3c2'	'1422155_at'	'astrocytes'	2.7
'Fxn'	'1427282_a_at'	'astrocytes'	2.7
'Espl1'	'1433862_at'	'astrocytes'	2.7
'Rp2h'	'1434061_at'	'astrocytes'	2.7
'Epas1'	'1435436_at'	'astrocytes'	2.7
'Rarres2'	'1437902_s_at'	'astrocytes'	2.7
'Ggnbp1'	'1433904_at'	'astrocytes'	2.7
'Hsd3b7'	'1416968_a_at'	'astrocytes'	2.7
'Dnahc2'	'1438763_at'	'astrocytes'	2.7
'Dab1'	'1421100_a_at'	'astrocytes'	2.7
'LOC545228'	'1435198_at'	'astrocytes'	2.7
'Kctd12b'	'1440355_at'	'astrocytes'	2.7
'Lgr6'	'1436218_at'	'astrocytes'	2.7
'Sox5'	'1440827_x_at'	'astrocytes'	2.7
'Nip7'	'1453324_at'	'astrocytes'	2.7
'Ctsf'	'1451019_at'	'astrocytes'	2.7
'Crtc3'	'1436379_at'	'astrocytes'	2.7
'Ryk'	'1426388_s_at'	'astrocytes'	2.7
'Hmgcs2'	'1431833_a_at'	'astrocytes'	2.7
'Lrtm2'	'1433744_at'	'astrocytes'	2.7
'Timm8a1'	'1416345_at'	'astrocytes'	2.7
'B4galt4'	'1425934_a_at'	'astrocytes'	2.7
'Junb'	'1415899_at'	'astrocytes'	2.7
'Cdh2'	'1449244_at'	'astrocytes'	2.7
'E130112L23Rik'	'1455810_a_at'	'astrocytes'	2.7
'Aifm2'	'1431143_x_at'	'astrocytes'	2.7
'D1Ertd161e'	'1429015_at'	'astrocytes'	2.7
'Atf3'	'1449363_at'	'astrocytes'	2.7
'Ddt'	'1417103_at'	'astrocytes'	2.7
'Gpr125'	'1426782_at'	'astrocytes'	2.7
'Myh14'	'1428835_at'	'astrocytes'	2.7
'C030009O12Rik'	'1435095_at'	'astrocytes'	2.7
'Dennd4c'	'1434846_at'	'astrocytes'	2.7
'Cacng8'	'1459579_at'	'astrocytes'	2.7
'Hyal1'	'1449954_at'	'astrocytes'	2.7
'Cyfip1'	'1416329_at'	'astrocytes'	2.7
'Ctsz'	'1417870_x_at'	'astrocytes'	2.7
'Jun'	'1417409_at'	'astrocytes'	2.7
'Cs'	'1422577_at'	'astrocytes'	2.7
'Eps8'	'1422823_at'	'astrocytes'	2.7
'Kif11'	'1435306_a_at'	'astrocytes'	2.6
'Usp2'	'1417168_a_at'	'astrocytes'	2.6
'Nrxn1'	'1428240_at'	'astrocytes'	2.6
'Mxra8'	'1452330_a_at'	'astrocytes'	2.6
'AW011738'	'1436080_at'	'astrocytes'	2.6
'Rdm1'	'1417661_at'	'astrocytes'	2.6
'Golph2'	'1415698_at'	'astrocytes'	2.6
'1110001J03Rik'	'1416367_at'	'astrocytes'	2.6
'Mid2'	'1422216_at'	'astrocytes'	2.6
'C130076O07Rik'	'1430583_at'	'astrocytes'	2.6
'Tmem55a'	'1424293_s_at'	'astrocytes'	2.6
'Asrgl1'	'1424395_at'	'astrocytes'	2.6
'Tbcel'	'1454930_at'	'astrocytes'	2.6
'Msrb2'	'1424433_at'	'astrocytes'	2.6
'Ampd2'	'1438941_x_at'	'astrocytes'	2.6
'BC006662'	'1451562_at'	'astrocytes'	2.6
'Sfrp1'	'1448395_at'	'astrocytes'	2.6
'Agpat5'	'1434287_at'	'astrocytes'	2.6
'Tpp1'	'1434768_at'	'astrocytes'	2.6
'Ptpn21'	'1419054_a_at'	'astrocytes'	2.6
'Nt5dc2'	'1424882_a_at'	'astrocytes'	2.6
'S100a4'	'1424542_at'	'astrocytes'	2.6
'Tnfaip2'	'1457918_at'	'astrocytes'	2.6
'Fdx1'	'1449108_at'	'astrocytes'	2.6
'Ptpn12'	'1455105_at'	'astrocytes'	2.6
'Hnt'	'1458492_x_at'	'astrocytes'	2.6
'Ccdc85a'	'1427157_at'	'astrocytes'	2.6
'Prdm5'	'1432057_a_at'	'astrocytes'	2.6
'Tagln'	'1423505_at'	'astrocytes'	2.6
'Dynlrb2'	'1428987_at'	'astrocytes'	2.6
'4930562D19Rik'	'1455055_at'	'astrocytes'	2.6
'Foxred2'	'1434414_at'	'astrocytes'	2.6
'Mib1'	'1433853_at'	'astrocytes'	2.6
'Plekhc1'	'1434180_at'	'astrocytes'	2.6
'Kif1c'	'1424746_at'	'astrocytes'	2.6
'Cbr4'	'1451398_at'	'astrocytes'	2.6
'1810014F10Rik'	'1452626_a_at'	'astrocytes'	2.6
'Nr2f1'	'1418157_at'	'astrocytes'	2.6
'Eppb9'	'1417596_at'	'astrocytes'	2.6
'2810055G20Rik'	'1431424_at'	'astrocytes'	2.6
'Pde8b'	'1435741_at'	'astrocytes'	2.6
'Mansc1'	'1423284_at'	'astrocytes'	2.6
'Hibch'	'1451512_s_at'	'astrocytes'	2.6
'Nqo2'	'1449983_a_at'	'astrocytes'	2.6
'Ifitm3'	'1423754_at'	'astrocytes'	2.6
'Samd14'	'1454630_at'	'astrocytes'	2.6
'Hsd17b11'	'1434642_at'	'astrocytes'	2.6
'Hmgcs1'	'1441536_at'	'astrocytes'	2.6
'6720475J19Rik'	'1423071_x_at'	'astrocytes'	2.6
'EG665123'	'1441231_at'	'astrocytes'	2.6
'Tmem38b'	'1456544_at'	'astrocytes'	2.6
'Ccdc90b'	'1428505_at'	'astrocytes'	2.6
'2610507B11Rik'	'1455905_at'	'astrocytes'	2.6
'Cebpb'	'1418901_at'	'astrocytes'	2.6
'Tmc7'	'1456981_at'	'astrocytes'	2.6
'Loh11cr2a'	'1426221_at'	'astrocytes'	2.6
'9030625A04Rik'	'1455263_at'	'astrocytes'	2.6
'Bphl'	'1424242_at'	'astrocytes'	2.6
'Mxi1'	'1450376_at'	'astrocytes'	2.6
'Galnt1'	'1423237_at'	'astrocytes'	2.6
'Clic1'	'1416656_at'	'astrocytes'	2.6
'Lsamp'	'1455636_at'	'astrocytes'	2.6
'Frem2'	'1457038_at'	'astrocytes'	2.6
'H2-Ab1'	'1450648_s_at'	'astrocytes'	2.6
'Trib2'	'1426640_s_at'	'astrocytes'	2.6
'Lrp8'	'1440882_at'	'astrocytes'	2.6
'Vhlh'	'1434708_at'	'astrocytes'	2.6
'1200015N20Rik'	'1448557_at'	'astrocytes'	2.6
'Rb1'	'1417850_at'	'astrocytes'	2.6
'Bai3'	'1454782_at'	'astrocytes'	2.6
'Sap30'	'1417719_at'	'astrocytes'	2.6
'Polr3h'	'1424227_at'	'astrocytes'	2.6
'Txndc5'	'1423746_at'	'astrocytes'	2.6
'Ccdc25'	'1451799_at'	'astrocytes'	2.5
'Nfib'	'1442214_at'	'astrocytes'	2.5
'Cyp4f13'	'1418767_at'	'astrocytes'	2.5
'Ntrk3'	'1433825_at'	'astrocytes'	2.5
'Gabpa'	'1450664_at'	'astrocytes'	2.5
'Stxbp4'	'1455706_at'	'astrocytes'	2.5
'Pigy'	'1428556_at'	'astrocytes'	2.5
'Bckdha'	'1416647_at'	'astrocytes'	2.5
'Abca8a'	'1427371_at'	'astrocytes'	2.5
'Akna'	'1427325_s_at'	'astrocytes'	2.5
'Plagl1'	'1426208_x_at'	'astrocytes'	2.5
'Plcd1'	'1448432_at'	'astrocytes'	2.5
'Nxn'	'1422466_at'	'astrocytes'	2.5
'Atad2'	'1436174_at'	'astrocytes'	2.5
'Spred2'	'1434403_at'	'astrocytes'	2.5
'Car3'	'1449434_at'	'astrocytes'	2.5
'B3galt1'	'1455234_at'	'astrocytes'	2.5
'Cdc42bpg'	'1436197_at'	'astrocytes'	2.5
'1500009C09Rik'	'1452827_at'	'astrocytes'	2.5
'Klhl25'	'1453101_at'	'astrocytes'	2.5
'AI848258'	'1456988_at'	'astrocytes'	2.5
'Plekho1'	'1417128_at'	'astrocytes'	2.5
'Sned1'	'1435603_at'	'astrocytes'	2.5
'Slc33a1'	'1423621_a_at'	'astrocytes'	2.5
'Otx2'	'1425926_a_at'	'astrocytes'	2.5
'Tekt4'	'1453121_at'	'astrocytes'	2.5
'Qpctl'	'1449517_at'	'astrocytes'	2.5
'Cd164'	'1416440_at'	'astrocytes'	2.5
'AI854517'	'1434730_at'	'astrocytes'	2.5
'Atf1'	'1417296_at'	'astrocytes'	2.5
'Rab7l1'	'1451362_at'	'astrocytes'	2.5
'Spin1'	'1460164_at'	'astrocytes'	2.5
'Glo1'	'1436070_at'	'astrocytes'	2.5
'1110067D22Rik'	'1451313_a_at'	'astrocytes'	2.5
'Etfdh'	'1451084_at'	'astrocytes'	2.5
'Mr1'	'1421899_a_at'	'astrocytes'	2.5
'Adcy8'	'1418754_at'	'astrocytes'	2.5
'5830455E04Rik'	'1439087_a_at'	'astrocytes'	2.5
'Amhr2'	'1438967_x_at'	'astrocytes'	2.5
'Fxr1h'	'1430245_at'	'astrocytes'	2.5
'Fuca1'	'1416109_at'	'astrocytes'	2.5
'Zadh1'	'1453156_s_at'	'astrocytes'	2.5
'Gm944'	'1436827_at'	'astrocytes'	2.5
'S100a1'	'1419814_s_at'	'astrocytes'	2.5
'Ankrd25'	'1460559_at'	'astrocytes'	2.5
'Bag3'	'1422452_at'	'astrocytes'	2.5
'Adrb1'	'1423420_at'	'astrocytes'	2.5
'1110012D08Rik'	'1433820_a_at'	'astrocytes'	2.5
'Nudt12'	'1453139_at'	'astrocytes'	2.5
'Pcdh20'	'1424701_at'	'astrocytes'	2.5
'Slmo1'	'1437707_at'	'astrocytes'	2.5
'Cyba'	'1454268_a_at'	'astrocytes'	2.5
'Gnai2'	'1419449_a_at'	'astrocytes'	2.5
'Serpine2'	'1416666_at'	'astrocytes'	2.5
'Nr3c2'	'1435991_at'	'astrocytes'	2.5
'A730017D01Rik'	'1455535_at'	'astrocytes'	2.5
'Stat3'	'1459961_a_at'	'astrocytes'	2.5
'Gsto2'	'1453708_a_at'	'astrocytes'	2.5
'Rbed1'	'1436695_x_at'	'astrocytes'	2.5
'Slc20a2'	'1434235_at'	'astrocytes'	2.5
'Laptm4a'	'1423368_at'	'astrocytes'	2.5
'Arx'	'1450042_at'	'astrocytes'	2.5
'Cdc25b'	'1421963_a_at'	'astrocytes'	2.5
'Tnfrsf1a'	'1417291_at'	'astrocytes'	2.5
'Nlrx1'	'1433661_at'	'astrocytes'	2.4
'Per3'	'1421087_at'	'astrocytes'	2.4
'Pros1'	'1426246_at'	'astrocytes'	2.4
'Mical1'	'1456439_x_at'	'astrocytes'	2.4
'Lman1'	'1452671_s_at'	'astrocytes'	2.4
'Arhgef19'	'1437629_at'	'astrocytes'	2.4
'Phxr4'	'1422272_at'	'astrocytes'	2.4
'Hnrpa2b1'	'1433830_at'	'astrocytes'	2.4
'Pkd2'	'1441870_s_at'	'astrocytes'	2.4
'Astn1'	'1418615_at'	'astrocytes'	2.4
'Dexi'	'1460174_at'	'astrocytes'	2.4
'Echdc2'	'1425788_a_at'	'astrocytes'	2.4
'Pou3f3'	'1435197_at'	'astrocytes'	2.4
'Ctdsp1'	'1452055_at'	'astrocytes'	2.4
'Fndc3b'	'1433833_at'	'astrocytes'	2.4
'Pigs'	'1433429_at'	'astrocytes'	2.4
'Sep-08'	'1426802_at'	'astrocytes'	2.4
'BC023202'	'1456908_at'	'astrocytes'	2.4
'Lap3'	'1450860_at'	'astrocytes'	2.4
'AI663975'	'1440084_at'	'astrocytes'	2.4
'Cntf'	'1422033_a_at'	'astrocytes'	2.4
'Gpt2'	'1455007_s_at'	'astrocytes'	2.4
'Stard5'	'1450769_s_at'	'astrocytes'	2.4
'Ttyh3'	'1454978_at'	'astrocytes'	2.4
'5430421B17'	'1434756_at'	'astrocytes'	2.4
'Zfp467'	'1441727_s_at'	'astrocytes'	2.4
'Lrba'	'1449099_at'	'astrocytes'	2.4
'Fdxr'	'1416806_at'	'astrocytes'	2.4
'Ankrd6'	'1437217_at'	'astrocytes'	2.4
'D330050I23Rik'	'1434301_at'	'astrocytes'	2.4
'Bckdhb'	'1427153_at'	'astrocytes'	2.4
'Mll3'	'1427150_at'	'astrocytes'	2.4
'Ltbp3'	'1438312_s_at'	'astrocytes'	2.4
'Ccdc102a'	'1427962_at'	'astrocytes'	2.4
'Nr3c1'	'1460303_at'	'astrocytes'	2.4
'Chst11'	'1428902_at'	'astrocytes'	2.4
'4732435N03Rik'	'1452366_at'	'astrocytes'	2.4
'Alcam'	'1437466_at'	'astrocytes'	2.4
'Zfp438'	'1457059_at'	'astrocytes'	2.4
'Stom'	'1419097_a_at'	'astrocytes'	2.4
'G0s2'	'1448700_at'	'astrocytes'	2.4
'Smek1'	'1457054_a_at'	'astrocytes'	2.4
'Rcbtb2'	'1416390_at'	'astrocytes'	2.4
'Klf4'	'1417395_at'	'astrocytes'	2.4
'Stt3b'	'1426343_at'	'astrocytes'	2.4
'Ptpn13'	'1452127_a_at'	'astrocytes'	2.4
'Pnpla2'	'1428143_a_at'	'astrocytes'	2.4
'Zmpste24'	'1427923_at'	'astrocytes'	2.4
'Gpd1'	'1448249_at'	'astrocytes'	2.4
'St3gal2'	'1421891_at'	'astrocytes'	2.4
'Hmgb2'	'1437313_x_at'	'astrocytes'	2.4
'AI426953'	'1442018_at'	'astrocytes'	2.4
'Rin2'	'1426368_at'	'astrocytes'	2.4
'Evi5'	'1417513_at'	'astrocytes'	2.4
'Ccnd3'	'1415907_at'	'astrocytes'	2.4
'Tmtc3'	'1436826_at'	'astrocytes'	2.4
'Sema6d'	'1453055_at'	'astrocytes'	2.4
'Arhgef12'	'1451159_at'	'astrocytes'	2.4
'Acp2'	'1424655_at'	'astrocytes'	2.4
'Dnajc19'	'1442182_at'	'astrocytes'	2.4
'Cdk5rap2'	'1452618_at'	'astrocytes'	2.4
'Spbc25'	'1424118_a_at'	'astrocytes'	2.4
'3300001A09Rik'	'1453326_at'	'astrocytes'	2.4
'9030617O03Rik'	'1424226_at'	'astrocytes'	2.4
'Rbbp9'	'1416174_at'	'astrocytes'	2.4
'Gpr30'	'1428250_at'	'astrocytes'	2.4
'6720462K09Rik'	'1456896_at'	'astrocytes'	2.4
'Rhcg'	'1417362_at'	'astrocytes'	2.4
'3110082I17Rik'	'1453007_at'	'astrocytes'	2.4
'Tex9'	'1453360_a_at'	'astrocytes'	2.4
'Slc39a14'	'1427035_at'	'astrocytes'	2.4
'St5'	'1428372_at'	'astrocytes'	2.4
'Leprel2'	'1449531_at'	'astrocytes'	2.4
'Btd'	'1417987_at'	'astrocytes'	2.4
'BC043476'	'1438349_at'	'astrocytes'	2.4
'Phyhipl'	'1436761_s_at'	'astrocytes'	2.4
'9130227C08Rik'	'1436054_at'	'astrocytes'	2.4
'Aspm'	'1422814_at'	'astrocytes'	2.4
'Pts'	'1450660_at'	'astrocytes'	2.4
'Ptprt'	'1439725_at'	'astrocytes'	2.4
'Sall2'	'1416638_at'	'astrocytes'	2.4
'Grina'	'1417423_at'	'astrocytes'	2.4
'5730410E15Rik'	'1438667_at'	'astrocytes'	2.4
'Lnpep'	'1433747_at'	'astrocytes'	2.4
'Zfp606'	'1454951_at'	'astrocytes'	2.4
'Ubxd4'	'1425020_at'	'astrocytes'	2.4
'D630004N19Rik'	'1442016_at'	'astrocytes'	2.3
'6720407P12Rik'	'1442791_x_at'	'astrocytes'	2.3
'Tagln3'	'1450683_at'	'astrocytes'	2.3
'Nt5dc3'	'1455448_at'	'astrocytes'	2.3
'Pipox'	'1449374_at'	'astrocytes'	2.3
'1300001I01Rik'	'1428106_at'	'astrocytes'	2.3
'Ptpn2'	'1438562_a_at'	'astrocytes'	2.3
'Dock11'	'1429028_at'	'astrocytes'	2.3
'Btbd7'	'1454874_at'	'astrocytes'	2.3
'Cetn4'	'1436617_at'	'astrocytes'	2.3
'Zswim6'	'1459722_at'	'astrocytes'	2.3
'Kctd1'	'1422293_a_at'	'astrocytes'	2.3
'Nudt6'	'1456945_at'	'astrocytes'	2.3
'Tcf3'	'1450117_at'	'astrocytes'	2.3
'Cntnap2'	'1437782_at'	'astrocytes'	2.3
'B230337E12Rik'	'1434671_at'	'astrocytes'	2.3
'Tjp2'	'1450984_at'	'astrocytes'	2.3
'Ak3'	'1423717_at'	'astrocytes'	2.3
'Ptprf'	'1420842_at'	'astrocytes'	2.3
'Msx1'	'1448601_s_at'	'astrocytes'	2.3
'Zfp496'	'1434088_at'	'astrocytes'	2.3
'Dctd'	'1454659_at'	'astrocytes'	2.3
'Cmya5'	'1427312_at'	'astrocytes'	2.3
'AI851161'	'1436685_at'	'astrocytes'	2.3
'Klf12'	'1455521_at'	'astrocytes'	2.3
'Slc3a2'	'1425364_a_at'	'astrocytes'	2.3
'LOC667668'	'1436633_at'	'astrocytes'	2.3
'Ttc32'	'1452972_at'	'astrocytes'	2.3
'Gpr19'	'1421756_a_at'	'astrocytes'	2.3
'Aldh16a1'	'1423731_at'	'astrocytes'	2.3
'Slc25a5'	'1430542_a_at'	'astrocytes'	2.3
'Ampd3'	'1422573_at'	'astrocytes'	2.3
'Phca'	'1429520_a_at'	'astrocytes'	2.3
'A930001A20Rik'	'1431522_at'	'astrocytes'	2.3
'Ppp1r1a'	'1422605_at'	'astrocytes'	2.3
'Acadvl'	'1424184_at'	'astrocytes'	2.3
'Scrg1'	'1420764_at'	'astrocytes'	2.3
'Nat2'	'1449981_a_at'	'astrocytes'	2.3
'1500003O22Rik'	'1416559_at'	'astrocytes'	2.3
'Samd9l'	'1460603_at'	'astrocytes'	2.3
'Serpinb1a'	'1416318_at'	'astrocytes'	2.3
'Rspo3'	'1455607_at'	'astrocytes'	2.3
'Nr1d2'	'1416958_at'	'astrocytes'	2.3
'Fat1'	'1433857_at'	'astrocytes'	2.3
'Ugdh'	'1416308_at'	'astrocytes'	2.3
'Mtfr1'	'1451536_at'	'astrocytes'	2.3
'Mfng'	'1416992_at'	'astrocytes'	2.3
'Frrs1'	'1423465_at'	'astrocytes'	2.3
'Ccdc34'	'1449345_at'	'astrocytes'	2.3
'Trp53inp2'	'1444396_at'	'astrocytes'	2.3
'4833413G10Rik'	'1430382_at'	'astrocytes'	2.3
'Echdc1'	'1419552_at'	'astrocytes'	2.3
'P2rx7'	'1419853_a_at'	'astrocytes'	2.3
'Tlr6'	'1421352_at'	'astrocytes'	2.3
'Dpp7'	'1436479_a_at'	'astrocytes'	2.3
'Wnt7b'	'1420892_at'	'astrocytes'	2.3
'Rab34'	'1416591_at'	'astrocytes'	2.3
'D10627'	'1434097_at'	'astrocytes'	2.3
'Prnp'	'1416130_at'	'astrocytes'	2.3
'Fads6'	'1443904_at'	'astrocytes'	2.3
'Nudt9'	'1428164_at'	'astrocytes'	2.3
'Arntl'	'1425099_a_at'	'astrocytes'	2.3
'Fmo2'	'1435459_at'	'astrocytes'	2.3
'Sepp1'	'1452141_a_at'	'astrocytes'	2.3
'Plscr1'	'1453181_x_at'	'astrocytes'	2.3
'2310014F06Rik'	'1429226_at'	'astrocytes'	2.3
'Narg3'	'1434860_at'	'astrocytes'	2.3
'Fbxo44'	'1434455_at'	'astrocytes'	2.3
'Mfn1'	'1426773_at'	'astrocytes'	2.3
'Pnrc2'	'1416187_s_at'	'astrocytes'	2.3
'Stat5b'	'1422103_a_at'	'astrocytes'	2.3
'Krcc1'	'1424621_at'	'astrocytes'	2.3
'Ccdc51'	'1452891_at'	'astrocytes'	2.3
'Sparc'	'1448392_at'	'astrocytes'	2.3
'Dmrt3'	'1440707_at'	'astrocytes'	2.3
'Dsn1'	'1417139_at'	'astrocytes'	2.3
'Hgf'	'1442884_at'	'astrocytes'	2.3
'4921537D05Rik'	'1453045_at'	'astrocytes'	2.3
'Eef2k'	'1437829_s_at'	'astrocytes'	2.3
'Xpr1'	'1426992_at'	'astrocytes'	2.3
'Lasp1'	'1460173_at'	'astrocytes'	2.2
'Esco1'	'1424324_at'	'astrocytes'	2.2
'Dzip1l'	'1436354_at'	'astrocytes'	2.2
'Rabl4'	'1434299_x_at'	'astrocytes'	2.2
'Crtap'	'1448592_at'	'astrocytes'	2.2
'Trak1'	'1428327_at'	'astrocytes'	2.2
'Erbb2'	'1424919_at'	'astrocytes'	2.2
'5730410I19Rik'	'1454616_at'	'astrocytes'	2.2
'Maff'	'1418936_at'	'astrocytes'	2.2
'Macf1'	'1428848_a_at'	'astrocytes'	2.2
'Kcnj10'	'1419601_at'	'astrocytes'	2.2
'Lyn'	'1451318_a_at'	'astrocytes'	2.2
'Tns1'	'1428650_at'	'astrocytes'	2.2
'Nfkbia'	'1448306_at'	'astrocytes'	2.2
'C79267'	'1446730_at'	'astrocytes'	2.2
'Sh3bgrl'	'1421871_at'	'astrocytes'	2.2
'Tmem136'	'1457701_at'	'astrocytes'	2.2
'Gabra4'	'1433707_at'	'astrocytes'	2.2
'Pea15'	'1416406_at'	'astrocytes'	2.2
'4933403F05Rik'	'1436219_at'	'astrocytes'	2.2
'Trp53inp1'	'1416926_at'	'astrocytes'	2.2
'Vasn'	'1455812_x_at'	'astrocytes'	2.2
'Ttc8'	'1424410_at'	'astrocytes'	2.2
'Hist2h2be'	'1447854_s_at'	'astrocytes'	2.2
'Nadk'	'1416248_at'	'astrocytes'	2.2
'Cltc'	'1439094_at'	'astrocytes'	2.2
'Pbx1'	'1428647_at'	'astrocytes'	2.2
'Mapbpip'	'1435729_at'	'astrocytes'	2.2
'Cotl1'	'1437811_x_at'	'astrocytes'	2.2
'5730406M06Rik'	'1429538_a_at'	'astrocytes'	2.2
'Dpp8'	'1428698_at'	'astrocytes'	2.2
'Cpt2'	'1416772_at'	'astrocytes'	2.2
'4632428N05Rik'	'1416619_at'	'astrocytes'	2.2
'Ate1'	'1420651_at'	'astrocytes'	2.2
'Fabp5'	'1416022_at'	'astrocytes'	2.2
'Skiv2l2'	'1447517_at'	'astrocytes'	2.2
'Irf2bp2'	'1433634_at'	'astrocytes'	2.2
'Slc24a6'	'1417811_at'	'astrocytes'	2.2
'Ngly1'	'1417827_at'	'astrocytes'	2.2
'Cspp1'	'1454989_at'	'astrocytes'	2.2
'6430547I21Rik'	'1455460_at'	'astrocytes'	2.2
'Cnnm3'	'1458330_x_at'	'astrocytes'	2.2
'AA407659'	'1460688_s_at'	'astrocytes'	2.2
'Itih3'	'1449123_at'	'astrocytes'	2.2
'BC023882'	'1423919_at'	'astrocytes'	2.2
'Mccc1'	'1417227_at'	'astrocytes'	2.2
'Syt12'	'1422878_at'	'astrocytes'	2.2
'Recc1'	'1451920_a_at'	'astrocytes'	2.2
'F2r'	'1437308_s_at'	'astrocytes'	2.2
'Mcmdc1'	'1455117_at'	'astrocytes'	2.2
'Pcca'	'1451405_at'	'astrocytes'	2.2
'Wipi1'	'1424917_a_at'	'astrocytes'	2.2
'Hsd17b10'	'1438391_x_at'	'astrocytes'	2.2
'A630072M18Rik'	'1427081_at'	'astrocytes'	2.2
'Phf21a'	'1441145_at'	'astrocytes'	2.2
'1500004A08Rik'	'1428332_at'	'astrocytes'	2.2
'Fgfr2'	'1433489_s_at'	'astrocytes'	2.2
'Map3k1'	'1424850_at'	'astrocytes'	2.2
'Lyrm5'	'1418996_a_at'	'astrocytes'	2.2
'Lgals1'	'1419573_a_at'	'astrocytes'	2.2
'6030446N20Rik'	'1455906_at'	'astrocytes'	2.2
'Mut'	'1416838_at'	'astrocytes'	2.2
'Slc43a3'	'1422788_at'	'astrocytes'	2.2
'Ptpn9'	'1451037_at'	'astrocytes'	2.2
'1110028C15Rik'	'1436214_at'	'astrocytes'	2.2
'Ccnb1'	'1419943_s_at'	'astrocytes'	2.2
'Rab5a'	'1433623_at'	'astrocytes'	2.2
'9530025L08Rik'	'1454364_at'	'astrocytes'	2.2
'Rab9'	'1448391_at'	'astrocytes'	2.2
'Igsf11'	'1460607_at'	'astrocytes'	2.2
'LOC669787'	'1455375_at'	'astrocytes'	2.2
'2900062L11Rik'	'1428333_at'	'astrocytes'	2.2
'Src'	'1450918_s_at'	'astrocytes'	2.2
'Ggh'	'1419595_a_at'	'astrocytes'	2.2
'Sp5'	'1422914_at'	'astrocytes'	2.2
'Dnajc3'	'1419162_s_at'	'astrocytes'	2.2
'Bloc1s1'	'1422614_s_at'	'astrocytes'	2.2
'4930422I07Rik'	'1456518_at'	'astrocytes'	2.2
'Pfkfb4'	'1456888_at'	'astrocytes'	2.2
'Mccc2'	'1454840_at'	'astrocytes'	2.2
'Stk38'	'1416252_at'	'astrocytes'	2.2
'E2f5'	'1460207_s_at'	'astrocytes'	2.2
'Iqgap3'	'1434850_at'	'astrocytes'	2.2
'Magi1'	'1427246_at'	'astrocytes'	2.2
'Myl9'	'1452670_at'	'astrocytes'	2.2
'Myd116'	'1448325_at'	'astrocytes'	2.2
'A430107N12Rik'	'1436175_at'	'astrocytes'	2.2
'Lair1'	'1444040_at'	'astrocytes'	2.2
'Ifrd1'	'1442014_at'	'astrocytes'	2.1
'Myh11'	'1448962_at'	'astrocytes'	2.1
'Evc2'	'1429447_at'	'astrocytes'	2.1
'Rnf149'	'1429321_at'	'astrocytes'	2.1
'Tbl1x'	'1455042_at'	'astrocytes'	2.1
'Mro'	'1430588_at'	'astrocytes'	2.1
'Slc22a4'	'1417639_at'	'astrocytes'	2.1
'Lypla1'	'1448244_at'	'astrocytes'	2.1
'Il13ra1'	'1454783_at'	'astrocytes'	2.1
'Asah1'	'1416735_at'	'astrocytes'	2.1
'Stk40'	'1429650_at'	'astrocytes'	2.1
'Nat6'	'1419213_at'	'astrocytes'	2.1
'Trp63'	'1418158_at'	'astrocytes'	2.1
'D430028G21Rik'	'1439185_x_at'	'astrocytes'	2.1
'Ednra'	'1433525_at'	'astrocytes'	2.1
'3732412D22Rik'	'1435106_at'	'astrocytes'	2.1
'Sil1'	'1417354_at'	'astrocytes'	2.1
'2810021G02Rik'	'1427349_x_at'	'astrocytes'	2.1
'H2afj'	'1424772_at'	'astrocytes'	2.1
'BC013529'	'1424025_at'	'astrocytes'	2.1
'C2'	'1441912_x_at'	'astrocytes'	2.1
'Pou2f1'	'1427695_a_at'	'astrocytes'	2.1
'Itgb1bp1'	'1436181_at'	'astrocytes'	2.1
'2010106G01Rik'	'1452225_at'	'astrocytes'	2.1
'Tmem142a'	'1424989_at'	'astrocytes'	2.1
'Foxo3a'	'1434831_a_at'	'astrocytes'	2.1
'Numa1'	'1423975_s_at'	'astrocytes'	2.1
'Paip1'	'1451740_at'	'astrocytes'	2.1
'Lysmd2'	'1428626_at'	'astrocytes'	2.1
'Sumf2'	'1429713_at'	'astrocytes'	2.1
'Fuca2'	'1416046_a_at'	'astrocytes'	2.1
'Mobkl1a'	'1455184_at'	'astrocytes'	2.1
'Tnpo1'	'1433585_at'	'astrocytes'	2.1
'Fuk'	'1437986_x_at'	'astrocytes'	2.1
'Abca5'	'1434474_at'	'astrocytes'	2.1
'3830612M24'	'1435672_at'	'astrocytes'	2.1
'Cutc'	'1418473_at'	'astrocytes'	2.1
'Zfp592'	'1460620_at'	'astrocytes'	2.1
'Hdhd2'	'1428507_at'	'astrocytes'	2.1
'Cdh10'	'1460538_at'	'astrocytes'	2.1
'Lama2'	'1426285_at'	'astrocytes'	2.1
'Sema4a'	'1448110_at'	'astrocytes'	2.1
'Anxa5'	'1425567_a_at'	'astrocytes'	2.1
'Dchs1'	'1429163_at'	'astrocytes'	2.1
'Dennd2a'	'1433500_at'	'astrocytes'	2.1
'Mtx3'	'1434807_s_at'	'astrocytes'	2.1
'AI118064'	'1457721_at'	'astrocytes'	2.1
'Trp53i13'	'1455315_at'	'astrocytes'	2.1
'Abhd4'	'1416315_at'	'astrocytes'	2.1
'Parp9'	'1416897_at'	'astrocytes'	2.1
'Top1'	'1438495_at'	'astrocytes'	2.1
'Pura'	'1453783_at'	'astrocytes'	2.1
'Ahr'	'1422631_at'	'astrocytes'	2.1
'Slc30a7'	'1450697_at'	'astrocytes'	2.1
'Abhd6'	'1419103_a_at'	'astrocytes'	2.1
'Chchd2'	'1418446_at'	'astrocytes'	2.1
'Rwdd4a'	'1424243_at'	'astrocytes'	2.1
'Tmem161b'	'1428175_at'	'astrocytes'	2.1
'P4ha1'	'1452094_at'	'astrocytes'	2.1
'A230106D06Rik'	'1434857_at'	'astrocytes'	2.1
'Vamp8'	'1420624_a_at'	'astrocytes'	2.1
'Sep-11'	'1460626_at'	'astrocytes'	2.1
'Pik3ca'	'1429434_at'	'astrocytes'	2.1
'Acyp2'	'1427943_at'	'astrocytes'	2.1
'Clmn'	'1429166_s_at'	'astrocytes'	2.1
'Per2'	'1417602_at'	'astrocytes'	2.1
'Spry4'	'1445669_at'	'astrocytes'	2.1
'Jmjd1a'	'1426810_at'	'astrocytes'	2.1
'Mfsd1'	'1451247_at'	'astrocytes'	2.1
'Eln'	'1420855_at'	'astrocytes'	2.1
'Dhrs7'	'1426440_at'	'astrocytes'	2.1
'5730536A07Rik'	'1416633_a_at'	'astrocytes'	2.1
'Golph4'	'1428875_at'	'astrocytes'	2.1
'0610010D24Rik'	'1427138_at'	'astrocytes'	2.1
'LOC673662'	'1437840_s_at'	'astrocytes'	2.1
'Med25'	'1453197_at'	'astrocytes'	2.1
'Trim21'	'1448940_at'	'astrocytes'	2.1
'Cnnm2'	'1423475_at'	'astrocytes'	2.1
'Synpo2'	'1452879_at'	'astrocytes'	2.1
'Ppapdc1a'	'1455119_at'	'astrocytes'	2.1
'5730449L18Rik'	'1449933_a_at'	'astrocytes'	2.1
'Gemin8'	'1451400_at'	'astrocytes'	2.1
'1110018J18Rik'	'1434441_at'	'astrocytes'	2.1
'Hist2h2aa2'	'1438815_at'	'astrocytes'	2.1
'Acat3'	'1425195_a_at'	'astrocytes'	2.1
'A630033E08Rik'	'1437127_at'	'astrocytes'	2.1
'Rhobtb2'	'1435674_at'	'astrocytes'	2.1
'Sorl1'	'1426258_at'	'astrocytes'	2.1
'Capn3'	'1431063_at'	'astrocytes'	2.1
'BC004044'	'1443827_x_at'	'astrocytes'	2.1
'Malat1'	'1436202_at'	'astrocytes'	2.1
'Ide'	'1441860_x_at'	'astrocytes'	2.1
'Gng5'	'1423985_at'	'astrocytes'	2.1
'Ptdss2'	'1450354_a_at'	'astrocytes'	2.1
'Tm7sf2'	'1460684_at'	'astrocytes'	2.1
'Srebf2'	'1426744_at'	'astrocytes'	2.1
'1700034H14Rik'	'1452785_at'	'astrocytes'	2.1
'9030418K01Rik'	'1452952_at'	'astrocytes'	2.1
'Sec63'	'1424925_at'	'astrocytes'	2.1
'Fdft1'	'1459497_at'	'astrocytes'	2.1
'4921511K06Rik'	'1424699_at'	'astrocytes'	2.1
'Hmgb1'	'1455065_x_at'	'astrocytes'	2.1
'Fbxo3'	'1423491_at'	'astrocytes'	2.1
'Suclg1'	'1415891_at'	'astrocytes'	2.1
'Morn2'	'1454800_at'	'astrocytes'	2.1
'E130014J05Rik'	'1438781_at'	'astrocytes'	2.1
'Mum1l1'	'1455238_at'	'astrocytes'	2.1
'Hmgcl'	'1456155_x_at'	'astrocytes'	2.1
'Polg'	'1423272_at'	'astrocytes'	2.1
'Htf9c'	'1448115_at'	'astrocytes'	2.1
'Bcr'	'1455564_at'	'astrocytes'	2.1
'Nt5dc1'	'1460615_at'	'astrocytes'	2.1
'Nde1'	'1435737_a_at'	'astrocytes'	2.1
'Rnf139'	'1429425_at'	'astrocytes'	2
'Edg3'	'1438658_a_at'	'astrocytes'	2
'Hddc3'	'1428692_at'	'astrocytes'	2
'Slc37a2'	'1452492_a_at'	'astrocytes'	2
'Abhd14b'	'1451326_at'	'astrocytes'	2
'0610007N19Rik'	'1429027_at'	'astrocytes'	2
'Tmed5'	'1424573_at'	'astrocytes'	2
'Kifc3'	'1416199_at'	'astrocytes'	2
'Pacsin3'	'1437834_s_at'	'astrocytes'	2
'3110031B13Rik'	'1420507_a_at'	'astrocytes'	2
'Plekhg2'	'1418201_at'	'astrocytes'	2
'Tacc3'	'1417450_a_at'	'astrocytes'	2
'Wsb1'	'1425241_a_at'	'astrocytes'	2
'Nat8l'	'1435842_at'	'astrocytes'	2
'2210015D19Rik'	'1438285_at'	'astrocytes'	2
'Zfp106'	'1425332_at'	'astrocytes'	2
'Zfp28'	'1439504_s_at'	'astrocytes'	2
'ORF34'	'1456063_at'	'astrocytes'	2
'Ugt1a9'	'1424783_a_at'	'astrocytes'	2
'LOC673503'	'1455930_at'	'astrocytes'	2
'Dph5'	'1439049_at'	'astrocytes'	2
'Sesn1'	'1438931_s_at'	'astrocytes'	2
'Tox'	'1425484_at'	'astrocytes'	2
'Slc30a6'	'1424241_at'	'astrocytes'	2
'Rgs7'	'1450659_at'	'astrocytes'	2
'Hivep3'	'1458802_at'	'astrocytes'	2
'Mcee'	'1438477_a_at'	'astrocytes'	2
'Sqrdl'	'1420641_a_at'	'astrocytes'	2
'Arsa'	'1460346_at'	'astrocytes'	2
'Fcho2'	'1437200_at'	'astrocytes'	2
'Aldh1a7'	'1418601_at'	'astrocytes'	2
'Abcc4'	'1443870_at'	'astrocytes'	2
'Mkln1'	'1445282_at'	'astrocytes'	2
'Dscr3'	'1415745_a_at'	'astrocytes'	2
'Impact'	'1446750_at'	'astrocytes'	2
'Bmp2k'	'1458370_at'	'astrocytes'	2
'Ckap5'	'1437349_at'	'astrocytes'	2
'Kcnu1'	'1422838_at'	'astrocytes'	2
'Rabgef1'	'1441274_at'	'astrocytes'	2
'Zfp36'	'1452519_a_at'	'astrocytes'	2
'Med12'	'1425585_at'	'astrocytes'	2
'Egr1'	'1417065_at'	'astrocytes'	2
'Arhgap21'	'1428369_s_at'	'astrocytes'	2
'Idh3g'	'1416789_at'	'astrocytes'	2
'Lims1'	'1418230_a_at'	'astrocytes'	2
'Zhx1'	'1448875_at'	'astrocytes'	2
'Map2k6'	'1426850_a_at'	'astrocytes'	2
'Cpe'	'1415949_at'	'astrocytes'	2
'Asb8'	'1424225_at'	'astrocytes'	2
'Cml3'	'1430966_at'	'astrocytes'	2
'Extl3'	'1434703_at'	'astrocytes'	2
'Fbln1'	'1451119_a_at'	'astrocytes'	2
'Vangl2'	'1455592_at'	'astrocytes'	2
'6430573F11Rik'	'1456096_at'	'astrocytes'	2
'Spon1'	'1451342_at'	'astrocytes'	2
'Kcnd1'	'1455514_at'	'astrocytes'	2
'Cyp4f16'	'1430172_a_at'	'astrocytes'	2
'AW146154'	'1454853_s_at'	'astrocytes'	2
'Rhpn1'	'1450789_at'	'astrocytes'	2
'Ppp3r2'	'1438866_at'	'astrocytes'	2
'Cmtm6'	'1451114_at'	'astrocytes'	2
'Egln3'	'1418649_at'	'astrocytes'	2
'1810007P19Rik'	'1434223_at'	'astrocytes'	2
'2010208K18Rik'	'1428582_at'	'astrocytes'	2
'Nusap1'	'1416309_at'	'astrocytes'	2
'5133400G04Rik'	'1430023_at'	'astrocytes'	2
'Heyl'	'1419302_at'	'astrocytes'	2
'Cugbp2'	'1439777_at'	'astrocytes'	2
'Psat1'	'1451064_a_at'	'astrocytes'	2
'Gramd1c'	'1434725_at'	'astrocytes'	2
'BC005512'	'1435628_x_at'	'astrocytes'	2
'2010320M18Rik'	'1434792_at'	'astrocytes'	2
'Bfar'	'1426489_s_at'	'astrocytes'	2
'A730030A06'	'1440436_at'	'astrocytes'	2
'St6galnac4'	'1418075_at'	'astrocytes'	2
'Tob2'	'1448667_x_at'	'astrocytes'	2
'4933439C10Rik'	'1452696_a_at'	'astrocytes'	2
'Mrs2l'	'1435548_at'	'astrocytes'	2
'Ttc28'	'1449520_at'	'astrocytes'	2
'Dnajb9'	'1417191_at'	'astrocytes'	2
'Psap'	'1421813_a_at'	'astrocytes'	2
'Chic1'	'1439300_at'	'astrocytes'	2
'Osbpl9'	'1423383_a_at'	'astrocytes'	2
'C630028N24Rik'	'1435691_at'	'astrocytes'	2
'Mar-02'	'1424888_at'	'astrocytes'	2
'Ctnna1'	'1437807_x_at'	'astrocytes'	2
'Sdcbp'	'1450941_at'	'astrocytes'	2
'Ank2'	'1434264_at'	'astrocytes'	2
'Rnh1'	'1451201_s_at'	'astrocytes'	2
'Crat'	'1417008_at'	'astrocytes'	2
'Ankrd57'	'1454736_at'	'astrocytes'	2
'Mgat5'	'1428644_at'	'astrocytes'	2
'Cpeb4'	'1420617_at'	'astrocytes'	2
'2900011L18Rik'	'1432757_at'	'astrocytes'	2
'Mcm3'	'1420028_s_at'	'astrocytes'	2
'LOC215866'	'1426936_at'	'astrocytes'	2
'Ccnd1'	'1417419_at'	'astrocytes'	2
'Hacl1'	'1449047_at'	'astrocytes'	2
'Mcm4'	'1436708_x_at'	'astrocytes'	2
'Sfxn2'	'1439966_x_at'	'astrocytes'	2
'Tdrd3'	'1434869_at'	'astrocytes'	2
'Ifngr1'	'1448167_at'	'astrocytes'	2
'Nrp2'	'1435349_at'	'astrocytes'	2
'Gbp2'	'1435906_x_at'	'astrocytes'	2
'Nr1d1'	'1426464_at'	'astrocytes'	2
'Hrbl'	'1425362_at'	'astrocytes'	2
'Zfand3'	'1447850_x_at'	'astrocytes'	2
'Zfp385'	'1418865_at'	'astrocytes'	2
'Sod1'	'1440222_at'	'astrocytes'	2
'Abcb1b'	'1449594_at'	'astrocytes'	2
'Tmed10'	'1439444_x_at'	'astrocytes'	2
'Cidea'	'1417956_at'	'astrocytes'	1.9
'Kdelc2'	'1453071_s_at'	'astrocytes'	1.9
'Etv4'	'1423232_at'	'astrocytes'	1.9
'Casp6'	'1415995_at'	'astrocytes'	1.9
'Ccl21a'	'1419426_s_at'	'astrocytes'	1.9
'Slc12a9'	'1418103_at'	'astrocytes'	1.9
'St3gal4'	'1425668_a_at'	'astrocytes'	1.9
'Nup37'	'1423969_at'	'astrocytes'	1.9
'Coq9'	'1428134_at'	'astrocytes'	1.9
'4921526F01Rik'	'1436086_at'	'astrocytes'	1.9
'Rian'	'1452899_at'	'astrocytes'	1.9
'Hddc2'	'1428823_at'	'astrocytes'	1.9
'Rgs1'	'1417601_at'	'astrocytes'	1.9
'Cat'	'1416430_at'	'astrocytes'	1.9
'Myrip'	'1460601_at'	'astrocytes'	1.9
'Atp6v0e'	'1416328_a_at'	'astrocytes'	1.9
'Als2cl'	'1433769_at'	'astrocytes'	1.9
'Ccdc6'	'1428311_at'	'astrocytes'	1.9
'Bace1'	'1421824_at'	'astrocytes'	1.9
'D030029J20Rik'	'1437885_at'	'astrocytes'	1.9
'Cxcl1'	'1419209_at'	'astrocytes'	1.9
'Socs4'	'1455142_at'	'astrocytes'	1.9
'Gpd2'	'1452741_s_at'	'astrocytes'	1.9
'1300007C21Rik'	'1431213_a_at'	'astrocytes'	1.9
'Wdr78'	'1434793_at'	'astrocytes'	1.9
'Prkrir'	'1426483_at'	'astrocytes'	1.9
'Sc5d'	'1451457_at'	'astrocytes'	1.9
'Limd1'	'1422731_at'	'astrocytes'	1.9
'AI848599'	'1440455_at'	'astrocytes'	1.9
'Psmf1'	'1424371_at'	'astrocytes'	1.9
'9030420J04Rik'	'1457682_at'	'astrocytes'	1.9
'0610038F07Rik'	'1428880_at'	'astrocytes'	1.9
'C230096C10Rik'	'1436709_at'	'astrocytes'	1.9
'Mgll'	'1450391_a_at'	'astrocytes'	1.9
'Acsl3'	'1428386_at'	'astrocytes'	1.9
'2610203C20Rik'	'1455160_at'	'astrocytes'	1.9
'Clip4'	'1435504_at'	'astrocytes'	1.9
'Slc39a11'	'1424905_a_at'	'astrocytes'	1.9
'Pomt2'	'1433644_at'	'astrocytes'	1.9
'Repin1'	'1434043_a_at'	'astrocytes'	1.9
'Slc44a2'	'1428065_at'	'astrocytes'	1.9
'9130023H24Rik'	'1456331_at'	'astrocytes'	1.9
'Nrxn2'	'1435907_at'	'astrocytes'	1.9
'Ncam1'	'1450437_a_at'	'astrocytes'	1.9
'Cox11'	'1443513_at'	'astrocytes'	1.9
'Sap30l'	'1415718_at'	'astrocytes'	1.9
'Pink1'	'1441937_s_at'	'astrocytes'	1.9
'B4galt1'	'1418014_a_at'	'astrocytes'	1.9
'Muted'	'1448979_at'	'astrocytes'	1.9
'Fos'	'1423100_at'	'astrocytes'	1.9
'Unc84b'	'1433832_at'	'astrocytes'	1.9
'6820401H01Rik'	'1428829_at'	'astrocytes'	1.9
'Hadh'	'1455972_x_at'	'astrocytes'	1.9
'Manba'	'1450626_at'	'astrocytes'	1.9
'Nmnat1'	'1425773_s_at'	'astrocytes'	1.9
'9630031F12Rik'	'1440200_at'	'astrocytes'	1.9
'Elk3'	'1448797_at'	'astrocytes'	1.9
'Ncoa1'	'1434515_at'	'astrocytes'	1.9
'Cd63'	'1455777_x_at'	'astrocytes'	1.9
'Amfr'	'1450102_a_at'	'astrocytes'	1.9
'Abhd10'	'1427959_at'	'astrocytes'	1.9
'Sgcb'	'1419668_at'	'astrocytes'	1.9
'4930471M23Rik'	'1434048_at'	'astrocytes'	1.9
'Fam18b'	'1452953_at'	'astrocytes'	1.9
'Vgll4'	'1455992_at'	'astrocytes'	1.9
'Tead2'	'1448519_at'	'astrocytes'	1.9
'5730427N09Rik'	'1423131_at'	'astrocytes'	1.9
'Hexim1'	'1419359_at'	'astrocytes'	1.9
'2410005O16Rik'	'1457999_at'	'astrocytes'	1.9
'Cacnb1'	'1440940_at'	'astrocytes'	1.9
'Pex13'	'1422471_at'	'astrocytes'	1.9
'Son'	'1435862_at'	'astrocytes'	1.9
'1600002O04Rik'	'1430062_at'	'astrocytes'	1.9
'Pole4'	'1423371_at'	'astrocytes'	1.9
'Rabep1'	'1443856_at'	'astrocytes'	1.9
'Lrrc2'	'1453628_s_at'	'astrocytes'	1.9
'Tsc22d4'	'1448412_a_at'	'astrocytes'	1.9
'Rragd'	'1434909_at'	'astrocytes'	1.9
'Fip1l1'	'1443586_at'	'astrocytes'	1.9
'B230312A22Rik'	'1434059_at'	'astrocytes'	1.9
'2310008H04Rik'	'1451171_at'	'astrocytes'	1.9
'Ddit4'	'1428306_at'	'astrocytes'	1.9
'Epc1'	'1429914_at'	'astrocytes'	1.9
'3100002L24Rik'	'1426558_x_at'	'astrocytes'	1.9
'Syne1'	'1455225_at'	'astrocytes'	1.9
'Ltbr'	'1416435_at'	'astrocytes'	1.9
'Chic2'	'1445911_at'	'astrocytes'	1.9
'A630054L15Rik'	'1437253_at'	'astrocytes'	1.9
'Pdha1'	'1418560_at'	'astrocytes'	1.9
'Zfp449'	'1439945_at'	'astrocytes'	1.9
'B930098A02Rik'	'1444018_at'	'astrocytes'	1.9
'C230081A13Rik'	'1435580_at'	'astrocytes'	1.9
'C330018D20Rik'	'1439783_at'	'astrocytes'	1.9
'4631427C17Rik'	'1452703_at'	'astrocytes'	1.9
'Prps1'	'1416052_at'	'astrocytes'	1.9
'Smarcd2'	'1448400_a_at'	'astrocytes'	1.9
'Ptprg'	'1434360_s_at'	'astrocytes'	1.9
'Map3k12'	'1417115_at'	'astrocytes'	1.9
'2310038H17Rik'	'1449275_at'	'astrocytes'	1.9
'Stat5a'	'1421469_a_at'	'astrocytes'	1.9
'Scrn2'	'1451822_a_at'	'astrocytes'	1.9
'Agtrap'	'1460596_at'	'astrocytes'	1.9
'Oxnad1'	'1447816_x_at'	'astrocytes'	1.9
'Ticam1'	'1454676_s_at'	'astrocytes'	1.9
'Centd1'	'1436895_at'	'astrocytes'	1.9
'Mod1'	'1416632_at'	'astrocytes'	1.9
'Gas2l1'	'1434928_at'	'astrocytes'	1.9
'Osgep'	'1418529_at'	'astrocytes'	1.9
'Kbtbd11'	'1435465_at'	'astrocytes'	1.9
'Rsu1'	'1419259_at'	'astrocytes'	1.9
'Nup93'	'1424291_at'	'astrocytes'	1.9
'6820408C15Rik'	'1442366_at'	'astrocytes'	1.9
'Zfand1'	'1418408_at'	'astrocytes'	1.9
'Ptpra'	'1425340_a_at'	'astrocytes'	1.9
'Pde9a'	'1449403_at'	'astrocytes'	1.9
'Hsd17b4'	'1417369_at'	'astrocytes'	1.9
'S100a16'	'1447676_x_at'	'astrocytes'	1.9
'4930402E16Rik'	'1459869_x_at'	'astrocytes'	1.9
'Ppox'	'1416618_at'	'astrocytes'	1.9
'C1s'	'1424041_s_at'	'astrocytes'	1.9
'Lactb'	'1449014_at'	'astrocytes'	1.9
'2310076G13Rik'	'1453174_at'	'astrocytes'	1.9
'Abhd8'	'1416863_at'	'astrocytes'	1.9
'Per1'	'1449851_at'	'astrocytes'	1.9
'BC035537'	'1455793_at'	'astrocytes'	1.9
'Eif4ebp2'	'1417084_at'	'astrocytes'	1.9
'Trp53bp2'	'1433937_at'	'astrocytes'	1.9
'Tex2'	'1443953_at'	'astrocytes'	1.9
'Hivep1'	'1422742_at'	'astrocytes'	1.9
'Ppap2a'	'1422620_s_at'	'astrocytes'	1.9
'B3bp'	'1434394_at'	'astrocytes'	1.9
'1810013L24Rik'	'1435546_a_at'	'astrocytes'	1.9
'AI842396'	'1448034_at'	'astrocytes'	1.9
'Ccdc8'	'1444761_at'	'astrocytes'	1.9
'Ppm1b'	'1441479_at'	'astrocytes'	1.9
'Magi2'	'1440807_at'	'astrocytes'	1.9
'2400006H24Rik'	'1448740_at'	'astrocytes'	1.9
'Paics'	'1436298_x_at'	'astrocytes'	1.9
'Nrp1'	'1418084_at'	'astrocytes'	1.9
'Ccdc13'	'1454222_a_at'	'astrocytes'	1.9
'Adra1a'	'1460061_at'	'astrocytes'	1.9
'Snrk'	'1425678_a_at'	'astrocytes'	1.9
'Axin2'	'1436845_at'	'astrocytes'	1.9
'Crsp9'	'1417564_at'	'astrocytes'	1.9
'Aytl2'	'1451359_at'	'astrocytes'	1.9
'Gnpda2'	'1426523_a_at'	'astrocytes'	1.9
'Prkcn'	'1428229_at'	'astrocytes'	1.9
'Coq10b'	'1428487_s_at'	'astrocytes'	1.9
'Lrrc16'	'1451804_a_at'	'astrocytes'	1.9
'Fzd8'	'1423348_at'	'astrocytes'	1.9
'Mett5d1'	'1428900_s_at'	'astrocytes'	1.9
'Abcb9'	'1416263_at'	'astrocytes'	1.9
'Dhx40'	'1428267_at'	'astrocytes'	1.9
'Ptpmt1'	'1426581_at'	'astrocytes'	1.9
'Tor2a'	'1438547_x_at'	'astrocytes'	1.8
'Eno1'	'1427404_x_at'	'astrocytes'	1.8
'Cap2'	'1423222_at'	'astrocytes'	1.8
'Plod2'	'1416687_at'	'astrocytes'	1.8
'D10Jhu81e'	'1449000_at'	'astrocytes'	1.8
'Dtx1'	'1425822_a_at'	'astrocytes'	1.8
'Supv3l1'	'1460557_at'	'astrocytes'	1.8
'C130075A20Rik'	'1442845_at'	'astrocytes'	1.8
'Pck2'	'1425615_a_at'	'astrocytes'	1.8
'Pag1'	'1440033_at'	'astrocytes'	1.8
'Mrps35'	'1452111_at'	'astrocytes'	1.8
'Cpeb3'	'1455372_at'	'astrocytes'	1.8
'BC017158'	'1424812_at'	'astrocytes'	1.8
'Cpne2'	'1424831_at'	'astrocytes'	1.8
'4833417J20Rik'	'1453303_at'	'astrocytes'	1.8
'Mdk'	'1416006_at'	'astrocytes'	1.8
'1810021B22Rik'	'1448038_at'	'astrocytes'	1.8
'Gsr'	'1421817_at'	'astrocytes'	1.8
'Ssr1'	'1441327_a_at'	'astrocytes'	1.8
'Ncor1'	'1458103_at'	'astrocytes'	1.8
'Stch'	'1453172_at'	'astrocytes'	1.8
'Tpx2'	'1428105_at'	'astrocytes'	1.8
'Cebpa'	'1418982_at'	'astrocytes'	1.8
'Cnih4'	'1429763_at'	'astrocytes'	1.8
'Rpp14'	'1419460_at'	'astrocytes'	1.8
'Zfp148'	'1455483_at'	'astrocytes'	1.8
'Reck'	'1450784_at'	'astrocytes'	1.8
'Tnfaip1'	'1448863_a_at'	'astrocytes'	1.8
'Rrs1'	'1456865_x_at'	'astrocytes'	1.8
'Usp19'	'1455205_a_at'	'astrocytes'	1.8
'Vamp4'	'1434796_at'	'astrocytes'	1.8
'Aco1'	'1423644_at'	'astrocytes'	1.8
'Kctd6'	'1428186_at'	'astrocytes'	1.8
'Armc9'	'1435073_a_at'	'astrocytes'	1.8
'Etfb'	'1428181_at'	'astrocytes'	1.8
'Paqr3'	'1429216_at'	'astrocytes'	1.8
'Dhx35'	'1452693_at'	'astrocytes'	1.8
'Hs2st1'	'1440905_at'	'astrocytes'	1.8
'Rab22a'	'1424504_at'	'astrocytes'	1.8
'Gstz1'	'1427552_a_at'	'astrocytes'	1.8
'Rhoj'	'1418892_at'	'astrocytes'	1.8
'Prdx1'	'1416000_a_at'	'astrocytes'	1.8
'Etohi1'	'1429712_at'	'astrocytes'	1.8
'Tpst2'	'1416086_at'	'astrocytes'	1.8
'Fosb'	'1422134_at'	'astrocytes'	1.8
'Pitrm1'	'1456577_x_at'	'astrocytes'	1.8
'Rab21'	'1437742_at'	'astrocytes'	1.8
'Nt5c2'	'1425933_a_at'	'astrocytes'	1.8
'Scp2'	'1449686_s_at'	'astrocytes'	1.8
'Slc35b4'	'1416548_at'	'astrocytes'	1.8
'Rtp4'	'1418580_at'	'astrocytes'	1.8
'Eps15'	'1430152_at'	'astrocytes'	1.8
'Rpa1'	'1423293_at'	'astrocytes'	1.8
'Trpm7'	'1431355_s_at'	'astrocytes'	1.8
'Itgb8'	'1436223_at'	'astrocytes'	1.8
'Slc2a8'	'1450628_at'	'astrocytes'	1.8
'Ccdc50'	'1420522_at'	'astrocytes'	1.8
'2700008G24Rik'	'1453328_at'	'astrocytes'	1.8
'2700094F01Rik'	'1452199_at'	'astrocytes'	1.8
'St13'	'1460193_at'	'astrocytes'	1.8
'Siae'	'1416538_at'	'astrocytes'	1.8
'Tor1aip1'	'1426084_a_at'	'astrocytes'	1.8
'Ash1l'	'1450072_at'	'astrocytes'	1.8
'Centd2'	'1428064_at'	'astrocytes'	1.8
'Dhdh'	'1453487_at'	'astrocytes'	1.8
'Endog'	'1421097_at'	'astrocytes'	1.8
'Smpd1'	'1447874_x_at'	'astrocytes'	1.8
'Ocrl'	'1438396_at'	'astrocytes'	1.8
'Cdc45l'	'1416575_at'	'astrocytes'	1.8
'Etaa1'	'1453064_at'	'astrocytes'	1.8
'Sod2'	'1442994_at'	'astrocytes'	1.8
'Kcnip1'	'1416785_at'	'astrocytes'	1.8
'Ing3'	'1450760_a_at'	'astrocytes'	1.8
'Ints8'	'1435250_at'	'astrocytes'	1.8
'Acox1'	'1416409_at'	'astrocytes'	1.8
'Grin3a'	'1436575_at'	'astrocytes'	1.8
'Rnf6'	'1427898_at'	'astrocytes'	1.8
'Ski'	'1456547_at'	'astrocytes'	1.8
'Dnmbp'	'1427033_at'	'astrocytes'	1.8
'Ppm1k'	'1452973_at'	'astrocytes'	1.8
'Tmem43'	'1426434_at'	'astrocytes'	1.8
'4833428C12Rik'	'1435717_at'	'astrocytes'	1.8
'Clcn2'	'1449248_at'	'astrocytes'	1.8
'Ddb2'	'1436680_s_at'	'astrocytes'	1.8
'Gpm6a'	'1426442_at'	'astrocytes'	1.8
'Tmem135'	'1452074_at'	'astrocytes'	1.8
'Nol4'	'1456387_at'	'astrocytes'	1.8
'Tle1'	'1434033_at'	'astrocytes'	1.8
'Eif5'	'1456256_at'	'astrocytes'	1.8
'Tectb'	'1430912_a_at'	'astrocytes'	1.8
'Adam17'	'1421858_at'	'astrocytes'	1.8
'Anapc10'	'1429375_at'	'astrocytes'	1.8
'Snhg8'	'1456204_at'	'astrocytes'	1.8
'Pgm3'	'1428228_at'	'astrocytes'	1.8
'Fkbp14'	'1433481_at'	'astrocytes'	1.8
'Bbs2'	'1424478_at'	'astrocytes'	1.8
'Fnbp1'	'1453746_at'	'astrocytes'	1.8
'Pigm'	'1418964_at'	'astrocytes'	1.8
'2310051E17Rik'	'1428289_at'	'astrocytes'	1.8
'Snapc2'	'1436703_x_at'	'astrocytes'	1.8
'Tmem185b'	'1452093_at'	'astrocytes'	1.8
'Edd1'	'1452718_at'	'astrocytes'	1.8
'Usp40'	'1435901_at'	'astrocytes'	1.8
'Chst10'	'1426620_at'	'astrocytes'	1.8
'Pex7'	'1418988_at'	'astrocytes'	1.8
'Dcamkl2'	'1428222_at'	'astrocytes'	1.8
'Mmd'	'1423489_at'	'astrocytes'	1.8
'Armc8'	'1434949_at'	'astrocytes'	1.8
'Nsdhl'	'1416222_at'	'astrocytes'	1.8
'Xrcc5'	'1451968_at'	'astrocytes'	1.8
'Prdx4'	'1416167_at'	'astrocytes'	1.8
'Iqgap1'	'1417380_at'	'astrocytes'	1.8
'Ndufs4'	'1418117_at'	'astrocytes'	1.8
'Kctd15'	'1435339_at'	'astrocytes'	1.8
'Usp1'	'1423674_at'	'astrocytes'	1.8
'Dab2'	'1420498_a_at'	'astrocytes'	1.8
'Zfp383'	'1453212_at'	'astrocytes'	1.8
'Qk'	'1425597_a_at'	'astrocytes'	1.8
'Tubb6'	'1416431_at'	'astrocytes'	1.8
'Gcdh'	'1448717_at'	'astrocytes'	1.8
'Pafah2'	'1448489_at'	'astrocytes'	1.8
'1300012G16Rik'	'1423425_at'	'astrocytes'	1.8
'Grid2'	'1435487_at'	'astrocytes'	1.8
'Qser1'	'1427151_at'	'astrocytes'	1.8
'Dld'	'1423159_at'	'astrocytes'	1.8
'2310056P07Rik'	'1451385_at'	'astrocytes'	1.8
'Tha1'	'1428780_at'	'astrocytes'	1.8
'Zbtb7c'	'1436365_at'	'astrocytes'	1.8
'Golph3'	'1450394_at'	'astrocytes'	1.8
'Mxd4'	'1434379_at'	'astrocytes'	1.8
'Hist2h3c1'	'1442051_at'	'astrocytes'	1.8
'Rap2b'	'1417914_at'	'astrocytes'	1.8
'BC023829'	'1435228_at'	'astrocytes'	1.8
'Hpxn'	'1423944_at'	'astrocytes'	1.8
'Ankrd40'	'1453744_a_at'	'astrocytes'	1.8
'B230354K17Rik'	'1424516_at'	'astrocytes'	1.8
'Tmpo'	'1428976_at'	'astrocytes'	1.8
'Sbno2'	'1439349_at'	'astrocytes'	1.8
'Pola1'	'1419397_at'	'astrocytes'	1.8
'Fusip1'	'1423982_at'	'astrocytes'	1.8
'BC031748'	'1439059_at'	'astrocytes'	1.8
'Iqce'	'1434622_at'	'astrocytes'	1.8
'Ptgfrn'	'1434891_at'	'astrocytes'	1.8
'Nbeal1'	'1442027_at'	'astrocytes'	1.8
'Skp2'	'1418969_at'	'astrocytes'	1.8
'Nudt19'	'1432332_a_at'	'astrocytes'	1.8
'Eif1ay'	'1437071_at'	'astrocytes'	1.8
'Rilp'	'1457696_at'	'astrocytes'	1.8
'Lphn3'	'1447551_x_at'	'astrocytes'	1.8
'D5Ertd585e'	'1434721_at'	'astrocytes'	1.8
'Acad8'	'1419262_at'	'astrocytes'	1.8
'Slc25a29'	'1438188_x_at'	'astrocytes'	1.8
'Tmem30a'	'1448340_at'	'astrocytes'	1.8
'1200014M14Rik'	'1419264_at'	'astrocytes'	1.8
'Dtx3l'	'1435208_at'	'astrocytes'	1.8
'Rfxank'	'1419310_s_at'	'astrocytes'	1.8
'Stag1'	'1459320_at'	'astrocytes'	1.8
'4930523C07Rik'	'1456446_at'	'astrocytes'	1.8
'Irf3'	'1426111_x_at'	'astrocytes'	1.8
'Sp1'	'1418180_at'	'astrocytes'	1.8
'Ccnb1-rs1'	'1448205_at'	'astrocytes'	1.8
'Pycrl'	'1416400_at'	'astrocytes'	1.8
'Sgip1'	'1425181_at'	'astrocytes'	1.8
'Cd14'	'1417268_at'	'astrocytes'	1.8
'Exosc3'	'1431502_a_at'	'astrocytes'	1.8
'Rnase10'	'1453215_at'	'astrocytes'	1.8
'Acta2'	'1416454_s_at'	'astrocytes'	1.8
'Gpx7'	'1417836_at'	'astrocytes'	1.8
'Ern1'	'1437119_at'	'astrocytes'	1.8
'Rbp1'	'1448754_at'	'astrocytes'	1.8
'Elp4'	'1448535_at'	'astrocytes'	1.8
'1700017B05Rik'	'1429758_at'	'astrocytes'	1.8
'M6prbp1'	'1416424_at'	'astrocytes'	1.8
'Gpr126'	'1437409_s_at'	'astrocytes'	1.8
'Derl2'	'1448438_at'	'astrocytes'	1.8
[truncated: 4,881 more rows]

## Sheet: ExpDataSeq
'Astrocytes'	'Neurons'	'OLG_precursors'	'NewlyFormedOLGs'	'MyelinatingOLGs'	'Microglia'	'EndothelialCells'
0.2	0.1	0.1	0.1	0.1	0.1	0.1
44.9	34.2	71.2	58	54	89.1	63.6
11	12	13.3	14.1	6.1	18.5	13.5
7.1	2	4.5	6	2.9	0.4	4.7
48.9	24.4	54.5	68.2	64.3	10.4	10.6
8.2	13.3	9.4	10.1	8.8	6.7	6.1
0.1	0.1	0.1	0.1	0.1	0.1	0.1
0.1	0.1	0.1	0.1	0.1	0.1	0.1
9.1	9.4	12.2	13.8	14.5	2.6	12
18.8	24.3	38.8	39.7	30	13.1	32.1
1.9	1.7	5	3.5	1.9	1.1	1.2
16.5	10.1	22	14.8	11.7	26.6	17.8
0.1	0.1	0.1	0.1	0.1	0.1	0.1
5.1	12.8	4.9	6.4	3.9	0.6	5.9
11	21	26.2	15.9	14.8	50.8	46.6
13.7	20	12.1	12	23.2	2.4	2.5
5.3	9.1	12.8	6.6	7.8	4.5	9.7
6.6	6.3	8	9.8	6.6	7.2	7.7
7.9	14	17.4	14.8	15.1	22.7	17.5
0.1	0.1	0.3	0.1	0.1	0.1	0.1
5.3	3.1	3.5	2.7	1	2.3	1.3
26.8	10.1	34	24.2	29.9	140.7	80.4
19.3	9.5	19	11.9	8.9	13.1	21.9
16.5	20.5	29.9	26.9	21.3	8.8	21.5
0.1	0.2	0.2	0.1	0.1	0.1	0.1
0.2	0.3	0.2	0.1	0.1	0.4	0.6
1.6	1.5	3	3.4	3.1	0.7	2.9
0.2	0.1	0.2	0.1	0.1	0.1	0.1
13.9	1.3	33.5	6.9	4.4	46.4	0.1
0.1	0.1	0.1	0.1	0.1	0.1	0.1
12.3	21.2	27.7	31.2	32.3	54.8	25.7
0.1	0.1	0.1	0.1	0.1	0.7	0.1
2.6	4.7	5.8	4.6	3.5	8.9	10.1
16.7	19.6	26.8	13.8	10.2	7.3	17.4
29.4	23.6	53.6	55.6	58.3	19.9	117.5
0.6	1.4	0.9	1	0.4	0.2	0.2
2.6	1.2	1.4	1	0.8	2.1	2
12.5	30.1	28.9	33.6	43.3	24	30
5.8	9.5	12.3	7.2	4.6	2.7	11.7
22.9	48.2	42.2	42	23.7	12.5	35.2
4.9	5	7.3	6.9	6.6	4.6	6
1	0.2	0.6	1.1	0.9	0.5	0.6
6.9	9.1	6	51.2	86.2	101.6	31.2
44	35.2	43.9	39.6	38.8	51.6	53.9
6.5	8	7.4	5.4	3.3	2.7	3.4
2.8	1.5	2.2	2.3	0.9	0.8	4.6
6.7	20.3	13.1	16.6	26.2	9.8	10.4
29.6	4	15.6	12.7	9.5	11.8	20.9
2.9	17.1	6.4	1.9	0.7	0.2	3.5
4.8	5.7	6.2	5.9	6.2	2.8	11.2
14.5	18.3	16.1	12.8	9.9	22.4	10.3
1.6	1.2	0.6	0.3	0.2	0.7	0.4
0.1	0.1	0.1	0.1	0.1	0.1	0.1
15.1	13.3	18.9	18.9	12.8	8.4	5.4
3.5	1.3	8.5	8.1	4.3	4.8	25.7
0.7	0.8	1	0.4	0.7	0.1	1.6
28.9	6.3	9.9	5	3.7	1.8	4.9
5.5	7.1	7.1	6.9	4.8	2.4	5.2
11.9	5	10.6	2.9	0.4	1.7	2.4
5.9	3.1	3.9	1.6	0.5	2.3	6.2
6.7	4.5	8.9	5.9	6.7	5.1	8.1
3.2	3.4	5.4	8.4	15.1	4.1	5.3
0.4	0.3	0.1	0.1	0.1	0.1	0.1
3.6	1	2.2	0.4	0.2	0.1	0.1
2.3	3.7	3.4	2.4	1.8	1.2	1.8
8	5.8	8.4	4	2.3	0.8	3.6
5.2	2.9	5.3	3	2.3	4.8	30.6
0.1	0.1	0.1	0.1	0.1	0.1	0.1
7.1	4.7	6	4.1	1.1	2.1	10.7
6.3	8	7.6	8.8	2.1	6.8	13.5
6.5	3.2	3.8	3.3	2.6	6.2	5.1
13.6	7.3	17.6	10.6	6.9	6.9	13.9
0.1	0.5	0.3	0.8	1.1	0.1	0.2
9.2	24.2	24.5	22.8	34.9	25.5	12.7
8.4	18.9	17.9	14.8	13.4	4.4	5.1
6.2	1.3	3.2	0.6	0.4	2.3	3.7
2	2.7	4.6	4.1	2.3	3.6	1.5
11	9.1	21.2	35.5	43.1	11.4	6.6
7	13.3	14.6	12.5	9.8	6.6	15.2
9.3	5.9	9.7	5.3	4	3	15.4
1.7	2	2.6	1.3	1.3	0.8	3.8
0.1	0.1	0.1	0.1	0.1	0.1	0.1
17.6	28.5	27.7	30.4	45.1	13.8	24.7
22.3	15.5	26.9	6.3	1.3	0.8	7
0.1	0.1	0.6	0.1	0.1	0.1	0.2
73.4	5.3	96.5	24.6	2.9	2.9	73.3
4.9	20	9.9	12.3	4.8	1.3	2.4
0.2	0.1	0.1	0.1	0.1	0.1	0.1
0.1	0.1	0.1	0.1	0.1	0.1	0.1
6.9	3	5.5	2.9	1.2	2.8	2.8
3.3	2.6	1.1	1.5	3.7	1.3	0.3
0.5	1.7	2	8.5	20.7	5	0.3
1	1.1	1.4	0.5	0.8	1.5	3
0.5	0.1	0.2	0.1	0.1	0.5	2.5
2.7	5.9	3.5	3.2	1.7	1.8	5.6
5.1	5.3	6	4.2	1.9	4.9	3.3
4.3	3.2	4.5	2.5	1.1	5.8	5.8
4.2	1.3	2.7	2	0.8	0.8	5.4
22.3	9.5	8.3	5.8	3.4	11.5	3.6
5.9	3	4.9	3.1	3	0.8	5.5
0.1	0.1	0.1	0.1	0.1	0.1	0.1
15.6	3	7.4	5.2	2.3	1.8	7.3
3	2.5	33.6	26	1.7	9.1	15.4
0.1	0.1	0.1	0.1	0.1	0.1	0.1
0.1	0.1	0.1	0.2	0.1	0.1	0.1
9.7	15.2	13.1	8.8	6.2	19.7	3.9
8.2	6.7	10.3	12	10.9	8.8	9.7
2.6	4.2	4.2	2.1	1.4	2.7	5.2
2.1	0.1	0.1	0.1	0.1	0.1	0.2
9.1	10.7	10.9	9.3	9.3	25.6	8.7
17.8	21.4	22.3	21.7	19.4	13.9	28.7
1	1.1	0.9	0.6	0.5	0.1	0.1
25.5	12.7	31.5	12.4	6.5	2.8	0.6
2	29.8	5.9	1.2	0.9	0.4	0.9
9.3	13	11.7	4.8	3.3	24.1	4.2
5.1	25.3	5.4	17.7	20.8	3.1	8.3
9.6	22.6	20.5	11.5	8	3	14.8
1.8	0.8	0.1	1.3	2	1.3	0.1
17.9	63.9	24.5	20.2	22.4	23.1	59.7
2.7	6	4.7	3.7	4.4	3.3	1.6
0.2	0.2	0.1	0.1	0.1	0.1	0.6
0.1	23.3	0.1	0.1	0.1	0.1	0.1
0.5	0.2	0.1	0.1	0.1	0.1	0.1
5.4	8.5	9.2	4.5	2.8	1.1	5.5
40.9	60.1	83.2	109.1	129.5	68.8	92.5
6	2	2.5	0.8	1	0.5	0.3
0.1	0.1	0.1	0.1	0.1	0.1	0.1
2.6	3	2.6	1.5	1.2	1.4	1.6
3	1.8	4.5	3.8	3.6	8	1.9
0.1	0.1	0.2	0.1	0.1	1.3	0.1
4.6	3.3	5.4	5	2.4	1.7	2.4
12.6	8.2	8.4	8.1	8	4.5	6.4
1.5	3.7	3.2	2.8	1.2	8.1	4.7
1.4	0.1	0.3	0.1	0.1	0.1	0.1
0.1	0.1	0.1	0.1	0.1	0.1	0.1
0.1	0.1	0.1	0.1	0.1	0.1	0.1
0.1	0.1	0.1	0.1	0.1	0.1	0.1
0.1	0.1	0.1	0.1	0.1	0.1	0.1
15.8	8.4	9.6	5.3	3.9	6	9.8
5.5	9.9	25.8	15	3.5	0.6	2.2
0.1	0.1	0.1	0.1	0.1	0.1	0.1
5.9	4.6	6	5.2	1.5	3.8	5.5
0.1	0.1	0.1	0.1	0.1	0.3	0.1
0.1	0.1	0.1	0.1	0.1	0.1	0.1
0.1	1.2	0.1	0.1	0.1	0.1	0.1
0.2	0.1	0.1	0.1	0.1	0.1	0.1
0.1	0.1	0.1	0.1	0.1	0.9	1.4
0.1	0.1	0.1	0.1	0.1	0.1	0.1
0.2	0.3	0.3	0.2	0.2	0.1	0.2
0.2	0.4	0.8	0.2	0.2	0.1	0.3
0.3	0.1	0.1	0.1	0.1	0.1	0.1
0.2	0.2	0.1	0.2	0.1	0.1	0.5
0.1	0.2	0.1	0.1	0.1	0.1	0.1
0.1	1.2	0.1	0.1	0.1	0.4	0.2
0.1	0.5	0.1	0.1	0.1	0.7	0.1
0.2	1.5	0.5	0.1	0.2	0.1	0.1
2.1	0.7	3.3	0.8	0.7	0.3	0.8
0.1	0.2	0.1	3.2	3.2	0.1	0.3
0.4	2.4	1.2	0.4	1.2	1.7	0.1
0.5	0.3	0.3	0.1	0.1	6	0.2
0.1	0.1	0.1	0.1	0.1	0.1	0.1
0.1	0.1	0.1	0.1	0.1	0.1	0.1
0.1	0.1	0.1	0.1	0.1	0.1	0.1
0.1	0.1	0.1	0.1	0.1	0.1	0.1
0.6	0.3	0.1	0.1	0.1	0.1	0.4
5.3	0.5	1.6	0.3	0.2	0.1	0.1
0.1	0.1	0.1	0.1	0.1	0.1	0.1
0.1	0.1	0.1	0.1	0.1	0.1	0.1
0.1	0.1	0.1	0.1	0.1	0.1	0.1
0.1	0.1	0.1	0.1	0.1	0.1	0.1
0.1	0.1	0.1	0.1	0.1	0.1	0.1
0.4	0.1	0.2	0.2	0.1	0.1	0.1
0.2	0.1	0.1	0.1	0.1	0.1	0.1
0.7	0.2	0.1	0.2	0.1	0.2	0.1
2.3	0.4	0.2	0.1	0.2	0.1	0.3
0.1	0.1	0.1	0.1	0.1	0.1	0.1
0.1	0.1	0.1	0.1	0.1	0.1	0.1
0.1	0.1	0.1	0.1	0.1	0.1	0.1
0.1	0.1	0.1	0.1	0.1	0.1	0.1
0.3	0.4	0.5	0.2	0.2	0.2	0.1
0.1	0.1	0.1	0.1	0.1	0.1	0.1
0.2	0.6	0.2	0.4	0.4	0.1	0.1
0.1	0.1	0.1	0.1	0.1	0.1	0.1
0.1	0.1	0.1	0.1	0.1	0.1	0.1
0.1	0.1	0.1	0.1	0.1	0.2	0.1
0.1	0.1	0.1	0.1	0.1	0.1	0.1
0.7	0.1	0.1	0.1	0.2	0.6	0.6
0.1	0.1	0.1	0.1	0.1	0.1	0.1
0.1	0.1	0.1	0.1	0.1	0.1	0.1
0.1	0.1	0.1	0.1	0.1	0.1	0.1
1.5	0.5	0.8	0.6	0.6	0.4	0.4
0.1	0.1	0.1	0.1	0.1	0.1	0.1
0.1	0.1	0.1	0.1	0.1	0.1	0.1
0.1	0.1	0.1	0.1	0.1	0.1	0.1
0.1	0.1	0.1	0.1	0.1	0.1	0.1
0.1	0.1	0.1	0.1	0.1	0.1	0.1
0.1	0.1	0.1	0.1	0.1	0.1	0.1
0.1	0.1	0.1	0.1	0.1	0.1	0.1
0.1	0.1	0.1	0.1	0.1	0.1	0.1
0.1	0.1	0.1	0.1	0.1	0.1	0.1
0.1	0.1	0.1	0.1	0.1	0.1	0.1
0.1	0.1	0.1	0.1	0.1	0.1	0.1
0.1	0.1	0.1	0.1	0.1	0.1	0.1
0.1	0.6	0.2	0.6	0.3	0.1	0.1
0.1	0.1	0.1	0.1	0.1	0.1	0.1
0.4	0.1	0.1	0.1	0.1	0.1	0.1
9.6	11.7	10.6	9.7	8.3	14	8.2
0.5	0.5	0.4	0.3	0.3	0.1	0.1
0.2	0.1	0.1	0.1	0.1	0.1	0.2
0.1	0.1	0.1	0.1	0.1	0.1	0.1
0.1	0.1	0.1	0.1	0.1	0.1	0.1
0.1	0.3	0.1	0.1	0.1	0.1	0.1
0.1	0.1	0.1	0.1	0.1	0.1	0.1
0.1	0.1	0.1	0.1	0.1	0.1	0.1
0.1	0.1	0.1	0.1	0.1	0.1	0.1
0.1	0.1	0.1	0.1	0.1	0.1	0.1
0.2	0.1	0.1	0.1	0.1	0.1	0.1
0.1	0.1	0.1	0.1	0.1	0.1	0.1
0.1	0.1	0.1	0.1	0.1	0.1	0.1
0.1	0.1	0.1	0.1	0.1	0.1	0.1
0.1	0.1	0.1	0.1	0.1	0.1	0.1
0.1	0.1	0.1	0.1	0.1	0.1	0.1
0.3	0.3	0.2	0.1	0.2	0.2	0.4
0.1	0.1	0.1	0.1	0.1	0.1	0.1
0.1	0.1	0.1	0.1	0.1	0.1	0.1
0.1	0.1	0.1	0.1	0.1	0.1	0.1
3.7	0.9	3.8	0.9	0.5	74.5	7.8
0.1	0.1	0.1	0.1	0.1	0.1	0.1
0.1	0.1	0.1	0.1	0.1	0.1	0.1
0.1	0.1	0.1	0.1	0.1	0.1	0.1
0.1	0.1	0.1	0.1	0.1	0.1	0.1
0.1	0.1	0.1	0.1	0.1	0.1	1.2
0.1	0.2	0.1	0.1	0.1	0.1	0.1
0.1	0.1	0.1	0.1	0.1	0.1	0.1
0.1	0.1	0.1	0.1	0.1	0.1	0.1
0.1	0.1	0.1	0.1	0.1	0.1	0.1
0.1	0.1	0.1	0.1	0.1	0.1	0.1
1.6	0.8	1.2	1.3	1.6	0.4	1.5
0.1	0.2	0.1	0.1	0.1	0.1	0.1
0.1	0.1	0.2	0.1	0.1	0.1	0.1
0.1	0.1	0.1	0.1	0.1	0.1	0.1
0.5	1	4.3	1.1	0.6	0.1	0.2
0.1	0.1	0.1	0.1	0.1	0.1	0.1
6.6	3.6	6.9	11.6	10.5	1.3	11.6
6.8	0.7	2.6	0.9	1	0.3	0.9
0.3	0.1	0.1	0.1	0.1	0.1	0.1
0.2	0.1	0.1	0.1	0.1	0.1	0.1
0.1	0.1	0.1	0.1	0.1	0.1	0.1
0.3	0.2	0.1	0.1	0.2	0.7	0.3
0.1	0.1	0.1	0.1	0.1	0.1	0.1
0.1	0.1	0.1	0.1	0.1	0.1	0.1
0.1	0.4	0.1	0.3	0.1	0.1	0.1
0.1	0.1	0.2	0.1	0.1	0.1	1.2
0.9	0.6	0.6	0.3	0.1	0.3	0.1
14.2	33.1	15.9	8.6	4.4	1.9	17.5
0.2	0.1	0.9	0.5	1.2	2.9	8
0.1	0.1	0.1	0.1	0.1	0.1	0.1
0.1	0.1	0.1	0.1	0.1	0.3	0.1
0.1	0.1	0.1	0.1	0.1	0.1	0.1
4.7	5.7	6.6	7.1	6	8.7	4.5
2.7	1.7	0.9	2	3.4	2.1	2.5
6.6	7.8	6.8	4	3.6	2.3	3.1
0.1	0.1	0.1	0.1	0.1	0.1	0.1
5.8	12.3	15.5	33.4	22.3	8.9	6.1
0.1	0.1	0.1	0.1	0.1	0.1	0.1
0.1	0.1	0.1	0.1	0.1	0.1	0.1
0.1	0.1	0.1	0.1	0.1	0.1	0.1
0.1	0.1	0.1	0.1	0.1	0.1	0.1
0.1	0.1	0.1	0.1	0.1	0.1	0.2
0.1	0.1	0.1	0.1	0.1	0.1	0.1
0.1	0.2	0.1	0.1	0.1	0.1	0.1
0.1	0.1	0.1	0.1	0.1	0.1	0.1
0.3	0.1	0.1	0.1	0.1	0.2	0.4
0.1	0.1	0.1	0.1	0.1	0.1	0.1
0.1	0.1	0.1	0.1	0.1	0.1	0.1
0.1	0.1	0.1	0.1	0.1	0.1	0.1
0.1	0.1	0.1	0.1	0.1	0.1	0.1
0.1	0.1	0.1	0.1	0.1	0.1	0.1
0.1	0.1	0.1	0.1	0.1	0.1	0.1
0.1	0.1	0.1	0.1	0.1	0.1	0.1
0.1	0.1	0.1	0.1	0.1	0.1	0.1
0.1	0.1	0.1	0.1	0.1	0.1	0.1
3.6	4.3	14.3	5.9	1.6	0.5	0.3
4.3	7	7.6	5.9	5.8	0.7	2.9
0.1	0.1	0.1	0.1	0.1	0.1	0.1
0.1	0.1	0.1	0.1	0.1	0.1	0.1
0.4	0.1	0.1	0.1	0.1	0.1	0.1
0.1	0.1	0.1	0.1	0.1	0.1	0.1
0.3	0.1	0.1	0.1	0.1	0.1	1
0.1	0.1	0.1	0.1	0.1	0.2	0.1
0.1	0.1	0.1	0.1	0.1	0.1	0.1
0.8	0.1	0.1	0.1	0.1	0.1	0.2
0.2	0.1	0.1	0.1	0.1	0.1	0.1
0.1	0.1	0.1	0.1	0.1	0.1	0.1
0.1	0.1	0.1	0.1	0.1	0.1	0.1
0.1	0.1	0.1	0.1	0.1	0.1	0.1
0.1	0.1	0.1	0.1	0.1	0.1	0.1
102.4	2.4	14.3	0.4	4.4	4.7	0.1
0.1	0.1	0.1	0.1	0.1	0.1	0.1
0.1	0.1	0.1	0.1	0.1	0.1	0.1
0.2	0.5	1.1	0.9	0.4	0.6	0.4
1.2	0.7	0.4	0.2	0.1	0.1	0.1
0.1	0.1	0.1	0.1	0.1	0.1	0.1
0.3	0.1	0.1	0.1	0.1	0.1	0.1
0.1	0.1	0.1	0.1	0.1	0.1	0.1
0.1	0.1	0.1	0.1	0.1	0.1	0.1
3.5	4.9	5.8	2.7	1.1	2	12.4
0.1	0.1	0.1	0.1	0.1	0.1	0.1
1.3	0.6	0.2	0.1	0.1	0.8	3.3
0.2	0.1	0.1	0.1	0.1	0.1	0.1
0.7	0.5	0.7	0.2	0.1	0.4	0.1
0.1	0.1	0.1	0.1	0.1	0.1	0.1
1.8	1.8	0.9	0.8	0.4	0.2	0.2
0.1	0.6	0.1	0.3	0.1	0.3	0.4
0.1	0.1	0.1	0.1	0.1	0.1	0.1
0.1	0.1	0.1	0.1	0.1	0.1	0.1
0.1	0.1	0.1	0.1	0.1	0.1	0.1
0.1	0.1	0.1	0.1	0.2	0.1	0.1
0.3	0.9	0.3	0.5	0.2	0.1	0.2
3.4	1.8	3.6	2.6	1.3	1.3	2.1
0.1	0.1	0.1	0.1	0.1	0.1	0.1
0.1	0.1	0.1	0.1	0.1	0.1	0.1
0.1	0.1	0.1	0.1	0.1	0.1	0.1
0.1	0.1	0.1	0.1	0.1	0.1	0.1
0.3	0.1	0.2	0.2	0.2	0.1	0.1
8.9	3.6	9.7	6.9	2.8	2.1	6.3
0.3	0.4	0.2	0.1	0.1	0.1	0.1
0.1	0.1	0.1	0.1	0.1	0.1	0.1
0.1	0.1	0.1	0.1	0.1	0.1	0.1
0.1	0.1	0.1	0.1	0.1	0.1	0.1
0.1	0.1	0.1	0.1	0.1	0.1	0.1
0.4	0.4	0.2	0.2	0.1	0.1	0.2
0.1	0.1	0.1	0.1	0.1	0.1	0.1
0.4	1.3	1.7	1.4	1.6	1.6	1.2
5.7	20.3	14	9.1	5.8	10.1	4.4
0.1	0.1	0.1	0.1	0.1	0.1	0.1
6.3	3	6.3	4.5	7.9	2.6	8.2
0.4	0.4	0.1	0.1	0.1	0.1	0.1
0.3	0.1	0.5	1.3	0.2	0.1	0.1
0.1	0.1	0.1	0.1	0.1	0.1	0.1
0.1	0.1	0.1	0.1	0.1	0.1	0.1
0.1	0.1	0.1	0.1	0.1	0.1	0.1
0.1	0.1	0.1	0.1	0.1	0.1	0.1
0.1	0.1	0.1	0.1	0.1	0.1	0.1
0.1	0.1	0.1	0.1	0.1	0.1	0.1
0.1	0.1	0.1	0.1	0.1	0.1	0.1
6	2.7	2.6	0.6	0.1	0.1	0.1
0.1	0.1	0.1	0.1	0.1	0.1	0.1
0.1	0.1	0.1	0.1	0.1	0.1	0.1
0.1	0.1	0.1	0.1	0.1	0.1	0.1
0.1	0.1	4	39.2	33.1	0.2	0.1
1.5	2.4	2.6	1.6	0.2	0.3	0.9
0.1	0.1	0.1	0.1	0.1	0.1	0.1
0.1	0.1	0.1	0.1	0.1	0.1	0.1
1.7	0.6	1.1	0.3	0.1	0.1	0.3
0.1	0.1	0.1	0.1	0.1	0.1	0.1
0.1	0.1	0.1	0.1	0.1	0.1	0.1
0.9	1.4	1.4	1.1	1.5	0.8	2.8
3.2	1.1	4.6	2.9	1.8	2.6	3.9
0.1	0.1	0.1	0.1	0.1	0.1	0.1
0.5	5.8	2.1	1.2	1.2	0.5	1.2
0.1	0.1	0.1	0.1	0.1	0.1	0.1
0.1	0.1	0.1	0.1	0.1	0.1	0.1
0.1	0.1	0.1	0.2	0.2	0.1	0.1
0.6	0.1	0.7	0.5	0.4	0.2	0.4
0.1	0.1	0.1	0.1	0.1	0.1	0.1
0.1	0.1	0.1	0.1	0.1	0.1	0.1
0.1	0.1	0.1	0.1	0.1	0.1	0.1
0.1	0.1	0.1	0.1	0.1	0.1	0.1
0.1	0.1	0.1	0.1	0.1	0.1	0.1
0.1	0.1	0.1	0.1	0.1	0.1	0.1
0.1	0.1	0.1	0.1	0.1	0.1	0.1
0.1	0.1	0.1	0.1	0.1	0.1	0.1
0.1	0.1	0.1	0.1	0.1	0.1	0.1
0.1	0.1	0.1	0.1	0.1	0.1	0.1
0.5	0.1	0.1	0.2	0.1	0.1	0.1
0.1	0.1	0.1	0.1	0.1	0.1	0.1
0.1	0.1	0.1	0.1	0.1	0.1	0.1
0.1	0.1	0.1	0.1	0.1	0.1	0.1
0.1	0.1	0.1	0.1	0.1	0.1	0.1
0.1	0.1	0.1	0.1	0.1	0.1	0.1
0.1	0.1	0.1	0.1	0.1	0.1	0.1
0.1	0.1	0.1	0.1	0.1	0.1	0.1
10.6	3	19.1	9.6	4	0.2	1.6
0.1	0.1	0.1	0.1	0.1	0.1	0.1
0.1	0.1	0.1	0.1	0.1	0.1	0.1
0.2	0.1	0.1	0.1	0.1	0.1	0.1
0.1	0.1	0.1	0.1	0.1	0.1	0.1
0.1	0.1	0.1	0.1	0.1	0.1	0.1
0.1	0.1	0.1	0.1	0.1	0.1	0.1
0.1	0.1	0.1	0.1	0.1	0.1	0.1
0.1	0.1	0.1	0.1	0.1	0.1	0.1
0.1	0.1	0.1	0.1	0.1	0.1	0.1
0.1	0.1	0.1	0.1	0.1	0.1	0.1
0.1	0.1	0.1	0.1	0.1	0.1	0.1
0.1	0.1	0.1	0.1	0.1	0.1	0.1
0.1	0.1	0.1	0.1	0.1	0.1	0.1
0.1	0.1	0.1	0.1	0.1	0.1	0.1
0.1	0.1	0.1	0.1	0.1	0.1	0.1
15.9	18.8	14.8	10.8	2.5	8.9	11.4
25.2	1.8	3.1	0.5	0.8	0.2	0.3
0.3	0.2	0.3	0.2	0.2	0.3	1.2
0.2	0.1	0.1	0.1	0.1	0.1	0.1
0.1	0.1	0.1	0.1	0.1	0.1	0.1
8.4	29.2	92.3	24.3	4.3	0.3	0.3
1.1	1	0.9	0.9	1	0.4	2.8
1.4	0.7	1.4	0.5	0.3	0.3	0.8
0.1	0.1	0.1	0.1	0.1	0.1	0.1
0.6	0.1	0.1	0.2	0.1	0.1	0.3
0.2	0.2	0.1	0.1	0.1	0.1	0.1
3.9	1.4	1.7	1.4	0.5	0.8	1.5
0.1	0.1	0.1	0.1	0.1	0.1	0.1
0.1	0.1	0.1	0.1	0.1	0.1	0.1
0.5	0.3	0.6	0.1	0.1	0.1	0.1
0.1	0.2	0.1	0.1	0.1	0.1	0.1
2	0.6	3.7	2.7	1.9	1.4	1.7
0.2	0.1	0.1	0.1	0.1	0.1	0.1
0.4	0.9	0.4	0.3	0.1	0.3	0.4
0.1	0.1	0.1	0.1	0.1	0.1	0.1
2.8	2.8	3	1.8	1.6	1.2	1.8
0.1	0.1	0.1	0.1	0.1	0.1	0.8
0.1	0.1	0.1	0.1	0.1	0.1	0.1
0.1	0.1	0.1	0.1	0.1	0.1	0.1
0.1	0.1	0.1	0.1	0.1	0.1	0.1
0.1	0.1	0.1	0.1	0.1	0.1	0.1
1.6	0.5	0.6	0.5	0.1	0.2	0.4
0.1	0.1	0.4	0.1	0.1	3	0.1
0.1	0.1	0.1	0.1	0.1	0.2	0.1
0.1	0.1	0.1	0.1	0.1	0.1	0.1
0.1	0.1	0.1	0.1	0.1	0.1	0.1
0.1	0.1	1.4	1.9	0.5	2	0.1
0.1	0.1	0.1	0.1	0.1	0.1	0.1
0.1	0.1	0.1	0.1	0.1	0.1	0.1
1.7	0.3	1.4	0.2	0.1	0.3	0.6
0.1	0.1	0.1	0.1	0.1	0.1	0.1
1.4	1	0.6	0.5	0.2	1	0.5
0.1	0.1	0.1	0.1	0.1	0.1	0.1
0.1	0.1	0.1	0.1	0.1	0.1	0.1
0.1	0.1	0.1	0.1	0.1	0.1	0.1
0.1	0.1	0.1	0.1	0.1	0.1	0.1
0.5	0.7	0.9	0.3	0.3	0.4	0.6
8.9	9.1	11	10.1	8.3	6.4	20.5
0.1	0.1	0.1	0.1	0.2	0.1	0.2
0.1	0.1	0.1	0.1	0.1	0.1	0.1
0.1	0.1	0.1	0.1	0.1	0.1	0.1
0.8	0.1	0.1	0.2	0.1	0.1	0.1
0.1	0.1	0.1	0.1	0.1	0.1	0.1
0.1	0.1	0.1	0.1	0.1	0.1	0.1
0.1	0.1	0.1	0.1	0.1	0.1	0.1
0.1	0.1	0.1	0.1	0.1	0.1	0.1
0.1	0.1	0.1	0.1	0.1	0.1	0.7
28.5	45.9	80.8	97.5	108.2	73.5	97.6
0.1	0.1	0.1	0.1	0.1	0.1	0.1
0.1	0.1	0.1	0.1	0.1	0.1	0.1
4.1	8.5	7.8	9.1	7.4	8.2	4.3
6.6	5.2	10.2	10.9	10.2	8.1	22
0.1	0.1	0.1	0.1	0.1	0.1	0.1
0.1	0.1	0.1	0.1	0.1	0.1	0.1
7.4	2.1	12	2.3	0.5	3.3	0.2
0.1	0.1	0.7	0.1	0.1	29.7	0.1
7.5	3.2	1.3	0.1	0.1	10	40.3
0.6	4.4	1.9	1.4	1.2	0.6	0.5
14.6	6.9	19.4	18.7	22.1	11.4	10.5
21.4	14.7	10	8.1	3.7	4.1	12.5
2.5	0.7	4.3	2	0.6	1	1.2
7.7	7	10.6	4.2	4.8	2.4	3.1
0.1	0.1	0.1	0.1	0.1	0.1	0.1
0.1	0.1	0.1	0.1	0.1	0.1	0.2
0.1	0.2	0.1	0.1	0.1	0.1	0.1
13.6	10	16.6	24.6	35.9	6.2	11.5
0.5	0.1	0.6	0.3	0.5	1.1	0.1
0.5	1.3	1	0.5	1	0.3	2.4
2.4	0.7	2.5	3.2	2.8	4.1	3.7
16.2	15.2	7.9	8.4	4.7	3.9	11.9
13.4	26.1	21.5	20.6	11.8	10.2	11.6
47.1	37.4	67.5	112.6	118.9	68.3	128.9
3.6	4.2	4.3	6.5	5	1.3	3.4
0.1	0.1	0.1	0.1	0.1	0.1	0.1
5.1	5.3	10.3	9.6	10.9	2	6.2
5.7	4.9	8.1	5.5	2.3	6.1	6.6
10.2	13.6	15.5	18.6	15.9	32.2	27.6
2.1	3.8	2.4	2.9	0.9	8.1	6.1
0.1	0.2	0.1	0.1	0.1	1	0.1
0.1	0.1	0.1	0.1	0.1	0.1	0.1
15.6	21.9	28.2	32.7	31.5	19.4	50.8
23.3	11.7	33.7	60.6	89.8	15.1	76.6
1.2	5.4	24.2	104.4	17.5	0.4	0.1
5.7	8.7	5	2.6	2.3	9.9	5.8
4.8	5.2	10.5	7.5	9.7	12.5	15.6
2.2	1.3	1.6	3.2	5.3	1.7	2.1
10.3	30.1	32.4	53.7	72.1	28.6	30.3
0.1	0.1	0.1	0.1	0.1	0.1	0.1
4.9	5.8	5.3	3.8	2.1	1.1	1.6
1.4	2.1	1.5	1	1.9	2.9	1.6
0.1	0.1	0.1	0.1	0.1	0.1	0.1
10.2	8.4	13.7	8.9	6.4	3.5	0.7
1	1.1	2.4	4.1	2.8	1.4	1.1
0.3	0.1	0.1	0.1	0.1	0.1	0.5
0.3	0.4	0.2	0.3	0.1	0.4	0.1
4.9	6.2	11.6	8.5	9.2	5.4	9.8
1.7	1.2	2.5	1.3	1.8	5.9	7.3
0.1	0.1	0.1	0.1	0.1	0.1	0.1
0.1	0.1	0.1	0.1	0.1	0.1	0.1
12.8	4.2	8.9	6.2	2.6	2.8	7
0.1	0.1	0.1	0.1	0.1	0.1	0.1
0.3	0.7	0.1	0.1	0.4	0.4	0.1
1.4	0.1	0.1	0.1	0.3	0.7	0.1
0.1	0.1	0.1	0.1	0.1	0.1	0.1
15.6	0.8	4.1	0.9	2.3	31.9	2.3
0.1	0.1	0.1	0.1	0.1	0.1	0.1
0.1	0.1	0.1	0.1	0.1	0.1	0.1
0.1	0.1	0.1	0.1	0.1	0.4	0.2
6.1	6.6	8.9	7.9	6.7	8	8.1
0.1	0.1	0.1	0.1	0.1	0.1	0.1
15.4	10.7	3.1	0.5	0.8	4.4	8.6
5.7	9.3	8	5.7	3.5	3.1	4.2
1.1	1.9	1.9	0.6	0.3	5.4	0.1
0.1	0.1	0.1	0.1	0.1	0.1	0.1
0.1	0.1	0.1	0.1	0.1	0.1	0.1
15.4	7.3	22.8	11.7	3.8	7.5	25.9
54.7	101.4	104.8	98.8	115.4	86.6	204.1
0.3	0.2	0.2	0.1	0.1	0.1	0.1
0.4	10.1	4.4	1.9	0.8	0.4	0.3
0.9	2.6	3	2.9	1.3	6.2	4.7
0.1	0.1	0.1	0.1	0.1	0.4	0.1
2.3	3.3	3.9	2.3	1.5	1.8	3.3
0.4	0.1	0.3	0.1	0.2	1	9.4
0.7	1.7	1.4	1.9	1.4	2.3	4.7
0.4	1.3	1.2	0.2	0.8	0.5	1
0.1	1.7	2.7	0.5	0.9	1	1.8
1.8	2.8	1.8	0.9	1.1	2	4.5
0.1	0.1	0.1	0.1	0.1	0.1	0.1
4.9	1.3	31.1	4.2	0.2	0.2	0.6
4.6	4.9	5.8	4	3.9	4.2	10.1
7.3	4.2	16.3	13.4	6.8	5.7	9.5
0.1	0.1	0.1	0.1	0.1	0.2	1.4
0.1	0.1	0.1	0.1	0.1	0.1	0.1
0.1	4.8	6.1	1.1	0.1	0.1	0.1
0.9	1.5	2.1	1.7	0.7	0.5	1.2
0.1	0.1	0.1	0.1	0.1	0.1	0.1
0.1	0.1	0.1	0.1	0.1	0.1	0.1
1.2	1.3	1.1	2.1	2.5	1.9	0.7
8.8	30	18.5	19	21.2	10.6	38
4	2.9	4.9	4.8	6.1	3.4	3.6
1.7	2.5	3.5	2.5	1.7	9	1.3
7.7	35.9	21.1	13.5	15.1	7.3	11.7
9.9	4	6.5	4.2	1.7	1.5	4.3
0.1	0.1	0.1	0.1	0.1	0.1	0.1
0.1	0.1	0.1	0.2	0.3	0.1	0.1
2.3	1.9	3.4	3.5	4.2	4.6	8.8
0.1	0.1	0.1	0.1	0.1	0.1	0.1
0.1	0.1	0.1	0.1	0.1	0.1	0.1
7.4	2.8	6.3	6.3	2.3	1.4	2.7
0.3	0.9	0.3	0.3	0.2	2	0.8
0.1	0.1	0.1	0.1	0.1	0.1	0.1
0.2	2.5	0.7	0.1	0.5	0.5	0.1
3.4	1.8	2.1	1.4	0.5	0.4	1.8
0.1	0.1	0.1	0.1	0.1	0.1	0.1
1.7	1.9	2.8	1.7	1.5	0.7	4.5
0.1	0.1	0.1	0.1	0.1	0.1	0.1
0.1	0.1	0.1	0.1	0.1	0.1	0.1
0.1	0.1	0.1	0.1	0.1	0.1	0.2
0.1	0.1	0.1	0.1	0.1	0.1	0.1
0.1	0.1	0.1	0.1	0.1	0.1	0.1
0.1	0.1	0.1	0.1	0.1	0.1	0.1
0.1	0.1	0.1	0.2	0.1	0.1	0.1
5.8	6.5	6.8	7.9	5.8	2.4	3.9
30.3	21.5	32.8	24.9	9.5	20.6	21.9
0.1	1.2	0.2	0.1	0.1	0.7	1.7
0.1	0.1	0.1	0.1	0.1	0.1	0.1
0.1	0.1	0.2	0.1	0.1	0.1	0.1
0.1	0.1	0.1	0.1	0.1	0.1	0.1
0.1	0.1	0.1	0.1	0.1	0.1	0.1
7.7	8.4	10.7	7.2	6.6	9.9	7.9
20.3	43.4	30.7	26.2	21.1	15.2	43.3
5	12.7	6.4	3.6	2.6	9.3	3.8
5.6	7	6.7	4.6	4.2	1.3	3.8
6.1	4	6.5	3.7	2	3.1	8.2
8.4	14.9	22.1	25.1	21.8	24.9	5
0.1	0.1	0.1	0.1	0.1	0.1	0.1
0.1	0.1	0.1	0.1	0.1	0.1	0.2
0.1	0.1	0.1	0.2	0.2	0.1	0.1
0.1	0.1	0.1	0.1	0.1	0.1	0.1
3	0.7	4.8	3	1.5	3.3	3.4
5	5.5	6.1	4.8	3	4.5	7.4
0.1	2	1.7	2.1	0.9	1.8	1.4
2.4	5.9	5.8	4.8	3.2	3.1	9.8
0.1	0.1	0.1	0.1	0.1	0.1	0.1
5.4	6	8.7	12.8	14.3	18.9	13
0.1	0.1	0.1	0.1	0.1	0.1	0.1
2.6	4.5	17.1	12.8	2	145.4	26.1
0.3	0.2	0.4	0.7	0.5	0.4	0.3
4.6	1.3	9.3	3.2	3.7	2.9	2.6
0.3	0.1	0.1	0.1	0.1	0.1	0.1
0.1	0.1	0.1	0.1	0.1	0.1	0.1
4.3	3.9	9	6.5	3.8	68.6	193.6
14.3	25.7	38.6	25.8	28.5	34.2	38
29.5	26.8	18.9	19.1	6.1	30.5	14.1
4	6.5	5.3	2.8	1.6	6.8	2
53.2	15.7	20.3	25.1	33.3	38.1	19.3
13.2	45.4	18.5	26.7	35	11.9	3.4
14.1	17.2	21.5	18.9	14	18.4	34.4
0.1	0.1	0.1	0.1	0.1	0.1	0.1
0.2	0.3	0.1	0.1	0.1	0.1	0.8
4	3.7	4.1	1.4	0.7	1.8	2.8
0.1	0.1	0.1	0.1	0.1	0.1	0.1
4.8	4.5	4.2	3.5	3	9.1	6.2
0.1	0.1	0.1	0.1	0.1	0.1	0.1
0.3	0.1	0.6	0.3	0.1	0.1	0.4
0.1	0.1	0.1	0.1	0.1	0.1	0.1
10.3	13.5	7.2	16.1	6.8	1.5	5.5
5.3	3	6.5	3.1	4.3	10.7	3.5
27.1	56.4	41.3	39.5	36.7	71	58.1
4.7	4.2	6	5.2	2.3	3.6	3.7
3.2	5.1	4.1	4.7	4	2.9	8.2
0.1	0.2	0.1	0.1	0.2	0.1	0.4
3.4	1.6	0.9	5	0.8	0.2	0.3
0.1	0.1	0.1	0.1	0.1	0.1	0.1
0.1	0.1	0.1	0.1	0.1	0.1	0.1
0.1	0.1	0.1	0.1	0.1	0.1	0.1
13.6	12	22.9	10.6	5.3	2.3	3.1
40.3	59.1	103.6	104.8	82.9	71.5	42.5
5.9	8.1	10	9.3	13.9	16.7	16.1
0.1	1.8	0.6	0.1	0.5	0.4	0.1
0.2	0.1	0.1	0.1	0.1	0.2	14.4
4.9	6	7.3	6.7	3.7	4.8	9
2.8	4.3	5.9	4.2	4.2	2.3	4.3
7.2	10	7.2	5.5	7.7	18.7	9.8
0.1	0.1	0.1	0.1	0.1	0.1	0.1
0.1	0.1	0.1	0.1	0.1	0.1	0.1
1	13.5	5.4	2.4	0.5	0.4	0.1
0.1	0.1	0.1	0.1	0.1	0.1	0.1
3.8	3.6	3.3	4.1	1.8	3.3	2.3
0.1	0.1	0.1	0.1	0.1	0.1	0.1
2.6	1.4	5.6	4.7	3.7	4.4	6.5
16.7	22.6	15.7	10.5	5.9	6.4	5.1
1.5	3.9	1.7	2.7	2.3	1.9	3.7
0.1	0.1	0.1	0.1	0.1	0.1	0.1
0.1	0.1	0.1	0.1	0.1	0.1	0.1
11.3	14	10.9	7.4	3.1	7.7	3.6
0.3	0.7	0.1	0.3	0.2	0.4	0.2
0.1	0.1	0.1	0.1	0.1	0.1	0.1
4	1.4	2.6	0.9	1	0.1	0.1
1.2	1.5	1	0.9	0.4	1.5	0.9
0.1	0.1	0.1	0.1	0.1	0.1	0.1
14.3	14.8	27.3	31	36.6	61.1	23.5
45	42	47.4	47	31	42.9	38
7.8	17.7	17.3	17.2	16.7	39.2	17.8
14.5	31	26	23.6	10.6	19.7	8.6
6.7	3.8	3.5	3.7	2.4	4.3	1.2
10	11.2	14.7	12.9	6.4	1.9	11.4
9.4	7.5	8.8	5.5	4.2	6.3	10.5
0.1	0.1	0.1	0.1	0.1	0.1	0.1
10.1	18	17.5	18.1	11.2	7.1	12.5
0.5	0.4	0.1	0.1	0.1	0.1	0.1
7.8	13.8	7.9	5.2	4.7	8.1	13.8
1.2	0.4	0.3	0.2	0.1	0.1	0.2
40.7	110	53.6	63.8	61.1	131.7	156.3
0.1	0.1	0.1	0.1	0.1	0.1	0.1
0.1	0.1	0.1	0.1	0.1	0.1	0.1
12.1	20.4	23.7	25.8	31.9	25	50.5
1.8	2.3	6.9	2.1	1	10.7	1.6
0.1	0.1	0.1	0.1	0.1	0.1	0.1
6.6	4.2	8.9	12.3	7.7	7.1	5.8
0.1	0.2	0.1	0.2	0.1	0.1	0.1
0.6	1.7	1.4	1.8	2.2	2	4
6.8	16.4	18	9.6	6.5	14.4	3.6
7.2	4.6	6.7	5.4	1.7	0.9	10.7
0.1	0.2	0.3	0.3	0.2	0.1	0.1
1.7	50.8	4.2	3.7	9.7	1.7	3.9
0.7	2.3	2.4	1.5	0.8	0.8	1.1
0.1	13.2	0.3	0.2	0.2	1.7	0.1
0.1	0.1	0.1	0.1	0.1	0.1	0.3
5.5	6.6	4.2	2.8	0.7	0.5	1.4
4.4	5.7	6.8	4.4	2.5	5.1	5.5
0.1	0.1	0.1	0.1	0.1	0.1	0.1
2.5	1.6	7	2	0.5	0.6	2.2
5.5	11.7	7	5	2.9	8.5	2.1
0.1	1.4	0.1	0.1	0.1	0.1	0.1
0.1	0.3	0.1	0.1	0.1	0.1	0.1
0.1	0.1	0.1	0.1	0.1	0.1	0.1
43.7	37.3	96	93.6	48.2	30.9	34.6
2.1	1.3	3	2.7	1.5	0.5	1.3
3.3	4.6	3.9	2	2.4	2.2	10.7
0.1	0.2	0.1	0.1	0.1	0.1	0.1
15.9	26.4	28.9	35.2	40	10	7.6
24.3	24.2	44.5	46.4	49.5	44.1	57.3
17.6	19.1	22.2	16.5	12.8	14.1	11.4
6.7	6.1	7.4	4.9	2.9	10.2	6.2
9.8	9.6	15.3	17.8	11.5	52.2	17.5
0.1	0.1	0.2	0.1	0.1	0.1	0.1
0.1	0.1	0.1	0.1	0.1	0.1	0.3
1.5	1.6	3.8	4.5	4.3	1.6	5.5
0.2	0.1	0.4	0.1	0.1	0.1	0.2
3.9	3.5	5.4	4.1	3.4	1.2	2.8
6.9	5	12.9	5.4	3.5	8.6	7.1
1.1	5.2	3.5	1.8	0.8	0.5	2.2
6.8	4.7	4.1	3.3	0.6	0.7	3.8
1.1	1.1	1.3	0.6	0.2	0.1	0.8
2.6	0.7	0.9	0.9	0.5	0.3	0.8
61.6	21.6	34.1	10	11.9	4.7	0.7
0.2	3.4	0.2	0.1	0.1	0.3	0.1
1.5	1.9	1.6	0.9	0.8	0.2	125.9
1	0.8	0.5	0.4	0.1	0.1	0.3
3	0.6	2.8	0.7	0.3	0.6	3
0.3	0.1	0.3	0.2	0.1	0.1	0.2
5.8	9.5	10.7	11.3	6.4	3.6	4.7
5	3.2	5.3	3.8	2.7	6.8	3.2
0.1	0.1	0.1	0.1	0.1	0.1	0.1
0.1	0.1	0.1	0.1	0.1	0.1	0.1
3.1	2.8	4.5	3.6	2.4	2.7	5.2
1.7	2.3	5.6	4.7	2.8	0.7	2.6
5.4	2.1	9.1	6.1	4.6	0.4	5.6
4	0.2	0.4	0.1	0.2	0.1	0.1
6.7	3.2	22.3	31.4	8.8	1.2	0.2
0.1	0.1	0.1	0.1	0.1	0.1	0.1
2.9	3.9	6.5	2.2	1.3	4.2	11.6
2.7	1.2	2	0.7	0.2	0.4	0.8
5.6	2.9	4.1	0.5	0.3	0.3	0.1
12.5	9.2	8.8	5	1.3	2.1	7.2
1.2	12.9	3.2	0.4	0.1	0.1	0.1
25.6	19.3	5.2	1.8	1.1	0.1	0.3
1.3	0.1	0.2	0.1	0.1	2.1	1.6
0.8	0.2	0.4	0.3	0.3	0.2	0.4
0.1	0.1	0.1	0.1	0.1	0.1	0.1
14.7	6.2	11.7	16.4	8.3	2.5	10
16.1	19.4	16.2	11	6.7	6.1	7.5
0.4	0.1	0.1	0.1	0.1	0.1	4.5
2.3	2.1	4.4	3.8	4.6	1.5	3.2
0.1	0.2	0.2	0.1	0.1	0.3	0.2
46.3	16.6	42	29.5	25.6	18.1	21.3
0.4	0.1	0.1	0.1	0.1	0.2	0.1
1.2	3.4	3	1.7	1.5	0.3	2.8
0.1	0.3	0.9	0.2	0.2	14.3	0.1
1.7	3.7	7.1	4.7	1.5	2	4.6
0.1	0.1	0.1	0.1	0.1	0.1	0.1
5.8	4.9	6.1	3.2	1.6	0.9	2.5
1.5	0.1	3	1.2	0.4	0.2	0.1
14.5	15.6	19.5	11	7.6	8.4	11.8
0.9	0.1	0.2	0.5	2.4	0.1	0.5
0.8	0.5	0.6	0.6	0.3	0.2	0.1
2.1	1.8	2.1	0.9	0.3	0.3	1.2
6.4	3.6	4	2.9	0.7	1	2.5
4.4	6.5	7.6	7.8	8.3	8	23.6
3.7	3.3	2.7	2.6	2.5	2.4	2.5
7.1	14.2	10.7	10.2	4.9	7.6	18.3
7.6	7.2	9.3	7.8	7.5	12.6	25.3
13.8	25.6	13	8.5	2.2	7.9	9
0.1	0.1	0.1	0.1	0.1	0.1	0.1
19.2	17.5	27	22.9	19.1	3.8	18.7
0.2	6.7	0.4	0.1	0.2	0.2	0.3
9.7	36.2	42.7	15.1	11.1	20.1	58.8
8.3	3.2	5.8	5.6	2.3	1.8	3.3
2.7	0.4	2.4	0.3	0.1	0.1	1.3
0.7	2.3	3.2	2.2	0.5	0.5	6.8
0.5	0.7	1.2	0.7	0.3	0.4	1.5
10.4	11.9	17.5	17.9	17.9	8.3	29.5
8.3	5	12	12.5	10.3	5.6	7.1
2.1	2	4.4	2.1	1.5	2.6	2.8
0.1	0.1	0.1	0.1	0.1	0.1	0.1
0.1	0.1	0.1	0.1	0.1	0.1	0.1
21.1	5.7	19.2	31.5	25.3	4.3	22.4
1.9	2.3	3.8	1.9	1.4	1.8	3.5
1.8	1	1.7	0.9	0.2	0.2	0.2
2.6	1.7	1.8	0.6	0.9	1.7	7.3
6.2	1.8	1.4	0.5	0.2	0.1	0.6
0.1	1.2	0.3	0.1	0.2	0.2	0.1
10.8	7.6	9.5	7.2	1.4	3.9	5.1
0.7	0.6	0.9	1.1	1	0.4	0.6
3.2	1.4	1.9	0.6	0.1	0.5	5.6
8	1.1	0.9	0.2	0.1	0.5	0.2
42.9	25.2	22.1	13.8	4.2	5.1	21.9
0.7	0.4	0.5	0.5	0.6	0.3	2.5
1.6	0.9	0.3	0.1	0.1	0.1	0.1
2.9	14.4	20.3	48.9	38	32.3	2.9
33.6	40.7	63	71.6	25.2	12.4	59.5
0.7	1.1	0.6	0.3	0.4	0.2	1.8
0.8	0.3	1.4	0.9	0.8	0.3	0.6
7.4	5.6	10	4.6	5.5	10.5	5.2
6.8	6.7	12.5	19.1	7.5	0.3	2.9
0.7	0.5	3.5	0.2	0.1	0.4	3.5
9.8	9.8	12.8	12.1	12.1	14.9	19.1
1	0.6	1.1	0.5	0.3	0.6	1.4
13.9	25.3	39.7	28	35.1	32.6	42.1
0.4	0.4	0.5	0.3	1.3	0.2	0.1
16.6	15.5	28.7	10.7	7.5	38.6	8
13.8	14.7	20.1	8.2	7	0.9	3.5
0.1	0.1	0.2	0.2	0.1	0.1	0.1
0.2	0.1	0.6	0.1	0.1	0.1	0.1
0.1	0.3	0.3	1	0.1	0.1	0.1
9.9	22.3	13.1	7.5	5.2	9.4	10
0.5	0.3	0.3	0.2	0.1	0.1	0.1
18.9	2.2	11	2.7	0.2	0.3	0.2
4.8	1.7	2.9	0.8	0.1	0.8	2
0.8	0.9	0.5	0.3	0.3	0.9	0.4
3.7	0.1	0.4	0.1	0.1	0.2	0.1
1.9	1.1	0.9	0.4	0.1	0.1	0.1
11.4	28.4	43.1	33.6	33.8	35.8	54.1
2	64.1	48.7	34.8	19	3.9	0.8
2.2	4.5	0.9	0.2	0.6	7	15.5
0.1	0.1	0.1	0.1	0.1	0.1	0.1
3.7	0.1	0.4	0.1	0.1	0.1	0.1
2.4	2.4	4.4	7	8.7	4.1	8
1	3	1	0.7	0.5	0.2	0.3
0.7	0.2	0.1	0.6	0.2	3.4	0.8
62.7	41	73.5	123.6	114.1	37.2	67.8
23	9.6	23.8	18.9	13.8	100.3	414.8
0.9	4.4	5.3	2.3	0.7	0.6	0.1
0.1	0.1	0.1	0.1	0.1	0.1	0.1
31.2	12	12.8	4.1	1.3	0.1	0.1
17.2	17.5	16.8	12.9	15.2	15.3	11.2
0.1	0.1	0.1	0.1	0.1	0.1	0.1
43.1	108.3	51.3	40.8	40	21	16.6
1	0.4	0.5	0.5	0.2	0.3	0.3
1.4	4.7	3.7	2.3	2.4	1.4	2.1
10.9	13.2	25.5	18.2	19.9	23.7	41.6
3.3	0.9	1.3	0.9	0.4	1.4	4.6
9.2	10.6	6.3	8.1	8.7	6.1	8.1
1.1	7.8	7.6	1.7	0.7	5.9	21.5
2.7	2.4	2.4	2.6	3	0.6	8.8
1.8	1.5	3.8	3.6	2.5	1.6	1
0.3	0.4	0.2	0.2	0.1	0.1	0.2
0.3	8.5	266.5	151	6.6	1.4	0.5
0.7	0.6	0.1	0.1	0.1	0.1	0.1
1.1	2.6	1.9	0.2	0.3	0.3	0.2
2.2	4.1	3.2	3.9	3.8	3.2	5.6
10.4	17.5	9.1	10.7	7	29.1	7.2
0.3	0.1	0.2	0.4	0.4	0.1	0.1
0.1	4.4	0.4	0.1	0.1	0.1	0.1
1.7	1.1	1.2	1	0.5	0.2	0.4
20.2	13.4	53.9	34.5	23.1	14	9.9
3.6	2.6	3.3	2.9	1.2	0.1	0.9
0.9	0.8	1.2	0.9	0.7	2.2	1.5
1	1.3	1.7	0.5	0.6	0.4	0.9
2	0.2	0.2	0.1	0.3	0.1	0.1
7.8	2.8	0.2	0.1	0.1	0.1	0.1
3	2.9	3.4	1.9	1.2	8.2	6.3
0.7	0.2	0.2	0.1	0.1	0.1	0.1
1.9	1.8	3.3	2.8	3	4.1	2.7
14.2	9.2	11.4	18	16.4	23.7	36.6
0.9	0.4	1.1	0.5	0.5	0.1	0.3
0.1	0.1	0.1	0.1	0.1	0.1	0.1
0.4	3.6	61	23.7	3.1	0.1	0.3
0.1	0.2	0.2	0.1	0.1	0.1	0.1
0.1	0.1	0.1	0.1	0.1	0.6	1.5
3.4	6.2	5.5	4.1	2.8	0.8	3.5
1.6	1.5	1	0.6	0.3	0.1	0.5
0.1	0.1	0.1	0.1	0.1	0.1	0.1
1.2	0.3	0.2	0.1	0.1	0.1	0.1
1.5	0.1	0.1	0.1	0.1	0.1	0.1
0.5	0.3	1.1	0.9	0.3	0.1	1.6
23.7	16	10.9	6	2.5	10	14.1
2.6	2.1	3.2	3.1	1.9	2.5	2.3
2.9	3.2	4.1	2.7	1	0.4	1.3
0.9	0.7	0.3	0.4	0.1	0.1	0.2
0.1	0.1	0.1	0.1	0.1	0.1	0.1
4	0.4	21.8	3.4	2.4	603.6	29.5
0.8	0.4	0.6	0.2	0.1	0.1	1.1
0.4	0.3	0.1	0.2	0.2	0.2	0.1
0.2	0.2	0.1	0.3	0.1	0.1	0.2
12.8	4.1	10.5	40.3	22.7	4.3	4.5
0.1	0.1	0.1	0.1	0.1	0.1	0.1
2.9	3.3	2.4	1	0.3	0.5	0.6
0.3	0.5	0.1	0.1	0.1	0.1	0.1
0.1	0.1	0.1	0.1	0.1	0.1	0.1
0.1	0.1	0.2	1.9	1	0.3	0.1
0.6	0.3	0.2	0.1	0.1	0.1	0.1
0.1	0.1	0.1	0.1	0.1	0.1	0.1
0.1	0.1	0.1	0.1	0.1	0.1	0.1
0.1	0.2	0.2	0.1	0.1	0.6	0.3
0.1	0.2	0.1	0.1	0.1	0.3	1.2
24.2	22.1	14.7	8.5	2.6	3.4	8.5
2.4	1.3	5	0.5	0.1	0.1	0.3
0.1	0.1	0.1	0.1	0.1	2.1	0.1
0.1	0.1	0.1	0.1	0.1	0.1	0.1
3.4	8.5	81.4	24.5	2.7	0.1	0.1
0.3	0.1	0.1	0.1	0.1	0.1	0.1
0.1	0.1	0.1	0.1	0.1	0.1	0.1
34.9	22.1	47.2	67.8	42.1	36.4	25.8
1	1.2	1	0.3	0.2	0.4	2.6
0.1	0.1	0.1	0.1	0.1	0.1	0.1
0.1	0.1	0.1	0.1	0.1	0.1	0.1
0.1	0.1	0.1	0.1	0.1	0.1	0.1
0.1	0.6	0.1	0.1	0.1	0.1	0.9
0.1	0.1	0.1	0.1	0.1	0.1	0.1
0.1	0.1	0.1	0.1	0.1	0.1	0.1
0.1	0.1	0.1	0.1	0.1	0.1	0.1
0.1	0.1	0.1	0.1	0.1	0.1	0.1
9.7	6.2	7.9	7	3.6	3.5	6.9
0.1	0.1	0.1	0.1	0.1	0.1	0.1
0.4	0.2	0.1	0.1	0.1	0.1	0.1
0.1	0.1	0.1	0.1	0.1	0.1	0.1
0.1	0.1	0.1	0.1	0.1	0.1	0.1
1.4	0.9	1.9	1	0.6	0.4	1.2
0.1	0.1	0.1	0.1	0.1	0.1	0.1
4.2	6.2	6.6	5	1.2	1	17.3
0.1	0.1	0.1	0.1	0.1	0.1	0.1
0.1	0.1	0.2	0.1	0.1	0.1	0.1
0.1	0.1	0.1	0.1	0.1	0.1	0.1
0.1	0.1	0.1	0.1	0.1	0.1	0.1
0.4	0.1	0.1	0.2	0.1	0.2	0.2
0.4	0.1	0.1	0.1	0.1	0.1	0.1
0.4	0.4	0.6	0.8	0.7	0.7	1
0.1	0.1	0.1	0.1	0.1	0.1	0.1
0.5	0.2	0.2	0.1	0.1	0.1	0.1
0.1	0.1	0.1	0.1	0.1	0.1	0.1
3	0.9	1.9	0.6	0.1	0.2	1.3
0.4	0.5	1.4	0.5	0.3	0.1	0.1
0.1	0.1	0.1	0.1	0.1	0.1	0.1
0.1	0.1	0.1	0.1	0.1	0.1	0.1
0.1	0.1	0.1	0.1	0.1	0.1	0.1
0.1	0.1	0.1	0.1	0.1	0.1	0.1
48.8	19.7	11.3	89.2	51.7	1.1	7.2
0.1	0.1	0.1	0.1	0.1	0.1	0.1
0.1	0.1	0.1	0.1	0.1	0.1	0.1
0.1	0.1	0.1	0.1	0.1	0.1	0.1
0.1	0.1	0.1	0.1	0.1	0.1	0.1
0.1	0.1	0.1	0.1	0.1	0.1	0.1
1.8	1.3	0.6	0.5	0.1	0.1	0.2
0.6	3.2	1.9	1.9	1.2	33.2	1
0.1	0.1	0.1	0.1	0.1	0.2	0.1
0.1	0.1	0.1	0.1	0.1	0.1	0.1
0.1	0.1	0.1	0.1	0.1	0.1	0.1
0.1	0.1	0.1	0.1	0.1	0.1	0.1
0.1	0.1	0.1	0.1	0.1	0.1	0.1
0.2	0.1	0.1	0.1	0.1	0.1	0.1
0.1	0.2	0.1	0.1	0.1	0.1	0.1
0.1	0.1	0.1	0.1	0.1	0.1	0.3
0.1	0.1	0.1	0.1	0.1	0.1	0.1
0.1	0.2	0.1	0.1	0.1	0.1	0.1
0.1	0.1	0.1	0.1	0.1	0.1	0.1
0.1	0.1	0.1	0.1	0.1	0.1	0.1
0.1	0.2	0.1	0.1	0.1	0.1	0.1
2.1	0.2	0.5	0.2	0.1	0.1	0.1
0.1	0.1	0.1	0.1	0.1	0.1	0.1
0.1	0.1	0.1	0.1	0.1	0.1	0.1
11.8	2.2	9.1	4.5	5.8	27.5	14.8
1.9	1	1.9	0.4	0.1	0.1	0.5
0.1	0.1	0.1	0.1	0.1	0.1	0.1
0.1	0.1	0.1	0.1	0.1	0.1	0.1
0.1	0.1	0.1	0.1	0.1	0.1	1.3
0.1	0.1	0.1	0.1	0.1	0.2	0.2
2.4	1.3	3.4	0.9	0.7	0.3	0.5
0.1	0.1	0.1	0.1	0.1	0.1	0.1
0.1	0.1	0.1	0.1	0.1	0.1	0.1
0.1	0.2	0.1	0.1	0.1	0.1	0.1
0.7	0.6	1.1	0.5	0.4	0.3	0.1
0.1	0.1	0.1	0.1	0.1	0.1	0.1
0.1	0.1	0.1	0.1	0.1	0.1	0.1
0.1	0.2	0.1	0.1	0.1	0.1	0.7
0.1	0.1	0.1	0.1	0.1	0.1	0.1
0.1	0.1	0.1	0.1	0.1	0.1	0.1
7.6	3.4	6.7	6.2	4.3	0.3	3
0.1	0.1	0.1	0.1	0.1	0.1	0.1
0.1	0.1	0.1	0.1	0.1	0.1	0.1
0.1	0.1	0.1	0.1	0.1	0.1	0.1
0.4	0.7	0.3	0.4	0.6	0.2	0.3
0.1	0.1	0.1	0.1	0.1	0.1	0.1
0.1	0.1	0.1	0.1	0.1	0.1	0.1
0.1	0.1	0.1	0.1	0.1	0.2	0.1
0.1	0.1	0.1	0.1	0.1	0.1	0.1
0.1	0.1	0.1	0.1	0.1	0.1	0.1
0.1	0.1	0.1	0.1	0.1	0.1	0.1
0.1	0.3	0.1	0.1	0.1	0.1	0.1
0.1	0.1	0.1	0.1	0.1	0.1	0.1
0.1	0.1	0.1	0.1	0.1	0.1	0.1
0.1	0.1	0.1	0.1	0.1	0.1	0.1
0.1	0.1	0.1	0.1	0.1	0.1	0.2
4.1	3.2	7.3	4.2	2	2.9	1.6
0.1	0.1	0.1	0.1	0.1	0.1	0.1
0.1	0.1	0.1	0.1	0.1	0.1	0.1
0.2	0.7	0.2	0.1	0.1	0.2	0.1
0.1	0.6	0.3	0.1	0.1	0.1	0.1
0.1	0.1	0.1	0.1	0.1	0.1	0.1
0.1	0.1	0.1	0.1	0.1	0.1	0.1
0.1	0.1	0.1	0.1	0.1	0.1	0.1
0.1	0.1	0.1	0.1	0.1	0.1	0.1
0.1	0.1	0.1	0.1	0.1	0.1	0.1
0.5	0.1	0.1	0.1	0.1	0.1	0.1
0.1	0.1	0.1	0.1	0.1	0.1	0.1
0.8	2.1	1.4	0.2	0.1	0.1	0.3
0.1	0.1	0.1	0.1	0.1	0.1	0.1
10	3.8	10.1	7.8	5.1	3.2	10.8
6.5	4.7	9	11.1	10.1	4.9	4.3
0.1	0.1	0.1	0.1	0.1	0.1	0.1
2.4	4.2	5.6	2.8	2.3	0.4	2.8
0.1	0.1	0.1	0.1	0.1	0.1	0.1
0.1	0.1	0.1	0.1	0.1	0.1	0.1
0.1	0.1	0.1	0.1	0.1	0.1	0.1
0.1	0.1	0.1	0.1	0.1	0.1	0.1
0.1	0.1	0.2	0.1	0.1	0.2	0.2
0.1	0.1	0.1	0.1	0.1	0.1	0.1
0.1	0.1	0.1	0.1	0.1	0.1	0.1
0.2	0.1	0.1	0.1	0.1	0.1	0.1
0.1	0.1	0.1	0.1	0.1	0.1	0.1
0.1	0.1	0.1	0.1	0.1	0.1	0.1
0.1	0.1	0.1	0.1	0.1	0.1	0.1
17.9	4.1	9.8	10.9	13.9	38.2	4.6
0.2	0.1	0.1	0.1	0.1	0.1	0.1
0.8	0.6	0.8	0.3	0.1	0.1	0.1
0.1	0.1	0.1	0.1	0.1	0.1	0.1
0.1	0.1	0.1	0.1	0.1	0.1	0.1
0.1	0.1	0.1	0.1	0.1	0.1	0.1
0.1	0.1	0.1	0.1	0.1	0.1	0.1
0.1	0.1	0.1	0.1	0.1	0.1	0.1
0.1	0.1	0.1	0.1	0.1	0.1	0.1
0.1	0.1	0.1	0.1	0.1	0.1	0.1
0.1	0.1	0.1	0.1	0.1	0.1	0.1
0.1	0.1	0.1	0.1	0.1	0.1	0.1
0.1	0.1	0.1	0.1	0.1	0.1	0.1
0.1	0.1	0.1	0.1	0.1	1	6.1
0.1	0.1	0.1	0.1	0.1	0.2	0.3
0.1	0.1	0.1	0.1	0.1	0.1	0.1
0.8	0.5	0.2	0.2	0.1	0.1	0.1
0.2	0.2	0.1	0.1	0.1	0.1	0.1
0.1	0.1	0.1	0.1	0.1	0.1	0.1
0.1	0.1	0.1	0.1	0.1	0.1	0.1
0.1	0.4	0.3	0.1	0.1	0.1	0.1
0.1	0.1	0.1	0.1	0.1	0.1	0.1
0.1	0.1	0.1	0.1	0.1	0.1	0.1
1.2	1.2	2	2.3	1.6	3.2	3.6
0.1	0.1	0.1	0.1	0.1	0.1	0.1
8	3.4	7.7	5.1	1.3	0.3	15
0.1	0.1	0.1	0.1	0.1	0.1	0.1
0.1	0.1	0.1	0.1	0.1	0.1	0.1
0.1	0.1	0.1	0.1	0.1	0.1	0.1
0.2	15.1	1	3.8	10.1	0.3	0.2
0.3	0.6	0.2	0.3	0.2	0.3	0.2
0.1	0.1	0.1	0.1	0.1	0.1	0.1
0.1	0.1	0.1	0.1	0.1	0.1	0.1
0.1	0.1	0.1	0.1	0.1	0.1	0.1
0.1	0.1	0.1	0.1	0.1	0.1	0.1
0.1	0.1	0.1	0.1	0.1	0.1	0.1
0.1	0.1	0.1	0.1	0.1	0.1	0.1
0.1	0.1	0.1	0.1	0.1	0.1	0.1
0.2	0.5	0.4	0.2	0.1	0.1	0.2
0.1	0.1	0.1	0.1	0.1	0.1	0.1
0.4	0.3	0.3	0.4	0.1	0.2	1.4
0.1	0.1	0.1	0.1	0.1	0.1	0.1
0.1	0.1	0.1	0.1	0.1	0.1	0.1
0.1	0.1	0.1	0.1	0.1	0.1	0.1
0.2	0.5	0.3	0.1	0.1	0.1	0.3
0.1	0.1	0.1	0.1	0.1	0.1	0.1
0.1	0.1	0.1	0.1	0.1	0.1	0.1
0.1	0.1	0.1	0.1	0.1	0.1	0.1
0.2	0.3	0.5	0.1	0.1	0.1	0.1
0.1	0.1	0.1	0.1	0.1	0.1	0.1
0.1	0.1	0.1	0.1	0.1	0.1	0.1
0.1	0.1	0.1	0.1	0.1	0.1	0.1
0.1	0.1	0.1	0.1	0.1	0.1	0.1
5.2	0.2	0.5	0.1	0.1	0.3	13
0.1	0.1	0.1	0.1	0.1	0.1	0.1
0.1	0.1	0.1	0.1	0.1	0.1	0.1
0.1	0.1	0.1	0.1	0.1	0.1	0.1
0.2	0.3	0.1	0.1	0.1	0.1	0.1
0.1	0.1	0.1	0.1	0.1	0.1	0.1
0.1	0.1	0.1	0.1	0.1	0.1	0.1
0.5	0.1	0.1	0.1	0.1	0.1	0.1
0.1	0.1	0.1	0.1	0.1	0.1	0.1
0.1	0.1	0.1	0.1	0.1	0.1	0.1
1	0.6	0.4	0.3	0.1	0.1	0.2
0.1	0.1	0.1	0.1	0.1	0.1	0.1
0.1	0.1	0.1	0.1	0.1	0.1	0.1
0.1	0.1	0.1	0.1	0.1	0.1	0.1
0.1	0.1	0.1	0.1	0.1	0.1	0.1
0.1	0.1	0.1	0.1	0.1	0.1	0.1
0.1	0.1	0.1	0.1	0.1	0.1	0.1
0.1	0.1	0.1	0.1	0.1	0.1	0.1
0.1	0.1	0.1	0.1	0.1	0.1	0.1
0.1	0.1	0.1	0.1	0.1	0.1	0.1
1.2	0.5	1.3	0.5	0.3	0.2	0.6
0.4	0.9	0.4	0.7	0.5	0.1	0.2
0.1	0.1	0.1	0.1	0.1	0.1	0.1
0.1	1.3	0.1	0.1	0.1	0.2	0.1
2.3	1.6	1.8	1.9	1.4	1.8	4.4
0.1	0.2	0.1	0.1	0.1	0.1	0.1
0.1	0.1	0.1	0.1	0.1	0.1	0.1
0.1	0.1	0.1	0.1	0.1	0.1	0.1
0.1	0.1	0.1	0.1	0.1	0.1	0.1
0.1	0.2	0.1	0.1	0.1	0.1	0.1
0.1	0.1	0.1	0.1	0.1	0.1	0.1
0.1	0.1	0.1	0.1	0.1	0.1	0.1
0.1	0.1	0.1	0.1	0.1	0.1	0.1
0.1	0.2	0.1	0.1	0.1	0.1	0.1
0.1	0.1	0.1	0.1	0.1	0.1	0.1
0.1	0.1	0.1	0.1	0.1	0.1	0.1
0.1	0.1	0.1	0.1	0.1	0.1	0.1
0.1	0.1	0.1	0.1	0.1	0.1	0.1
0.1	0.1	0.1	0.1	0.1	0.1	0.1
0.1	0.1	0.1	0.1	0.1	0.1	0.1
0.7	0.3	1	0.2	0.1	0.1	0.7
0.1	0.1	0.1	0.1	0.1	0.1	0.1
0.1	0.1	0.1	0.1	0.1	0.1	0.1
0.1	0.1	0.1	0.1	0.1	0.1	0.1
0.2	0.2	0.1	0.1	0.1	0.1	0.4
0.1	0.1	0.1	0.1	0.1	0.1	0.1
0.1	0.1	0.1	0.1	0.1	0.1	0.1
0.1	0.1	0.1	0.1	0.1	0.1	0.1
0.1	0.1	0.1	0.1	0.1	0.1	0.1
0.1	0.1	0.1	0.1	0.1	0.1	0.1
0.1	0.3	0.1	0.1	0.1	0.1	0.1
0.1	0.2	0.1	0.1	0.1	0.1	0.1
0.1	0.1	0.1	0.1	0.1	0.1	0.1
0.1	0.1	0.1	0.1	0.1	0.1	0.1
0.1	0.1	0.1	0.1	0.1	0.1	0.1
0.1	0.1	0.1	0.1	0.1	0.1	0.1
0.1	0.1	0.1	0.1	0.1	0.1	0.1
0.3	0.1	0.5	0.1	0.1	0.1	0.1
0.1	0.1	0.1	0.1	0.1	0.1	0.1
0.1	0.1	0.1	0.1	0.1	0.1	0.1
0.5	0.1	0.1	0.1	0.1	0.3	0.5
0.1	0.1	0.1	0.1	0.1	0.1	0.1
0.4	0.8	0.6	0.3	0.1	0.1	0.1
0.1	0.1	0.1	0.1	0.1	0.1	0.1
0.1	0.1	0.1	0.1	0.1	0.1	0.1
0.1	0.1	0.1	0.1	0.1	0.1	0.1
0.1	0.1	0.1	0.1	0.1	0.1	0.1
1.3	0.1	0.3	0.2	0.1	0.1	0.3
0.1	0.1	0.1	0.1	0.1	0.1	0.1
0.1	0.1	0.1	0.1	0.1	0.1	0.1
0.1	0.1	0.1	0.1	0.1	0.1	0.1
0.1	0.1	0.1	0.1	0.1	0.1	0.1
0.1	0.1	0.1	0.1	0.1	0.1	0.1
0.1	0.1	0.1	0.1	0.1	0.1	0.1
3.2	3.5	4.2	1.8	0.7	0.1	0.1
0.1	0.1	0.1	0.1	0.1	0.1	0.1
1.3	2.4	5.2	8.7	7.9	6	4.8
0.1	0.1	0.1	0.1	0.1	0.1	0.1
0.1	0.1	0.1	0.1	0.1	0.1	12.1
0.1	0.1	0.1	0.1	0.1	0.1	0.1
1.7	0.6	1	0.4	0.2	0.2	0.6
0.1	0.1	0.1	0.1	0.1	0.1	0.1
0.1	0.1	0.1	0.1	0.1	0.1	0.2
0.1	0.1	0.1	0.1	0.1	0.1	0.1
0.8	0.7	0.6	0.3	0.1	0.2	0.1
0.4	0.8	0.7	0.2	0.7	0.5	0.7
2.4	1.8	4.8	1.4	1.3	0.3	3.4
1.3	0.1	0.1	0.1	0.1	0.1	0.1
0.2	0.1	0.2	0.1	0.1	0.1	0.6
1.7	0.5	0.6	0.4	0.5	0.3	0.9
0.2	0.1	0.1	0.2	0.3	0.1	0.1
0.1	0.1	0.1	0.1	0.1	0.1	0.1
0.1	0.1	0.1	0.1	0.1	0.1	0.1
0.1	0.1	0.1	0.1	0.1	0.1	0.1
0.1	0.1	0.2	0.2	0.1	0.1	0.1
0.1	0.1	0.1	0.1	0.1	0.1	0.1
0.1	0.2	0.1	0.1	0.1	0.1	0.1
0.1	0.1	0.1	0.1	0.1	0.1	0.1
0.1	0.3	0.1	0.1	0.1	0.1	0.1
0.3	0.3	0.4	0.4	0.2	0.4	0.4
0.1	0.1	0.1	0.1	0.1	0.1	0.1
0.1	0.1	0.1	0.1	0.1	0.1	0.1
0.1	0.1	0.1	0.1	0.1	0.1	0.1
0.1	0.1	0.1	0.1	0.1	0.1	0.1
0.2	0.1	0.1	0.1	0.1	0.2	0.1
0.1	0.3	0.1	0.1	0.1	0.1	0.1
0.1	0.1	0.1	0.1	0.1	0.1	0.1
18.8	8.6	15	16.7	11	9.5	9
0.1	0.2	0.1	0.1	0.1	0.1	0.1
7.3	5.6	12.3	14.2	12	4.2	63.7
0.1	0.1	0.1	0.1	0.1	0.1	0.1
0.7	1.1	0.5	0.1	0.1	0.1	0.5
0.1	0.1	0.1	0.1	0.1	0.1	0.1
0.1	0.1	0.1	0.1	0.1	0.1	0.1
0.1	0.1	0.1	0.1	0.1	0.1	0.1
0.8	0.7	1.7	0.9	0.5	0.8	0.8
0.1	0.1	0.1	0.1	0.1	0.1	0.1
0.1	0.1	0.1	0.1	0.1	0.1	0.1
0.1	0.1	0.1	0.1	0.1	0.1	0.1
0.1	0.1	0.1	0.1	0.1	0.1	0.1
0.1	0.1	0.1	0.1	0.1	0.1	0.1
1.9	19.1	5.9	5.9	3.5	1.7	1.8
0.1	0.1	0.1	0.1	0.1	0.1	0.1
0.1	0.2	0.1	0.1	0.1	0.1	0.2
0.1	0.1	0.1	0.1	0.1	0.1	0.1
0.1	0.1	0.1	0.1	0.1	0.1	0.1
0.1	0.1	0.1	0.1	0.1	0.1	0.1
0.1	0.1	0.1	0.1	0.1	0.1	0.1
0.1	0.1	0.1	0.1	0.1	0.1	0.1
2.1	5.6	1	0.4	0.2	1.5	0.7
0.1	0.1	1.1	0.3	0.1	0.1	0.1
0.1	0.2	0.1	0.1	0.1	0.1	0.1
0.1	0.1	0.1	0.1	0.1	0.1	0.1
0.1	0.1	0.1	0.1	0.1	0.1	0.1
0.1	0.1	0.1	0.1	0.1	0.1	0.1
0.1	0.1	0.1	0.1	0.1	0.1	0.1
0.1	0.1	0.1	0.1	0.1	0.1	0.1
0.1	0.1	0.1	0.1	0.1	0.1	0.1
2.7	3.7	6.2	5.7	4.4	1.3	1.4
0.1	0.1	0.1	0.1	0.1	0.1	0.1
1.1	1.4	1.2	0.7	0.5	0.2	0.6
0.1	0.3	0.1	0.1	0.5	0.1	0.1
0.3	0.1	0.1	0.1	0.1	0.1	0.1
0.1	0.1	0.1	0.1	0.1	0.1	0.1
0.1	0.1	0.1	0.1	0.1	0.1	0.1
9.7	8.4	5.9	4.9	1.5	0.6	4.7
2.3	0.1	0.2	0.2	0.3	0.1	0.1
0.1	0.1	0.1	0.1	0.1	0.1	0.1
0.1	0.1	0.3	0.6	1.3	0.1	0.1
1.1	0.1	0.2	0.1	0.1	0.1	0.1
0.1	0.1	0.1	0.1	0.1	0.1	0.1
0.1	0.4	0.1	0.1	0.1	0.1	0.1
0.3	0.1	0.1	0.1	0.1	0.1	0.1
0.1	0.1	0.1	0.1	0.1	0.1	0.1
0.1	0.1	0.1	0.1	0.1	0.1	0.1
0.1	0.1	0.1	0.1	0.1	0.1	0.1
0.1	0.1	0.1	0.1	0.1	0.1	0.1
0.1	0.1	0.1	0.1	0.1	0.1	0.1
0.1	0.1	0.1	0.1	0.1	0.1	0.1
0.1	0.1	0.1	0.1	0.1	0.1	0.1
0.1	0.1	0.1	0.1	0.1	0.1	0.1
0.1	0.1	0.1	0.1	0.1	0.1	0.1
4.4	2.8	3.5	2.2	1	0.8	1.7
0.9	0.5	0.7	0.2	0.3	0.1	0.4
0.1	0.1	0.1	0.1	0.1	0.1	0.1
0.1	0.1	0.1	0.1	0.1	0.1	0.1
0.7	0.1	0.2	0.1	0.1	0.1	0.6
1	1.8	3.2	1.5	0.8	0.1	0.3
0.1	0.1	0.1	0.1	0.1	0.1	0.1
0.1	0.1	0.1	0.1	0.1	0.1	0.1
0.1	0.3	0.1	0.2	0.2	0.1	0.1
0.1	0.1	0.1	0.1	0.1	0.1	0.1
0.1	0.1	0.1	0.1	0.1	0.1	0.1
0.1	0.3	0.3	0.2	0.2	1.4	0.1
0.1	0.1	0.1	0.1	0.1	0.1	0.1
0.1	0.1	0.1	0.1	0.1	0.1	0.1
0.1	0.1	0.1	0.1	0.1	0.1	0.1
6.9	65.7	17.5	41.8	18.1	12.9	2.3
3.2	0.8	1	0.7	0.2	0.3	0.9
0.1	0.1	0.1	0.1	0.1	0.1	0.1
4.4	1.5	1.4	1.6	0.2	0.3	1.7
0.2	0.2	0.2	0.1	0.1	0.1	0.2
0.1	0.1	0.1	0.1	0.1	0.1	0.1
0.4	0.2	0.3	0.1	0.1	0.1	0.2
0.1	0.1	0.1	0.1	0.1	0.1	0.1
22	4.6	7.7	1.1	0.3	0.5	1
0.1	0.1	0.1	0.1	0.1	0.1	0.1
0.6	0.1	0.1	0.1	0.1	0.1	0.1
3	1.8	2.3	1.2	0.3	0.5	2.2
0.1	1	0.5	0.1	0.1	0.8	0.3
0.1	0.1	0.1	0.1	0.1	0.1	0.1
0.1	0.1	0.1	1.8	2.1	0.1	0.1
0.1	0.2	0.1	0.1	0.1	0.1	0.3
0.1	0.1	0.1	0.1	0.1	0.1	0.1
0.1	0.1	0.1	0.1	0.1	0.1	0.1
0.1	0.1	0.1	0.1	0.1	0.1	0.1
0.2	0.1	0.1	0.1	0.1	0.1	0.1
0.1	0.1	0.1	0.1	0.1	0.1	0.1
0.1	0.1	0.1	0.1	0.1	0.1	0.1
0.1	0.1	0.1	0.1	0.1	0.1	0.1
3.2	3	4	2.4	0.9	0.7	4.3
0.1	0.1	0.1	0.1	0.1	0.1	0.1
0.7	1	0.6	0.7	0.3	0.4	0.6
0.1	0.1	0.1	0.1	0.1	0.1	0.1
0.1	0.1	0.1	0.1	0.1	0.1	0.1
15.3	5.6	8.4	8.3	3.2	3.4	13.2
0.1	0.1	0.1	0.1	0.1	0.1	0.1
0.1	0.1	0.1	0.1	0.1	0.1	0.1
0.1	0.1	0.1	0.1	0.1	0.1	0.1
0.2	0.3	0.2	0.2	0.1	0.1	0.1
0.1	0.1	0.1	0.1	0.1	0.1	0.1
15	8.1	9.9	12.2	5.9	31.1	19.1
0.1	0.1	0.1	0.1	0.1	0.1	0.1
7.6	4.8	3.7	2.2	1.1	0.7	2.5
0.1	0.1	0.2	0.1	0.1	0.1	0.1
0.1	0.1	0.1	0.2	0.3	0.1	0.1
0.1	0.1	0.1	0.1	0.1	0.1	0.1
0.1	0.1	0.1	0.1	0.1	0.1	0.1
0.4	0.3	0.1	0.1	0.1	0.1	0.2
0.2	0.1	0.1	0.1	0.3	0.1	0.4
25.1	6.4	11.2	24.6	30.8	0.8	5.2
1.3	1.4	0.7	0.2	0.1	0.1	0.3
0.1	0.1	0.1	0.1	0.1	0.1	0.1
0.1	0.1	0.1	0.1	0.1	0.2	0.1
0.1	0.1	0.1	0.1	0.1	0.1	0.1
0.1	0.1	0.1	0.1	0.1	0.3	0.1
3.3	3	4.9	4	4.5	3.1	4.9
15.9	12	17.2	19.8	8.9	18.7	11.4
0.1	0.1	0.1	0.1	0.1	0.1	0.1
0.2	0.2	0.3	0.1	0.1	0.3	0.1
0.1	0.1	0.1	0.1	0.1	0.1	0.1
0.1	0.1	0.1	0.1	0.1	0.1	0.1
0.1	0.1	0.1	0.1	0.1	0.1	0.1
0.1	0.1	0.1	0.1	0.1	0.1	0.1
21.9	12.2	5.6	1.7	0.6	3.6	2
4.7	8.9	12.8	12.5	7.4	2.8	7.2
0.1	0.1	0.1	0.1	0.1	0.2	0.1
0.5	0.1	0.1	0.2	0.2	0.1	0.1
0.1	0.1	0.4	0.1	0.1	10.3	0.1
4.5	7.5	3.7	3.2	1.5	5.1	10.3
0.1	0.1	0.1	0.1	0.1	0.2	0.1
0.1	0.1	0.1	0.1	0.1	0.2	0.1
2.4	2.6	1.2	1.6	0.4	0.2	0.2
8.3	22.6	29.7	97.8	122.5	50.3	9.2
0.1	0.1	0.1	0.1	0.1	0.1	0.1
1	0.1	0.1	0.1	0.1	0.1	0.1
0.1	0.1	0.1	0.1	0.1	0.1	0.2
1.5	0.2	0.5	0.7	0.9	0.2	0.3
14.3	10.9	30	16.4	7	15.5	15.4
4.1	4.4	6.9	5.4	6.8	7.1	7
0.1	0.1	0.1	0.1	0.1	0.1	0.1
0.1	0.2	0.1	0.1	0.2	0.1	0.1
0.1	35	0.3	0.1	0.1	0.2	0.1
1.5	3	0.2	5.2	4.9	0.3	1
0.2	1.1	0.8	0.4	0.4	0.1	0.1
4.7	0.3	0.1	0.1	0.1	0.1	0.1
0.1	0.1	0.1	0.1	0.1	0.1	0.1
0.1	0.1	0.1	0.1	0.1	0.1	0.1
0.2	0.6	0.2	0.2	0.4	0.1	0.1
0.7	2.4	1	0.1	0.1	0.1	0.1
1.3	1.7	1.8	1.2	1.3	0.5	1
0.3	0.2	0.5	0.5	0.1	0.4	23.5
3.4	2.4	3	2.9	1.6	0.9	1.5
9.1	16.8	11.9	10.8	8	2.6	9.3
0.1	0.1	0.1	0.1	0.1	0.1	0.9
6.2	6.5	6.6	3.6	2.9	4.7	2.9
0.1	0.1	0.1	0.1	0.1	0.1	0.1
0.1	0.1	0.1	0.1	0.1	0.1	0.1
0.1	0.1	0.1	0.1	0.2	0.1	0.1
0.1	0.1	0.1	0.1	0.1	0.1	0.1
0.1	0.1	0.2	0.1	0.1	2.3	0.1
0.1	0.1	0.1	0.1	0.1	0.1	0.1
1.5	0.3	1	12.2	15.4	23.9	0.1
10	21.1	23.6	18.6	18.7	19.9	43.5
0.1	0.1	0.1	0.1	0.1	0.1	0.1
0.1	0.1	0.1	0.1	0.1	0.1	0.1
0.9	1.2	1.2	0.7	0.4	0.3	1
44.7	27.5	29.7	48.3	59.7	18.6	16
0.1	0.1	0.1	0.1	0.1	0.1	0.1
0.1	0.2	0.1	0.1	0.1	0.1	0.1
0.9	1.5	0.9	0.5	0.1	0.9	1.7
1.9	11.3	3.4	2.9	7.3	3.2	1.8
0.1	0.1	0.1	0.1	0.1	0.1	0.2
7	10.1	8	4.3	0.8	0.7	3
0.1	0.1	0.1	0.1	0.1	0.1	0.1
14.7	27.3	34.1	39.5	55.3	20	55.5
3.7	2.8	2.3	1.7	1.1	0.6	2.4
5.8	9.2	7.2	5.9	2.4	0.9	2.5
0.1	0.1	0.1	0.1	0.1	0.1	0.1
51.8	29.5	68.2	25	26.8	3.5	9.4
8.1	7.2	8.4	6.5	4.9	1.4	6.6
7	8.5	9.3	12.7	11	8.7	6.8
0.1	0.1	0.1	0.1	0.1	0.1	0.1
3.5	1.6	4.1	5.1	3.8	0.9	15.5
0.2	1.8	0.1	0.1	0.1	0.1	0.1
12.6	7.9	10.1	5.2	4.5	0.6	6.6
0.2	1	28.7	22.6	0.8	0.1	0.1
0.4	0.5	0.4	0.2	0.1	0.1	0.3
0.5	0.2	0.7	0.1	0.1	0.1	0.2
0.1	0.1	0.1	0.1	0.1	0.1	0.2
0.1	0.1	0.1	0.1	0.1	0.2	0.1
0.1	0.1	0.1	0.1	0.1	0.1	0.1
0.6	0.4	0.4	0.3	0.3	1.3	1.9
0.1	0.2	0.1	0.1	0.1	0.1	0.1
2.5	1.2	1.7	1.2	0.4	0.7	0.4
4.3	1.9	2.8	1.6	0.3	0.3	2
0.1	0.1	0.1	0.1	0.1	0.1	0.1
0.1	0.1	0.1	0.1	0.1	0.1	0.1
0.1	0.2	0.2	0.1	0.1	2.6	1.5
3.6	2.8	3.4	2	0.9	0.6	5
4.3	2.9	0.3	0.1	0.4	0.1	0.1
7.5	6.2	12.3	7.4	5.5	8.5	5.1
9.4	21.3	15.5	13.4	9.5	2.6	13.3
0.1	2.4	4.9	3.5	0.5	0.2	0.1
0.1	0.1	0.1	0.1	0.1	0.1	0.1
5.9	18.1	14.2	4.1	3.4	2.7	0.2
0.1	0.1	0.1	0.1	0.1	0.1	0.1
1.5	0.3	0.1	0.1	0.1	1.3	1.7
3.4	1.8	3	2.2	2.7	3.1	3.4
5.9	5.3	4.6	4.9	2	1.5	4.2
0.1	0.1	0.1	0.1	0.1	0.1	0.1
0.1	0.1	0.3	0.1	0.1	7.2	0.1
0.1	0.1	0.1	0.1	0.1	0.1	0.1
0.5	1.6	0.6	1	0.1	0.2	0.2
1.8	14.3	5	2.8	1.3	0.1	0.2
0.4	2.1	1.6	1.6	3.9	38.2	13.4
0.2	4.2	2	0.4	1.4	0.9	0.3
23.7	142.3	66.8	14.7	6.1	2.4	1.2
0.1	0.5	5.2	2.3	0.1	0.1	0.1
0.1	0.1	0.2	0.1	0.1	0.5	0.1
6.8	20.7	10.5	8.8	4.9	0.2	0.1
2.3	1.2	1.9	1.4	1.5	0.4	1.1
5.9	14.9	10	12.7	10.9	2.9	3.5
0.1	0.2	0.1	0.1	0.1	0.1	0.1
3	1.2	2.3	7	7.6	29.9	0.9
1.9	14.1	3.1	0.9	0.7	0.3	0.1
6.7	7	5.5	21.8	15.4	0.2	2.4
0.1	0.4	2.5	0.6	0.1	7.6	0.1
0.1	3.1	2.5	0.3	1.6	2.3	0.2
0.7	0.3	0.4	0.3	0.1	0.1	0.1
2.2	1	4.2	3.5	1.6	1.7	2.2
10.1	7	18.1	13.8	7.6	14.8	6.3
0.1	0.7	0.1	0.1	0.2	0.5	0.1
25.7	66.9	21.2	10	3.2	27	15.2
0.1	0.1	0.1	0.1	0.1	0.1	0.1
0.1	0.1	0.1	0.1	0.1	0.1	0.1
3.2	20.1	9.1	7.6	6.2	4.8	2.3
0.5	0.2	0.3	0.2	0.1	0.1	0.1
0.1	0.1	0.1	0.1	0.1	0.1	0.5
0.4	1.9	1.3	0.3	0.1	0.3	0.1
4.2	1.2	3.4	1.5	0.9	0.1	2.8
1.5	35.4	1.8	0.5	1.2	1.3	0.2
2.6	9.5	17.3	5.8	1.2	0.3	0.1
3.8	1.8	5	1	0.2	2	1.6
1.5	1.1	2.5	3.1	2.5	0.9	1.9
1.8	8.6	2.9	3.7	3.8	0.6	2.2
1.9	0.5	2.3	0.2	0.1	0.1	0.1
22.2	2.9	15.9	2.1	1.7	0.9	0.2
40.6	12.5	12.1	11	2.3	1.9	6
37.7	60.3	84.6	94.1	104.4	152.7	112.7
2.9	1.6	3.5	3.9	1.9	2.8	3.8
2.8	0.8	2.8	1.4	0.5	0.2	4
0.1	0.2	0.1	0.1	0.1	0.1	0.1
0.5	0.1	0.1	0.1	0.1	0.1	0.1
1	0.2	0.9	0.3	0.1	0.1	0.2
0.6	0.3	0.2	0.1	0.1	0.1	0.1
13.8	8.7	9.5	7.4	2.2	1.6	10.4
0.1	0.1	0.1	0.1	0.1	0.1	0.1
0.1	0.1	0.1	0.1	0.1	0.1	0.1
0.1	0.1	0.1	0.1	0.1	0.1	0.1
0.1	0.1	0.1	0.1	0.1	0.1	0.1
0.1	0.1	0.1	0.1	0.1	0.1	0.1
0.2	0.1	0.1	0.1	0.1	1.4	0.1
0.1	0.1	0.1	0.1	0.1	0.1	0.1
5.5	4.8	5.4	2.7	1.3	2.6	12
2.6	1.2	4.4	3	2.3	4.4	2.2
0.2	0.3	0.7	0.1	0.2	1.8	61.5
5.8	7.4	9.6	6.6	5.9	14.9	9.9
10.5	8.5	8.3	6.9	5.4	1.8	4.9
46	22.6	39.1	36.4	31.2	14.8	0.7
0.1	0.1	0.1	0.1	0.1	0.1	0.3
2.2	10.2	9.9	20.8	6.9	3.1	4.3
0.4	0.5	0.5	0.5	0.3	0.2	0.6
0.1	0.1	0.1	0.1	0.1	0.1	0.1
0.1	0.1	0.1	0.1	0.1	0.1	0.1
0.1	0.1	0.1	0.1	0.1	0.1	0.1
10.9	3.6	8.9	8.1	2.9	2.8	3.8
0.1	0.1	0.1	0.1	0.1	0.1	0.1
1.9	0.2	0.4	0.3	0.1	0.1	0.9
2.5	3.2	2.4	0.7	0.4	3	0.1
0.1	6.9	1.7	0.1	0.1	0.4	0.4
1	0.5	0.5	0.4	0.2	0.2	0.7
1.2	0.4	0.5	0.1	0.2	6.1	1.6
0.1	0.1	0.1	0.1	0.1	0.1	0.1
16.7	17.6	24.6	16.2	13.6	25.4	12.7
6.3	0.6	2.6	0.8	0.6	21.1	1.2
0.1	0.2	0.1	0.1	0.1	0.1	0.1
4.7	8	6.8	5.9	3.6	7.4	5.8
17.6	29	35.3	32.9	28.8	30.8	37.6
0.1	0.1	0.1	0.1	0.1	0.1	0.1
0.1	0.2	0.1	0.2	0.1	0.1	0.1
0.8	0.4	0.6	0.3	0.2	0.8	1.4
0.1	0.1	0.1	0.4	0.5	0.1	0.1
1.3	0.5	1	0.7	0.5	1.1	0.6
0.1	1.7	0.2	0.1	0.2	0.1	0.1
0.1	0.1	0.1	0.1	0.1	0.1	0.1
0.1	0.1	0.1	0.1	0.1	0.1	0.3
0.1	0.1	0.1	0.1	0.1	0.1	0.1
0.1	0.1	0.1	0.1	0.1	0.2	0.1
7.4	10.1	10	5.3	3.1	7.4	7.6
0.1	0.1	0.1	0.1	0.1	0.1	0.1
0.1	0.1	0.1	0.1	0.1	0.1	0.1
0.1	0.1	0.1	0.1	0.1	0.1	0.1
0.1	0.1	0.1	0.1	0.1	0.1	0.1
0.1	0.1	0.1	0.1	0.1	0.1	0.1
0.1	0.1	0.1	0.1	0.1	0.1	0.1
0.1	0.1	0.1	0.1	0.1	0.1	0.1
1.7	2.1	1	0.5	0.3	0.1	1.7
0.1	0.1	0.1	0.1	0.1	0.1	0.1
0.1	0.1	0.1	0.1	0.1	0.1	0.1
0.1	0.1	0.1	0.1	0.1	0.1	0.1
0.4	0.7	1.1	0.9	0.4	0.1	0.6
0.1	0.3	0.4	0.2	0.1	0.1	0.1
0.1	0.1	0.1	0.1	0.1	0.1	0.1
0.3	0.5	0.3	0.3	0.2	0.6	1.3
0.1	0.1	0.1	0.1	0.1	0.1	0.1
0.8	0.5	0.5	0.6	0.3	0.7	0.9
7.3	6.1	5.2	5.7	2	0.5	0.3
0.1	0.2	0.1	0.1	0.1	0.1	0.1
8.3	14.5	12	4.2	1.7	0.2	0.1
0.5	0.3	0.3	0.1	0.1	0.1	0.1
0.1	0.1	0.1	0.1	0.1	0.1	0.1
0.1	0.1	0.1	0.1	0.1	0.1	0.1
0.1	0.1	0.1	0.1	0.1	0.1	0.1
0.3	0.2	0.8	0.1	0.1	0.1	0.1
12.5	6.6	4.8	9.1	4	0.1	0.5
0.1	0.1	0.1	0.1	0.1	0.1	0.1
6.3	6.8	5	5.5	1	3.1	1.6
7.9	5.1	6.5	4.4	2.8	6	2.5
11.3	9.2	12	8.8	6.1	6	10.1
0.1	0.1	0.1	0.1	0.1	0.1	0.1
2.3	2.2	2.6	12.2	19.4	0.8	93
0.1	1.1	2	0.8	0.1	0.1	0.1
15.7	14.3	13.8	13.8	9.1	22.2	22
0.1	4.2	0.8	0.2	0.1	0.1	0.1
0.1	0.1	0.1	0.1	0.1	0.1	0.1
0.7	0.4	0.4	0.2	0.1	0.1	0.1
2.2	0.9	1.9	1	0.4	2.3	4.5
6.2	0.4	0.5	1.5	0.7	0.1	0.1
0.1	0.2	0.1	0.1	0.1	0.1	0.1
1.2	0.2	0.6	3.7	0.5	0.1	0.2
0.1	0.1	0.2	0.1	0.1	0.1	0.1
0.2	0.4	0.1	0.1	0.1	0.1	0.1
1.1	0.9	0.9	0.4	0.1	0.3	0.3
0.1	0.1	0.1	0.1	0.1	0.1	0.1
0.1	0.1	0.1	0.1	0.1	0.1	0.1
0.1	0.1	0.1	0.1	0.1	0.3	0.6
0.1	0.1	0.1	0.1	0.1	0.1	0.1
0.1	0.1	0.2	0.1	0.1	0.1	1.2
0.1	0.1	0.3	0.1	0.1	0.1	0.1
0.2	0.1	0.1	0.1	0.1	0.1	0.1
0.1	0.1	0.1	0.2	0.1	0.1	0.1
0.1	0.1	0.1	0.4	0.1	0.1	0.1
34.3	38.3	59.3	46.9	48	55.1	64.1
3.3	5.4	2.9	0.9	0.6	0.1	0.1
6.8	7.8	9.2	6.6	5	3.4	7.4
0.1	0.2	0.1	0.1	0.1	0.1	0.1
0.1	0.3	2.6	134.6	32.6	0.2	0.1
0.7	0.1	0.1	0.1	0.1	0.1	0.2
0.1	0.1	0.1	0.1	0.1	0.1	0.1
1.7	1.9	1.9	1.8	1.1	1.5	1.3
8.4	19.7	16.2	67.1	20.7	33.8	4.3
0.1	0.1	0.1	0.1	0.1	0.1	0.1
0.1	0.1	0.1	0.1	0.1	0.1	0.1
0.3	0.1	0.4	0.1	0.1	0.1	0.2
0.3	0.5	0.2	0.3	0.1	0.1	0.1
0.2	0.2	0.5	1.1	2.7	0.4	3.8
0.1	1.4	2.6	0.1	0.1	0.1	0.2
0.7	0.3	0.8	0.2	0.1	0.2	0.3
0.9	0.1	8.4	3.7	1.2	0.1	6.2
9.1	7.3	6.4	3.9	1.4	0.8	4.5
0.1	0.1	0.1	0.1	0.1	0.1	0.1
0.1	0.1	0.1	0.1	0.1	0.1	0.1
2.2	1.6	2.2	2.7	1.8	0.9	1.4
0.1	0.1	0.1	0.1	0.1	0.2	0.1
0.1	0.1	0.1	0.1	0.1	0.1	0.1
1.1	33.6	8.7	4.2	4.6	8.5	0.4
3.6	1.2	3.6	1	0.5	0.8	1.2
47.3	2.6	7	1.5	0.5	1.6	88.4
0.1	0.1	0.1	0.1	0.1	0.1	0.1
0.7	0.9	0.6	0.4	0.1	0.1	0.3
0.1	0.1	0.1	0.1	0.1	0.1	0.1
0.1	0.1	0.1	0.1	0.1	0.1	0.1
0.1	0.1	0.1	0.1	0.1	0.1	0.1
0.1	0.1	0.1	0.3	0.4	0.1	0.1
0.1	0.1	0.1	0.1	0.1	0.1	0.1
0.1	0.1	0.1	0.1	0.1	0.1	0.1
10	5.9	6.7	9.6	4.7	2.4	7.2
3.7	12.6	10.5	4.7	0.7	4.4	3.4
2.1	1.9	2.2	1.2	0.7	2.1	1.6
0.4	0.6	0.4	1	0.6	0.1	0.1
2.2	5.6	1	1.3	0.2	0.1	0.1
0.2	0.3	0.1	0.1	0.1	0.1	0.1
1.8	2.7	3.5	2.1	1.6	0.7	0.7
0.2	0.1	0.1	0.1	0.1	0.1	0.1
0.2	2.9	0.2	0.1	0.1	0.1	0.1
0.1	1.3	3.6	0.5	0.1	0.1	0.1
0.1	0.1	0.1	0.1	0.1	0.1	0.1
4.4	2.3	2.3	1.3	2	3.9	11.6
13.3	0.5	0.6	0.1	0.1	0.1	0.1
0.9	1.6	0.7	0.3	0.1	0.1	0.3
0.9	1.8	0.3	0.1	0.1	0.2	0.2
0.3	0.1	0.1	0.2	0.1	0.1	0.2
0.1	1.3	0.3	0.1	0.1	0.1	0.1
0.1	0.7	2.1	2.5	0.6	0.2	0.5
0.1	0.1	0.1	0.1	0.1	0.1	0.1
0.2	0.1	0.1	0.1	0.1	0.1	0.1
0.1	0.5	0.1	0.1	0.1	0.1	0.1
0.3	0.4	0.4	0.2	0.4	0.1	0.1
1.5	3.8	1	1.2	0.1	0.2	0.1
1	0.7	0.1	0.1	0.1	0.1	0.1
0.1	0.2	0.1	0.1	0.1	0.1	1.8
5.8	3.5	6	2.8	4.4	13.2	8.6
2.1	1.4	3	0.9	0.2	0.1	0.5
0.3	0.3	1.9	1.6	0.7	0.3	0.7
0.1	0.1	0.1	0.1	0.1	0.1	0.1
0.1	0.5	0.1	0.1	0.1	0.1	0.1
0.1	0.1	0.1	0.1	0.1	1.4	0.1
0.1	0.1	0.1	0.1	0.1	0.1	0.1
0.1	0.1	0.1	0.1	0.1	0.1	0.1
0.1	0.1	0.1	0.1	0.1	1.3	0.1
5.2	0.6	0.8	0.6	0.7	0.2	1.1
0.1	0.1	1.3	0.1	0.1	0.1	0.4
0.1	0.3	4.6	1.6	0.1	0.1	0.1
0.2	2	0.7	0.1	0.1	0.1	0.1
0.1	0.1	0.3	0.1	0.1	0.1	0.7
0.1	0.1	0.1	0.1	0.1	0.1	0.1
0.1	0.1	0.1	0.1	0.1	0.1	0.1
0.1	0.1	0.1	0.1	0.1	0.1	0.3
0.1	0.1	0.1	0.1	0.1	0.2	0.1
0.1	0.1	0.1	0.1	0.1	0.1	0.1
3.1	1.5	1.3	1.2	0.4	0.1	0.5
0.1	1.6	0.1	0.1	0.2	0.1	0.1
0.1	0.1	0.1	0.1	0.1	0.2	0.1
0.1	0.1	0.1	0.1	0.1	0.2	0.1
0.1	0.1	0.2	0.1	0.1	0.1	0.1
0.1	0.1	0.1	0.1	0.1	0.1	0.1
0.1	0.1	0.6	0.1	0.1	6.8	0.2
5.3	3.3	4.8	3.2	1	0.9	6.7
0.1	0.1	0.1	0.1	0.1	0.1	0.1
0.1	0.1	0.5	0.1	0.1	1.2	3.3
0.1	0.1	1.1	0.1	0.1	0.1	0.1
0.5	0.5	0.4	0.3	0.4	0.2	0.4
1.3	1.1	1.3	0.4	0.2	0.4	6.7
0.1	0.1	0.1	0.1	0.1	0.1	0.1
0.1	0.2	0.1	0.1	0.1	0.1	0.1
0.1	0.1	0.1	0.1	0.1	0.2	0.1
0.5	0.1	0.3	0.2	0.1	0.1	0.2
0.1	0.1	0.1	0.1	0.1	0.1	0.1
0.1	0.1	0.1	0.1	0.1	0.1	0.1
4	1.8	4.5	0.9	0.6	2.1	0.4
4.9	3.4	3.9	3.9	3.1	4.1	2.1
0.1	0.1	0.1	0.1	0.1	0.1	0.1
7.7	20.5	38.1	8.1	0.5	0.4	0.3
0.3	0.5	0.4	0.3	0.2	0.2	0.1
0.1	0.1	0.1	0.1	0.1	0.1	0.1
0.1	1.6	1.2	0.1	0.1	0.1	0.4
0.7	0.1	0.3	0.1	0.1	0.1	0.1
0.1	0.1	0.1	0.1	0.1	0.1	0.1
0.1	0.1	0.1	0.1	0.1	0.1	0.1
0.1	0.2	0.1	0.1	0.1	0.1	0.1
2.2	1.8	0.6	0.1	0.1	0.1	0.1
0.1	0.1	0.1	0.1	0.1	0.2	0.8
0.1	0.1	0.1	0.1	0.1	0.1	0.1
0.1	0.1	0.1	0.1	0.1	0.1	0.1
0.1	0.1	0.1	0.1	0.1	0.1	0.1
0.1	0.1	0.1	0.1	0.1	0.1	0.1
5.4	11.1	8.6	10.8	7.9	7.6	15.7
0.3	0.4	0.6	0.1	0.1	22.4	4.6
5.3	18.8	6.5	6	3.1	0.5	0.7
0.2	3.6	0.4	0.1	0.2	0.1	0.1
0.1	0.1	0.1	0.1	0.1	0.1	0.1
6.2	5.2	3.6	1.2	0.3	0.2	3.1
0.6	2.3	0.8	0.7	0.3	0.1	0.1
8.5	0.7	1.9	1.2	0.5	0.1	0.2
1.3	0.1	0.1	0.1	0.1	0.1	0.1
4.5	9.3	10.3	8.8	1.5	1.5	8.3
0.1	0.1	0.5	0.4	1.6	0.1	0.1
0.1	0.5	8.1	1.7	0.1	0.1	0.1
0.9	1.1	1	0.3	0.4	0.1	1.2
5.4	2.3	5.5	3.5	3.9	2.3	2.8
0.8	2.7	0.2	0.4	0.2	0.5	0.1
0.1	0.1	0.1	0.1	0.1	0.1	0.1
0.1	0.1	0.1	0.1	0.1	0.1	0.1
0.1	0.2	0.1	0.1	0.1	0.1	0.1
0.1	13.1	2.9	0.3	0.3	1.3	0.1
0.7	0.1	0.1	0.1	0.1	0.1	0.2
5.2	3.9	2.1	1.2	0.2	1.2	0.3
3.6	4.3	7.2	4.1	3.3	6.4	5.3
2.4	0.8	0.8	0.3	0.1	0.1	0.1
0.1	0.1	0.1	0.1	0.1	0.1	0.1
0.1	0.1	0.1	0.1	0.1	0.1	0.1
1	143.8	0.9	0.1	0.1	0.1	10.5
1.9	0.3	1	0.1	0.2	0.1	0.1
0.1	0.1	0.1	0.1	0.1	0.1	0.1
0.7	1.8	0.6	0.4	0.3	0.4	0.6
1.2	1.1	0.3	0.7	0.3	0.2	0.1
0.2	0.1	0.2	0.2	0.1	0.3	0.5
1.9	1	1.1	1.3	0.5	0.9	0.5
0.3	0.1	0.1	0.1	0.1	0.1	0.1
0.1	0.1	0.1	0.1	0.1	0.1	0.1
0.1	0.1	0.1	0.1	0.1	0.1	0.1
0.1	0.1	0.1	0.1	0.1	0.1	0.1
5.7	5.7	7	3.9	2.8	8.5	7.9
1	0.4	0.4	1.6	3	0.2	0.3
1.1	0.5	1	0.6	0.3	0.3	1.1
4.1	5.5	7.5	3	2.6	5	5.5
35.6	19.4	15.1	53.2	80.5	8.4	2.6
0.1	0.1	0.1	0.1	0.1	0.1	0.1
0.1	0.1	0.1	0.1	0.1	0.1	0.1
0.1	0.1	0.1	0.1	0.1	0.1	0.1
0.1	0.2	0.1	0.1	0.1	0.1	0.1
8	11.7	13.7	14	12.4	46.2	10.5
6.8	11.2	5.5	3.7	0.9	1.7	3.6
36.1	49.7	55.2	58.8	59.2	93.6	52.6
0.1	0.2	0.1	0.1	0.1	0.1	0.1
1.8	1.4	5.2	2.3	0.5	0.1	0.2
17.6	28.7	29.9	26.4	18.7	39.4	11.9
2.7	2.9	3.6	2.2	1.8	1.9	1.6
7.4	17.8	19.4	12.3	9.4	11.7	12.5
5	2.5	3	1.6	0.4	1	0.8
7.5	6.5	6.9	7.3	4.4	1.4	8.3
4.5	0.1	0.7	0.1	0.2	0.1	0.1
5.6	14	6.9	6.8	3	4.6	3.1
10.1	19.8	13.1	142.7	135.2	4.8	0.4
0.1	0.1	0.1	0.1	0.1	0.1	0.1
0.5	0.1	0.3	0.1	0.2	8.4	0.2
53.3	53.6	32.6	49	20.5	2.1	2.2
67.5	3.2	15.5	5.8	0.3	8.5	48.4
0.1	0.1	0.1	0.1	0.1	0.1	0.1
0.1	0.1	0.1	0.1	0.1	0.1	0.1
0.1	0.1	0.1	0.1	0.1	0.1	0.1
0.1	0.1	0.1	0.1	0.1	0.1	0.1
0.1	0.1	0.1	0.1	0.1	0.1	0.1
0.1	0.1	0.1	0.1	0.1	0.1	0.1
18.7	19.3	18	107	138.8	6.8	2.2
25.2	22.1	28.6	18	7.3	18.8	12.5
0.1	0.2	0.1	0.1	0.1	0.1	2.3
3.4	9.4	5.5	3.2	1	0.1	0.8
0.2	0.1	3.8	0.9	0.1	0.1	0.1
2.5	6.4	4.4	6.1	1.6	5.4	4.4
1	1.1	0.8	0.2	0.2	0.1	0.1
2.1	2.1	3.9	0.9	0.4	0.1	0.1
0.3	0.2	6.3	0.3	0.3	26.8	0.5
5.8	4.9	5.5	13.1	17.5	2.5	3.7
0.1	0.1	0.1	0.1	0.1	0.1	0.1
1.1	0.3	0.4	0.1	0.1	0.2	131
1.3	0.4	1.9	0.4	0.2	3.2	15.4
1	0.4	9.1	1.8	0.3	5.7	1.9
0.1	0.1	0.1	0.1	0.1	0.1	0.1
2.6	9.2	7.6	6.7	3.3	6.1	4.2
4.3	3.6	9.7	5.6	2.4	1.6	5.9
12.4	9.5	15.8	15.9	14.8	8.4	6.8
14.4	4.1	1.7	1.3	2.3	2.4	0.8
4.8	5.4	8.4	8.7	4.7	10.5	1.4
4.7	2.2	3.1	3.3	1.1	1.8	1.2
0.4	0.1	0.1	0.1	0.1	0.1	0.1
0.1	0.1	0.1	0.1	0.1	0.1	0.1
0.1	0.1	1.7	0.1	0.1	56.5	0.2
4.1	0.4	2.9	2.3	0.3	1.3	33.8
44.8	33.6	39.1	30.4	12.5	15.9	9.5
0.1	0.3	0.1	0.1	0.1	0.1	16.1
0.1	5.5	0.1	0.1	0.2	0.2	0.1
0.6	0.3	0.5	0.1	0.1	0.1	12.6
3.7	2.7	5.3	5.6	4.9	34.7	3.6
22.6	1.4	2	0.2	0.4	1.9	0.4
60.1	18.4	48.3	60.7	27.8	7.8	17.3
10.1	4.1	8.4	8.9	13.1	3.8	6.7
21	12.2	20.9	19.9	6.2	4.1	15.4
11.6	15.5	14.6	14.7	12.7	19.8	18.6
12.9	8.9	18.5	13.9	9.7	21.7	18.6
10.9	11.3	14.2	11.1	8.6	13.1	9.3
0.2	6.8	19	8	9.8	18.9	12.8
1.4	1.7	14.3	4.4	1.8	12.9	120.1
0.1	0.1	0.1	0.1	0.1	0.4	0.1
7.1	14.8	9.6	3.8	1.2	0.4	0.1
0.1	0.2	0.1	0.1	0.1	0.1	0.1
0.1	0.1	0.1	0.1	0.1	0.1	0.1
47.1	1.1	9.6	5.2	9.7	17.1	7.6
9.2	6.5	5.3	3.5	1.7	2.2	3.8
25.9	26.7	14.4	13	11.4	10.3	7.4
80.1	39.9	160	126	69.4	494.7	19
0.1	0.1	0.1	0.1	0.1	0.1	0.1
9	5.8	9	6	2.2	2.7	5.7
6.9	8.1	8.5	10.4	11.9	2.3	3
8.1	7.9	0.9	2.5	2.2	0.8	2.8
0.8	0.1	0.5	0.1	0.2	13.6	0.6
17.4	25.4	25.9	29.2	27.3	27.8	22.9
0.1	0.1	0.1	0.1	0.1	0.1	0.1
14.1	14.8	90.7	25.4	4.1	4.8	93.4
89.7	4.6	33.1	37.4	20.8	2.7	1
59.9	8.6	73.7	107.7	162.1	47.4	23.8
6.9	7.2	11.6	16.9	20.7	8.5	21.6
14.6	3.3	10.1	6.1	5.8	5.4	15.9
17.3	45	26.9	6.8	13.6	24.6	11.8
35.4	23.3	22.7	25.4	5.4	20	46.4
13.5	25.6	28.1	20.8	10.2	2.3	6.8
0.1	0.2	2.7	0.6	1.5	56	1.1
0.2	0.1	0.1	0.1	0.1	0.1	0.1
10	8.3	13.5	32.8	25.9	38.2	15.6
7.7	5.3	5.3	4.3	1.2	13.3	7.3
5.1	46.7	0.8	0.1	0.5	0.8	137.2
0.3	7.5	0.9	32.2	19.2	1.3	0.2
0.1	19.7	1.4	0.3	0.3	0.4	1.7
0.1	0.1	0.1	0.1	0.1	0.1	0.1
0.1	0.1	0.1	0.1	0.1	0.1	0.1
0.1	0.1	0.1	0.1	0.1	0.1	0.1
0.1	0.1	0.1	0.1	0.1	0.1	0.1
0.1	0.1	0.1	0.1	0.1	0.1	0.1
0.1	0.1	0.1	0.1	0.1	0.1	0.1
0.1	0.1	0.1	0.1	0.1	0.1	0.1
0.1	0.1	0.1	0.1	0.1	0.1	0.1
66.5	29.9	27.1	34	11.7	19	6.7
0.1	0.1	0.1	0.1	0.1	0.1	0.1
3.8	3.9	3.7	2	1.2	2.9	4.4
7.3	9.6	8.2	6.2	8.2	24.2	8.5
18.3	6.4	45.4	80.4	20.6	0.7	0.6
21.4	11.4	33.5	45.7	44.7	34.6	22.3
1.4	4	0.9	1.1	1.3	2.4	1.1
32.1	3.5	5.9	0.9	3.3	18.1	48.6
7.4	3.4	4.6	7.4	10.7	0.9	1
0.3	0.1	0.4	0.6	0.1	0.1	2.4
1.4	0.4	0.8	1.4	0.8	1.6	2.5
10.7	3.1	10.2	7.7	6.5	4.5	6.1
0.7	0.2	0.6	1.3	1.4	2.6	1.8
8.3	5.8	9.2	7.8	5.6	5.6	5.9
7.8	5.6	11.5	7.9	4.9	2	8.5
53.5	5.3	15.1	8.8	8.5	15.2	58
21.4	6.9	15.2	13.1	7.6	8.4	18.9
8.4	1.2	9.9	6.4	3.3	58.4	17
15.8	11.7	17.2	7.6	3.4	4.7	15.7
30.2	11.7	28.5	24.7	20.8	29.2	34.9
0.1	0.5	7.3	1.7	0.1	0.1	0.1
0.1	0.2	0.1	0.1	0.1	0.6	0.7
19	9.7	12.4	13.5	10.9	12	9.8
11.5	26.6	79.3	64.8	17.4	6.7	8.2
12.3	22.2	26.6	21.1	11.3	9.5	14.8
70.5	32.6	38	102.1	98.2	8	5.9
8.6	2.2	2.6	6.4	6.7	0.8	0.5
12.8	8.7	10	10.7	3.8	8.2	12.9
3.7	6.8	5.5	1.5	1.2	2.5	4.5
20.1	13.8	14	16	7.1	1.8	12.9
8.7	22.1	22.3	20	14.5	21.1	22.3
0.1	0.6	0.2	0.1	0.1	0.1	0.1
1	9.2	16.2	2.8	1	1.2	0.1
1.4	25	66.4	24.6	1.8	1.1	0.5
0.3	0.2	0.1	0.1	0.1	0.1	0.1
0.1	13.8	34.1	8.8	0.4	0.2	0.1
0.1	0.8	0.1	0.1	0.1	0.1	0.1
2.2	1.1	4.4	1.4	0.3	9.9	1.4
0.1	0.2	0.1	0.2	0.1	0.1	0.1
10	19.3	15.1	10.7	7.3	13	14.7
0.6	2.4	3.3	1.1	0.2	0.9	3.3
0.1	0.1	0.3	0.1	0.1	0.1	3.9
0.1	0.1	0.1	0.1	0.1	0.1	0.1
0.2	0.1	0.4	0.2	0.2	0.8	15.2
8.2	2	4.2	3.8	1.7	8.5	2.3
0.5	128.7	20.7	4.8	0.6	2.8	0.6
38.3	33.8	31.1	23.1	8.3	24.6	25.8
46.8	55.5	32.2	81.5	78.3	34.8	25.1
0.1	0.2	0.1	0.2	0.1	0.1	0.1
4.6	4.1	4.8	2.6	2.1	0.9	4.7
0.1	0.1	0.1	0.1	0.1	0.1	0.4
0.1	0.1	0.1	0.1	0.1	0.1	0.1
23.3	7.4	24.2	21.7	12	11.6	15.9
31.6	38.5	54	58.3	57.1	29.8	37.2
85.4	8.7	35.2	18.8	20	1.9	10.6
2.1	4.3	2.5	1	1.1	3	21.1
14.5	1.8	3.7	0.4	1.2	0.7	0.1
0.5	0.1	0.3	0.1	0.1	0.1	0.1
12.7	13.1	17.4	18.3	22.7	17.1	18.1
10.4	2.2	8.2	3.4	3.2	2.9	8.4
0.1	0.1	0.2	0.1	0.1	0.1	0.1
0.2	0.3	0.6	0.2	0.1	0.2	0.1
3.3	0.3	1.7	0.8	1.1	0.1	0.4
1.5	0.8	1.2	1.8	2.4	0.4	0.1
8	114.6	19.9	78.4	226.1	9.1	15.4
5.9	5.2	6.4	7.6	6.9	8.7	7.6
1.3	2.2	1.2	0.5	0.6	1.2	12.7
53.7	35.2	74	93.8	31.5	17.9	71.9
0.1	0.1	0.1	0.1	0.1	0.1	0.1
7.1	4.4	8.1	6.6	6.8	31.8	8.9
0.1	0.1	0.1	0.1	0.1	0.1	0.1
0.6	0.7	1	0.5	0.2	0.2	0.7
16.6	9.5	21.1	12	5.3	29.7	6.9
0.2	0.1	0.2	0.1	0.1	18.6	12
11.7	2	16.4	9.1	5	11.4	6.3
1.3	3.7	4.7	1.2	0.2	0.1	0.1
0.1	0.1	0.1	0.1	0.1	0.1	0.1
0.1	0.1	0.1	0.1	0.1	0.1	0.1
0.3	1.7	0.3	0.2	0.1	0.1	0.5
3.5	3.2	2.3	1.4	0.4	1.4	0.6
0.1	0.1	0.1	0.1	0.1	0.1	0.1
179.2	10	29.6	3	9.4	6.1	1
0.1	0.1	0.1	0.1	0.1	0.1	0.1
8.7	0.6	0.6	0.1	0.3	1.2	1.4
4.1	4.9	4.1	4	2.1	3	3.6
0.8	6.3	4	40.9	34.7	7.3	17.7
73.5	30.1	38.1	139.6	59.2	1.9	27.8
9.9	12.6	6	4.2	1.7	3.5	3.9
1.6	3.1	14.6	4.4	0.8	19.3	20.8
129.7	17.2	33.7	4.2	4.5	2.4	0.6
0.1	0.1	0.1	0.1	0.1	0.1	0.1
0.1	0.1	0.1	0.1	0.1	0.1	0.1
0.1	0.1	0.1	0.1	0.1	0.1	0.1
0.1	0.1	0.1	0.1	0.1	0.1	0.1
0.1	0.1	0.1	0.1	0.1	0.1	0.1
61.4	3.2	18	5.5	1.3	15.6	0.2
44.6	9.5	11.9	62.9	108.2	2	0.7
0.2	0.1	0.1	0.1	0.1	0.1	9.2
0.1	1.3	0.2	0.2	0.4	0.3	0.2
1.1	0.1	0.5	0.1	0.2	0.5	2.3
405.6	323.2	536.4	398.4	305.5	1994.4	512.4
0.1	0.1	0.1	0.1	0.1	0.1	0.1
0.1	0.1	0.1	0.1	0.1	0.1	0.1
449.8	520.9	444.9	432.2	241	1129	764.7
0.1	0.1	0.1	0.2	0.2	0.1	0.1
12.4	6.9	14.3	17	7.4	10.7	25.3
0.2	38.3	5.2	1.5	1.9	2.6	0.4
0.1	0.1	0.1	0.1	0.1	0.1	0.1
0.1	0.1	0.1	0.1	0.1	0.1	0.1
0.1	0.1	0.1	0.1	0.1	0.1	0.1
8.1	8.2	3.8	1.1	0.8	13.4	35.6
0.1	1.1	0.2	0.1	0.1	0.8	0.1
0.1	0.5	0.2	0.3	0.2	0.1	0.1
20.4	21.9	22.8	25.7	30.7	26.7	147.5
12.8	20.5	21.6	25.5	18.5	9.8	21.1
36.9	73.2	70.9	101.1	103.2	65.7	59.2
25.7	51.5	37.6	42.9	39.2	57.4	53.5
27.6	46.7	45	41.5	16.6	35.8	53.6
10.7	22	19.6	17.8	11.3	34.2	79.2
24	8.6	8.9	6.6	4	1.6	0.6
3.5	3.7	4.2	3	1.6	5	3.9
7.6	6.8	9.2	6.5	4.6	1	5.5
9	7.9	9.9	8.5	7.3	5.4	8
0.1	0.1	0.1	0.1	0.1	0.1	0.1
0.1	0.1	0.1	0.1	0.1	0.1	0.1
12.5	9.5	11.7	6.5	3.5	11.6	19.1
4.4	17.5	12.3	5	1.3	5.7	0.3
0.4	0.1	0.1	0.1	0.1	0.1	0.1
5.3	12	7.3	3.2	0.3	0.7	5.5
1.8	3.6	2.4	2.9	0.7	1.6	0.8
0.8	0.4	0.8	0.1	0.2	13	124.6
7.4	3.6	5.2	13.8	18.5	15.8	2.8
0.5	0.3	0.1	4.9	21.8	0.4	5.3
4.6	7	6.2	11.5	14	2.9	15.3
14.3	11	15	28.5	12.2	1.2	21.3
0.2	1	1.5	1.2	0.7	1.7	1
0.1	0.1	0.1	0.1	0.1	0.1	0.1
0.1	0.1	0.1	0.1	0.1	0.1	0.1
6.6	5.1	7.5	8.4	5.7	1.4	4.7
24.9	12.7	31.4	17.3	6.5	17.6	104.7
4.7	6.3	8.4	17.1	3.4	1.7	0.5
0.9	0.7	16.8	5.9	2	0.1	0.4
13.8	30.3	21.3	16.4	20.8	179.6	74.4
18.9	2.9	17.5	18.5	8	18.6	19.5
0.1	0.1	0.3	0.4	0.1	0.1	0.1
0.2	4.1	1.8	3.4	9.8	0.4	1
0.4	1.1	0.5	0.9	0.4	0.1	0.5
0.1	0.2	0.1	0.1	0.1	0.1	0.1
0.1	0.1	0.1	0.1	0.1	0.1	0.1
0.1	0.3	0.1	0.1	0.1	0.1	0.1
3.3	18.3	15.7	13.7	6.4	0.3	0.1
1.4	12.1	16.1	14.7	2.7	0.2	0.1
0.1	0.1	0.1	0.1	0.1	0.1	0.1
0.1	0.1	0.1	0.1	0.1	0.1	0.1
0.1	0.1	0.1	0.1	0.1	0.1	0.1
0.1	0.1	0.1	0.1	0.1	0.1	0.1
0.1	0.1	0.1	0.1	0.1	0.1	0.1
0.1	0.1	0.1	0.1	0.1	0.1	0.1
0.1	0.1	0.1	0.1	0.1	0.1	0.1
0.1	0.1	0.1	0.1	0.1	0.1	0.1
0.1	0.1	0.2	0.1	0.1	0.1	0.1
0.1	0.1	0.1	0.1	0.1	1	0.1
0.1	0.1	0.1	0.1	0.1	0.1	0.1
0.1	0.1	0.1	0.1	0.1	0.1	0.1
0.2	0.2	0.1	0.1	0.1	0.1	0.1
0.1	0.1	0.7	0.2	0.1	0.1	0.3
0.1	0.1	0.1	0.1	0.1	0.1	0.1
0.1	0.1	0.1	0.1	0.1	0.1	0.1
0.1	0.1	0.1	0.1	0.1	0.1	0.1
0.8	1.2	0.8	0.4	0.1	3	0.1
12.7	9.6	85.2	48.2	14.9	5.6	8
0.1	0.1	0.1	0.1	0.1	0.1	0.1
57.3	3.2	28.1	4.5	1.1	111.3	125.8
9.2	8.8	11.6	3.1	0.1	3.9	17.3
1.5	0.1	1.4	0.1	0.1	0.1	1.6
0.1	0.1	0.1	0.1	0.1	0.1	0.1
0.1	0.9	0.1	0.1	0.1	0.1	0.1
0.9	3.5	0.1	0.1	0.1	0.1	0.1
1.9	0.9	0.9	0.1	0.1	3.8	0.6
0.1	2.5	0.7	1	0.1	0.1	0.4
0.6	0.4	0.1	0.1	0.1	0.1	0.1
0.4	0.2	0.1	0.1	0.1	0.1	0.1
0.4	0.3	1.3	1.7	4.2	0.1	0.1
2.5	0.8	1.8	1.2	1.6	0.1	0.1
4.6	1.6	1.8	0.6	0.1	0.1	0.1
0.5	1.1	1.5	127.6	61.4	0.4	3.9
2.8	0.5	1.4	0.3	0.1	0.1	0.2
9	1	3.5	1.5	0.2	0.2	0.3
0.8	1.5	1.7	0.5	0.1	0.1	0.8
0.3	0.6	1	0.1	0.1	0.1	2.6
4.8	0.4	2.3	0.3	0.1	0.1	16.3
0.1	0.4	0.2	0.1	0.2	0.1	0.1
0.6	1	0.3	0.1	0.1	2.7	83.9
0.3	0.3	5.1	1	0.1	0.1	0.1
0.4	0.1	0.2	1.2	3.8	0.4	0.3
0.3	0.1	0.5	0.1	0.1	0.3	0.3
0.8	34.1	10.5	29.2	96.6	22.4	0.9
0.1	0.1	2.8	0.1	0.1	22	1.7
10.1	18.7	10.2	6.3	2.1	7.4	5.1
0.7	10.6	4.5	1.5	1.6	2.5	1.3
0.1	6.9	3.4	0.8	0.1	0.1	0.1
1	1	0.9	0.6	0.2	0.3	0.3
2.2	1.7	3.2	2.3	1.4	0.8	4.8
1.3	2.6	1.6	1.8	1.5	2.7	2.3
1.4	11.7	3.5	0.7	0.9	1	1.6
7.9	6.6	11.9	7.3	6.2	11.8	5.4
4.9	4.7	7.4	4.7	3.4	7.2	3.9
1.3	5.4	4.7	3.2	2.6	3	1.4
17	8.5	7.3	9.1	6.9	13.6	3.9
3.9	5.4	4.7	2.6	1.2	4.6	3.1
1.3	28.5	7.6	3.3	2.8	1.5	0.2
0.1	0.1	0.1	0.1	0.1	0.1	0.1
35.2	15.3	15	2.5	2.7	1.5	0.3
6.2	6.7	17.4	3.8	0.4	2	1
0.4	0.1	0.2	0.1	0.1	0.5	34
0.7	17.5	15.9	16.1	24.5	1.3	0.2
12.9	10.8	9.9	10.3	5	2.7	9.8
0.2	1.2	1.7	0.2	0.1	22	0.1
3.3	14	6.4	1	0.2	0.1	0.1
2.7	2.8	2.6	2.4	2	2.5	2.1
0.1	3.5	0.1	0.1	0.1	0.1	0.1
186.5	22.8	81.3	37.2	2.9	1.7	0.5
59.6	63.3	74.1	195.6	135.4	38.4	51.7
0.4	15.5	9.1	2.1	0.9	0.9	0.2
41	18	24.6	24	12.5	4.3	27.7
0.1	0.1	0.1	0.1	0.1	0.1	15.1
0.1	0.1	0.1	0.1	0.1	0.1	0.1
[truncated: 20,459 more rows]

## Sheet: EnrichmentScoresAll
Symbol	'Astrocytes'	'Neurons'	'OLG_precursors'	'NewlyFormedOLGs'	'MyelinatingOLGs'	'Microglia'	'EndothelialCells'
'0610005C13Rik'	0.2	0.1	0.1	0.1	0.1	0.1	0.1
'0610007C21Rik'	44.9	34.2	71.2	58	54	89.1	63.6
'0610007L01Rik'	11	12	13.3	14.1	6.1	18.5	13.5
'0610007P08Rik'	7.1	2	4.5	6	2.9	0.4	4.7
'0610007P14Rik'	48.9	24.4	54.5	68.2	64.3	10.4	10.6
'0610007P22Rik'	8.2	13.3	9.4	10.1	8.8	6.7	6.1
'0610008F07Rik'	0.1	0.1	0.1	0.1	0.1	0.1	0.1
'0610009B14Rik'	0.1	0.1	0.1	0.1	0.1	0.1	0.1
'0610009B22Rik'	9.1	9.4	12.2	13.8	14.5	2.6	12
'0610009D07Rik'	18.8	24.3	38.8	39.7	30	13.1	32.1
'0610009L18Rik'	1.9	1.7	5	3.5	1.9	1.1	1.2
'0610009O20Rik'	16.5	10.1	22	14.8	11.7	26.6	17.8
'0610010B08Rik'	0.1	0.1	0.1	0.1	0.1	0.1	0.1
'0610010F05Rik'	5.1	12.8	4.9	6.4	3.9	0.6	5.9
'0610010K14Rik'	11	21	26.2	15.9	14.8	50.8	46.6
'0610010O12Rik'	13.7	20	12.1	12	23.2	2.4	2.5
'0610011F06Rik'	5.3	9.1	12.8	6.6	7.8	4.5	9.7
'0610011L14Rik'	6.6	6.3	8	9.8	6.6	7.2	7.7
'0610012G03Rik'	7.9	14	17.4	14.8	15.1	22.7	17.5
'0610012H03Rik'	0.1	0.1	0.3	0.1	0.1	0.1	0.1
'0610030E20Rik'	5.3	3.1	3.5	2.7	1	2.3	1.3
'0610031J06Rik'	26.8	10.1	34	24.2	29.9	140.7	80.4
'0610037L13Rik'	19.3	9.5	19	11.9	8.9	13.1	21.9
'0610037P05Rik'	16.5	20.5	29.9	26.9	21.3	8.8	21.5
'0610038B21Rik'	0.1	0.2	0.2	0.1	0.1	0.1	0.1
'0610039K10Rik'	0.2	0.3	0.2	0.1	0.1	0.4	0.6
'0610040B10Rik'	1.6	1.5	3	3.4	3.1	0.7	2.9
'0610040F04Rik'	0.2	0.1	0.2	0.1	0.1	0.1	0.1
'0610040J01Rik'	13.9	1.3	33.5	6.9	4.4	46.4	0.1
'0610043K17Rik'	0.1	0.1	0.1	0.1	0.1	0.1	0.1
'0910001L09Rik'	12.3	21.2	27.7	31.2	32.3	54.8	25.7
'1100001G20Rik'	0.1	0.1	0.1	0.1	0.1	0.7	0.1
'1110001A16Rik'	2.6	4.7	5.8	4.6	3.5	8.9	10.1
'1110001J03Rik'	16.7	19.6	26.8	13.8	10.2	7.3	17.4
'1110002B05Rik'	29.4	23.6	53.6	55.6	58.3	19.9	117.5
'1110002L01Rik'	0.6	1.4	0.9	1	0.4	0.2	0.2
'1110002N22Rik'	2.6	1.2	1.4	1	0.8	2.1	2
'1110003E01Rik'	12.5	30.1	28.9	33.6	43.3	24	30
'1110004E09Rik'	5.8	9.5	12.3	7.2	4.6	2.7	11.7
'1110004F10Rik'	22.9	48.2	42.2	42	23.7	12.5	35.2
'1110005A03Rik'	4.9	5	7.3	6.9	6.6	4.6	6
'1110006O24Rik'	1	0.2	0.6	1.1	0.9	0.5	0.6
'1110007C09Rik'	6.9	9.1	6	51.2	86.2	101.6	31.2
'1110008F13Rik'	44	35.2	43.9	39.6	38.8	51.6	53.9
'1110008J03Rik'	6.5	8	7.4	5.4	3.3	2.7	3.4
'1110008L16Rik'	2.8	1.5	2.2	2.3	0.9	0.8	4.6
'1110008P14Rik'	6.7	20.3	13.1	16.6	26.2	9.8	10.4
'1110012D08Rik'	29.6	4	15.6	12.7	9.5	11.8	20.9
'1110012J17Rik'	2.9	17.1	6.4	1.9	0.7	0.2	3.5
'1110012L19Rik'	4.8	5.7	6.2	5.9	6.2	2.8	11.2
'1110014N23Rik'	14.5	18.3	16.1	12.8	9.9	22.4	10.3
'1110017D15Rik'	1.6	1.2	0.6	0.3	0.2	0.7	0.4
'1110017F19Rik'	0.1	0.1	0.1	0.1	0.1	0.1	0.1
'1110018G07Rik'	15.1	13.3	18.9	18.9	12.8	8.4	5.4
'1110018J18Rik'	3.5	1.3	8.5	8.1	4.3	4.8	25.7
'1110020A21Rik'	0.7	0.8	1	0.4	0.7	0.1	1.6
'1110020G09Rik'	28.9	6.3	9.9	5	3.7	1.8	4.9
'1110021J02Rik'	5.5	7.1	7.1	6.9	4.8	2.4	5.2
'1110021L09Rik'	11.9	5	10.6	2.9	0.4	1.7	2.4
'1110028C15Rik'	5.9	3.1	3.9	1.6	0.5	2.3	6.2
'1110031I02Rik'	6.7	4.5	8.9	5.9	6.7	5.1	8.1
'1110032A03Rik'	3.2	3.4	5.4	8.4	15.1	4.1	5.3
'1110032A04Rik'	0.4	0.3	0.1	0.1	0.1	0.1	0.1
'1110032F04Rik'	3.6	1	2.2	0.4	0.2	0.1	0.1
'1110034A24Rik'	2.3	3.7	3.4	2.4	1.8	1.2	1.8
'1110034B05Rik'	8	5.8	8.4	4	2.3	0.8	3.6
'1110034G24Rik'	5.2	2.9	5.3	3	2.3	4.8	30.6
'1110036E04Rik'	0.1	0.1	0.1	0.1	0.1	0.1	0.1
'1110037F02Rik'	7.1	4.7	6	4.1	1.1	2.1	10.7
'1110038B12Rik'	6.3	8	7.6	8.8	2.1	6.8	13.5
'1110038D17Rik'	6.5	3.2	3.8	3.3	2.6	6.2	5.1
'1110038F14Rik'	13.6	7.3	17.6	10.6	6.9	6.9	13.9
'1110046J04Rik'	0.1	0.5	0.3	0.8	1.1	0.1	0.2
'1110049F12Rik'	9.2	24.2	24.5	22.8	34.9	25.5	12.7
'1110051M20Rik'	8.4	18.9	17.9	14.8	13.4	4.4	5.1
'1110054M08Rik'	6.2	1.3	3.2	0.6	0.4	2.3	3.7
'1110054O05Rik'	2	2.7	4.6	4.1	2.3	3.6	1.5
'1110057K04Rik'	11	9.1	21.2	35.5	43.1	11.4	6.6
'1110058L19Rik'	7	13.3	14.6	12.5	9.8	6.6	15.2
'1110059E24Rik'	9.3	5.9	9.7	5.3	4	3	15.4
'1110059G10Rik'	1.7	2	2.6	1.3	1.3	0.8	3.8
'1110059M19Rik'	0.1	0.1	0.1	0.1	0.1	0.1	0.1
'1110065P20Rik'	17.6	28.5	27.7	30.4	45.1	13.8	24.7
'1110067D22Rik'	22.3	15.5	26.9	6.3	1.3	0.8	7
'1190002F15Rik'	0.1	0.1	0.6	0.1	0.1	0.1	0.2
'1190002H23Rik'	73.4	5.3	96.5	24.6	2.9	2.9	73.3
'1190002N15Rik'	4.9	20	9.9	12.3	4.8	1.3	2.4
'1190003J15Rik'	0.2	0.1	0.1	0.1	0.1	0.1	0.1
'1190003K10Rik'	0.1	0.1	0.1	0.1	0.1	0.1	0.1
'1190005F20Rik'	6.9	3	5.5	2.9	1.2	2.8	2.8
'1190005I06Rik'	3.3	2.6	1.1	1.5	3.7	1.3	0.3
'1190007F08Rik'	0.5	1.7	2	8.5	20.7	5	0.3
'1190007I07Rik'	1	1.1	1.4	0.5	0.8	1.5	3
'1200009I06Rik'	0.5	0.1	0.2	0.1	0.1	0.5	2.5
'1200011I18Rik'	2.7	5.9	3.5	3.2	1.7	1.8	5.6
'1200011M11Rik'	5.1	5.3	6	4.2	1.9	4.9	3.3
'1200014J11Rik'	4.3	3.2	4.5	2.5	1.1	5.8	5.8
'1200016B10Rik'	4.2	1.3	2.7	2	0.8	0.8	5.4
'1300001I01Rik'	22.3	9.5	8.3	5.8	3.4	11.5	3.6
'1300002E11Rik'	5.9	3	4.9	3.1	3	0.8	5.5
'1300002K09Rik'	0.1	0.1	0.1	0.1	0.1	0.1	0.1
'1300010F03Rik'	15.6	3	7.4	5.2	2.3	1.8	7.3
'1300014I06Rik'	3	2.5	33.6	26	1.7	9.1	15.4
'1300015D01Rik'	0.1	0.1	0.1	0.1	0.1	0.1	0.1
'1300017J02Rik'	0.1	0.1	0.1	0.2	0.1	0.1	0.1
'1300018I17Rik'	9.7	15.2	13.1	8.8	6.2	19.7	3.9
'1300018J18Rik'	8.2	6.7	10.3	12	10.9	8.8	9.7
'1500001M20Rik'	2.6	4.2	4.2	2.1	1.4	2.7	5.2
'1500002O10Rik'	2.1	0.1	0.1	0.1	0.1	0.1	0.2
'1500002O20Rik'	9.1	10.7	10.9	9.3	9.3	25.6	8.7
'1500003O03Rik'	17.8	21.4	22.3	21.7	19.4	13.9	28.7
'1500004A13Rik'	1	1.1	0.9	0.6	0.5	0.1	0.1
'1500009C09Rik'	25.5	12.7	31.5	12.4	6.5	2.8	0.6
'1500009L16Rik'	2	29.8	5.9	1.2	0.9	0.4	0.9
'1500010J02Rik'	9.3	13	11.7	4.8	3.3	24.1	4.2
'1500011B03Rik'	5.1	25.3	5.4	17.7	20.8	3.1	8.3
'1500011H22Rik'	9.6	22.6	20.5	11.5	8	3	14.8
'1500011K16Rik'	1.8	0.8	0.1	1.3	2	1.3	0.1
'1500012F01Rik'	17.9	63.9	24.5	20.2	22.4	23.1	59.7
'1500015A07Rik'	2.7	6	4.7	3.7	4.4	3.3	1.6
'1500015O10Rik'	0.2	0.2	0.1	0.1	0.1	0.1	0.6
'1500016L03Rik'	0.1	23.3	0.1	0.1	0.1	0.1	0.1
'1500017E21Rik'	0.5	0.2	0.1	0.1	0.1	0.1	0.1
'1500031L02Rik'	5.4	8.5	9.2	4.5	2.8	1.1	5.5
'1500032L24Rik'	40.9	60.1	83.2	109.1	129.5	68.8	92.5
'1520402A15Rik'	6	2	2.5	0.8	1	0.5	0.3
'1600002D24Rik'	0.1	0.1	0.1	0.1	0.1	0.1	0.1
'1600002H07Rik'	2.6	3	2.6	1.5	1.2	1.4	1.6
'1600002K03Rik'	3	1.8	4.5	3.8	3.6	8	1.9
'1600010M07Rik'	0.1	0.1	0.2	0.1	0.1	1.3	0.1
'1600012F09Rik'	4.6	3.3	5.4	5	2.4	1.7	2.4
'1600012H06Rik'	12.6	8.2	8.4	8.1	8	4.5	6.4
'1600014C10Rik'	1.5	3.7	3.2	2.8	1.2	8.1	4.7
'1600014C23Rik'	1.4	0.1	0.3	0.1	0.1	0.1	0.1
'1600014K23Rik'	0.1	0.1	0.1	0.1	0.1	0.1	0.1
'1600015I10Rik'	0.1	0.1	0.1	0.1	0.1	0.1	0.1
'1600016N20Rik'	0.1	0.1	0.1	0.1	0.1	0.1	0.1
'1600019K03Rik'	0.1	0.1	0.1	0.1	0.1	0.1	0.1
'1600020E01Rik'	15.8	8.4	9.6	5.3	3.9	6	9.8
'1600021P15Rik'	5.5	9.9	25.8	15	3.5	0.6	2.2
'1600025M17Rik'	0.1	0.1	0.1	0.1	0.1	0.1	0.1
'1600027N09Rik'	5.9	4.6	6	5.2	1.5	3.8	5.5
'1600029D21Rik'	0.1	0.1	0.1	0.1	0.1	0.3	0.1
'1600029I14Rik'	0.1	0.1	0.1	0.1	0.1	0.1	0.1
'1600029O15Rik'	0.1	1.2	0.1	0.1	0.1	0.1	0.1
'1700001C02Rik'	0.2	0.1	0.1	0.1	0.1	0.1	0.1
'1700001C19Rik'	0.1	0.1	0.1	0.1	0.1	0.9	1.4
'1700001F09Rik'	0.1	0.1	0.1	0.1	0.1	0.1	0.1
'1700001G11Rik'	0.2	0.3	0.3	0.2	0.2	0.1	0.2
'1700001G17Rik'	0.2	0.4	0.8	0.2	0.2	0.1	0.3
'1700001J03Rik'	0.3	0.1	0.1	0.1	0.1	0.1	0.1
'1700001J11Rik'	0.2	0.2	0.1	0.2	0.1	0.1	0.5
'1700001K19Rik'	0.1	0.2	0.1	0.1	0.1	0.1	0.1
'1700001K23Rik'	0.1	1.2	0.1	0.1	0.1	0.4	0.2
'1700001L05Rik'	0.1	0.5	0.1	0.1	0.1	0.7	0.1
'1700001L19Rik'	0.2	1.5	0.5	0.1	0.2	0.1	0.1
'1700001O22Rik'	2.1	0.7	3.3	0.8	0.7	0.3	0.8
'1700001P01Rik'	0.1	0.2	0.1	3.2	3.2	0.1	0.3
'1700003E16Rik'	0.4	2.4	1.2	0.4	1.2	1.7	0.1
'1700003F12Rik'	0.5	0.3	0.3	0.1	0.1	6	0.2
'1700003G13Rik'	0.1	0.1	0.1	0.1	0.1	0.1	0.1
'1700003G18Rik'	0.1	0.1	0.1	0.1	0.1	0.1	0.1
'1700003H04Rik'	0.1	0.1	0.1	0.1	0.1	0.1	0.1
'1700003L19Rik'	0.1	0.1	0.1	0.1	0.1	0.1	0.1
'1700003M02Rik'	0.6	0.3	0.1	0.1	0.1	0.1	0.4
'1700003M07Rik'	5.3	0.5	1.6	0.3	0.2	0.1	0.1
'1700006A11Rik'	0.1	0.1	0.1	0.1	0.1	0.1	0.1
'1700006E09Rik'	0.1	0.1	0.1	0.1	0.1	0.1	0.1
'1700007B14Rik'	0.1	0.1	0.1	0.1	0.1	0.1	0.1
'1700007E06Rik'	0.1	0.1	0.1	0.1	0.1	0.1	0.1
'1700007F19Rik'	0.1	0.1	0.1	0.1	0.1	0.1	0.1
'1700007G11Rik'	0.4	0.1	0.2	0.2	0.1	0.1	0.1
'1700007I08Rik'	0.2	0.1	0.1	0.1	0.1	0.1	0.1
'1700007K09Rik'	0.7	0.2	0.1	0.2	0.1	0.2	0.1
'1700007K13Rik'	2.3	0.4	0.2	0.1	0.2	0.1	0.3
'1700007P06Rik'	0.1	0.1	0.1	0.1	0.1	0.1	0.1
'1700008A04Rik'	0.1	0.1	0.1	0.1	0.1	0.1	0.1
'1700008F21Rik'	0.1	0.1	0.1	0.1	0.1	0.1	0.1
'1700008I05Rik'	0.1	0.1	0.1	0.1	0.1	0.1	0.1
'1700008J07Rik'	0.3	0.4	0.5	0.2	0.2	0.2	0.1
'1700008K24Rik'	0.1	0.1	0.1	0.1	0.1	0.1	0.1
'1700008O03Rik'	0.2	0.6	0.2	0.4	0.4	0.1	0.1
'1700008P02Rik'	0.1	0.1	0.1	0.1	0.1	0.1	0.1
'1700008P20Rik'	0.1	0.1	0.1	0.1	0.1	0.1	0.1
'1700009J07Rik'	0.1	0.1	0.1	0.1	0.1	0.2	0.1
'1700009N14Rik'	0.1	0.1	0.1	0.1	0.1	0.1	0.1
'1700009P17Rik'	0.7	0.1	0.1	0.1	0.2	0.6	0.6
'1700010B08Rik'	0.1	0.1	0.1	0.1	0.1	0.1	0.1
'1700010D01Rik'	0.1	0.1	0.1	0.1	0.1	0.1	0.1
'1700010I02Rik'	0.1	0.1	0.1	0.1	0.1	0.1	0.1
'1700010I14Rik'	1.5	0.5	0.8	0.6	0.6	0.4	0.4
'1700010J16Rik'	0.1	0.1	0.1	0.1	0.1	0.1	0.1
'1700010K23Rik'	0.1	0.1	0.1	0.1	0.1	0.1	0.1
'1700010M22Rik'	0.1	0.1	0.1	0.1	0.1	0.1	0.1
'1700011A15Rik'	0.1	0.1	0.1	0.1	0.1	0.1	0.1
'1700011E24Rik'	0.1	0.1	0.1	0.1	0.1	0.1	0.1
'1700011F03Rik'	0.1	0.1	0.1	0.1	0.1	0.1	0.1
'1700011F14Rik'	0.1	0.1	0.1	0.1	0.1	0.1	0.1
'1700011H14Rik'	0.1	0.1	0.1	0.1	0.1	0.1	0.1
'1700011I03Rik'	0.1	0.1	0.1	0.1	0.1	0.1	0.1
'1700011L22Rik'	0.1	0.1	0.1	0.1	0.1	0.1	0.1
'1700011M02Rik'	0.1	0.1	0.1	0.1	0.1	0.1	0.1
'1700012A03Rik'	0.1	0.1	0.1	0.1	0.1	0.1	0.1
'1700012A16Rik'	0.1	0.6	0.2	0.6	0.3	0.1	0.1
'1700012B07Rik'	0.1	0.1	0.1	0.1	0.1	0.1	0.1
'1700012B09Rik'	0.4	0.1	0.1	0.1	0.1	0.1	0.1
'1700012B15Rik'	9.6	11.7	10.6	9.7	8.3	14	8.2
'1700012D14Rik'	0.5	0.5	0.4	0.3	0.3	0.1	0.1
'1700012L04Rik'	0.2	0.1	0.1	0.1	0.1	0.1	0.2
'1700012P22Rik'	0.1	0.1	0.1	0.1	0.1	0.1	0.1
'1700013D24Rik'	0.1	0.1	0.1	0.1	0.1	0.1	0.1
'1700013F07Rik'	0.1	0.3	0.1	0.1	0.1	0.1	0.1
'1700013G24Rik'	0.1	0.1	0.1	0.1	0.1	0.1	0.1
'1700013H16Rik'	0.1	0.1	0.1	0.1	0.1	0.1	0.1
'1700013N18Rik'	0.1	0.1	0.1	0.1	0.1	0.1	0.1
'1700014N06Rik'	0.1	0.1	0.1	0.1	0.1	0.1	0.1
'1700015E13Rik'	0.2	0.1	0.1	0.1	0.1	0.1	0.1
'1700015F17Rik'	0.1	0.1	0.1	0.1	0.1	0.1	0.1
'1700015G11Rik'	0.1	0.1	0.1	0.1	0.1	0.1	0.1
'1700016C15Rik'	0.1	0.1	0.1	0.1	0.1	0.1	0.1
'1700016D06Rik'	0.1	0.1	0.1	0.1	0.1	0.1	0.1
'1700016H13Rik'	0.1	0.1	0.1	0.1	0.1	0.1	0.1
'1700016K19Rik'	0.3	0.3	0.2	0.1	0.2	0.2	0.4
'1700016L21Rik'	0.1	0.1	0.1	0.1	0.1	0.1	0.1
'1700016M24Rik'	0.1	0.1	0.1	0.1	0.1	0.1	0.1
'1700016P04Rik'	0.1	0.1	0.1	0.1	0.1	0.1	0.1
'1700017B05Rik'	3.7	0.9	3.8	0.9	0.5	74.5	7.8
'1700017D01Rik'	0.1	0.1	0.1	0.1	0.1	0.1	0.1
'1700017G19Rik'	0.1	0.1	0.1	0.1	0.1	0.1	0.1
'1700017J07Rik'	0.1	0.1	0.1	0.1	0.1	0.1	0.1
'1700017N19Rik'	0.1	0.1	0.1	0.1	0.1	0.1	0.1
'1700018A04Rik'	0.1	0.1	0.1	0.1	0.1	0.1	1.2
'1700018A14Rik'	0.1	0.2	0.1	0.1	0.1	0.1	0.1
'1700018B08Rik'	0.1	0.1	0.1	0.1	0.1	0.1	0.1
'1700018B24Rik'	0.1	0.1	0.1	0.1	0.1	0.1	0.1
'1700018C11Rik'	0.1	0.1	0.1	0.1	0.1	0.1	0.1
'1700018F24Rik'	0.1	0.1	0.1	0.1	0.1	0.1	0.1
'1700018L02Rik'	1.6	0.8	1.2	1.3	1.6	0.4	1.5
'1700018L24Rik'	0.1	0.2	0.1	0.1	0.1	0.1	0.1
'1700019A02Rik'	0.1	0.1	0.2	0.1	0.1	0.1	0.1
'1700019B03Rik'	0.1	0.1	0.1	0.1	0.1	0.1	0.1
'1700019D03Rik'	0.5	1	4.3	1.1	0.6	0.1	0.2
'1700019E08Rik'	0.1	0.1	0.1	0.1	0.1	0.1	0.1
'1700019E19Rik'	6.6	3.6	6.9	11.6	10.5	1.3	11.6
'1700019G17Rik'	6.8	0.7	2.6	0.9	1	0.3	0.9
'1700019G24Rik'	0.3	0.1	0.1	0.1	0.1	0.1	0.1
'1700019L03Rik'	0.2	0.1	0.1	0.1	0.1	0.1	0.1
'1700019M22Rik'	0.1	0.1	0.1	0.1	0.1	0.1	0.1
'1700019N12Rik'	0.3	0.2	0.1	0.1	0.2	0.7	0.3
'1700019N19Rik'	0.1	0.1	0.1	0.1	0.1	0.1	0.1
'1700019O17Rik'	0.1	0.1	0.1	0.1	0.1	0.1	0.1
'1700020A23Rik'	0.1	0.4	0.1	0.3	0.1	0.1	0.1
'1700020C07Rik'	0.1	0.1	0.2	0.1	0.1	0.1	1.2
'1700020D05Rik'	0.9	0.6	0.6	0.3	0.1	0.3	0.1
'1700020I14Rik'	14.2	33.1	15.9	8.6	4.4	1.9	17.5
'1700020L24Rik'	0.2	0.1	0.9	0.5	1.2	2.9	8
'1700020M21Rik'	0.1	0.1	0.1	0.1	0.1	0.1	0.1
'1700020N01Rik'	0.1	0.1	0.1	0.1	0.1	0.3	0.1
'1700020N18Rik'	0.1	0.1	0.1	0.1	0.1	0.1	0.1
'1700020O03Rik'	4.7	5.7	6.6	7.1	6	8.7	4.5
'1700021C14Rik'	2.7	1.7	0.9	2	3.4	2.1	2.5
'1700021F05Rik'	6.6	7.8	6.8	4	3.6	2.3	3.1
'1700021F07Rik'	0.1	0.1	0.1	0.1	0.1	0.1	0.1
'1700021K19Rik'	5.8	12.3	15.5	33.4	22.3	8.9	6.1
'1700022A21Rik'	0.1	0.1	0.1	0.1	0.1	0.1	0.1
'1700022E09Rik'	0.1	0.1	0.1	0.1	0.1	0.1	0.1
'1700022I11Rik'	0.1	0.1	0.1	0.1	0.1	0.1	0.1
'1700022P22Rik'	0.1	0.1	0.1	0.1	0.1	0.1	0.1
'1700023A16Rik'	0.1	0.1	0.1	0.1	0.1	0.1	0.2
'1700023E05Rik'	0.1	0.1	0.1	0.1	0.1	0.1	0.1
'1700023F02Rik'	0.1	0.2	0.1	0.1	0.1	0.1	0.1
'1700023I07Rik'	0.1	0.1	0.1	0.1	0.1	0.1	0.1
'1700023L04Rik'	0.3	0.1	0.1	0.1	0.1	0.2	0.4
'1700024G13Rik'	0.1	0.1	0.1	0.1	0.1	0.1	0.1
'1700024P03Rik'	0.1	0.1	0.1	0.1	0.1	0.1	0.1
'1700024P04Rik'	0.1	0.1	0.1	0.1	0.1	0.1	0.1
'1700024P16Rik'	0.1	0.1	0.1	0.1	0.1	0.1	0.1
'1700025B11Rik'	0.1	0.1	0.1	0.1	0.1	0.1	0.1
'1700025C18Rik'	0.1	0.1	0.1	0.1	0.1	0.1	0.1
'1700025E21Rik'	0.1	0.1	0.1	0.1	0.1	0.1	0.1
'1700025F22Rik'	0.1	0.1	0.1	0.1	0.1	0.1	0.1
'1700025F24Rik'	0.1	0.1	0.1	0.1	0.1	0.1	0.1
'1700025G04Rik'	3.6	4.3	14.3	5.9	1.6	0.5	0.3
'1700025K23Rik'	4.3	7	7.6	5.9	5.8	0.7	2.9
'1700025M24Rik'	0.1	0.1	0.1	0.1	0.1	0.1	0.1
'1700025N23Rik'	0.1	0.1	0.1	0.1	0.1	0.1	0.1
'1700026D08Rik'	0.4	0.1	0.1	0.1	0.1	0.1	0.1
'1700026D11Rik'	0.1	0.1	0.1	0.1	0.1	0.1	0.1
'1700026J04Rik'	0.3	0.1	0.1	0.1	0.1	0.1	1
'1700026L06Rik'	0.1	0.1	0.1	0.1	0.1	0.2	0.1
'1700027A15Rik'	0.1	0.1	0.1	0.1	0.1	0.1	0.1
'1700027A23Rik'	0.8	0.1	0.1	0.1	0.1	0.1	0.2
'1700027D21Rik'	0.2	0.1	0.1	0.1	0.1	0.1	0.1
'1700027F09Rik'	0.1	0.1	0.1	0.1	0.1	0.1	0.1
'1700027H10Rik'	0.1	0.1	0.1	0.1	0.1	0.1	0.1
'1700027I24Rik'	0.1	0.1	0.1	0.1	0.1	0.1	0.1
'1700027J07Rik'	0.1	0.1	0.1	0.1	0.1	0.1	0.1
'1700027L20Rik'	102.4	2.4	14.3	0.4	4.4	4.7	0.1
'1700028B04Rik'	0.1	0.1	0.1	0.1	0.1	0.1	0.1
'1700028I16Rik'	0.1	0.1	0.1	0.1	0.1	0.1	0.1
'1700028J19Rik'	0.2	0.5	1.1	0.9	0.4	0.6	0.4
'1700028K03Rik'	1.2	0.7	0.4	0.2	0.1	0.1	0.1
'1700028M03Rik'	0.1	0.1	0.1	0.1	0.1	0.1	0.1
'1700028P14Rik'	0.3	0.1	0.1	0.1	0.1	0.1	0.1
'1700028P15Rik'	0.1	0.1	0.1	0.1	0.1	0.1	0.1
'1700029B22Rik'	0.1	0.1	0.1	0.1	0.1	0.1	0.1
'1700029F09Rik'	3.5	4.9	5.8	2.7	1.1	2	12.4
'1700029F12Rik'	0.1	0.1	0.1	0.1	0.1	0.1	0.1
'1700029G01Rik'	1.3	0.6	0.2	0.1	0.1	0.8	3.3
'1700029H14Rik'	0.2	0.1	0.1	0.1	0.1	0.1	0.1
'1700029I15Rik'	0.7	0.5	0.7	0.2	0.1	0.4	0.1
'1700029J03Rik'	0.1	0.1	0.1	0.1	0.1	0.1	0.1
'1700029J07Rik'	1.8	1.8	0.9	0.8	0.4	0.2	0.2
'1700029J11Rik'	0.1	0.6	0.1	0.3	0.1	0.3	0.4
'1700029M20Rik'	0.1	0.1	0.1	0.1	0.1	0.1	0.1
'1700029P11Rik'	0.1	0.1	0.1	0.1	0.1	0.1	0.1
'1700030C10Rik'	0.1	0.1	0.1	0.1	0.1	0.1	0.1
'1700030F18Rik'	0.1	0.1	0.1	0.1	0.2	0.1	0.1
'1700030J22Rik'	0.3	0.9	0.3	0.5	0.2	0.1	0.2
'1700030K09Rik'	3.4	1.8	3.6	2.6	1.3	1.3	2.1
'1700030L20Rik'	0.1	0.1	0.1	0.1	0.1	0.1	0.1
'1700031F05Rik'	0.1	0.1	0.1	0.1	0.1	0.1	0.1
'1700031M16Rik'	0.1	0.1	0.1	0.1	0.1	0.1	0.1
'1700034E13Rik'	0.1	0.1	0.1	0.1	0.1	0.1	0.1
'1700034F02Rik'	0.3	0.1	0.2	0.2	0.2	0.1	0.1
'1700034H14Rik'	8.9	3.6	9.7	6.9	2.8	2.1	6.3
'1700034H15Rik'	0.3	0.4	0.2	0.1	0.1	0.1	0.1
'1700034I23Rik'	0.1	0.1	0.1	0.1	0.1	0.1	0.1
'1700034J05Rik'	0.1	0.1	0.1	0.1	0.1	0.1	0.1
'1700034K08Rik'	0.1	0.1	0.1	0.1	0.1	0.1	0.1
'1700034O15Rik'	0.1	0.1	0.1	0.1	0.1	0.1	0.1
'1700034P13Rik'	0.4	0.4	0.2	0.2	0.1	0.1	0.2
'1700036G14Rik'	0.1	0.1	0.1	0.1	0.1	0.1	0.1
'1700037C18Rik'	0.4	1.3	1.7	1.4	1.6	1.6	1.2
'1700037H04Rik'	5.7	20.3	14	9.1	5.8	10.1	4.4
'1700039E15Rik'	0.1	0.1	0.1	0.1	0.1	0.1	0.1
'1700040I03Rik'	6.3	3	6.3	4.5	7.9	2.6	8.2
'1700040L02Rik'	0.4	0.4	0.1	0.1	0.1	0.1	0.1
'1700040N02Rik'	0.3	0.1	0.5	1.3	0.2	0.1	0.1
'1700041C23Rik'	0.1	0.1	0.1	0.1	0.1	0.1	0.1
'1700041M19Rik'	0.1	0.1	0.1	0.1	0.1	0.1	0.1
'1700042B14Rik'	0.1	0.1	0.1	0.1	0.1	0.1	0.1
'1700042G07Rik'	0.1	0.1	0.1	0.1	0.1	0.1	0.1
'1700042G15Rik'	0.1	0.1	0.1	0.1	0.1	0.1	0.1
'1700044K03Rik'	0.1	0.1	0.1	0.1	0.1	0.1	0.1
'1700045H11Rik'	0.1	0.1	0.1	0.1	0.1	0.1	0.1
'1700045I19Rik'	6	2.7	2.6	0.6	0.1	0.1	0.1
'1700047G03Rik'	0.1	0.1	0.1	0.1	0.1	0.1	0.1
'1700047I17Rik2'	0.1	0.1	0.1	0.1	0.1	0.1	0.1
'1700047L14Rik'	0.1	0.1	0.1	0.1	0.1	0.1	0.1
'1700047M11Rik'	0.1	0.1	4	39.2	33.1	0.2	0.1
'1700048O20Rik'	1.5	2.4	2.6	1.6	0.2	0.3	0.9
'1700049E15Rik'	0.1	0.1	0.1	0.1	0.1	0.1	0.1
'1700049E22Rik'	0.1	0.1	0.1	0.1	0.1	0.1	0.1
'1700049G17Rik'	1.7	0.6	1.1	0.3	0.1	0.1	0.3
'1700049L16Rik'	0.1	0.1	0.1	0.1	0.1	0.1	0.1
'1700052I22Rik'	0.1	0.1	0.1	0.1	0.1	0.1	0.1
'1700052K11Rik'	0.9	1.4	1.4	1.1	1.5	0.8	2.8
'1700052N19Rik'	3.2	1.1	4.6	2.9	1.8	2.6	3.9
'1700054K19Rik'	0.1	0.1	0.1	0.1	0.1	0.1	0.1
'1700054N08Rik'	0.5	5.8	2.1	1.2	1.2	0.5	1.2
'1700054O13Rik'	0.1	0.1	0.1	0.1	0.1	0.1	0.1
'1700055C04Rik'	0.1	0.1	0.1	0.1	0.1	0.1	0.1
'1700055N04Rik'	0.1	0.1	0.1	0.2	0.2	0.1	0.1
'1700056E22Rik'	0.6	0.1	0.7	0.5	0.4	0.2	0.4
'1700057G04Rik'	0.1	0.1	0.1	0.1	0.1	0.1	0.1
'1700057H15Rik'	0.1	0.1	0.1	0.1	0.1	0.1	0.1
'1700057K13Rik'	0.1	0.1	0.1	0.1	0.1	0.1	0.1
'1700058G18Rik'	0.1	0.1	0.1	0.1	0.1	0.1	0.1
'1700060C20Rik'	0.1	0.1	0.1	0.1	0.1	0.1	0.1
'1700061F12Rik'	0.1	0.1	0.1	0.1	0.1	0.1	0.1
'1700061G19Rik'	0.1	0.1	0.1	0.1	0.1	0.1	0.1
'1700061I17Rik'	0.1	0.1	0.1	0.1	0.1	0.1	0.1
'1700061J05Rik'	0.1	0.1	0.1	0.1	0.1	0.1	0.1
'1700063A18Rik'	0.1	0.1	0.1	0.1	0.1	0.1	0.1
'1700063D05Rik'	0.5	0.1	0.1	0.2	0.1	0.1	0.1
'1700065D16Rik'	0.1	0.1	0.1	0.1	0.1	0.1	0.1
'1700065I16Rik'	0.1	0.1	0.1	0.1	0.1	0.1	0.1
'1700065I17Rik'	0.1	0.1	0.1	0.1	0.1	0.1	0.1
'1700065J11Rik'	0.1	0.1	0.1	0.1	0.1	0.1	0.1
'1700065J18Rik'	0.1	0.1	0.1	0.1	0.1	0.1	0.1
'1700066B17Rik'	0.1	0.1	0.1	0.1	0.1	0.1	0.1
'1700066B19Rik'	0.1	0.1	0.1	0.1	0.1	0.1	0.1
'1700066M21Rik'	10.6	3	19.1	9.6	4	0.2	1.6
'1700066O22Rik'	0.1	0.1	0.1	0.1	0.1	0.1	0.1
'1700067G17Rik'	0.1	0.1	0.1	0.1	0.1	0.1	0.1
'1700067K01Rik'	0.2	0.1	0.1	0.1	0.1	0.1	0.1
'1700067P10Rik'	0.1	0.1	0.1	0.1	0.1	0.1	0.1
'1700069L16Rik'	0.1	0.1	0.1	0.1	0.1	0.1	0.1
'1700069P05Rik'	0.1	0.1	0.1	0.1	0.1	0.1	0.1
'1700071K01Rik'	0.1	0.1	0.1	0.1	0.1	0.1	0.1
'1700072B07Rik'	0.1	0.1	0.1	0.1	0.1	0.1	0.1
'1700072E05Rik'	0.1	0.1	0.1	0.1	0.1	0.1	0.1
'1700073E17Rik'	0.1	0.1	0.1	0.1	0.1	0.1	0.1
'1700074P13Rik'	0.1	0.1	0.1	0.1	0.1	0.1	0.1
'1700080E11Rik'	0.1	0.1	0.1	0.1	0.1	0.1	0.1
'1700080N15Rik'	0.1	0.1	0.1	0.1	0.1	0.1	0.1
'1700080O16Rik'	0.1	0.1	0.1	0.1	0.1	0.1	0.1
'1700081H04Rik'	0.1	0.1	0.1	0.1	0.1	0.1	0.1
'1700081L11Rik'	15.9	18.8	14.8	10.8	2.5	8.9	11.4
'1700084C01Rik'	25.2	1.8	3.1	0.5	0.8	0.2	0.3
'1700084E18Rik'	0.3	0.2	0.3	0.2	0.2	0.3	1.2
'1700084J12Rik'	0.2	0.1	0.1	0.1	0.1	0.1	0.1
'1700085B03Rik'	0.1	0.1	0.1	0.1	0.1	0.1	0.1
'1700086L19Rik'	8.4	29.2	92.3	24.3	4.3	0.3	0.3
'1700086O06Rik'	1.1	1	0.9	0.9	1	0.4	2.8
'1700088E04Rik'	1.4	0.7	1.4	0.5	0.3	0.3	0.8
'1700090G07Rik'	0.1	0.1	0.1	0.1	0.1	0.1	0.1
'1700092M07Rik'	0.6	0.1	0.1	0.2	0.1	0.1	0.3
'1700093K21Rik'	0.2	0.2	0.1	0.1	0.1	0.1	0.1
'1700094D03Rik'	3.9	1.4	1.7	1.4	0.5	0.8	1.5
'1700094J05Rik'	0.1	0.1	0.1	0.1	0.1	0.1	0.1
'1700095B10Rik'	0.1	0.1	0.1	0.1	0.1	0.1	0.1
'1700095B22Rik'	0.5	0.3	0.6	0.1	0.1	0.1	0.1
'1700096J18Rik'	0.1	0.2	0.1	0.1	0.1	0.1	0.1
'1700096K18Rik'	2	0.6	3.7	2.7	1.9	1.4	1.7
'1700101E01Rik'	0.2	0.1	0.1	0.1	0.1	0.1	0.1
'1700102P08Rik'	0.4	0.9	0.4	0.3	0.1	0.3	0.4
'1700106J16Rik'	0.1	0.1	0.1	0.1	0.1	0.1	0.1
'1700106N22Rik'	2.8	2.8	3	1.8	1.6	1.2	1.8
'1700108F19Rik'	0.1	0.1	0.1	0.1	0.1	0.1	0.8
'1700108J01Rik'	0.1	0.1	0.1	0.1	0.1	0.1	0.1
'1700108M19Rik'	0.1	0.1	0.1	0.1	0.1	0.1	0.1
'1700109F18Rik'	0.1	0.1	0.1	0.1	0.1	0.1	0.1
'1700109G14Rik'	0.1	0.1	0.1	0.1	0.1	0.1	0.1
'1700109H08Rik'	1.6	0.5	0.6	0.5	0.1	0.2	0.4
'1700110I01Rik'	0.1	0.1	0.4	0.1	0.1	3	0.1
'1700110K17Rik'	0.1	0.1	0.1	0.1	0.1	0.2	0.1
'1700110M21Rik'	0.1	0.1	0.1	0.1	0.1	0.1	0.1
'1700111N16Rik'	0.1	0.1	0.1	0.1	0.1	0.1	0.1
'1700112E06Rik'	0.1	0.1	1.4	1.9	0.5	2	0.1
'1700112H15Rik'	0.1	0.1	0.1	0.1	0.1	0.1	0.1
'1700113H08Rik'	0.1	0.1	0.1	0.1	0.1	0.1	0.1
'1700113I22Rik'	1.7	0.3	1.4	0.2	0.1	0.3	0.6
'1700119H24Rik'	0.1	0.1	0.1	0.1	0.1	0.1	0.1
'1700120K04Rik'	1.4	1	0.6	0.5	0.2	1	0.5
'1700121N20Rik'	0.1	0.1	0.1	0.1	0.1	0.1	0.1
'1700123I01Rik'	0.1	0.1	0.1	0.1	0.1	0.1	0.1
'1700123K08Rik'	0.1	0.1	0.1	0.1	0.1	0.1	0.1
'1700123L14Rik'	0.1	0.1	0.1	0.1	0.1	0.1	0.1
'1700123M08Rik'	0.5	0.7	0.9	0.3	0.3	0.4	0.6
'1700123O20Rik'	8.9	9.1	11	10.1	8.3	6.4	20.5
'1700125D06Rik'	0.1	0.1	0.1	0.1	0.2	0.1	0.2
'1700125G02Rik'	0.1	0.1	0.1	0.1	0.1	0.1	0.1
'1700125G22Rik'	0.1	0.1	0.1	0.1	0.1	0.1	0.1
'1700125H03Rik'	0.8	0.1	0.1	0.2	0.1	0.1	0.1
'1700125H20Rik'	0.1	0.1	0.1	0.1	0.1	0.1	0.1
'1700126H18Rik'	0.1	0.1	0.1	0.1	0.1	0.1	0.1
'1700128F08Rik'	0.1	0.1	0.1	0.1	0.1	0.1	0.1
'1700129C05Rik'	0.1	0.1	0.1	0.1	0.1	0.1	0.1
'1810006J02Rik'	0.1	0.1	0.1	0.1	0.1	0.1	0.7
'1810006K21Rik'	28.5	45.9	80.8	97.5	108.2	73.5	97.6
'1810007D17Rik'	0.1	0.1	0.1	0.1	0.1	0.1	0.1
'1810007I06Rik'	0.1	0.1	0.1	0.1	0.1	0.1	0.1
'1810008A18Rik'	4.1	8.5	7.8	9.1	7.4	8.2	4.3
'1810009A15Rik'	6.6	5.2	10.2	10.9	10.2	8.1	22
'1810009J06Rik'	0.1	0.1	0.1	0.1	0.1	0.1	0.1
'1810010D01Rik'	0.1	0.1	0.1	0.1	0.1	0.1	0.1
'1810010H24Rik'	7.4	2.1	12	2.3	0.5	3.3	0.2
'1810011H11Rik'	0.1	0.1	0.7	0.1	0.1	29.7	0.1
'1810011O10Rik'	7.5	3.2	1.3	0.1	0.1	10	40.3
'1810012P15Rik'	0.6	4.4	1.9	1.4	1.2	0.6	0.5
'1810013D10Rik'	14.6	6.9	19.4	18.7	22.1	11.4	10.5
'1810013L24Rik'	21.4	14.7	10	8.1	3.7	4.1	12.5
'1810014B01Rik'	2.5	0.7	4.3	2	0.6	1	1.2
'1810014F10Rik'	7.7	7	10.6	4.2	4.8	2.4	3.1
'1810018F18Rik'	0.1	0.1	0.1	0.1	0.1	0.1	0.1
'1810019D21Rik'	0.1	0.1	0.1	0.1	0.1	0.1	0.2
'1810019J16Rik'	0.1	0.2	0.1	0.1	0.1	0.1	0.1
'1810020D17Rik'	13.6	10	16.6	24.6	35.9	6.2	11.5
'1810021B22Rik'	0.5	0.1	0.6	0.3	0.5	1.1	0.1
'1810022K09Rik'	0.5	1.3	1	0.5	1	0.3	2.4
'1810024B03Rik'	2.4	0.7	2.5	3.2	2.8	4.1	3.7
'1810026B05Rik'	16.2	15.2	7.9	8.4	4.7	3.9	11.9
'1810026J23Rik'	13.4	26.1	21.5	20.6	11.8	10.2	11.6
'1810027O10Rik'	47.1	37.4	67.5	112.6	118.9	68.3	128.9
'1810029B16Rik'	3.6	4.2	4.3	6.5	5	1.3	3.4
'1810030J14Rik'	0.1	0.1	0.1	0.1	0.1	0.1	0.1
'1810030N24Rik'	5.1	5.3	10.3	9.6	10.9	2	6.2
'1810030O07Rik'	5.7	4.9	8.1	5.5	2.3	6.1	6.6
'1810031K17Rik'	10.2	13.6	15.5	18.6	15.9	32.2	27.6
'1810032O08Rik'	2.1	3.8	2.4	2.9	0.9	8.1	6.1
'1810033B17Rik'	0.1	0.2	0.1	0.1	0.1	1	0.1
'1810035I16Rik'	0.1	0.1	0.1	0.1	0.1	0.1	0.1
'1810035L17Rik'	15.6	21.9	28.2	32.7	31.5	19.4	50.8
'1810037I17Rik'	23.3	11.7	33.7	60.6	89.8	15.1	76.6
'1810041L15Rik'	1.2	5.4	24.2	104.4	17.5	0.4	0.1
'1810043G02Rik'	5.7	8.7	5	2.6	2.3	9.9	5.8
'1810043H04Rik'	4.8	5.2	10.5	7.5	9.7	12.5	15.6
'1810044D09Rik'	2.2	1.3	1.6	3.2	5.3	1.7	2.1
'1810046J19Rik'	10.3	30.1	32.4	53.7	72.1	28.6	30.3
'1810046K07Rik'	0.1	0.1	0.1	0.1	0.1	0.1	0.1
'1810048J11Rik'	4.9	5.8	5.3	3.8	2.1	1.1	1.6
'1810049H13Rik'	1.4	2.1	1.5	1	1.9	2.9	1.6
'1810053B23Rik'	0.1	0.1	0.1	0.1	0.1	0.1	0.1
'1810055G02Rik'	10.2	8.4	13.7	8.9	6.4	3.5	0.7
'1810058I24Rik'	1	1.1	2.4	4.1	2.8	1.4	1.1
'1810062G17Rik'	0.3	0.1	0.1	0.1	0.1	0.1	0.5
'1810062O18Rik'	0.3	0.4	0.2	0.3	0.1	0.4	0.1
'1810063B05Rik'	4.9	6.2	11.6	8.5	9.2	5.4	9.8
'1810063B07Rik'	1.7	1.2	2.5	1.3	1.8	5.9	7.3
'1810064F22Rik'	0.1	0.1	0.1	0.1	0.1	0.1	0.1
'1810065E05Rik'	0.1	0.1	0.1	0.1	0.1	0.1	0.1
'1810074P20Rik'	12.8	4.2	8.9	6.2	2.6	2.8	7
'2010001E11Rik'	0.1	0.1	0.1	0.1	0.1	0.1	0.1
'2010001M06Rik'	0.3	0.7	0.1	0.1	0.4	0.4	0.1
'2010001M09Rik'	1.4	0.1	0.1	0.1	0.3	0.7	0.1
'2010002M12Rik'	0.1	0.1	0.1	0.1	0.1	0.1	0.1
'2010002N04Rik'	15.6	0.8	4.1	0.9	2.3	31.9	2.3
'2010003K11Rik'	0.1	0.1	0.1	0.1	0.1	0.1	0.1
'2010003K15Rik'	0.1	0.1	0.1	0.1	0.1	0.1	0.1
'2010005H15Rik'	0.1	0.1	0.1	0.1	0.1	0.4	0.2
'2010007H12Rik'	6.1	6.6	8.9	7.9	6.7	8	8.1
'2010009K17Rik'	0.1	0.1	0.1	0.1	0.1	0.1	0.1
'2010011I20Rik'	15.4	10.7	3.1	0.5	0.8	4.4	8.6
'2010012O05Rik'	5.7	9.3	8	5.7	3.5	3.1	4.2
'2010015L04Rik'	1.1	1.9	1.9	0.6	0.3	5.4	0.1
'2010016I18Rik'	0.1	0.1	0.1	0.1	0.1	0.1	0.1
'2010106E10Rik'	0.1	0.1	0.1	0.1	0.1	0.1	0.1
'2010106G01Rik'	15.4	7.3	22.8	11.7	3.8	7.5	25.9
'2010107E04Rik'	54.7	101.4	104.8	98.8	115.4	86.6	204.1
'2010107G12Rik'	0.3	0.2	0.2	0.1	0.1	0.1	0.1
'2010107G23Rik'	0.4	10.1	4.4	1.9	0.8	0.4	0.3
'2010107H07Rik'	0.9	2.6	3	2.9	1.3	6.2	4.7
'2010109I03Rik'	0.1	0.1	0.1	0.1	0.1	0.4	0.1
'2010109K11Rik'	2.3	3.3	3.9	2.3	1.5	1.8	3.3
'2010110P09Rik'	0.4	0.1	0.3	0.1	0.2	1	9.4
'2010111I01Rik'	0.7	1.7	1.4	1.9	1.4	2.3	4.7
'2010204K13Rik'	0.4	1.3	1.2	0.2	0.8	0.5	1
'2010300C02Rik'	0.1	1.7	2.7	0.5	0.9	1	1.8
'2010305A19Rik'	1.8	2.8	1.8	0.9	1.1	2	4.5
'2010315B03Rik'	0.1	0.1	0.1	0.1	0.1	0.1	0.1
'2010317E24Rik'	4.9	1.3	31.1	4.2	0.2	0.2	0.6
'2010320M18Rik'	4.6	4.9	5.8	4	3.9	4.2	10.1
'2010321M09Rik'	7.3	4.2	16.3	13.4	6.8	5.7	9.5
'2200002D01Rik'	0.1	0.1	0.1	0.1	0.1	0.2	1.4
'2200002J24Rik'	0.1	0.1	0.1	0.1	0.1	0.1	0.1
'2200002K05Rik'	0.1	4.8	6.1	1.1	0.1	0.1	0.1
'2210009G21Rik'	0.9	1.5	2.1	1.7	0.7	0.5	1.2
'2210010C04Rik'	0.1	0.1	0.1	0.1	0.1	0.1	0.1
'2210010C17Rik'	0.1	0.1	0.1	0.1	0.1	0.1	0.1
'2210012G02Rik'	1.2	1.3	1.1	2.1	2.5	1.9	0.7
'2210013O21Rik'	8.8	30	18.5	19	21.2	10.6	38
'2210015D19Rik'	4	2.9	4.9	4.8	6.1	3.4	3.6
'2210016F16Rik'	1.7	2.5	3.5	2.5	1.7	9	1.3
'2210016L21Rik'	7.7	35.9	21.1	13.5	15.1	7.3	11.7
'2210018M11Rik'	9.9	4	6.5	4.2	1.7	1.5	4.3
'2210019I11Rik'	0.1	0.1	0.1	0.1	0.1	0.1	0.1
'2210020M01Rik'	0.1	0.1	0.1	0.2	0.3	0.1	0.1
'2210021J22Rik'	2.3	1.9	3.4	3.5	4.2	4.6	8.8
'2210039B01Rik'	0.1	0.1	0.1	0.1	0.1	0.1	0.1
'2210403K04Rik'	0.1	0.1	0.1	0.1	0.1	0.1	0.1
'2210404J11Rik'	7.4	2.8	6.3	6.3	2.3	1.4	2.7
'2210404O07Rik'	0.3	0.9	0.3	0.3	0.2	2	0.8
'2210407C18Rik'	0.1	0.1	0.1	0.1	0.1	0.1	0.1
'2210408F21Rik'	0.2	2.5	0.7	0.1	0.5	0.5	0.1
'2210408I21Rik'	3.4	1.8	2.1	1.4	0.5	0.4	1.8
'2210409E12Rik'	0.1	0.1	0.1	0.1	0.1	0.1	0.1
'2210411K11Rik'	1.7	1.9	2.8	1.7	1.5	0.7	4.5
'2210414B05Rik'	0.1	0.1	0.1	0.1	0.1	0.1	0.1
'2210415F13Rik'	0.1	0.1	0.1	0.1	0.1	0.1	0.1
'2210417A02Rik'	0.1	0.1	0.1	0.1	0.1	0.1	0.2
'2210417K05Rik'	0.1	0.1	0.1	0.1	0.1	0.1	0.1
'2300002M23Rik'	0.1	0.1	0.1	0.1	0.1	0.1	0.1
'2300003K06Rik'	0.1	0.1	0.1	0.1	0.1	0.1	0.1
'2300005B03Rik'	0.1	0.1	0.1	0.2	0.1	0.1	0.1
'2300009A05Rik'	5.8	6.5	6.8	7.9	5.8	2.4	3.9
'2310001A20Rik'	30.3	21.5	32.8	24.9	9.5	20.6	21.9
'2310001H17Rik'	0.1	1.2	0.2	0.1	0.1	0.7	1.7
'2310001K24Rik'	0.1	0.1	0.1	0.1	0.1	0.1	0.1
'2310002J15Rik'	0.1	0.1	0.2	0.1	0.1	0.1	0.1
'2310002L09Rik'	0.1	0.1	0.1	0.1	0.1	0.1	0.1
'2310002L13Rik'	0.1	0.1	0.1	0.1	0.1	0.1	0.1
'2310003C23Rik'	7.7	8.4	10.7	7.2	6.6	9.9	7.9
'2310003F16Rik'	20.3	43.4	30.7	26.2	21.1	15.2	43.3
'2310003H01Rik'	5	12.7	6.4	3.6	2.6	9.3	3.8
'2310003L22Rik'	5.6	7	6.7	4.6	4.2	1.3	3.8
'2310004I24Rik'	6.1	4	6.5	3.7	2	3.1	8.2
'2310004N24Rik'	8.4	14.9	22.1	25.1	21.8	24.9	5
'2310005A03Rik'	0.1	0.1	0.1	0.1	0.1	0.1	0.1
'2310005G13Rik'	0.1	0.1	0.1	0.1	0.1	0.1	0.2
'2310007B03Rik'	0.1	0.1	0.1	0.2	0.2	0.1	0.1
'2310007L24Rik'	0.1	0.1	0.1	0.1	0.1	0.1	0.1
'2310008H04Rik'	3	0.7	4.8	3	1.5	3.3	3.4
'2310008H09Rik'	5	5.5	6.1	4.8	3	4.5	7.4
'2310009A05Rik'	0.1	2	1.7	2.1	0.9	1.8	1.4
'2310009B15Rik'	2.4	5.9	5.8	4.8	3.2	3.1	9.8
'2310010M20Rik'	0.1	0.1	0.1	0.1	0.1	0.1	0.1
'2310011J03Rik'	5.4	6	8.7	12.8	14.3	18.9	13
'2310014F07Rik'	0.1	0.1	0.1	0.1	0.1	0.1	0.1
'2310014H01Rik'	2.6	4.5	17.1	12.8	2	145.4	26.1
'2310014L17Rik'	0.3	0.2	0.4	0.7	0.5	0.4	0.3
'2310015A10Rik'	4.6	1.3	9.3	3.2	3.7	2.9	2.6
'2310015B20Rik'	0.3	0.1	0.1	0.1	0.1	0.1	0.1
'2310015D24Rik'	0.1	0.1	0.1	0.1	0.1	0.1	0.1
'2310016C08Rik'	4.3	3.9	9	6.5	3.8	68.6	193.6
'2310016M24Rik'	14.3	25.7	38.6	25.8	28.5	34.2	38
'2310021P13Rik'	29.5	26.8	18.9	19.1	6.1	30.5	14.1
'2310022A10Rik'	4	6.5	5.3	2.8	1.6	6.8	2
'2310022B05Rik'	53.2	15.7	20.3	25.1	33.3	38.1	19.3
'2310028H24Rik'	13.2	45.4	18.5	26.7	35	11.9	3.4
'2310028O11Rik'	14.1	17.2	21.5	18.9	14	18.4	34.4
'2310030A07Rik'	0.1	0.1	0.1	0.1	0.1	0.1	0.1
'2310030G06Rik'	0.2	0.3	0.1	0.1	0.1	0.1	0.8
'2310030N02Rik'	4	3.7	4.1	1.4	0.7	1.8	2.8
'2310033E01Rik'	0.1	0.1	0.1	0.1	0.1	0.1	0.1
'2310033P09Rik'	4.8	4.5	4.2	3.5	3	9.1	6.2
'2310034C09Rik'	0.1	0.1	0.1	0.1	0.1	0.1	0.1
'2310034G01Rik'	0.3	0.1	0.6	0.3	0.1	0.1	0.4
'2310034O05Rik'	0.1	0.1	0.1	0.1	0.1	0.1	0.1
'2310035C23Rik'	10.3	13.5	7.2	16.1	6.8	1.5	5.5
'2310035K24Rik'	5.3	3	6.5	3.1	4.3	10.7	3.5
'2310036O22Rik'	27.1	56.4	41.3	39.5	36.7	71	58.1
'2310037I24Rik'	4.7	4.2	6	5.2	2.3	3.6	3.7
'2310039H08Rik'	3.2	5.1	4.1	4.7	4	2.9	8.2
'2310040G24Rik'	0.1	0.2	0.1	0.1	0.2	0.1	0.4
'2310042D19Rik'	3.4	1.6	0.9	5	0.8	0.2	0.3
'2310042E22Rik'	0.1	0.1	0.1	0.1	0.1	0.1	0.1
'2310043J07Rik'	0.1	0.1	0.1	0.1	0.1	0.1	0.1
'2310043L19Rik'	0.1	0.1	0.1	0.1	0.1	0.1	0.1
'2310044G17Rik'	13.6	12	22.9	10.6	5.3	2.3	3.1
'2310044H10Rik'	40.3	59.1	103.6	104.8	82.9	71.5	42.5
'2310045N01Rik'	5.9	8.1	10	9.3	13.9	16.7	16.1
'2310046A06Rik'	0.1	1.8	0.6	0.1	0.5	0.4	0.1
'2310046K01Rik'	0.2	0.1	0.1	0.1	0.1	0.2	14.4
'2310046O06Rik'	4.9	6	7.3	6.7	3.7	4.8	9
'2310047B19Rik'	2.8	4.3	5.9	4.2	4.2	2.3	4.3
'2310047M10Rik'	7.2	10	7.2	5.5	7.7	18.7	9.8
'2310050B05Rik'	0.1	0.1	0.1	0.1	0.1	0.1	0.1
'2310050C09Rik'	0.1	0.1	0.1	0.1	0.1	0.1	0.1
'2310057J16Rik'	1	13.5	5.4	2.4	0.5	0.4	0.1
'2310057J18Rik'	0.1	0.1	0.1	0.1	0.1	0.1	0.1
'2310057M21Rik'	3.8	3.6	3.3	4.1	1.8	3.3	2.3
'2310057N15Rik'	0.1	0.1	0.1	0.1	0.1	0.1	0.1
'2310061C15Rik'	2.6	1.4	5.6	4.7	3.7	4.4	6.5
'2310061I04Rik'	16.7	22.6	15.7	10.5	5.9	6.4	5.1
'2310061J03Rik'	1.5	3.9	1.7	2.7	2.3	1.9	3.7
'2310061N02Rik'	0.1	0.1	0.1	0.1	0.1	0.1	0.1
'2310065F04Rik'	0.1	0.1	0.1	0.1	0.1	0.1	0.1
'2310067B10Rik'	11.3	14	10.9	7.4	3.1	7.7	3.6
'2310068J16Rik'	0.3	0.7	0.1	0.3	0.2	0.4	0.2
'2310069B03Rik'	0.1	0.1	0.1	0.1	0.1	0.1	0.1
'2310069G16Rik'	4	1.4	2.6	0.9	1	0.1	0.1
'2310079F23Rik'	1.2	1.5	1	0.9	0.4	1.5	0.9
'2310079G19Rik'	0.1	0.1	0.1	0.1	0.1	0.1	0.1
'2400001E08Rik'	14.3	14.8	27.3	31	36.6	61.1	23.5
'2400003C14Rik'	45	42	47.4	47	31	42.9	38
'2410001C21Rik'	7.8	17.7	17.3	17.2	16.7	39.2	17.8
'2410002F23Rik'	14.5	31	26	23.6	10.6	19.7	8.6
'2410002I01Rik'	6.7	3.8	3.5	3.7	2.4	4.3	1.2
'2410002O22Rik'	10	11.2	14.7	12.9	6.4	1.9	11.4
'2410003K15Rik'	9.4	7.5	8.8	5.5	4.2	6.3	10.5
'2410004A20Rik'	0.1	0.1	0.1	0.1	0.1	0.1	0.1
'2410004B18Rik'	10.1	18	17.5	18.1	11.2	7.1	12.5
'2410004I01Rik'	0.5	0.4	0.1	0.1	0.1	0.1	0.1
'2410004N09Rik'	7.8	13.8	7.9	5.2	4.7	8.1	13.8
'2410004P03Rik'	1.2	0.4	0.3	0.2	0.1	0.1	0.2
'2410006H16Rik'	40.7	110	53.6	63.8	61.1	131.7	156.3
'2410007B07Rik'	0.1	0.1	0.1	0.1	0.1	0.1	0.1
'2410012M07Rik'	0.1	0.1	0.1	0.1	0.1	0.1	0.1
'2410015M20Rik'	12.1	20.4	23.7	25.8	31.9	25	50.5
'2410016O06Rik'	1.8	2.3	6.9	2.1	1	10.7	1.6
'2410017I17Rik'	0.1	0.1	0.1	0.1	0.1	0.1	0.1
'2410017P09Rik'	6.6	4.2	8.9	12.3	7.7	7.1	5.8
'2410018L13Rik'	0.1	0.2	0.1	0.2	0.1	0.1	0.1
'2410018M08Rik'	0.6	1.7	1.4	1.8	2.2	2	4
'2410022L05Rik'	6.8	16.4	18	9.6	6.5	14.4	3.6
'2410042D21Rik'	7.2	4.6	6.7	5.4	1.7	0.9	10.7
'2410057H14Rik'	0.1	0.2	0.3	0.3	0.2	0.1	0.1
'2410066E13Rik'	1.7	50.8	4.2	3.7	9.7	1.7	3.9
'2410075B13Rik'	0.7	2.3	2.4	1.5	0.8	0.8	1.1
'2410076I21Rik'	0.1	13.2	0.3	0.2	0.2	1.7	0.1
'2410088K16Rik'	0.1	0.1	0.1	0.1	0.1	0.1	0.3
'2410089E03Rik'	5.5	6.6	4.2	2.8	0.7	0.5	1.4
'2410091C18Rik'	4.4	5.7	6.8	4.4	2.5	5.1	5.5
'2410114N07Rik'	0.1	0.1	0.1	0.1	0.1	0.1	0.1
'2410127L17Rik'	2.5	1.6	7	2	0.5	0.6	2.2
'2410131K14Rik'	5.5	11.7	7	5	2.9	8.5	2.1
'2410137F16Rik'	0.1	1.4	0.1	0.1	0.1	0.1	0.1
'2410137M14Rik'	0.1	0.3	0.1	0.1	0.1	0.1	0.1
'2410141K09Rik'	0.1	0.1	0.1	0.1	0.1	0.1	0.1
'2500003M10Rik'	43.7	37.3	96	93.6	48.2	30.9	34.6
'2500004C02Rik'	2.1	1.3	3	2.7	1.5	0.5	1.3
'2510002D24Rik'	3.3	4.6	3.9	2	2.4	2.2	10.7
'2510003D18Rik'	0.1	0.2	0.1	0.1	0.1	0.1	0.1
'2510003E04Rik'	15.9	26.4	28.9	35.2	40	10	7.6
'2510006D16Rik'	24.3	24.2	44.5	46.4	49.5	44.1	57.3
'2510009E07Rik'	17.6	19.1	22.2	16.5	12.8	14.1	11.4
'2510012J08Rik'	6.7	6.1	7.4	4.9	2.9	10.2	6.2
'2510039O18Rik'	9.8	9.6	15.3	17.8	11.5	52.2	17.5
'2510049J12Rik'	0.1	0.1	0.2	0.1	0.1	0.1	0.1
'2600006L11Rik'	0.1	0.1	0.1	0.1	0.1	0.1	0.3
'2610001J05Rik'	1.5	1.6	3.8	4.5	4.3	1.6	5.5
'2610002D18Rik'	0.2	0.1	0.4	0.1	0.1	0.1	0.2
'2610002I17Rik'	3.9	3.5	5.4	4.1	3.4	1.2	2.8
'2610002J02Rik'	6.9	5	12.9	5.4	3.5	8.6	7.1
'2610002M06Rik'	1.1	5.2	3.5	1.8	0.8	0.5	2.2
'2610005L07Rik'	6.8	4.7	4.1	3.3	0.6	0.7	3.8
'2610008E11Rik'	1.1	1.1	1.3	0.6	0.2	0.1	0.8
'2610015P09Rik'	2.6	0.7	0.9	0.9	0.5	0.3	0.8
'2610017I09Rik'	61.6	21.6	34.1	10	11.9	4.7	0.7
'2610018G03Rik'	0.2	3.4	0.2	0.1	0.1	0.3	0.1
'2610019F03Rik'	1.5	1.9	1.6	0.9	0.8	0.2	125.9
'2610020C07Rik'	1	0.8	0.5	0.4	0.1	0.1	0.3
'2610020H08Rik'	3	0.6	2.8	0.7	0.3	0.6	3
'2610021K21Rik'	0.3	0.1	0.3	0.2	0.1	0.1	0.2
'2610024G14Rik'	5.8	9.5	10.7	11.3	6.4	3.6	4.7
'2610027L16Rik'	5	3.2	5.3	3.8	2.7	6.8	3.2
'2610028E06Rik'	0.1	0.1	0.1	0.1	0.1	0.1	0.1
'2610028H24Rik'	0.1	0.1	0.1	0.1	0.1	0.1	0.1
'2610029G23Rik'	3.1	2.8	4.5	3.6	2.4	2.7	5.2
'2610029I01Rik'	1.7	2.3	5.6	4.7	2.8	0.7	2.6
'2610034B18Rik'	5.4	2.1	9.1	6.1	4.6	0.4	5.6
'2610034M16Rik'	4	0.2	0.4	0.1	0.2	0.1	0.1
'2610035D17Rik'	6.7	3.2	22.3	31.4	8.8	1.2	0.2
'2610037D02Rik'	0.1	0.1	0.1	0.1	0.1	0.1	0.1
'2610039C10Rik'	2.9	3.9	6.5	2.2	1.3	4.2	11.6
'2610044O15Rik'	2.7	1.2	2	0.7	0.2	0.4	0.8
'2610100L16Rik'	5.6	2.9	4.1	0.5	0.3	0.3	0.1
'2610101N10Rik'	12.5	9.2	8.8	5	1.3	2.1	7.2
'2610109H07Rik'	1.2	12.9	3.2	0.4	0.1	0.1	0.1
'2610203C20Rik'	25.6	19.3	5.2	1.8	1.1	0.1	0.3
'2610203C22Rik'	1.3	0.1	0.2	0.1	0.1	2.1	1.6
'2610204G22Rik'	0.8	0.2	0.4	0.3	0.3	0.2	0.4
'2610206C17Rik'	0.1	0.1	0.1	0.1	0.1	0.1	0.1
'2610301B20Rik'	14.7	6.2	11.7	16.4	8.3	2.5	10
'2610301G19Rik'	16.1	19.4	16.2	11	6.7	6.1	7.5
'2610305D13Rik'	0.4	0.1	0.1	0.1	0.1	0.1	4.5
'2610306M01Rik'	2.3	2.1	4.4	3.8	4.6	1.5	3.2
'2610318N02Rik'	0.1	0.2	0.2	0.1	0.1	0.3	0.2
'2610507B11Rik'	46.3	16.6	42	29.5	25.6	18.1	21.3
'2610507I01Rik'	0.4	0.1	0.1	0.1	0.1	0.2	0.1
'2610524H06Rik'	1.2	3.4	3	1.7	1.5	0.3	2.8
'2610528A11Rik'	0.1	0.3	0.9	0.2	0.2	14.3	0.1
'2610528E23Rik'	1.7	3.7	7.1	4.7	1.5	2	4.6
'2610528J11Rik'	0.1	0.1	0.1	0.1	0.1	0.1	0.1
'2700007P21Rik'	5.8	4.9	6.1	3.2	1.6	0.9	2.5
'2700023E23Rik'	1.5	0.1	3	1.2	0.4	0.2	0.1
'2700029M09Rik'	14.5	15.6	19.5	11	7.6	8.4	11.8
'2700046A07Rik'	0.9	0.1	0.2	0.5	2.4	0.1	0.5
'2700046G09Rik'	0.8	0.5	0.6	0.6	0.3	0.2	0.1
'2700049A03Rik'	2.1	1.8	2.1	0.9	0.3	0.3	1.2
'2700050L05Rik'	6.4	3.6	4	2.9	0.7	1	2.5
'2700060E02Rik'	4.4	6.5	7.6	7.8	8.3	8	23.6
'2700062C07Rik'	3.7	3.3	2.7	2.6	2.5	2.4	2.5
'2700078E11Rik'	7.1	14.2	10.7	10.2	4.9	7.6	18.3
'2700078K21Rik'	7.6	7.2	9.3	7.8	7.5	12.6	25.3
'2700081O15Rik'	13.8	25.6	13	8.5	2.2	7.9	9
'2700086A05Rik'	0.1	0.1	0.1	0.1	0.1	0.1	0.1
'2700089E24Rik'	19.2	17.5	27	22.9	19.1	3.8	18.7
'2700090O03Rik'	0.2	6.7	0.4	0.1	0.2	0.2	0.3
'2700094K13Rik'	9.7	36.2	42.7	15.1	11.1	20.1	58.8
'2700097O09Rik'	8.3	3.2	5.8	5.6	2.3	1.8	3.3
'2700099C18Rik'	2.7	0.4	2.4	0.3	0.1	0.1	1.3
'2810001G20Rik'	0.7	2.3	3.2	2.2	0.5	0.5	6.8
'2810002D19Rik'	0.5	0.7	1.2	0.7	0.3	0.4	1.5
'2810002N01Rik'	10.4	11.9	17.5	17.9	17.9	8.3	29.5
'2810004N23Rik'	8.3	5	12	12.5	10.3	5.6	7.1
'2810006K23Rik'	2.1	2	4.4	2.1	1.5	2.6	2.8
'2810007J24Rik'	0.1	0.1	0.1	0.1	0.1	0.1	0.1
'2810008D09Rik'	0.1	0.1	0.1	0.1	0.1	0.1	0.1
'2810008M24Rik'	21.1	5.7	19.2	31.5	25.3	4.3	22.4
'2810021B07Rik'	1.9	2.3	3.8	1.9	1.4	1.8	3.5
'2810021J22Rik'	1.8	1	1.7	0.9	0.2	0.2	0.2
'2810025M15Rik'	2.6	1.7	1.8	0.6	0.9	1.7	7.3
'2810030E01Rik'	6.2	1.8	1.4	0.5	0.2	0.1	0.6
'2810032G03Rik'	0.1	1.2	0.3	0.1	0.2	0.2	0.1
'2810046L04Rik'	10.8	7.6	9.5	7.2	1.4	3.9	5.1
'2810047C21Rik1'	0.7	0.6	0.9	1.1	1	0.4	0.6
'2810055F11Rik'	3.2	1.4	1.9	0.6	0.1	0.5	5.6
'2810055G20Rik'	8	1.1	0.9	0.2	0.1	0.5	0.2
'2810403A07Rik'	42.9	25.2	22.1	13.8	4.2	5.1	21.9
'2810403D21Rik'	0.7	0.4	0.5	0.5	0.6	0.3	2.5
'2810405F15Rik'	1.6	0.9	0.3	0.1	0.1	0.1	0.1
'2810405K02Rik'	2.9	14.4	20.3	48.9	38	32.3	2.9
'2810407C02Rik'	33.6	40.7	63	71.6	25.2	12.4	59.5
'2810408A11Rik'	0.7	1.1	0.6	0.3	0.4	0.2	1.8
'2810408I11Rik'	0.8	0.3	1.4	0.9	0.8	0.3	0.6
'2810408M09Rik'	7.4	5.6	10	4.6	5.5	10.5	5.2
'2810410L24Rik'	6.8	6.7	12.5	19.1	7.5	0.3	2.9
'2810417H13Rik'	0.7	0.5	3.5	0.2	0.1	0.4	3.5
'2810422J05Rik'	9.8	9.8	12.8	12.1	12.1	14.9	19.1
'2810422O20Rik'	1	0.6	1.1	0.5	0.3	0.6	1.4
'2810428I15Rik'	13.9	25.3	39.7	28	35.1	32.6	42.1
'2810429I04Rik'	0.4	0.4	0.5	0.3	1.3	0.2	0.1
'2810432D09Rik'	16.6	15.5	28.7	10.7	7.5	38.6	8
'2810432L12Rik'	13.8	14.7	20.1	8.2	7	0.9	3.5
'2810433D01Rik'	0.1	0.1	0.2	0.2	0.1	0.1	0.1
'2810442I21Rik'	0.2	0.1	0.6	0.1	0.1	0.1	0.1
'2810442N19Rik'	0.1	0.3	0.3	1	0.1	0.1	0.1
'2810453I06Rik'	9.9	22.3	13.1	7.5	5.2	9.4	10
'2810454H06Rik'	0.5	0.3	0.3	0.2	0.1	0.1	0.1
'2810459M11Rik'	18.9	2.2	11	2.7	0.2	0.3	0.2
'2810474O19Rik'	4.8	1.7	2.9	0.8	0.1	0.8	2
'2900002K06Rik'	0.8	0.9	0.5	0.3	0.3	0.9	0.4
'2900005J15Rik'	3.7	0.1	0.4	0.1	0.1	0.2	0.1
'2900006K08Rik'	1.9	1.1	0.9	0.4	0.1	0.1	0.1
'2900010M23Rik'	11.4	28.4	43.1	33.6	33.8	35.8	54.1
'2900011O08Rik'	2	64.1	48.7	34.8	19	3.9	0.8
'2900026A02Rik'	2.2	4.5	0.9	0.2	0.6	7	15.5
'2900041M22Rik'	0.1	0.1	0.1	0.1	0.1	0.1	0.1
'2900052N01Rik'	3.7	0.1	0.4	0.1	0.1	0.1	0.1
'2900053A13Rik'	2.4	2.4	4.4	7	8.7	4.1	8
'2900056M20Rik'	1	3	1	0.7	0.5	0.2	0.3
'2900060B14Rik'	0.7	0.2	0.1	0.6	0.2	3.4	0.8
'2900064A13Rik'	62.7	41	73.5	123.6	114.1	37.2	67.8
'2900073G15Rik'	23	9.6	23.8	18.9	13.8	100.3	414.8
'2900079G21Rik'	0.9	4.4	5.3	2.3	0.7	0.6	0.1
'2900092C05Rik'	0.1	0.1	0.1	0.1	0.1	0.1	0.1
'2900092D14Rik'	31.2	12	12.8	4.1	1.3	0.1	0.1
'2900092E17Rik'	17.2	17.5	16.8	12.9	15.2	15.3	11.2
'2900093L17Rik'	0.1	0.1	0.1	0.1	0.1	0.1	0.1
'2900097C17Rik'	43.1	108.3	51.3	40.8	40	21	16.6
'3000002C10Rik'	1	0.4	0.5	0.5	0.2	0.3	0.3
'3010026O09Rik'	1.4	4.7	3.7	2.3	2.4	1.4	2.1
'3110001D03Rik'	10.9	13.2	25.5	18.2	19.9	23.7	41.6
'3110001I22Rik'	3.3	0.9	1.3	0.9	0.4	1.4	4.6
'3110002H16Rik'	9.2	10.6	6.3	8.1	8.7	6.1	8.1
'3110003A17Rik'	1.1	7.8	7.6	1.7	0.7	5.9	21.5
'3110007F17Rik'	2.7	2.4	2.4	2.6	3	0.6	8.8
'3110009E18Rik'	1.8	1.5	3.8	3.6	2.5	1.6	1
'3110021A11Rik'	0.3	0.4	0.2	0.2	0.1	0.1	0.2
'3110035E14Rik'	0.3	8.5	266.5	151	6.6	1.4	0.5
'3110039I08Rik'	0.7	0.6	0.1	0.1	0.1	0.1	0.1
'3110039M20Rik'	1.1	2.6	1.9	0.2	0.3	0.3	0.2
'3110040N11Rik'	2.2	4.1	3.2	3.9	3.8	3.2	5.6
'3110043O21Rik'	10.4	17.5	9.1	10.7	7	29.1	7.2
'3110045C21Rik'	0.3	0.1	0.2	0.4	0.4	0.1	0.1
'3110047P20Rik'	0.1	4.4	0.4	0.1	0.1	0.1	0.1
'3110052M02Rik'	1.7	1.1	1.2	1	0.5	0.2	0.4
'3110056O03Rik'	20.2	13.4	53.9	34.5	23.1	14	9.9
'3110057O12Rik'	3.6	2.6	3.3	2.9	1.2	0.1	0.9
'3110062M04Rik'	0.9	0.8	1.2	0.9	0.7	2.2	1.5
'3110070M22Rik'	1	1.3	1.7	0.5	0.6	0.4	0.9
'3110079O15Rik'	2	0.2	0.2	0.1	0.3	0.1	0.1
'3110082D06Rik'	7.8	2.8	0.2	0.1	0.1	0.1	0.1
'3110082I17Rik'	3	2.9	3.4	1.9	1.2	8.2	6.3
'3110099E03Rik'	0.7	0.2	0.2	0.1	0.1	0.1	0.1
'3200002M19Rik'	1.9	1.8	3.3	2.8	3	4.1	2.7
'3230401D17Rik'	14.2	9.2	11.4	18	16.4	23.7	36.6
'3300002I08Rik'	0.9	0.4	1.1	0.5	0.5	0.1	0.3
'3425401B19Rik'	0.1	0.1	0.1	0.1	0.1	0.1	0.1
'3632451O06Rik'	0.4	3.6	61	23.7	3.1	0.1	0.3
'3632454L22Rik'	0.1	0.2	0.2	0.1	0.1	0.1	0.1
'3830403N18Rik'	0.1	0.1	0.1	0.1	0.1	0.6	1.5
'3830406C13Rik'	3.4	6.2	5.5	4.1	2.8	0.8	3.5
'3830408C21Rik'	1.6	1.5	1	0.6	0.3	0.1	0.5
'3830417A13Rik'	0.1	0.1	0.1	0.1	0.1	0.1	0.1
'3830431G21Rik'	1.2	0.3	0.2	0.1	0.1	0.1	0.1
'3930402G23Rik'	1.5	0.1	0.1	0.1	0.1	0.1	0.1
'4430402I18Rik'	0.5	0.3	1.1	0.9	0.3	0.1	1.6
'4632411B12Rik'	23.7	16	10.9	6	2.5	10	14.1
'4632415K11Rik'	2.6	2.1	3.2	3.1	1.9	2.5	2.3
'4632415L05Rik'	2.9	3.2	4.1	2.7	1	0.4	1.3
'4632427E13Rik'	0.9	0.7	0.3	0.4	0.1	0.1	0.2
'4632428C04Rik'	0.1	0.1	0.1	0.1	0.1	0.1	0.1
'4632428N05Rik'	4	0.4	21.8	3.4	2.4	603.6	29.5
'4632434I11Rik'	0.8	0.4	0.6	0.2	0.1	0.1	1.1
'4732415M23Rik'	0.4	0.3	0.1	0.2	0.2	0.2	0.1
'4732416N19Rik'	0.2	0.2	0.1	0.3	0.1	0.1	0.2
'4732418C07Rik'	12.8	4.1	10.5	40.3	22.7	4.3	4.5
'4732456N10Rik'	0.1	0.1	0.1	0.1	0.1	0.1	0.1
'4732471D19Rik'	2.9	3.3	2.4	1	0.3	0.5	0.6
'4732471J01Rik'	0.3	0.5	0.1	0.1	0.1	0.1	0.1
'4732490B19Rik'	0.1	0.1	0.1	0.1	0.1	0.1	0.1
'4831426I19Rik'	0.1	0.1	0.2	1.9	1	0.3	0.1
'4831440E17Rik'	0.6	0.3	0.2	0.1	0.1	0.1	0.1
'4832428D23Rik'	0.1	0.1	0.1	0.1	0.1	0.1	0.1
'4833403I15Rik'	0.1	0.1	0.1	0.1	0.1	0.1	0.1
'4833418N02Rik'	0.1	0.2	0.2	0.1	0.1	0.6	0.3
'4833419F23Rik'	0.1	0.2	0.1	0.1	0.1	0.3	1.2
'4833420G17Rik'	24.2	22.1	14.7	8.5	2.6	3.4	8.5
'4833422C13Rik'	2.4	1.3	5	0.5	0.1	0.1	0.3
'4833422F24Rik'	0.1	0.1	0.1	0.1	0.1	2.1	0.1
'4833423E24Rik'	0.1	0.1	0.1	0.1	0.1	0.1	0.1
'4833424O15Rik'	3.4	8.5	81.4	24.5	2.7	0.1	0.1
'4833427G06Rik'	0.3	0.1	0.1	0.1	0.1	0.1	0.1
'4833428L15Rik'	0.1	0.1	0.1	0.1	0.1	0.1	0.1
'4833439L19Rik'	34.9	22.1	47.2	67.8	42.1	36.4	25.8
'4833442J19Rik'	1	1.2	1	0.3	0.2	0.4	2.6
'4921501E09Rik'	0.1	0.1	0.1	0.1	0.1	0.1	0.1
'4921504E06Rik'	0.1	0.1	0.1	0.1	0.1	0.1	0.1
'4921506M07Rik'	0.1	0.1	0.1	0.1	0.1	0.1	0.1
'4921507P07Rik'	0.1	0.6	0.1	0.1	0.1	0.1	0.9
'4921509C19Rik'	0.1	0.1	0.1	0.1	0.1	0.1	0.1
'4921510H08Rik'	0.1	0.1	0.1	0.1	0.1	0.1	0.1
'4921511C20Rik'	0.1	0.1	0.1	0.1	0.1	0.1	0.1
'4921511H03Rik'	0.1	0.1	0.1	0.1	0.1	0.1	0.1
'4921513D23Rik'	9.7	6.2	7.9	7	3.6	3.5	6.9
'4921513I03Rik'	0.1	0.1	0.1	0.1	0.1	0.1	0.1
'4921515J06Rik'	0.4	0.2	0.1	0.1	0.1	0.1	0.1
'4921517D21Rik'	0.1	0.1	0.1	0.1	0.1	0.1	0.1
'4921517D22Rik'	0.1	0.1	0.1	0.1	0.1	0.1	0.1
'4921517L17Rik'	1.4	0.9	1.9	1	0.6	0.4	1.2
'4921523A10Rik'	0.1	0.1	0.1	0.1	0.1	0.1	0.1
'4921524J17Rik'	4.2	6.2	6.6	5	1.2	1	17.3
'4921524L21Rik'	0.1	0.1	0.1	0.1	0.1	0.1	0.1
'4921528I01Rik'	0.1	0.1	0.2	0.1	0.1	0.1	0.1
'4921528O07Rik'	0.1	0.1	0.1	0.1	0.1	0.1	0.1
'4921530D09Rik'	0.1	0.1	0.1	0.1	0.1	0.1	0.1
'4921530L18Rik'	0.4	0.1	0.1	0.2	0.1	0.2	0.2
'4921530L21Rik'	0.4	0.1	0.1	0.1	0.1	0.1	0.1
'4921531C22Rik'	0.4	0.4	0.6	0.8	0.7	0.7	1
'4921533I20Rik'	0.1	0.1	0.1	0.1	0.1	0.1	0.1
'4921536K21Rik'	0.5	0.2	0.2	0.1	0.1	0.1	0.1
'4921539E11Rik'	0.1	0.1	0.1	0.1	0.1	0.1	0.1
'4922501C03Rik'	3	0.9	1.9	0.6	0.1	0.2	1.3
'4922501L14Rik'	0.4	0.5	1.4	0.5	0.3	0.1	0.1
'4922502D21Rik'	0.1	0.1	0.1	0.1	0.1	0.1	0.1
'4922505E12Rik'	0.1	0.1	0.1	0.1	0.1	0.1	0.1
'4922505G16Rik'	0.1	0.1	0.1	0.1	0.1	0.1	0.1
'4930402F06Rik'	0.1	0.1	0.1	0.1	0.1	0.1	0.1
'4930402H24Rik'	48.8	19.7	11.3	89.2	51.7	1.1	7.2
'4930403L05Rik'	0.1	0.1	0.1	0.1	0.1	0.1	0.1
'4930403N07Rik'	0.1	0.1	0.1	0.1	0.1	0.1	0.1
'4930404A05Rik'	0.1	0.1	0.1	0.1	0.1	0.1	0.1
'4930404A10Rik'	0.1	0.1	0.1	0.1	0.1	0.1	0.1
'4930404H21Rik'	0.1	0.1	0.1	0.1	0.1	0.1	0.1
'4930404I05Rik'	1.8	1.3	0.6	0.5	0.1	0.1	0.2
'4930404N11Rik'	0.6	3.2	1.9	1.9	1.2	33.2	1
'4930405A21Rik'	0.1	0.1	0.1	0.1	0.1	0.2	0.1
'4930406D18Rik'	0.1	0.1	0.1	0.1	0.1	0.1	0.1
'4930407I10Rik'	0.1	0.1	0.1	0.1	0.1	0.1	0.1
'4930408F14Rik'	0.1	0.1	0.1	0.1	0.1	0.1	0.1
'4930412B13Rik'	0.1	0.1	0.1	0.1	0.1	0.1	0.1
'4930412C18Rik'	0.2	0.1	0.1	0.1	0.1	0.1	0.1
'4930412F15Rik'	0.1	0.2	0.1	0.1	0.1	0.1	0.1
'4930412O13Rik'	0.1	0.1	0.1	0.1	0.1	0.1	0.3
'4930413E15Rik'	0.1	0.1	0.1	0.1	0.1	0.1	0.1
'4930414N06Rik'	0.1	0.2	0.1	0.1	0.1	0.1	0.1
'4930415F15Rik'	0.1	0.1	0.1	0.1	0.1	0.1	0.1
'4930415L06Rik'	0.1	0.1	0.1	0.1	0.1	0.1	0.1
'4930415O20Rik'	0.1	0.2	0.1	0.1	0.1	0.1	0.1
'4930417G10Rik'	2.1	0.2	0.5	0.2	0.1	0.1	0.1
'4930417O13Rik'	0.1	0.1	0.1	0.1	0.1	0.1	0.1
'4930419G24Rik'	0.1	0.1	0.1	0.1	0.1	0.1	0.1
'4930420K17Rik'	11.8	2.2	9.1	4.5	5.8	27.5	14.8
'4930422G04Rik'	1.9	1	1.9	0.4	0.1	0.1	0.5
'4930423M02Rik'	0.1	0.1	0.1	0.1	0.1	0.1	0.1
'4930425K10Rik'	0.1	0.1	0.1	0.1	0.1	0.1	0.1
'4930425O10Rik'	0.1	0.1	0.1	0.1	0.1	0.1	1.3
'4930426L09Rik'	0.1	0.1	0.1	0.1	0.1	0.2	0.2
'4930427A07Rik'	2.4	1.3	3.4	0.9	0.7	0.3	0.5
'4930428D18Rik'	0.1	0.1	0.1	0.1	0.1	0.1	0.1
'4930428E23Rik'	0.1	0.1	0.1	0.1	0.1	0.1	0.1
'4930428G15Rik'	0.1	0.2	0.1	0.1	0.1	0.1	0.1
'4930429B21Rik'	0.7	0.6	1.1	0.5	0.4	0.3	0.1
'4930429D17Rik'	0.1	0.1	0.1	0.1	0.1	0.1	0.1
'4930429F11Rik'	0.1	0.1	0.1	0.1	0.1	0.1	0.1
'4930429F24Rik'	0.1	0.2	0.1	0.1	0.1	0.1	0.7
'4930430A15Rik'	0.1	0.1	0.1	0.1	0.1	0.1	0.1
'4930430D24Rik'	0.1	0.1	0.1	0.1	0.1	0.1	0.1
'4930430F08Rik'	7.6	3.4	6.7	6.2	4.3	0.3	3
'4930430J02Rik'	0.1	0.1	0.1	0.1	0.1	0.1	0.1
'4930431A04Rik'	0.1	0.1	0.1	0.1	0.1	0.1	0.1
'4930432K09Rik'	0.1	0.1	0.1	0.1	0.1	0.1	0.1
'4930432K21Rik'	0.4	0.7	0.3	0.4	0.6	0.2	0.3
'4930433B08Rik'	0.1	0.1	0.1	0.1	0.1	0.1	0.1
'4930433I11Rik'	0.1	0.1	0.1	0.1	0.1	0.1	0.1
'4930433N12Rik'	0.1	0.1	0.1	0.1	0.1	0.2	0.1
'4930435E12Rik'	0.1	0.1	0.1	0.1	0.1	0.1	0.1
'4930440C22Rik'	0.1	0.1	0.1	0.1	0.1	0.1	0.1
'4930441J16Rik'	0.1	0.1	0.1	0.1	0.1	0.1	0.1
'4930441O14Rik'	0.1	0.3	0.1	0.1	0.1	0.1	0.1
'4930442J19Rik'	0.1	0.1	0.1	0.1	0.1	0.1	0.1
'4930442L01Rik'	0.1	0.1	0.1	0.1	0.1	0.1	0.1
'4930443G12Rik'	0.1	0.1	0.1	0.1	0.1	0.1	0.1
'4930443O20Rik'	0.1	0.1	0.1	0.1	0.1	0.1	0.2
'4930444A02Rik'	4.1	3.2	7.3	4.2	2	2.9	1.6
'4930444F02Rik'	0.1	0.1	0.1	0.1	0.1	0.1	0.1
'4930444G20Rik'	0.1	0.1	0.1	0.1	0.1	0.1	0.1
'4930444P10Rik'	0.2	0.7	0.2	0.1	0.1	0.2	0.1
'4930447C04Rik'	0.1	0.6	0.3	0.1	0.1	0.1	0.1
'4930448H16Rik'	0.1	0.1	0.1	0.1	0.1	0.1	0.1
'4930448I06Rik'	0.1	0.1	0.1	0.1	0.1	0.1	0.1
'4930448I18Rik'	0.1	0.1	0.1	0.1	0.1	0.1	0.1
'4930448K20Rik'	0.1	0.1	0.1	0.1	0.1	0.1	0.1
'4930449I24Rik'	0.1	0.1	0.1	0.1	0.1	0.1	0.1
'4930451C15Rik'	0.5	0.1	0.1	0.1	0.1	0.1	0.1
'4930451I11Rik'	0.1	0.1	0.1	0.1	0.1	0.1	0.1
'4930452B06Rik'	0.8	2.1	1.4	0.2	0.1	0.1	0.3
'4930452N14Rik'	0.1	0.1	0.1	0.1	0.1	0.1	0.1
'4930453N24Rik'	10	3.8	10.1	7.8	5.1	3.2	10.8
'4930455C21Rik'	6.5	4.7	9	11.1	10.1	4.9	4.3
'4930455F16Rik'	0.1	0.1	0.1	0.1	0.1	0.1	0.1
'4930455F23Rik'	2.4	4.2	5.6	2.8	2.3	0.4	2.8
'4930455H04Rik'	0.1	0.1	0.1	0.1	0.1	0.1	0.1
'4930458L03Rik'	0.1	0.1	0.1	0.1	0.1	0.1	0.1
'4930461G14Rik'	0.1	0.1	0.1	0.1	0.1	0.1	0.1
'4930465A12Rik'	0.1	0.1	0.1	0.1	0.1	0.1	0.1
'4930465K10Rik'	0.1	0.1	0.2	0.1	0.1	0.2	0.2
'4930467E23Rik'	0.1	0.1	0.1	0.1	0.1	0.1	0.1
'4930468A15Rik'	0.1	0.1	0.1	0.1	0.1	0.1	0.1
'4930469G21Rik'	0.2	0.1	0.1	0.1	0.1	0.1	0.1
'4930470P17Rik'	0.1	0.1	0.1	0.1	0.1	0.1	0.1
'4930471G03Rik'	0.1	0.1	0.1	0.1	0.1	0.1	0.1
'4930471I20Rik'	0.1	0.1	0.1	0.1	0.1	0.1	0.1
'4930471M23Rik'	17.9	4.1	9.8	10.9	13.9	38.2	4.6
'4930473A02Rik'	0.2	0.1	0.1	0.1	0.1	0.1	0.1
'4930473A06Rik'	0.8	0.6	0.8	0.3	0.1	0.1	0.1
'4930474M22Rik'	0.1	0.1	0.1	0.1	0.1	0.1	0.1
'4930474N05Rik'	0.1	0.1	0.1	0.1	0.1	0.1	0.1
'4930474N09Rik'	0.1	0.1	0.1	0.1	0.1	0.1	0.1
'4930478L05Rik'	0.1	0.1	0.1	0.1	0.1	0.1	0.1
'4930479M11Rik'	0.1	0.1	0.1	0.1	0.1	0.1	0.1
'4930480E11Rik'	0.1	0.1	0.1	0.1	0.1	0.1	0.1
'4930480G23Rik'	0.1	0.1	0.1	0.1	0.1	0.1	0.1
'4930481A15Rik'	0.1	0.1	0.1	0.1	0.1	0.1	0.1
'4930483J18Rik'	0.1	0.1	0.1	0.1	0.1	0.1	0.1
'4930486F22Rik'	0.1	0.1	0.1	0.1	0.1	0.1	0.1
'4930486L24Rik'	0.1	0.1	0.1	0.1	0.1	1	6.1
'4930487H11Rik'	0.1	0.1	0.1	0.1	0.1	0.2	0.3
'4930488B22Rik'	0.1	0.1	0.1	0.1	0.1	0.1	0.1
'4930488L21Rik'	0.8	0.5	0.2	0.2	0.1	0.1	0.1
'4930500J02Rik'	0.2	0.2	0.1	0.1	0.1	0.1	0.1
'4930500L23Rik'	0.1	0.1	0.1	0.1	0.1	0.1	0.1
'4930502A04Rik'	0.1	0.1	0.1	0.1	0.1	0.1	0.1
'4930502E18Rik'	0.1	0.4	0.3	0.1	0.1	0.1	0.1
'4930503B20Rik'	0.1	0.1	0.1	0.1	0.1	0.1	0.1
'4930503E14Rik'	0.1	0.1	0.1	0.1	0.1	0.1	0.1
'4930503E24Rik'	1.2	1.2	2	2.3	1.6	3.2	3.6
'4930503H13Rik'	0.1	0.1	0.1	0.1	0.1	0.1	0.1
'4930503L19Rik'	8	3.4	7.7	5.1	1.3	0.3	15
'4930503O07Rik'	0.1	0.1	0.1	0.1	0.1	0.1	0.1
'4930504O13Rik'	0.1	0.1	0.1	0.1	0.1	0.1	0.1
'4930505A04Rik'	0.1	0.1	0.1	0.1	0.1	0.1	0.1
'4930506M07Rik'	0.2	15.1	1	3.8	10.1	0.3	0.2
'4930507D05Rik'	0.3	0.6	0.2	0.3	0.2	0.3	0.2
'4930509J09Rik'	0.1	0.1	0.1	0.1	0.1	0.1	0.1
'4930509K18Rik'	0.1	0.1	0.1	0.1	0.1	0.1	0.1
'4930511E03Rik'	0.1	0.1	0.1	0.1	0.1	0.1	0.1
'4930511I11Rik'	0.1	0.1	0.1	0.1	0.1	0.1	0.1
'4930511M06Rik'	0.1	0.1	0.1	0.1	0.1	0.1	0.1
'4930511M11Rik'	0.1	0.1	0.1	0.1	0.1	0.1	0.1
'4930512B01Rik'	0.1	0.1	0.1	0.1	0.1	0.1	0.1
'4930513N10Rik'	0.2	0.5	0.4	0.2	0.1	0.1	0.2
'4930515B02Rik'	0.1	0.1	0.1	0.1	0.1	0.1	0.1
'4930515G01Rik'	0.4	0.3	0.3	0.4	0.1	0.2	1.4
'4930515G16Rik'	0.1	0.1	0.1	0.1	0.1	0.1	0.1
'4930515L03Rik'	0.1	0.1	0.1	0.1	0.1	0.1	0.1
'4930517E11Rik'	0.1	0.1	0.1	0.1	0.1	0.1	0.1
'4930519F09Rik'	0.2	0.5	0.3	0.1	0.1	0.1	0.3
'4930519F16Rik'	0.1	0.1	0.1	0.1	0.1	0.1	0.1
'4930519F24Rik'	0.1	0.1	0.1	0.1	0.1	0.1	0.1
'4930519G04Rik'	0.1	0.1	0.1	0.1	0.1	0.1	0.1
'4930520O04Rik'	0.2	0.3	0.5	0.1	0.1	0.1	0.1
'4930521A18Rik'	0.1	0.1	0.1	0.1	0.1	0.1	0.1
'4930521E06Rik'	0.1	0.1	0.1	0.1	0.1	0.1	0.1
'4930522H14Rik'	0.1	0.1	0.1	0.1	0.1	0.1	0.1
'4930522O17Rik'	0.1	0.1	0.1	0.1	0.1	0.1	0.1
'4930523C07Rik'	5.2	0.2	0.5	0.1	0.1	0.3	13
'4930523O13Rik'	0.1	0.1	0.1	0.1	0.1	0.1	0.1
'4930524B15Rik'	0.1	0.1	0.1	0.1	0.1	0.1	0.1
'4930524E20Rik'	0.1	0.1	0.1	0.1	0.1	0.1	0.1
'4930524L23Rik'	0.2	0.3	0.1	0.1	0.1	0.1	0.1
'4930524O08Rik'	0.1	0.1	0.1	0.1	0.1	0.1	0.1
'4930525D18Rik'	0.1	0.1	0.1	0.1	0.1	0.1	0.1
'4930525F21Rik'	0.5	0.1	0.1	0.1	0.1	0.1	0.1
'4930526D03Rik'	0.1	0.1	0.1	0.1	0.1	0.1	0.1
'4930526I15Rik'	0.1	0.1	0.1	0.1	0.1	0.1	0.1
'4930528A17Rik'	1	0.6	0.4	0.3	0.1	0.1	0.2
'4930528F23Rik'	0.1	0.1	0.1	0.1	0.1	0.1	0.1
'4930528P14Rik'	0.1	0.1	0.1	0.1	0.1	0.1	0.1
'4930529C04Rik'	0.1	0.1	0.1	0.1	0.1	0.1	0.1
'4930529F22Rik'	0.1	0.1	0.1	0.1	0.1	0.1	0.1
'4930529K09Rik'	0.1	0.1	0.1	0.1	0.1	0.1	0.1
'4930529L06Rik'	0.1	0.1	0.1	0.1	0.1	0.1	0.1
'4930529M08Rik'	0.1	0.1	0.1	0.1	0.1	0.1	0.1
'4930533B01Rik'	0.1	0.1	0.1	0.1	0.1	0.1	0.1
'4930533P14Rik'	0.1	0.1	0.1	0.1	0.1	0.1	0.1
'4930534B04Rik'	1.2	0.5	1.3	0.5	0.3	0.2	0.6
'4930538K18Rik'	0.4	0.9	0.4	0.7	0.5	0.1	0.2
'4930539C22Rik'	0.1	0.1	0.1	0.1	0.1	0.1	0.1
'4930539E08Rik'	0.1	1.3	0.1	0.1	0.1	0.2	0.1
'4930539J05Rik'	2.3	1.6	1.8	1.9	1.4	1.8	4.4
'4930539M17Rik'	0.1	0.2	0.1	0.1	0.1	0.1	0.1
'4930539N22Rik'	0.1	0.1	0.1	0.1	0.1	0.1	0.1
'4930540M03Rik'	0.1	0.1	0.1	0.1	0.1	0.1	0.1
'4930542C21Rik'	0.1	0.1	0.1	0.1	0.1	0.1	0.1
'4930542D17Rik'	0.1	0.2	0.1	0.1	0.1	0.1	0.1
'4930542N07Rik'	0.1	0.1	0.1	0.1	0.1	0.1	0.1
'4930544D05Rik'	0.1	0.1	0.1	0.1	0.1	0.1	0.1
'4930544G11Rik'	0.1	0.1	0.1	0.1	0.1	0.1	0.1
'4930544O15Rik'	0.1	0.2	0.1	0.1	0.1	0.1	0.1
'4930545L23Rik'	0.1	0.1	0.1	0.1	0.1	0.1	0.1
'4930546C10Rik'	0.1	0.1	0.1	0.1	0.1	0.1	0.1
'4930546K05Rik'	0.1	0.1	0.1	0.1	0.1	0.1	0.1
'4930547C10Rik'	0.1	0.1	0.1	0.1	0.1	0.1	0.1
'4930547E08Rik'	0.1	0.1	0.1	0.1	0.1	0.1	0.1
'4930547E14Rik'	0.1	0.1	0.1	0.1	0.1	0.1	0.1
'4930547N16Rik'	0.7	0.3	1	0.2	0.1	0.1	0.7
'4930548H24Rik'	0.1	0.1	0.1	0.1	0.1	0.1	0.1
'4930548K13Rik'	0.1	0.1	0.1	0.1	0.1	0.1	0.1
'4930549C01Rik'	0.1	0.1	0.1	0.1	0.1	0.1	0.1
'4930550C14Rik'	0.2	0.2	0.1	0.1	0.1	0.1	0.4
'4930550L24Rik'	0.1	0.1	0.1	0.1	0.1	0.1	0.1
'4930552N02Rik'	0.1	0.1	0.1	0.1	0.1	0.1	0.1
'4930553E22Rik'	0.1	0.1	0.1	0.1	0.1	0.1	0.1
'4930554C24Rik'	0.1	0.1	0.1	0.1	0.1	0.1	0.1
'4930555B11Rik'	0.1	0.1	0.1	0.1	0.1	0.1	0.1
'4930555G01Rik'	0.1	0.3	0.1	0.1	0.1	0.1	0.1
'4930555I21Rik'	0.1	0.2	0.1	0.1	0.1	0.1	0.1
'4930556C24Rik'	0.1	0.1	0.1	0.1	0.1	0.1	0.1
'4930556G01Rik'	0.1	0.1	0.1	0.1	0.1	0.1	0.1
'4930557A04Rik'	0.1	0.1	0.1	0.1	0.1	0.1	0.1
'4930557J02Rik'	0.1	0.1	0.1	0.1	0.1	0.1	0.1
'4930558C23Rik'	0.1	0.1	0.1	0.1	0.1	0.1	0.1
'4930558J18Rik'	0.3	0.1	0.5	0.1	0.1	0.1	0.1
'4930558K02Rik'	0.1	0.1	0.1	0.1	0.1	0.1	0.1
'4930562C15Rik'	0.1	0.1	0.1	0.1	0.1	0.1	0.1
'4930562F07Rik'	0.5	0.1	0.1	0.1	0.1	0.3	0.5
'4930563D23Rik'	0.1	0.1	0.1	0.1	0.1	0.1	0.1
'4930563E22Rik'	0.4	0.8	0.6	0.3	0.1	0.1	0.1
'4930563F08Rik'	0.1	0.1	0.1	0.1	0.1	0.1	0.1
'4930564K09Rik'	0.1	0.1	0.1	0.1	0.1	0.1	0.1
'4930565A17'	0.1	0.1	0.1	0.1	0.1	0.1	0.1
'4930565D16Rik'	0.1	0.1	0.1	0.1	0.1	0.1	0.1
'4930565N06Rik'	1.3	0.1	0.3	0.2	0.1	0.1	0.3
'4930567H12Rik'	0.1	0.1	0.1	0.1	0.1	0.1	0.1
'4930567H17Rik'	0.1	0.1	0.1	0.1	0.1	0.1	0.1
'4930567J20Rik'	0.1	0.1	0.1	0.1	0.1	0.1	0.1
'4930568D16Rik'	0.1	0.1	0.1	0.1	0.1	0.1	0.1
'4930568E12Rik'	0.1	0.1	0.1	0.1	0.1	0.1	0.1
'4930568G15Rik'	0.1	0.1	0.1	0.1	0.1	0.1	0.1
'4930570G19Rik'	3.2	3.5	4.2	1.8	0.7	0.1	0.1
'4930571K23Rik'	0.1	0.1	0.1	0.1	0.1	0.1	0.1
'4930572J05Rik'	1.3	2.4	5.2	8.7	7.9	6	4.8
'4930573O16Rik'	0.1	0.1	0.1	0.1	0.1	0.1	0.1
'4930578C19Rik'	0.1	0.1	0.1	0.1	0.1	0.1	12.1
'4930578I06Rik'	0.1	0.1	0.1	0.1	0.1	0.1	0.1
'4930578N16Rik'	1.7	0.6	1	0.4	0.2	0.2	0.6
'4930578N18Rik'	0.1	0.1	0.1	0.1	0.1	0.1	0.1
'4930579C15Rik'	0.1	0.1	0.1	0.1	0.1	0.1	0.2
'4930579F01Rik'	0.1	0.1	0.1	0.1	0.1	0.1	0.1
'4930579G18Rik'	0.8	0.7	0.6	0.3	0.1	0.2	0.1
'4930579G22Rik'	0.4	0.8	0.7	0.2	0.7	0.5	0.7
'4930579G24Rik'	2.4	1.8	4.8	1.4	1.3	0.3	3.4
'4930579J09Rik'	1.3	0.1	0.1	0.1	0.1	0.1	0.1
'4930579K19Rik'	0.2	0.1	0.2	0.1	0.1	0.1	0.6
'4930581F22Rik'	1.7	0.5	0.6	0.4	0.5	0.3	0.9
'4930583H14Rik'	0.2	0.1	0.1	0.2	0.3	0.1	0.1
'4930583K01Rik'	0.1	0.1	0.1	0.1	0.1	0.1	0.1
'4930583P06Rik'	0.1	0.1	0.1	0.1	0.1	0.1	0.1
'4930584F24Rik'	0.1	0.1	0.1	0.1	0.1	0.1	0.1
'4930588N13Rik'	0.1	0.1	0.2	0.2	0.1	0.1	0.1
'4930590J08Rik'	0.1	0.1	0.1	0.1	0.1	0.1	0.1
'4930590L20Rik'	0.1	0.2	0.1	0.1	0.1	0.1	0.1
'4930592I03Rik'	0.1	0.1	0.1	0.1	0.1	0.1	0.1
'4930593C16Rik'	0.1	0.3	0.1	0.1	0.1	0.1	0.1
'4930594C11Rik'	0.3	0.3	0.4	0.4	0.2	0.4	0.4
'4930595M18Rik'	0.1	0.1	0.1	0.1	0.1	0.1	0.1
'4930596D02Rik'	0.1	0.1	0.1	0.1	0.1	0.1	0.1
'4930596M17Rik'	0.1	0.1	0.1	0.1	0.1	0.1	0.1
'4930598F16Rik'	0.1	0.1	0.1	0.1	0.1	0.1	0.1
'4931402G19Rik'	0.2	0.1	0.1	0.1	0.1	0.2	0.1
'4931403G20Rik'	0.1	0.3	0.1	0.1	0.1	0.1	0.1
'4931406B18Rik'	0.1	0.1	0.1	0.1	0.1	0.1	0.1
'4931406C07Rik'	18.8	8.6	15	16.7	11	9.5	9
'4931406H21Rik'	0.1	0.2	0.1	0.1	0.1	0.1	0.1
'4931406P16Rik'	7.3	5.6	12.3	14.2	12	4.2	63.7
'4931407G18Rik'	0.1	0.1	0.1	0.1	0.1	0.1	0.1
'4931408A02Rik'	0.7	1.1	0.5	0.1	0.1	0.1	0.5
'4931408C20Rik'	0.1	0.1	0.1	0.1	0.1	0.1	0.1
'4931408D14Rik'	0.1	0.1	0.1	0.1	0.1	0.1	0.1
'4931409K22Rik'	0.1	0.1	0.1	0.1	0.1	0.1	0.1
'4931414P19Rik'	0.8	0.7	1.7	0.9	0.5	0.8	0.8
'4931417E11Rik'	0.1	0.1	0.1	0.1	0.1	0.1	0.1
'4931417G12Rik'	0.1	0.1	0.1	0.1	0.1	0.1	0.1
'4931419H13Rik'	0.1	0.1	0.1	0.1	0.1	0.1	0.1
'4931420L22Rik'	0.1	0.1	0.1	0.1	0.1	0.1	0.1
'4931423N10Rik'	0.1	0.1	0.1	0.1	0.1	0.1	0.1
'4931428F04Rik'	1.9	19.1	5.9	5.9	3.5	1.7	1.8
'4931428L18Rik'	0.1	0.1	0.1	0.1	0.1	0.1	0.1
'4931429I11Rik'	0.1	0.2	0.1	0.1	0.1	0.1	0.2
'4931429L15Rik'	0.1	0.1	0.1	0.1	0.1	0.1	0.1
'4931429P17Rik'	0.1	0.1	0.1	0.1	0.1	0.1	0.1
'4931431F19Rik'	0.1	0.1	0.1	0.1	0.1	0.1	0.1
'4931440F15Rik'	0.1	0.1	0.1	0.1	0.1	0.1	0.1
'4931440L10Rik'	0.1	0.1	0.1	0.1	0.1	0.1	0.1
'4931440P22Rik'	2.1	5.6	1	0.4	0.2	1.5	0.7
'4932411E22Rik'	0.1	0.1	1.1	0.3	0.1	0.1	0.1
'4932411G14Rik'	0.1	0.2	0.1	0.1	0.1	0.1	0.1
'4932411N23Rik'	0.1	0.1	0.1	0.1	0.1	0.1	0.1
'4932412D23Rik'	0.1	0.1	0.1	0.1	0.1	0.1	0.1
'4932412H11Rik'	0.1	0.1	0.1	0.1	0.1	0.1	0.1
'4932413F04Rik'	0.1	0.1	0.1	0.1	0.1	0.1	0.1
'4932414J04Rik'	0.1	0.1	0.1	0.1	0.1	0.1	0.1
'4932414N04Rik'	0.1	0.1	0.1	0.1	0.1	0.1	0.1
'4932415G12Rik'	2.7	3.7	6.2	5.7	4.4	1.3	1.4
'4932415M13Rik'	0.1	0.1	0.1	0.1	0.1	0.1	0.1
'4932416H05Rik'	1.1	1.4	1.2	0.7	0.5	0.2	0.6
'4932418E24Rik'	0.1	0.3	0.1	0.1	0.5	0.1	0.1
'4932425I24Rik'	0.3	0.1	0.1	0.1	0.1	0.1	0.1
'4932429P05Rik'	0.1	0.1	0.1	0.1	0.1	0.1	0.1
'4932435O22Rik'	0.1	0.1	0.1	0.1	0.1	0.1	0.1
'4932438A13Rik'	9.7	8.4	5.9	4.9	1.5	0.6	4.7
'4932438H23Rik'	2.3	0.1	0.2	0.2	0.3	0.1	0.1
'4932441B19Rik'	0.1	0.1	0.1	0.1	0.1	0.1	0.1
'4932441J04Rik'	0.1	0.1	0.3	0.6	1.3	0.1	0.1
'4932443I19Rik'	1.1	0.1	0.2	0.1	0.1	0.1	0.1
'4933400A11Rik'	0.1	0.1	0.1	0.1	0.1	0.1	0.1
'4933400C05Rik'	0.1	0.4	0.1	0.1	0.1	0.1	0.1
'4933400C23'	0.3	0.1	0.1	0.1	0.1	0.1	0.1
'4933400F21Rik'	0.1	0.1	0.1	0.1	0.1	0.1	0.1
'4933401B06Rik'	0.1	0.1	0.1	0.1	0.1	0.1	0.1
'4933401H06Rik'	0.1	0.1	0.1	0.1	0.1	0.1	0.1
'4933402E13Rik'	0.1	0.1	0.1	0.1	0.1	0.1	0.1
'4933402J07Rik'	0.1	0.1	0.1	0.1	0.1	0.1	0.1
'4933402J10Rik'	0.1	0.1	0.1	0.1	0.1	0.1	0.1
'4933402N03Rik'	0.1	0.1	0.1	0.1	0.1	0.1	0.1
'4933402N22Rik'	0.1	0.1	0.1	0.1	0.1	0.1	0.1
'4933402P03Rik'	0.1	0.1	0.1	0.1	0.1	0.1	0.1
'4933403F05Rik'	4.4	2.8	3.5	2.2	1	0.8	1.7
'4933403G14Rik'	0.9	0.5	0.7	0.2	0.3	0.1	0.4
'4933403O03Rik'	0.1	0.1	0.1	0.1	0.1	0.1	0.1
'4933403O08Rik'	0.1	0.1	0.1	0.1	0.1	0.1	0.1
'4933404M02Rik'	0.7	0.1	0.2	0.1	0.1	0.1	0.6
'4933404O12Rik'	1	1.8	3.2	1.5	0.8	0.1	0.3
'4933405L10Rik'	0.1	0.1	0.1	0.1	0.1	0.1	0.1
'4933405O20Rik'	0.1	0.1	0.1	0.1	0.1	0.1	0.1
'4933406C10Rik'	0.1	0.3	0.1	0.2	0.2	0.1	0.1
'4933406D12Rik'	0.1	0.1	0.1	0.1	0.1	0.1	0.1
'4933406F09Rik'	0.1	0.1	0.1	0.1	0.1	0.1	0.1
'4933406I18Rik'	0.1	0.3	0.3	0.2	0.2	1.4	0.1
'4933406J08Rik'	0.1	0.1	0.1	0.1	0.1	0.1	0.1
'4933406K04Rik'	0.1	0.1	0.1	0.1	0.1	0.1	0.1
'4933406M09Rik'	0.1	0.1	0.1	0.1	0.1	0.1	0.1
'4933407C03Rik'	6.9	65.7	17.5	41.8	18.1	12.9	2.3
'4933407H18Rik'	3.2	0.8	1	0.7	0.2	0.3	0.9
'4933407I05Rik'	0.1	0.1	0.1	0.1	0.1	0.1	0.1
'4933407K13Rik'	4.4	1.5	1.4	1.6	0.2	0.3	1.7
'4933407L21Rik'	0.2	0.2	0.2	0.1	0.1	0.1	0.2
'4933407P14Rik'	0.1	0.1	0.1	0.1	0.1	0.1	0.1
'4933408B17Rik'	0.4	0.2	0.3	0.1	0.1	0.1	0.2
'4933409G03Rik'	0.1	0.1	0.1	0.1	0.1	0.1	0.1
'4933409K07Rik'	22	4.6	7.7	1.1	0.3	0.5	1
'4933411G11Rik'	0.1	0.1	0.1	0.1	0.1	0.1	0.1
'4933411K16Rik'	0.6	0.1	0.1	0.1	0.1	0.1	0.1
'4933411K20Rik'	3	1.8	2.3	1.2	0.3	0.5	2.2
'4933412E12Rik'	0.1	1	0.5	0.1	0.1	0.8	0.3
'4933412E24Rik'	0.1	0.1	0.1	0.1	0.1	0.1	0.1
'4933413G19Rik'	0.1	0.1	0.1	1.8	2.1	0.1	0.1
'4933413J09Rik'	0.1	0.2	0.1	0.1	0.1	0.1	0.3
'4933415F23Rik'	0.1	0.1	0.1	0.1	0.1	0.1	0.1
'4933416C03Rik'	0.1	0.1	0.1	0.1	0.1	0.1	0.1
'4933416E03Rik'	0.1	0.1	0.1	0.1	0.1	0.1	0.1
'4933416I08Rik'	0.2	0.1	0.1	0.1	0.1	0.1	0.1
'4933417A18Rik'	0.1	0.1	0.1	0.1	0.1	0.1	0.1
'4933417E11Rik'	0.1	0.1	0.1	0.1	0.1	0.1	0.1
'4933417G07Rik'	0.1	0.1	0.1	0.1	0.1	0.1	0.1
'4933421E11Rik'	3.2	3	4	2.4	0.9	0.7	4.3
'4933421I07Rik'	0.1	0.1	0.1	0.1	0.1	0.1	0.1
'4933421O10Rik'	0.7	1	0.6	0.7	0.3	0.4	0.6
'4933422A05Rik'	0.1	0.1	0.1	0.1	0.1	0.1	0.1
'4933422H20Rik'	0.1	0.1	0.1	0.1	0.1	0.1	0.1
'4933424B01Rik'	15.3	5.6	8.4	8.3	3.2	3.4	13.2
'4933424G06Rik'	0.1	0.1	0.1	0.1	0.1	0.1	0.1
'4933425H06Rik'	0.1	0.1	0.1	0.1	0.1	0.1	0.1
'4933425L06Rik'	0.1	0.1	0.1	0.1	0.1	0.1	0.1
'4933425O20Rik'	0.2	0.3	0.2	0.2	0.1	0.1	0.1
'4933426D04Rik'	0.1	0.1	0.1	0.1	0.1	0.1	0.1
'4933426M11Rik'	15	8.1	9.9	12.2	5.9	31.1	19.1
'4933427D06Rik'	0.1	0.1	0.1	0.1	0.1	0.1	0.1
'4933427D14Rik'	7.6	4.8	3.7	2.2	1.1	0.7	2.5
'4933427E11Rik'	0.1	0.1	0.2	0.1	0.1	0.1	0.1
'4933427G17Rik'	0.1	0.1	0.1	0.2	0.3	0.1	0.1
'4933428C19Rik'	0.1	0.1	0.1	0.1	0.1	0.1	0.1
'4933429O19Rik'	0.1	0.1	0.1	0.1	0.1	0.1	0.1
'4933430H15Rik'	0.4	0.3	0.1	0.1	0.1	0.1	0.2
'4933430I17Rik'	0.2	0.1	0.1	0.1	0.3	0.1	0.4
'4933431E20Rik'	25.1	6.4	11.2	24.6	30.8	0.8	5.2
'4933432B09Rik'	1.3	1.4	0.7	0.2	0.1	0.1	0.3
'4933432G23Rik'	0.1	0.1	0.1	0.1	0.1	0.1	0.1
'4933432I09Rik'	0.1	0.1	0.1	0.1	0.1	0.2	0.1
'4933433C11Rik'	0.1	0.1	0.1	0.1	0.1	0.1	0.1
'4933433G15Rik'	0.1	0.1	0.1	0.1	0.1	0.3	0.1
'4933433P14Rik'	3.3	3	4.9	4	4.5	3.1	4.9
'4933434E20Rik'	15.9	12	17.2	19.8	8.9	18.7	11.4
'4933434I20Rik'	0.1	0.1	0.1	0.1	0.1	0.1	0.1
'4933436C20Rik'	0.2	0.2	0.3	0.1	0.1	0.3	0.1
'4933436E23Rik'	0.1	0.1	0.1	0.1	0.1	0.1	0.1
'4933436I01Rik'	0.1	0.1	0.1	0.1	0.1	0.1	0.1
'4933437F05Rik'	0.1	0.1	0.1	0.1	0.1	0.1	0.1
'4933438B17Rik'	0.1	0.1	0.1	0.1	0.1	0.1	0.1
'4933439C10Rik'	21.9	12.2	5.6	1.7	0.6	3.6	2
'4933439F18Rik'	4.7	8.9	12.8	12.5	7.4	2.8	7.2
'4933439K11Rik'	0.1	0.1	0.1	0.1	0.1	0.2	0.1
'5031410I06Rik'	0.5	0.1	0.1	0.2	0.2	0.1	0.1
'5031414D18Rik'	0.1	0.1	0.4	0.1	0.1	10.3	0.1
'5031425E22Rik'	4.5	7.5	3.7	3.2	1.5	5.1	10.3
'5031425F14Rik'	0.1	0.1	0.1	0.1	0.1	0.2	0.1
'5031426D15Rik'	0.1	0.1	0.1	0.1	0.1	0.2	0.1
'5031434O11Rik'	2.4	2.6	1.2	1.6	0.4	0.2	0.2
'5031439G07Rik'	8.3	22.6	29.7	97.8	122.5	50.3	9.2
'5033403H07Rik'	0.1	0.1	0.1	0.1	0.1	0.1	0.1
'5033404E19Rik'	1	0.1	0.1	0.1	0.1	0.1	0.1
'5033406O09Rik'	0.1	0.1	0.1	0.1	0.1	0.1	0.2
'5033411D12Rik'	1.5	0.2	0.5	0.7	0.9	0.2	0.3
'5033414D02Rik'	14.3	10.9	30	16.4	7	15.5	15.4
'5133401N09Rik'	4.1	4.4	6.9	5.4	6.8	7.1	7
'5330411J11Rik'	0.1	0.1	0.1	0.1	0.1	0.1	0.1
'5330413P13Rik'	0.1	0.2	0.1	0.1	0.2	0.1	0.1
'5330417C22Rik'	0.1	35	0.3	0.1	0.1	0.2	0.1
'5330426P16Rik'	1.5	3	0.2	5.2	4.9	0.3	1
'5330434G04Rik'	0.2	1.1	0.8	0.4	0.4	0.1	0.1
'5330437I02Rik'	4.7	0.3	0.1	0.1	0.1	0.1	0.1
'5330439B14Rik'	0.1	0.1	0.1	0.1	0.1	0.1	0.1
'5430402E10Rik'	0.1	0.1	0.1	0.1	0.1	0.1	0.1
'5430402O13Rik'	0.2	0.6	0.2	0.2	0.4	0.1	0.1
'5430405G05Rik'	0.7	2.4	1	0.1	0.1	0.1	0.1
'5430405H02Rik'	1.3	1.7	1.8	1.2	1.3	0.5	1
'5430407P10Rik'	0.3	0.2	0.5	0.5	0.1	0.4	23.5
'5430411K18Rik'	3.4	2.4	3	2.9	1.6	0.9	1.5
'5430416N02Rik'	9.1	16.8	11.9	10.8	8	2.6	9.3
'5430416O09Rik'	0.1	0.1	0.1	0.1	0.1	0.1	0.9
'5430417L22Rik'	6.2	6.5	6.6	3.6	2.9	4.7	2.9
'5430419D17Rik'	0.1	0.1	0.1	0.1	0.1	0.1	0.1
'5430421F17Rik'	0.1	0.1	0.1	0.1	0.1	0.1	0.1
'5430421N21Rik'	0.1	0.1	0.1	0.1	0.2	0.1	0.1
'5430425J12Rik'	0.1	0.1	0.1	0.1	0.1	0.1	0.1
'5430427O19Rik'	0.1	0.1	0.2	0.1	0.1	2.3	0.1
'5430434I15Rik'	0.1	0.1	0.1	0.1	0.1	0.1	0.1
'5430435G22Rik'	1.5	0.3	1	12.2	15.4	23.9	0.1
'5430437P03Rik'	10	21.1	23.6	18.6	18.7	19.9	43.5
'5530400C23Rik'	0.1	0.1	0.1	0.1	0.1	0.1	0.1
'5530401A14Rik'	0.1	0.1	0.1	0.1	0.1	0.1	0.1
'5530601H04Rik'	0.9	1.2	1.2	0.7	0.4	0.3	1
'5730403B10Rik'	44.7	27.5	29.7	48.3	59.7	18.6	16
'5730403I07Rik'	0.1	0.1	0.1	0.1	0.1	0.1	0.1
'5730405O15Rik'	0.1	0.2	0.1	0.1	0.1	0.1	0.1
'5730408K05Rik'	0.9	1.5	0.9	0.5	0.1	0.9	1.7
'5730409E04Rik'	1.9	11.3	3.4	2.9	7.3	3.2	1.8
'5730416F02Rik'	0.1	0.1	0.1	0.1	0.1	0.1	0.2
'5730419I09Rik'	7	10.1	8	4.3	0.8	0.7	3
'5730422E09Rik'	0.1	0.1	0.1	0.1	0.1	0.1	0.1
'5730437N04Rik'	14.7	27.3	34.1	39.5	55.3	20	55.5
'5730455O13Rik'	3.7	2.8	2.3	1.7	1.1	0.6	2.4
'5730455P16Rik'	5.8	9.2	7.2	5.9	2.4	0.9	2.5
'5730457N03Rik'	0.1	0.1	0.1	0.1	0.1	0.1	0.1
'5730469M10Rik'	51.8	29.5	68.2	25	26.8	3.5	9.4
'5730494M16Rik'	8.1	7.2	8.4	6.5	4.9	1.4	6.6
'5730494N06Rik'	7	8.5	9.3	12.7	11	8.7	6.8
'5730507C01Rik'	0.1	0.1	0.1	0.1	0.1	0.1	0.1
'5730508B09Rik'	3.5	1.6	4.1	5.1	3.8	0.9	15.5
'5730522E02Rik'	0.2	1.8	0.1	0.1	0.1	0.1	0.1
'5730528L13Rik'	12.6	7.9	10.1	5.2	4.5	0.6	6.6
'5730559C18Rik'	0.2	1	28.7	22.6	0.8	0.1	0.1
'5730577I03Rik'	0.4	0.5	0.4	0.2	0.1	0.1	0.3
'5730590G19Rik'	0.5	0.2	0.7	0.1	0.1	0.1	0.2
'5830403L16Rik'	0.1	0.1	0.1	0.1	0.1	0.1	0.2
'5830405N20Rik'	0.1	0.1	0.1	0.1	0.1	0.2	0.1
'5830411N06Rik'	0.1	0.1	0.1	0.1	0.1	0.1	0.1
'5830415F09Rik'	0.6	0.4	0.4	0.3	0.3	1.3	1.9
'5830416P10Rik'	0.1	0.2	0.1	0.1	0.1	0.1	0.1
'5830417I10Rik'	2.5	1.2	1.7	1.2	0.4	0.7	0.4
'5830418K08Rik'	4.3	1.9	2.8	1.6	0.3	0.3	2
'5830418P13Rik'	0.1	0.1	0.1	0.1	0.1	0.1	0.1
'5830428M24Rik'	0.1	0.1	0.1	0.1	0.1	0.1	0.1
'5830432E09Rik'	0.1	0.2	0.2	0.1	0.1	2.6	1.5
'5830433M19Rik'	3.6	2.8	3.4	2	0.9	0.6	5
'5930412G12Rik'	4.3	2.9	0.3	0.1	0.4	0.1	0.1
'5930416I19Rik'	7.5	6.2	12.3	7.4	5.5	8.5	5.1
'5930434B04Rik'	9.4	21.3	15.5	13.4	9.5	2.6	13.3
'6030405A18Rik'	0.1	2.4	4.9	3.5	0.5	0.2	0.1
'6030408B16Rik'	0.1	0.1	0.1	0.1	0.1	0.1	0.1
'6030419C18Rik'	5.9	18.1	14.2	4.1	3.4	2.7	0.2
'6030422M02Rik'	0.1	0.1	0.1	0.1	0.1	0.1	0.1
'6030429G01Rik'	1.5	0.3	0.1	0.1	0.1	1.3	1.7
'6030446N20Rik'	3.4	1.8	3	2.2	2.7	3.1	3.4
'6030458C11Rik'	5.9	5.3	4.6	4.9	2	1.5	4.2
'6030466F02Rik'	0.1	0.1	0.1	0.1	0.1	0.1	0.1
'6030468B19Rik'	0.1	0.1	0.3	0.1	0.1	7.2	0.1
'6030498E09Rik'	0.1	0.1	0.1	0.1	0.1	0.1	0.1
'6230400D17Rik'	0.5	1.6	0.6	1	0.1	0.2	0.2
'6230409E13Rik'	1.8	14.3	5	2.8	1.3	0.1	0.2
'6230427J02Rik'	0.4	2.1	1.6	1.6	3.9	38.2	13.4
'6330403A02Rik'	0.2	4.2	2	0.4	1.4	0.9	0.3
'6330403K07Rik'	23.7	142.3	66.8	14.7	6.1	2.4	1.2
'6330406I15Rik'	0.1	0.5	5.2	2.3	0.1	0.1	0.1
'6330407A03Rik'	0.1	0.1	0.2	0.1	0.1	0.5	0.1
'6330407J23Rik'	6.8	20.7	10.5	8.8	4.9	0.2	0.1
'6330408A02Rik'	2.3	1.2	1.9	1.4	1.5	0.4	1.1
'6330409N04Rik'	5.9	14.9	10	12.7	10.9	2.9	3.5
'6330410L21Rik'	0.1	0.2	0.1	0.1	0.1	0.1	0.1
'6330416G13Rik'	3	1.2	2.3	7	7.6	29.9	0.9
'6330439K17Rik'	1.9	14.1	3.1	0.9	0.7	0.3	0.1
'6330503K22Rik'	6.7	7	5.5	21.8	15.4	0.2	2.4
'6330512M04Rik'	0.1	0.4	2.5	0.6	0.1	7.6	0.1
'6330527O06Rik'	0.1	3.1	2.5	0.3	1.6	2.3	0.2
'6330545A04Rik'	0.7	0.3	0.4	0.3	0.1	0.1	0.1
'6330549D23Rik'	2.2	1	4.2	3.5	1.6	1.7	2.2
'6330578E17Rik'	10.1	7	18.1	13.8	7.6	14.8	6.3
'6430411K18Rik'	0.1	0.7	0.1	0.1	0.2	0.5	0.1
'6430527G18Rik'	25.7	66.9	21.2	10	3.2	27	15.2
'6430531B16Rik'	0.1	0.1	0.1	0.1	0.1	0.1	0.1
'6430548G04'	0.1	0.1	0.1	0.1	0.1	0.1	0.1
'6430548M08Rik'	3.2	20.1	9.1	7.6	6.2	4.8	2.3
'6430550D23Rik'	0.5	0.2	0.3	0.2	0.1	0.1	0.1
'6430562O15Rik'	0.1	0.1	0.1	0.1	0.1	0.1	0.5
'6430571L13Rik'	0.4	1.9	1.3	0.3	0.1	0.3	0.1
'6430573F11Rik'	4.2	1.2	3.4	1.5	0.9	0.1	2.8
'6430598A04Rik'	1.5	35.4	1.8	0.5	1.2	1.3	0.2
'6430704M03Rik'	2.6	9.5	17.3	5.8	1.2	0.3	0.1
'6430706D22Rik'	3.8	1.8	5	1	0.2	2	1.6
'6530401N04Rik'	1.5	1.1	2.5	3.1	2.5	0.9	1.9
'6530402F18Rik'	1.8	8.6	2.9	3.7	3.8	0.6	2.2
'6530411M01Rik'	1.9	0.5	2.3	0.2	0.1	0.1	0.1
'6530418L21Rik'	22.2	2.9	15.9	2.1	1.7	0.9	0.2
'6720401G13Rik'	40.6	12.5	12.1	11	2.3	1.9	6
'6720456B07Rik'	37.7	60.3	84.6	94.1	104.4	152.7	112.7
'6720456H20Rik'	2.9	1.6	3.5	3.9	1.9	2.8	3.8
'6720463M24Rik'	2.8	0.8	2.8	1.4	0.5	0.2	4
'6720468P15Rik'	0.1	0.2	0.1	0.1	0.1	0.1	0.1
'6720483E21Rik'	0.5	0.1	0.1	0.1	0.1	0.1	0.1
'6720489N17Rik'	1	0.2	0.9	0.3	0.1	0.1	0.2
'6820408C15Rik'	0.6	0.3	0.2	0.1	0.1	0.1	0.1
'6820431F20Rik'	13.8	8.7	9.5	7.4	2.2	1.6	10.4
'7420426K07Rik'	0.1	0.1	0.1	0.1	0.1	0.1	0.1
'7420461P10Rik'	0.1	0.1	0.1	0.1	0.1	0.1	0.1
'7530420F21Rik'	0.1	0.1	0.1	0.1	0.1	0.1	0.1
'7630403G23Rik'	0.1	0.1	0.1	0.1	0.1	0.1	0.1
'8030411F24Rik'	0.1	0.1	0.1	0.1	0.1	0.1	0.1
'8030442B05Rik'	0.2	0.1	0.1	0.1	0.1	1.4	0.1
'8030443G20Rik'	0.1	0.1	0.1	0.1	0.1	0.1	0.1
'8030462N17Rik'	5.5	4.8	5.4	2.7	1.3	2.6	12
'8430406I07Rik'	2.6	1.2	4.4	3	2.3	4.4	2.2
'8430408G22Rik'	0.2	0.3	0.7	0.1	0.2	1.8	61.5
'8430410A17Rik'	5.8	7.4	9.6	6.6	5.9	14.9	9.9
'8430410K20Rik'	10.5	8.5	8.3	6.9	5.4	1.8	4.9
'8430419L09Rik'	46	22.6	39.1	36.4	31.2	14.8	0.7
'8430423G03Rik'	0.1	0.1	0.1	0.1	0.1	0.1	0.3
'8430427H17Rik'	2.2	10.2	9.9	20.8	6.9	3.1	4.3
'8430429K09Rik'	0.4	0.5	0.5	0.5	0.3	0.2	0.6
'8430431K14Rik'	0.1	0.1	0.1	0.1	0.1	0.1	0.1
'8430436N08Rik'	0.1	0.1	0.1	0.1	0.1	0.1	0.1
'8430437L04Rik'	0.1	0.1	0.1	0.1	0.1	0.1	0.1
'9030025P20Rik'	10.9	3.6	8.9	8.1	2.9	2.8	3.8
'9030204H09Rik'	0.1	0.1	0.1	0.1	0.1	0.1	0.1
'9030224M15Rik'	1.9	0.2	0.4	0.3	0.1	0.1	0.9
'9030418K01Rik'	2.5	3.2	2.4	0.7	0.4	3	0.1
'9030425E11Rik'	0.1	6.9	1.7	0.1	0.1	0.4	0.4
'9030612E09Rik'	1	0.5	0.5	0.4	0.2	0.2	0.7
'9030617O03Rik'	1.2	0.4	0.5	0.1	0.2	6.1	1.6
'9030619P08Rik'	0.1	0.1	0.1	0.1	0.1	0.1	0.1
'9030624J02Rik'	16.7	17.6	24.6	16.2	13.6	25.4	12.7
'9030625A04Rik'	6.3	0.6	2.6	0.8	0.6	21.1	1.2
'9130008F23Rik'	0.1	0.2	0.1	0.1	0.1	0.1	0.1
'9130011E15Rik'	4.7	8	6.8	5.9	3.6	7.4	5.8
'9130011J15Rik'	17.6	29	35.3	32.9	28.8	30.8	37.6
'9130015L21Rik'	0.1	0.1	0.1	0.1	0.1	0.1	0.1
'9130017N09Rik'	0.1	0.2	0.1	0.2	0.1	0.1	0.1
'9130019O22Rik'	0.8	0.4	0.6	0.3	0.2	0.8	1.4
'9130019P16Rik'	0.1	0.1	0.1	0.4	0.5	0.1	0.1
'9130023H24Rik'	1.3	0.5	1	0.7	0.5	1.1	0.6
'9130024F11Rik'	0.1	1.7	0.2	0.1	0.2	0.1	0.1
'9130204L05Rik'	0.1	0.1	0.1	0.1	0.1	0.1	0.1
'9130206I24Rik'	0.1	0.1	0.1	0.1	0.1	0.1	0.3
'9130209A04Rik'	0.1	0.1	0.1	0.1	0.1	0.1	0.1
'9130230L23Rik'	0.1	0.1	0.1	0.1	0.1	0.2	0.1
'9130401M01Rik'	7.4	10.1	10	5.3	3.1	7.4	7.6
'9130404H23Rik'	0.1	0.1	0.1	0.1	0.1	0.1	0.1
'9130409I23Rik'	0.1	0.1	0.1	0.1	0.1	0.1	0.1
'9230102K24Rik'	0.1	0.1	0.1	0.1	0.1	0.1	0.1
'9230102O04Rik'	0.1	0.1	0.1	0.1	0.1	0.1	0.1
'9230104L09Rik'	0.1	0.1	0.1	0.1	0.1	0.1	0.1
'9230105E05Rik'	0.1	0.1	0.1	0.1	0.1	0.1	0.1
'9230107M04Rik'	0.1	0.1	0.1	0.1	0.1	0.1	0.1
'9230110C19Rik'	1.7	2.1	1	0.5	0.3	0.1	1.7
'9230110F15Rik'	0.1	0.1	0.1	0.1	0.1	0.1	0.1
'9230112J17Rik'	0.1	0.1	0.1	0.1	0.1	0.1	0.1
'9230113P08Rik'	0.1	0.1	0.1	0.1	0.1	0.1	0.1
'9230114K14Rik'	0.4	0.7	1.1	0.9	0.4	0.1	0.6
'9230115E21Rik'	0.1	0.3	0.4	0.2	0.1	0.1	0.1
'9230116N13Rik'	0.1	0.1	0.1	0.1	0.1	0.1	0.1
'9330020H09Rik'	0.3	0.5	0.3	0.3	0.2	0.6	1.3
'9330111N05Rik'	0.1	0.1	0.1	0.1	0.1	0.1	0.1
'9330133O14Rik'	0.8	0.5	0.5	0.6	0.3	0.7	0.9
'9330151L19Rik'	7.3	6.1	5.2	5.7	2	0.5	0.3
'9330158H04Rik'	0.1	0.2	0.1	0.1	0.1	0.1	0.1
'9330159F19Rik'	8.3	14.5	12	4.2	1.7	0.2	0.1
'9330159M07Rik'	0.5	0.3	0.3	0.1	0.1	0.1	0.1
'9330162B11Rik'	0.1	0.1	0.1	0.1	0.1	0.1	0.1
'9330175E14Rik'	0.1	0.1	0.1	0.1	0.1	0.1	0.1
'9330178D15Rik'	0.1	0.1	0.1	0.1	0.1	0.1	0.1
'9330179D12Rik'	0.3	0.2	0.8	0.1	0.1	0.1	0.1
'9330182L06Rik'	12.5	6.6	4.8	9.1	4	0.1	0.5
'9430007A20Rik'	0.1	0.1	0.1	0.1	0.1	0.1	0.1
'9430008C03Rik'	6.3	6.8	5	5.5	1	3.1	1.6
'9430015G10Rik'	7.9	5.1	6.5	4.4	2.8	6	2.5
'9430016H08Rik'	11.3	9.2	12	8.8	6.1	6	10.1
'9430019J16Rik'	0.1	0.1	0.1	0.1	0.1	0.1	0.1
'9430020K01Rik'	2.3	2.2	2.6	12.2	19.4	0.8	93
'9430021M05Rik'	0.1	1.1	2	0.8	0.1	0.1	0.1
'9430023L20Rik'	15.7	14.3	13.8	13.8	9.1	22.2	22
'9430031J16Rik'	0.1	4.2	0.8	0.2	0.1	0.1	0.1
'9430032N09Rik'	0.1	0.1	0.1	0.1	0.1	0.1	0.1
'9430037G07Rik'	0.7	0.4	0.4	0.2	0.1	0.1	0.1
'9430038I01Rik'	2.2	0.9	1.9	1	0.4	2.3	4.5
'9430041J12Rik'	6.2	0.4	0.5	1.5	0.7	0.1	0.1
'9430060I03Rik'	0.1	0.2	0.1	0.1	0.1	0.1	0.1
'9430076C15Rik'	1.2	0.2	0.6	3.7	0.5	0.1	0.2
'9430076G02Rik'	0.1	0.1	0.2	0.1	0.1	0.1	0.1
'9430083A17Rik'	0.2	0.4	0.1	0.1	0.1	0.1	0.1
'9430091E24Rik'	1.1	0.9	0.9	0.4	0.1	0.3	0.3
'9530002B09Rik'	0.1	0.1	0.1	0.1	0.1	0.1	0.1
'9530003J23Rik'	0.1	0.1	0.1	0.1	0.1	0.1	0.1
'9530008L14Rik'	0.1	0.1	0.1	0.1	0.1	0.3	0.6
'9530026F06Rik'	0.1	0.1	0.1	0.1	0.1	0.1	0.1
'9530026P05Rik'	0.1	0.1	0.2	0.1	0.1	0.1	1.2
'9530036O11Rik'	0.1	0.1	0.3	0.1	0.1	0.1	0.1
'9530051G07Rik'	0.2	0.1	0.1	0.1	0.1	0.1	0.1
'9530053A07Rik'	0.1	0.1	0.1	0.2	0.1	0.1	0.1
'9530059O14Rik'	0.1	0.1	0.1	0.4	0.1	0.1	0.1
'9530068E07Rik'	34.3	38.3	59.3	46.9	48	55.1	64.1
'9530077C05Rik'	3.3	5.4	2.9	0.9	0.6	0.1	0.1
'9530082P21Rik'	6.8	7.8	9.2	6.6	5	3.4	7.4
'9530091C08Rik'	0.1	0.2	0.1	0.1	0.1	0.1	0.1
'9630013A20Rik'	0.1	0.3	2.6	134.6	32.6	0.2	0.1
'9630028B13Rik'	0.7	0.1	0.1	0.1	0.1	0.1	0.2
'9630028H03Rik'	0.1	0.1	0.1	0.1	0.1	0.1	0.1
'9630033F20Rik'	1.7	1.9	1.9	1.8	1.1	1.5	1.3
'9830001H06Rik'	8.4	19.7	16.2	67.1	20.7	33.8	4.3
'9830107B12Rik'	0.1	0.1	0.1	0.1	0.1	0.1	0.1
'9830132P13'	0.1	0.1	0.1	0.1	0.1	0.1	0.1
'9830147E19Rik'	0.3	0.1	0.4	0.1	0.1	0.1	0.2
'9930005F22Rik'	0.3	0.5	0.2	0.3	0.1	0.1	0.1
'9930012K11Rik'	0.2	0.2	0.5	1.1	2.7	0.4	3.8
'9930013L23Rik'	0.1	1.4	2.6	0.1	0.1	0.1	0.2
'9930014A18Rik'	0.7	0.3	0.8	0.2	0.1	0.2	0.3
'9930021D14Rik'	0.9	0.1	8.4	3.7	1.2	0.1	6.2
'9930021J03Rik'	9.1	7.3	6.4	3.9	1.4	0.8	4.5
'9930023K05Rik'	0.1	0.1	0.1	0.1	0.1	0.1	0.1
'9930032O22Rik'	0.1	0.1	0.1	0.1	0.1	0.1	0.1
'9930104L06Rik'	2.2	1.6	2.2	2.7	1.8	0.9	1.4
'9930111J21Rik1'	0.1	0.1	0.1	0.1	0.1	0.2	0.1
'9930111J21Rik2'	0.1	0.1	0.1	0.1	0.1	0.1	0.1
'A030009H04Rik'	1.1	33.6	8.7	4.2	4.6	8.5	0.4
'A130010J15Rik'	3.6	1.2	3.6	1	0.5	0.8	1.2
'A130022J15Rik'	47.3	2.6	7	1.5	0.5	1.6	88.4
'A130040M12Rik'	0.1	0.1	0.1	0.1	0.1	0.1	0.1
'A130049A11Rik'	0.7	0.9	0.6	0.4	0.1	0.1	0.3
'A130077B15Rik'	0.1	0.1	0.1	0.1	0.1	0.1	0.1
'A1bg'	0.1	0.1	0.1	0.1	0.1	0.1	0.1
'A1cf'	0.1	0.1	0.1	0.1	0.1	0.1	0.1
'A230001M10Rik'	0.1	0.1	0.1	0.3	0.4	0.1	0.1
'A230020J21Rik'	0.1	0.1	0.1	0.1	0.1	0.1	0.1
'A230028O05Rik'	0.1	0.1	0.1	0.1	0.1	0.1	0.1
'A230046K03Rik'	10	5.9	6.7	9.6	4.7	2.4	7.2
'A230050P20Rik'	3.7	12.6	10.5	4.7	0.7	4.4	3.4
'A230051G13Rik'	2.1	1.9	2.2	1.2	0.7	2.1	1.6
'A230056P14Rik'	0.4	0.6	0.4	1	0.6	0.1	0.1
'A230057D06Rik'	2.2	5.6	1	1.3	0.2	0.1	0.1
'A230065H16Rik'	0.2	0.3	0.1	0.1	0.1	0.1	0.1
'A230072C01Rik'	1.8	2.7	3.5	2.1	1.6	0.7	0.7
'A230072E10Rik'	0.2	0.1	0.1	0.1	0.1	0.1	0.1
'A230073K19Rik'	0.2	2.9	0.2	0.1	0.1	0.1	0.1
'A230077H06Rik'	0.1	1.3	3.6	0.5	0.1	0.1	0.1
'A230108P19Rik'	0.1	0.1	0.1	0.1	0.1	0.1	0.1
'A2ld1'	4.4	2.3	2.3	1.3	2	3.9	11.6
'A2m'	13.3	0.5	0.6	0.1	0.1	0.1	0.1
'A330021E22Rik'	0.9	1.6	0.7	0.3	0.1	0.1	0.3
'A330023F24Rik'	0.9	1.8	0.3	0.1	0.1	0.2	0.2
'A330035P11Rik'	0.3	0.1	0.1	0.2	0.1	0.1	0.2
'A330040F15Rik'	0.1	1.3	0.3	0.1	0.1	0.1	0.1
'A330049M08Rik'	0.1	0.7	2.1	2.5	0.6	0.2	0.5
'A330049N07Rik'	0.1	0.1	0.1	0.1	0.1	0.1	0.1
'A330050B17Rik'	0.2	0.1	0.1	0.1	0.1	0.1	0.1
'A330050F15Rik'	0.1	0.5	0.1	0.1	0.1	0.1	0.1
'A330069E16Rik'	0.3	0.4	0.4	0.2	0.4	0.1	0.1
'A330076H08Rik'	1.5	3.8	1	1.2	0.1	0.2	0.1
'A330093E20Rik'	1	0.7	0.1	0.1	0.1	0.1	0.1
'A3galt2'	0.1	0.2	0.1	0.1	0.1	0.1	1.8
'A430005L14Rik'	5.8	3.5	6	2.8	4.4	13.2	8.6
'A430033K04Rik'	2.1	1.4	3	0.9	0.2	0.1	0.5
'A430035B10Rik'	0.3	0.3	1.9	1.6	0.7	0.3	0.7
'A430075N02'	0.1	0.1	0.1	0.1	0.1	0.1	0.1
'A430078G23Rik'	0.1	0.5	0.1	0.1	0.1	0.1	0.1
'A430084P05Rik'	0.1	0.1	0.1	0.1	0.1	1.4	0.1
'A430089I19Rik'	0.1	0.1	0.1	0.1	0.1	0.1	0.1
'A430092G05Rik'	0.1	0.1	0.1	0.1	0.1	0.1	0.1
'A430093F15Rik'	0.1	0.1	0.1	0.1	0.1	1.3	0.1
'A430105I19Rik'	5.2	0.6	0.8	0.6	0.7	0.2	1.1
'A430107O13Rik'	0.1	0.1	1.3	0.1	0.1	0.1	0.4
'A430107P09Rik'	0.1	0.3	4.6	1.6	0.1	0.1	0.1
'A430110N23Rik'	0.2	2	0.7	0.1	0.1	0.1	0.1
'A4galt'	0.1	0.1	0.3	0.1	0.1	0.1	0.7
'A4gnt'	0.1	0.1	0.1	0.1	0.1	0.1	0.1
'A530013C23Rik'	0.1	0.1	0.1	0.1	0.1	0.1	0.1
'A530016L24Rik'	0.1	0.1	0.1	0.1	0.1	0.1	0.3
'A530032D15Rik'	0.1	0.1	0.1	0.1	0.1	0.2	0.1
'A530053G22Rik'	0.1	0.1	0.1	0.1	0.1	0.1	0.1
'A530054K11Rik'	3.1	1.5	1.3	1.2	0.4	0.1	0.5
'A530058N18Rik'	0.1	1.6	0.1	0.1	0.2	0.1	0.1
'A530064D06Rik'	0.1	0.1	0.1	0.1	0.1	0.2	0.1
'A530088E08Rik'	0.1	0.1	0.1	0.1	0.1	0.2	0.1
'A530098C11Rik'	0.1	0.1	0.2	0.1	0.1	0.1	0.1
'A530099J19Rik'	0.1	0.1	0.1	0.1	0.1	0.1	0.1
'A630001G21Rik'	0.1	0.1	0.6	0.1	0.1	6.8	0.2
'A630007B06Rik'	5.3	3.3	4.8	3.2	1	0.9	6.7
'A630010A05Rik'	0.1	0.1	0.1	0.1	0.1	0.1	0.1
'A630033H20Rik'	0.1	0.1	0.5	0.1	0.1	1.2	3.3
'A630055G03Rik'	0.1	0.1	1.1	0.1	0.1	0.1	0.1
'A630066F11Rik'	0.5	0.5	0.4	0.3	0.4	0.2	0.4
'A630072M18Rik'	1.3	1.1	1.3	0.4	0.2	0.4	6.7
'A630073D07Rik'	0.1	0.1	0.1	0.1	0.1	0.1	0.1
'A630075F10Rik'	0.1	0.2	0.1	0.1	0.1	0.1	0.1
'A630077J23Rik'	0.1	0.1	0.1	0.1	0.1	0.2	0.1
'A630089N07Rik'	0.5	0.1	0.3	0.2	0.1	0.1	0.2
'A630095E13Rik'	0.1	0.1	0.1	0.1	0.1	0.1	0.1
'A630095N17Rik'	0.1	0.1	0.1	0.1	0.1	0.1	0.1
'A730008H23Rik'	4	1.8	4.5	0.9	0.6	2.1	0.4
'A730011L01Rik'	4.9	3.4	3.9	3.9	3.1	4.1	2.1
'A730015I17'	0.1	0.1	0.1	0.1	0.1	0.1	0.1
'A730017C20Rik'	7.7	20.5	38.1	8.1	0.5	0.4	0.3
'A730017L22Rik'	0.3	0.5	0.4	0.3	0.2	0.2	0.1
'A730018C14Rik'	0.1	0.1	0.1	0.1	0.1	0.1	0.1
'A730020E08Rik'	0.1	1.6	1.2	0.1	0.1	0.1	0.4
'A730020M07Rik'	0.7	0.1	0.3	0.1	0.1	0.1	0.1
'A730037C10Rik'	0.1	0.1	0.1	0.1	0.1	0.1	0.1
'A730043L09'	0.1	0.1	0.1	0.1	0.1	0.1	0.1
'A730046J19Rik'	0.1	0.2	0.1	0.1	0.1	0.1	0.1
'A730056A06Rik'	2.2	1.8	0.6	0.1	0.1	0.1	0.1
'A730069N07Rik'	0.1	0.1	0.1	0.1	0.1	0.2	0.8
'A730082K24Rik'	0.1	0.1	0.1	0.1	0.1	0.1	0.1
'A730085A09Rik'	0.1	0.1	0.1	0.1	0.1	0.1	0.1
'A730090H04Rik'	0.1	0.1	0.1	0.1	0.1	0.1	0.1
'A730090N16Rik'	0.1	0.1	0.1	0.1	0.1	0.1	0.1
'A730098P11Rik'	5.4	11.1	8.6	10.8	7.9	7.6	15.7
'A830007P12Rik'	0.3	0.4	0.6	0.1	0.1	22.4	4.6
'A830010M20Rik'	5.3	18.8	6.5	6	3.1	0.5	0.7
'A830018L16Rik'	0.2	3.6	0.4	0.1	0.2	0.1	0.1
'A830019L24Rik'	0.1	0.1	0.1	0.1	0.1	0.1	0.1
'A830080D01Rik'	6.2	5.2	3.6	1.2	0.3	0.2	3.1
'A830082N09Rik'	0.6	2.3	0.8	0.7	0.3	0.1	0.1
'A830093I24Rik'	8.5	0.7	1.9	1.2	0.5	0.1	0.2
'A930001A20Rik'	1.3	0.1	0.1	0.1	0.1	0.1	0.1
'A930001N09Rik'	4.5	9.3	10.3	8.8	1.5	1.5	8.3
'A930003A15Rik'	0.1	0.1	0.5	0.4	1.6	0.1	0.1
'A930003O13Rik'	0.1	0.5	8.1	1.7	0.1	0.1	0.1
'A930004D18Rik'	0.9	1.1	1	0.3	0.4	0.1	1.2
'A930005H10Rik'	5.4	2.3	5.5	3.5	3.9	2.3	2.8
'A930005I04Rik'	0.8	2.7	0.2	0.4	0.2	0.5	0.1
'A930006I01Rik'	0.1	0.1	0.1	0.1	0.1	0.1	0.1
'A930007I19Rik'	0.1	0.1	0.1	0.1	0.1	0.1	0.1
'A930011G23Rik'	0.1	0.2	0.1	0.1	0.1	0.1	0.1
'A930011O12Rik'	0.1	13.1	2.9	0.3	0.3	1.3	0.1
'A930012L18Rik'	0.7	0.1	0.1	0.1	0.1	0.1	0.2
'A930013F10Rik'	5.2	3.9	2.1	1.2	0.2	1.2	0.3
'A930015D03Rik'	3.6	4.3	7.2	4.1	3.3	6.4	5.3
'A930017M01Rik'	2.4	0.8	0.8	0.3	0.1	0.1	0.1
'A930018P22Rik'	0.1	0.1	0.1	0.1	0.1	0.1	0.1
'A930019D19Rik'	0.1	0.1	0.1	0.1	0.1	0.1	0.1
'A930038C07Rik'	1	143.8	0.9	0.1	0.1	0.1	10.5
'AA387883'	1.9	0.3	1	0.1	0.2	0.1	0.1
'AA388235'	0.1	0.1	0.1	0.1	0.1	0.1	0.1
'AA415398'	0.7	1.8	0.6	0.4	0.3	0.4	0.6
'AA465934'	1.2	1.1	0.3	0.7	0.3	0.2	0.1
'AA467197'	0.2	0.1	0.2	0.2	0.1	0.3	0.5
'AA474331'	1.9	1	1.1	1.3	0.5	0.9	0.5
'AA543186'	0.3	0.1	0.1	0.1	0.1	0.1	0.1
'AA545190'	0.1	0.1	0.1	0.1	0.1	0.1	0.1
'AA619741'	0.1	0.1	0.1	0.1	0.1	0.1	0.1
'AA792892'	0.1	0.1	0.1	0.1	0.1	0.1	0.1
'AA960436'	5.7	5.7	7	3.9	2.8	8.5	7.9
'AA986860'	1	0.4	0.4	1.6	3	0.2	0.3
'AA987161'	1.1	0.5	1	0.6	0.3	0.3	1.1
'Aaas'	4.1	5.5	7.5	3	2.6	5	5.5
'Aacs'	35.6	19.4	15.1	53.2	80.5	8.4	2.6
'Aadac'	0.1	0.1	0.1	0.1	0.1	0.1	0.1
'Aadacl2'	0.1	0.1	0.1	0.1	0.1	0.1	0.1
'Aadacl3'	0.1	0.1	0.1	0.1	0.1	0.1	0.1
'Aadat'	0.1	0.2	0.1	0.1	0.1	0.1	0.1
'Aagab'	8	11.7	13.7	14	12.4	46.2	10.5
'Aak1'	6.8	11.2	5.5	3.7	0.9	1.7	3.6
'Aamp'	36.1	49.7	55.2	58.8	59.2	93.6	52.6
'Aanat'	0.1	0.2	0.1	0.1	0.1	0.1	0.1
'Aard'	1.8	1.4	5.2	2.3	0.5	0.1	0.2
'Aars'	17.6	28.7	29.9	26.4	18.7	39.4	11.9
'Aars2'	2.7	2.9	3.6	2.2	1.8	1.9	1.6
'Aarsd1'	7.4	17.8	19.4	12.3	9.4	11.7	12.5
'Aasdh'	5	2.5	3	1.6	0.4	1	0.8
'Aasdhppt'	7.5	6.5	6.9	7.3	4.4	1.4	8.3
'Aass'	4.5	0.1	0.7	0.1	0.2	0.1	0.1
'Aatf'	5.6	14	6.9	6.8	3	4.6	3.1
'Aatk'	10.1	19.8	13.1	142.7	135.2	4.8	0.4
'AB099516'	0.1	0.1	0.1	0.1	0.1	0.1	0.1
'AB124611'	0.5	0.1	0.3	0.1	0.2	8.4	0.2
'Abat'	53.3	53.6	32.6	49	20.5	2.1	2.2
'Abca1'	67.5	3.2	15.5	5.8	0.3	8.5	48.4
'Abca12'	0.1	0.1	0.1	0.1	0.1	0.1	0.1
'Abca13'	0.1	0.1	0.1	0.1	0.1	0.1	0.1
'Abca14'	0.1	0.1	0.1	0.1	0.1	0.1	0.1
'Abca15'	0.1	0.1	0.1	0.1	0.1	0.1	0.1
'Abca16'	0.1	0.1	0.1	0.1	0.1	0.1	0.1
'Abca17'	0.1	0.1	0.1	0.1	0.1	0.1	0.1
'Abca2'	18.7	19.3	18	107	138.8	6.8	2.2
'Abca3'	25.2	22.1	28.6	18	7.3	18.8	12.5
'Abca4'	0.1	0.2	0.1	0.1	0.1	0.1	2.3
'Abca5'	3.4	9.4	5.5	3.2	1	0.1	0.8
'Abca6'	0.2	0.1	3.8	0.9	0.1	0.1	0.1
'Abca7'	2.5	6.4	4.4	6.1	1.6	5.4	4.4
'Abca8a'	1	1.1	0.8	0.2	0.2	0.1	0.1
'Abca8b'	2.1	2.1	3.9	0.9	0.4	0.1	0.1
'Abca9'	0.3	0.2	6.3	0.3	0.3	26.8	0.5
'Abcb10'	5.8	4.9	5.5	13.1	17.5	2.5	3.7
'Abcb11'	0.1	0.1	0.1	0.1	0.1	0.1	0.1
'Abcb1a'	1.1	0.3	0.4	0.1	0.1	0.2	131
'Abcb1b'	1.3	0.4	1.9	0.4	0.2	3.2	15.4
'Abcb4'	1	0.4	9.1	1.8	0.3	5.7	1.9
'Abcb5'	0.1	0.1	0.1	0.1	0.1	0.1	0.1
'Abcb6'	2.6	9.2	7.6	6.7	3.3	6.1	4.2
'Abcb7'	4.3	3.6	9.7	5.6	2.4	1.6	5.9
'Abcb8'	12.4	9.5	15.8	15.9	14.8	8.4	6.8
'Abcb9'	14.4	4.1	1.7	1.3	2.3	2.4	0.8
'Abcc1'	4.8	5.4	8.4	8.7	4.7	10.5	1.4
'Abcc10'	4.7	2.2	3.1	3.3	1.1	1.8	1.2
'Abcc12'	0.4	0.1	0.1	0.1	0.1	0.1	0.1
'Abcc2'	0.1	0.1	0.1	0.1	0.1	0.1	0.1
'Abcc3'	0.1	0.1	1.7	0.1	0.1	56.5	0.2
'Abcc4'	4.1	0.4	2.9	2.3	0.3	1.3	33.8
'Abcc5'	44.8	33.6	39.1	30.4	12.5	15.9	9.5
'Abcc6'	0.1	0.3	0.1	0.1	0.1	0.1	16.1
'Abcc8'	0.1	5.5	0.1	0.1	0.2	0.2	0.1
'Abcc9'	0.6	0.3	0.5	0.1	0.1	0.1	12.6
'Abcd1'	3.7	2.7	5.3	5.6	4.9	34.7	3.6
'Abcd2'	22.6	1.4	2	0.2	0.4	1.9	0.4
'Abcd3'	60.1	18.4	48.3	60.7	27.8	7.8	17.3
'Abcd4'	10.1	4.1	8.4	8.9	13.1	3.8	6.7
'Abce1'	21	12.2	20.9	19.9	6.2	4.1	15.4
'Abcf1'	11.6	15.5	14.6	14.7	12.7	19.8	18.6
'Abcf2'	12.9	8.9	18.5	13.9	9.7	21.7	18.6
'Abcf3'	10.9	11.3	14.2	11.1	8.6	13.1	9.3
'Abcg1'	0.2	6.8	19	8	9.8	18.9	12.8
'Abcg2'	1.4	1.7	14.3	4.4	1.8	12.9	120.1
'Abcg3'	0.1	0.1	0.1	0.1	0.1	0.4	0.1
'Abcg4'	7.1	14.8	9.6	3.8	1.2	0.4	0.1
'Abcg5'	0.1	0.2	0.1	0.1	0.1	0.1	0.1
'Abcg8'	0.1	0.1	0.1	0.1	0.1	0.1	0.1
'Abhd1'	47.1	1.1	9.6	5.2	9.7	17.1	7.6
'Abhd10'	9.2	6.5	5.3	3.5	1.7	2.2	3.8
'Abhd11'	25.9	26.7	14.4	13	11.4	10.3	7.4
'Abhd12'	80.1	39.9	160	126	69.4	494.7	19
'Abhd12b'	0.1	0.1	0.1	0.1	0.1	0.1	0.1
'Abhd13'	9	5.8	9	6	2.2	2.7	5.7
'Abhd14a'	6.9	8.1	8.5	10.4	11.9	2.3	3
'Abhd14b'	8.1	7.9	0.9	2.5	2.2	0.8	2.8
'Abhd15'	0.8	0.1	0.5	0.1	0.2	13.6	0.6
'Abhd16a'	17.4	25.4	25.9	29.2	27.3	27.8	22.9
'Abhd16b'	0.1	0.1	0.1	0.1	0.1	0.1	0.1
'Abhd2'	14.1	14.8	90.7	25.4	4.1	4.8	93.4
'Abhd3'	89.7	4.6	33.1	37.4	20.8	2.7	1
'Abhd4'	59.9	8.6	73.7	107.7	162.1	47.4	23.8
'Abhd5'	6.9	7.2	11.6	16.9	20.7	8.5	21.6
'Abhd6'	14.6	3.3	10.1	6.1	5.8	5.4	15.9
'Abhd8'	17.3	45	26.9	6.8	13.6	24.6	11.8
'Abi1'	35.4	23.3	22.7	25.4	5.4	20	46.4
'Abi2'	13.5	25.6	28.1	20.8	10.2	2.3	6.8
'Abi3'	0.1	0.2	2.7	0.6	1.5	56	1.1
'Abi3bp'	0.2	0.1	0.1	0.1	0.1	0.1	0.1
'Abl1'	10	8.3	13.5	32.8	25.9	38.2	15.6
'Abl2'	7.7	5.3	5.3	4.3	1.2	13.3	7.3
'Ablim1'	5.1	46.7	0.8	0.1	0.5	0.8	137.2
'Ablim2'	0.3	7.5	0.9	32.2	19.2	1.3	0.2
'Ablim3'	0.1	19.7	1.4	0.3	0.3	0.4	1.7
'Abo'	0.1	0.1	0.1	0.1	0.1	0.1	0.1
'Abp1'	0.1	0.1	0.1	0.1	0.1	0.1	0.1
'Abpa'	0.1	0.1	0.1	0.1	0.1	0.1	0.1
'Abpb'	0.1	0.1	0.1	0.1	0.1	0.1	0.1
'Abpd'	0.1	0.1	0.1	0.1	0.1	0.1	0.1
'Abpe'	0.1	0.1	0.1	0.1	0.1	0.1	0.1
'Abpg'	0.1	0.1	0.1	0.1	0.1	0.1	0.1
'Abpz'	0.1	0.1	0.1	0.1	0.1	0.1	0.1
'Abr'	66.5	29.9	27.1	34	11.7	19	6.7
'Abra'	0.1	0.1	0.1	0.1	0.1	0.1	0.1
'Abt1'	3.8	3.9	3.7	2	1.2	2.9	4.4
'Abtb1'	7.3	9.6	8.2	6.2	8.2	24.2	8.5
'Abtb2'	18.3	6.4	45.4	80.4	20.6	0.7	0.6
'Acaa1a'	21.4	11.4	33.5	45.7	44.7	34.6	22.3
'Acaa1b'	1.4	4	0.9	1.1	1.3	2.4	1.1
'Acaa2'	32.1	3.5	5.9	0.9	3.3	18.1	48.6
'Acaca'	7.4	3.4	4.6	7.4	10.7	0.9	1
'Acacb'	0.3	0.1	0.4	0.6	0.1	0.1	2.4
'Acad10'	1.4	0.4	0.8	1.4	0.8	1.6	2.5
'Acad11'	10.7	3.1	10.2	7.7	6.5	4.5	6.1
'Acad12'	0.7	0.2	0.6	1.3	1.4	2.6	1.8
'Acad8'	8.3	5.8	9.2	7.8	5.6	5.6	5.9
'Acad9'	7.8	5.6	11.5	7.9	4.9	2	8.5
'Acadl'	53.5	5.3	15.1	8.8	8.5	15.2	58
'Acadm'	21.4	6.9	15.2	13.1	7.6	8.4	18.9
'Acads'	8.4	1.2	9.9	6.4	3.3	58.4	17
'Acadsb'	15.8	11.7	17.2	7.6	3.4	4.7	15.7
'Acadvl'	30.2	11.7	28.5	24.7	20.8	29.2	34.9
'Acan'	0.1	0.5	7.3	1.7	0.1	0.1	0.1
'Acap1'	0.1	0.2	0.1	0.1	0.1	0.6	0.7
'Acap2'	19	9.7	12.4	13.5	10.9	12	9.8
'Acap3'	11.5	26.6	79.3	64.8	17.4	6.7	8.2
'Acat1'	12.3	22.2	26.6	21.1	11.3	9.5	14.8
'Acat2'	70.5	32.6	38	102.1	98.2	8	5.9
'Acat3'	8.6	2.2	2.6	6.4	6.7	0.8	0.5
'Acbd3'	12.8	8.7	10	10.7	3.8	8.2	12.9
'Acbd4'	3.7	6.8	5.5	1.5	1.2	2.5	4.5
'Acbd5'	20.1	13.8	14	16	7.1	1.8	12.9
'Acbd6'	8.7	22.1	22.3	20	14.5	21.1	22.3
'Acbd7'	0.1	0.6	0.2	0.1	0.1	0.1	0.1
'Accn1'	1	9.2	16.2	2.8	1	1.2	0.1
'Accn2'	1.4	25	66.4	24.6	1.8	1.1	0.5
'Accn3'	0.3	0.2	0.1	0.1	0.1	0.1	0.1
'Accn4'	0.1	13.8	34.1	8.8	0.4	0.2	0.1
'Accn5'	0.1	0.8	0.1	0.1	0.1	0.1	0.1
'Accs'	2.2	1.1	4.4	1.4	0.3	9.9	1.4
'Accsl'	0.1	0.2	0.1	0.2	0.1	0.1	0.1
'Acd'	10	19.3	15.1	10.7	7.3	13	14.7
'Ace'	0.6	2.4	3.3	1.1	0.2	0.9	3.3
'Ace2'	0.1	0.1	0.3	0.1	0.1	0.1	3.9
'Acer1'	0.1	0.1	0.1	0.1	0.1	0.1	0.1
'Acer2'	0.2	0.1	0.4	0.2	0.2	0.8	15.2
'Acer3'	8.2	2	4.2	3.8	1.7	8.5	2.3
'Ache'	0.5	128.7	20.7	4.8	0.6	2.8	0.6
'Acin1'	38.3	33.8	31.1	23.1	8.3	24.6	25.8
'Acly'	46.8	55.5	32.2	81.5	78.3	34.8	25.1
'Acmsd'	0.1	0.2	0.1	0.2	0.1	0.1	0.1
'Acn9'	4.6	4.1	4.8	2.6	2.1	0.9	4.7
'Acnat1'	0.1	0.1	0.1	0.1	0.1	0.1	0.4
'Acnat2'	0.1	0.1	0.1	0.1	0.1	0.1	0.1
'Aco1'	23.3	7.4	24.2	21.7	12	11.6	15.9
'Aco2'	31.6	38.5	54	58.3	57.1	29.8	37.2
'Acot1'	85.4	8.7	35.2	18.8	20	1.9	10.6
'Acot10'	2.1	4.3	2.5	1	1.1	3	21.1
'Acot11'	14.5	1.8	3.7	0.4	1.2	0.7	0.1
'Acot12'	0.5	0.1	0.3	0.1	0.1	0.1	0.1
'Acot13'	12.7	13.1	17.4	18.3	22.7	17.1	18.1
'Acot2'	10.4	2.2	8.2	3.4	3.2	2.9	8.4
'Acot3'	0.1	0.1	0.2	0.1	0.1	0.1	0.1
'Acot4'	0.2	0.3	0.6	0.2	0.1	0.2	0.1
'Acot5'	3.3	0.3	1.7	0.8	1.1	0.1	0.4
'Acot6'	1.5	0.8	1.2	1.8	2.4	0.4	0.1
'Acot7'	8	114.6	19.9	78.4	226.1	9.1	15.4
'Acot8'	5.9	5.2	6.4	7.6	6.9	8.7	7.6
'Acot9'	1.3	2.2	1.2	0.5	0.6	1.2	12.7
'Acox1'	53.7	35.2	74	93.8	31.5	17.9	71.9
'Acox2'	0.1	0.1	0.1	0.1	0.1	0.1	0.1
'Acox3'	7.1	4.4	8.1	6.6	6.8	31.8	8.9
'Acoxl'	0.1	0.1	0.1	0.1	0.1	0.1	0.1
'Acp1'	0.6	0.7	1	0.5	0.2	0.2	0.7
'Acp2'	16.6	9.5	21.1	12	5.3	29.7	6.9
'Acp5'	0.2	0.1	0.2	0.1	0.1	18.6	12
'Acp6'	11.7	2	16.4	9.1	5	11.4	6.3
'Acpl2'	1.3	3.7	4.7	1.2	0.2	0.1	0.1
'Acpp'	0.1	0.1	0.1	0.1	0.1	0.1	0.1
'Acpt'	0.1	0.1	0.1	0.1	0.1	0.1	0.1
'Acr'	0.3	1.7	0.3	0.2	0.1	0.1	0.5
'Acrbp'	3.5	3.2	2.3	1.4	0.4	1.4	0.6
'Acrv1'	0.1	0.1	0.1	0.1	0.1	0.1	0.1
'Acsbg1'	179.2	10	29.6	3	9.4	6.1	1
'Acsbg2'	0.1	0.1	0.1	0.1	0.1	0.1	0.1
'Acsf2'	8.7	0.6	0.6	0.1	0.3	1.2	1.4
'Acsf3'	4.1	4.9	4.1	4	2.1	3	3.6
'Acsl1'	0.8	6.3	4	40.9	34.7	7.3	17.7
'Acsl3'	73.5	30.1	38.1	139.6	59.2	1.9	27.8
'Acsl4'	9.9	12.6	6	4.2	1.7	3.5	3.9
'Acsl5'	1.6	3.1	14.6	4.4	0.8	19.3	20.8
'Acsl6'	129.7	17.2	33.7	4.2	4.5	2.4	0.6
'Acsm1'	0.1	0.1	0.1	0.1	0.1	0.1	0.1
'Acsm2'	0.1	0.1	0.1	0.1	0.1	0.1	0.1
'Acsm3'	0.1	0.1	0.1	0.1	0.1	0.1	0.1
'Acsm4'	0.1	0.1	0.1	0.1	0.1	0.1	0.1
'Acsm5'	0.1	0.1	0.1	0.1	0.1	0.1	0.1
'Acss1'	61.4	3.2	18	5.5	1.3	15.6	0.2
'Acss2'	44.6	9.5	11.9	62.9	108.2	2	0.7
'Acss3'	0.2	0.1	0.1	0.1	0.1	0.1	9.2
'Acta1'	0.1	1.3	0.2	0.2	0.4	0.3	0.2
'Acta2'	1.1	0.1	0.5	0.1	0.2	0.5	2.3
'Actb'	405.6	323.2	536.4	398.4	305.5	1994.4	512.4
'Actbl2'	0.1	0.1	0.1	0.1	0.1	0.1	0.1
'Actc1'	0.1	0.1	0.1	0.1	0.1	0.1	0.1
'Actg1'	449.8	520.9	444.9	432.2	241	1129	764.7
'Actg2'	0.1	0.1	0.1	0.2	0.2	0.1	0.1
'Actl6a'	12.4	6.9	14.3	17	7.4	10.7	25.3
'Actl6b'	0.2	38.3	5.2	1.5	1.9	2.6	0.4
'Actl7a'	0.1	0.1	0.1	0.1	0.1	0.1	0.1
'Actl7b'	0.1	0.1	0.1	0.1	0.1	0.1	0.1
'Actl9'	0.1	0.1	0.1	0.1	0.1	0.1	0.1
'Actn1'	8.1	8.2	3.8	1.1	0.8	13.4	35.6
'Actn2'	0.1	1.1	0.2	0.1	0.1	0.8	0.1
'Actn3'	0.1	0.5	0.2	0.3	0.2	0.1	0.1
'Actn4'	20.4	21.9	22.8	25.7	30.7	26.7	147.5
'Actr10'	12.8	20.5	21.6	25.5	18.5	9.8	21.1
'Actr1a'	36.9	73.2	70.9	101.1	103.2	65.7	59.2
'Actr1b'	25.7	51.5	37.6	42.9	39.2	57.4	53.5
'Actr2'	27.6	46.7	45	41.5	16.6	35.8	53.6
'Actr3'	10.7	22	19.6	17.8	11.3	34.2	79.2
'Actr3b'	24	8.6	8.9	6.6	4	1.6	0.6
'Actr5'	3.5	3.7	4.2	3	1.6	5	3.9
'Actr6'	7.6	6.8	9.2	6.5	4.6	1	5.5
'Actr8'	9	7.9	9.9	8.5	7.3	5.4	8
'Actrt1'	0.1	0.1	0.1	0.1	0.1	0.1	0.1
'Actrt2'	0.1	0.1	0.1	0.1	0.1	0.1	0.1
'Acvr1'	12.5	9.5	11.7	6.5	3.5	11.6	19.1
'Acvr1b'	4.4	17.5	12.3	5	1.3	5.7	0.3
'Acvr1c'	0.4	0.1	0.1	0.1	0.1	0.1	0.1
'Acvr2a'	5.3	12	7.3	3.2	0.3	0.7	5.5
'Acvr2b'	1.8	3.6	2.4	2.9	0.7	1.6	0.8
'Acvrl1'	0.8	0.4	0.8	0.1	0.2	13	124.6
'Acy1'	7.4	3.6	5.2	13.8	18.5	15.8	2.8
'Acy3'	0.5	0.3	0.1	4.9	21.8	0.4	5.3
'Acyp1'	4.6	7	6.2	11.5	14	2.9	15.3
'Acyp2'	14.3	11	15	28.5	12.2	1.2	21.3
'Ada'	0.2	1	1.5	1.2	0.7	1.7	1
'Adad1'	0.1	0.1	0.1	0.1	0.1	0.1	0.1
'Adad2'	0.1	0.1	0.1	0.1	0.1	0.1	0.1
'Adal'	6.6	5.1	7.5	8.4	5.7	1.4	4.7
'Adam10'	24.9	12.7	31.4	17.3	6.5	17.6	104.7
'Adam11'	4.7	6.3	8.4	17.1	3.4	1.7	0.5
'Adam12'	0.9	0.7	16.8	5.9	2	0.1	0.4
'Adam15'	13.8	30.3	21.3	16.4	20.8	179.6	74.4
'Adam17'	18.9	2.9	17.5	18.5	8	18.6	19.5
'Adam18'	0.1	0.1	0.3	0.4	0.1	0.1	0.1
'Adam19'	0.2	4.1	1.8	3.4	9.8	0.4	1
'Adam1a'	0.4	1.1	0.5	0.9	0.4	0.1	0.5
'Adam1b'	0.1	0.2	0.1	0.1	0.1	0.1	0.1
'Adam2'	0.1	0.1	0.1	0.1	0.1	0.1	0.1
'Adam21'	0.1	0.3	0.1	0.1	0.1	0.1	0.1
'Adam22'	3.3	18.3	15.7	13.7	6.4	0.3	0.1
'Adam23'	1.4	12.1	16.1	14.7	2.7	0.2	0.1
'Adam24'	0.1	0.1	0.1	0.1	0.1	0.1	0.1
'Adam25'	0.1	0.1	0.1	0.1	0.1	0.1	0.1
'Adam26a'	0.1	0.1	0.1	0.1	0.1	0.1	0.1
'Adam26b'	0.1	0.1	0.1	0.1	0.1	0.1	0.1
'Adam28'	0.1	0.1	0.1	0.1	0.1	0.1	0.1
'Adam29'	0.1	0.1	0.1	0.1	0.1	0.1	0.1
'Adam3'	0.1	0.1	0.1	0.1	0.1	0.1	0.1
'Adam30'	0.1	0.1	0.1	0.1	0.1	0.1	0.1
'Adam32'	0.1	0.1	0.2	0.1	0.1	0.1	0.1
'Adam33'	0.1	0.1	0.1	0.1	0.1	1	0.1
'Adam34'	0.1	0.1	0.1	0.1	0.1	0.1	0.1
'Adam39'	0.1	0.1	0.1	0.1	0.1	0.1	0.1
'Adam4'	0.2	0.2	0.1	0.1	0.1	0.1	0.1
'Adam5'	0.1	0.1	0.7	0.2	0.1	0.1	0.3
'Adam6a'	0.1	0.1	0.1	0.1	0.1	0.1	0.1
'Adam6b'	0.1	0.1	0.1	0.1	0.1	0.1	0.1
'Adam7'	0.1	0.1	0.1	0.1	0.1	0.1	0.1
'Adam8'	0.8	1.2	0.8	0.4	0.1	3	0.1
'Adam9'	12.7	9.6	85.2	48.2	14.9	5.6	8
'Adamdec1'	0.1	0.1	0.1	0.1	0.1	0.1	0.1
'Adamts1'	57.3	3.2	28.1	4.5	1.1	111.3	125.8
'Adamts10'	9.2	8.8	11.6	3.1	0.1	3.9	17.3
'Adamts12'	1.5	0.1	1.4	0.1	0.1	0.1	1.6
'Adamts13'	0.1	0.1	0.1	0.1	0.1	0.1	0.1
'Adamts14'	0.1	0.9	0.1	0.1	0.1	0.1	0.1
'Adamts15'	0.9	3.5	0.1	0.1	0.1	0.1	0.1
'Adamts16'	1.9	0.9	0.9	0.1	0.1	3.8	0.6
'Adamts17'	0.1	2.5	0.7	1	0.1	0.1	0.4
'Adamts18'	0.6	0.4	0.1	0.1	0.1	0.1	0.1
'Adamts19'	0.4	0.2	0.1	0.1	0.1	0.1	0.1
'Adamts2'	0.4	0.3	1.3	1.7	4.2	0.1	0.1
'Adamts20'	2.5	0.8	1.8	1.2	1.6	0.1	0.1
'Adamts3'	4.6	1.6	1.8	0.6	0.1	0.1	0.1
'Adamts4'	0.5	1.1	1.5	127.6	61.4	0.4	3.9
'Adamts5'	2.8	0.5	1.4	0.3	0.1	0.1	0.2
'Adamts6'	9	1	3.5	1.5	0.2	0.2	0.3
'Adamts7'	0.8	1.5	1.7	0.5	0.1	0.1	0.8
'Adamts8'	0.3	0.6	1	0.1	0.1	0.1	2.6
'Adamts9'	4.8	0.4	2.3	0.3	0.1	0.1	16.3
'Adamtsl1'	0.1	0.4	0.2	0.1	0.2	0.1	0.1
'Adamtsl2'	0.6	1	0.3	0.1	0.1	2.7	83.9
'Adamtsl3'	0.3	0.3	5.1	1	0.1	0.1	0.1
'Adamtsl4'	0.4	0.1	0.2	1.2	3.8	0.4	0.3
'Adamtsl5'	0.3	0.1	0.5	0.1	0.1	0.3	0.3
'Adap1'	0.8	34.1	10.5	29.2	96.6	22.4	0.9
'Adap2'	0.1	0.1	2.8	0.1	0.1	22	1.7
'Adar'	10.1	18.7	10.2	6.3	2.1	7.4	5.1
'Adarb1'	0.7	10.6	4.5	1.5	1.6	2.5	1.3
'Adarb2'	0.1	6.9	3.4	0.8	0.1	0.1	0.1
'Adat1'	1	1	0.9	0.6	0.2	0.3	0.3
'Adat2'	2.2	1.7	3.2	2.3	1.4	0.8	4.8
'Adat3'	1.3	2.6	1.6	1.8	1.5	2.7	2.3
'Adc'	1.4	11.7	3.5	0.7	0.9	1	1.6
'Adck1'	7.9	6.6	11.9	7.3	6.2	11.8	5.4
'Adck2'	4.9	4.7	7.4	4.7	3.4	7.2	3.9
'Adck3'	1.3	5.4	4.7	3.2	2.6	3	1.4
'Adck4'	17	8.5	7.3	9.1	6.9	13.6	3.9
'Adck5'	3.9	5.4	4.7	2.6	1.2	4.6	3.1
'Adcy1'	1.3	28.5	7.6	3.3	2.8	1.5	0.2
'Adcy10'	0.1	0.1	0.1	0.1	0.1	0.1	0.1
'Adcy2'	35.2	15.3	15	2.5	2.7	1.5	0.3
'Adcy3'	6.2	6.7	17.4	3.8	0.4	2	1
'Adcy4'	0.4	0.1	0.2	0.1	0.1	0.5	34
'Adcy5'	0.7	17.5	15.9	16.1	24.5	1.3	0.2
'Adcy6'	12.9	10.8	9.9	10.3	5	2.7	9.8
'Adcy7'	0.2	1.2	1.7	0.2	0.1	22	0.1
'Adcy8'	3.3	14	6.4	1	0.2	0.1	0.1
'Adcy9'	2.7	2.8	2.6	2.4	2	2.5	2.1
'Adcyap1'	0.1	3.5	0.1	0.1	0.1	0.1	0.1
'Adcyap1r1'	186.5	22.8	81.3	37.2	2.9	1.7	0.5
'Add1'	59.6	63.3	74.1	195.6	135.4	38.4	51.7
'Add2'	0.4	15.5	9.1	2.1	0.9	0.9	0.2
'Add3'	41	18	24.6	24	12.5	4.3	27.7
'Adh1'	0.1	0.1	0.1	0.1	0.1	0.1	15.1
'Adh4'	0.1	0.1	0.1	0.1	0.1	0.1	0.1
[truncated: 20,459 more rows]

## Sheet: EnrichedAstro
GeneSymbol	Astrocytes	Neuron	OLGPrecursors	NewlyFormedOLGs	Myelinating OLGs	Microglia	Endothelial	P value
Hgf	28.3	0.7	0.7	0.1	0.1	0.1	0.1	1.78521e-11
Gli2	13.8	0.5	0.2	0.2	0.1	0.1	0.1	2.06362e-11
Gli3	15.5	0.4	0.5	0.1	0.1	0.1	0.3	2.20723e-11
Ppp1r3c	104.7	2.8	3.5	0.4	1.8	0.9	0.5	3.20354e-11
Ccrl1	16.2	0.6	0.5	0.1	0.2	0.1	0.2	4.69347e-11
Slc25a34	13.5	0.4	0.6	0.1	0.3	0.5	0.5	5.10822e-11
Lgr6	19.5	0.8	0.4	0.1	0.1	0.1	0.3	6.56544e-11
Phkg1	27.9	0.8	1.4	0.4	0.6	0.7	0.2	8.54151e-11
Itih3	68.6	2.1	2.8	0.5	1.6	0.6	0.2	9.09897e-11
Plcd4	34	0.7	1.5	0.1	0.5	0.3	0.1	1.0504e-10
Itga7	43.4	1.7	1.3	0.3	0.4	0.6	1.9	1.24925e-10
Rdh5	10.8	0.6	0.9	0.5	0.6	0.8	0.9	1.5643e-10
Aqp4	317.6	11.6	11.2	0.8	1.4	0.8	1.2	1.56868e-10
Gli1	16.3	0.8	0.2	0.1	0.1	0.1	0.1	1.74384e-10
Bmpr1b	29.9	0.9	1.3	0.1	0.2	0.1	0.1	1.85631e-10
A2m	13.3	0.5	0.6	0.1	0.1	0.1	0.1	2.01604e-10
Grm3	158.4	5.8	7.7	0.9	2.9	0.8	1.7	2.2156e-10
Pla2g3	47.8	2.5	0.5	0.9	0.9	0.1	0.1	2.64929e-10
Slc14a1	53.2	1.8	2.6	0.5	0.2	0.8	0.1	2.69249e-10
Paqr6	22.3	1.2	0.6	0.2	0.7	0.2	0.1	2.83862e-10
Cbs	91.4	3.7	4.7	0.5	1.8	2.1	0.2	3.24408e-10
Cth	24.8	1.2	1.4	0.2	0.4	0.4	0.5	3.78468e-10
Grhl1	22.9	0.9	0.7	1.5	0.4	0.6	0.2	3.84014e-10
Aldh1l1	145.4	8	6.4	0.4	2.5	3	0.5	5.47429e-10
Ccdc80	49.4	1.8	2.8	0.2	0.3	2.4	0.9	6.71198e-10
Slc30a10	64.7	3.9	1.4	0.1	0.2	0.1	1.3	7.04542e-10
Fmo1	65.3	2.1	3.7	0.2	0.3	0.5	2.8	7.29258e-10
Fgfr3	295.7	9.5	18.9	2	4.3	3.5	0.8	7.57275e-10
Slc6a11	563.9	35.3	29.4	7	8	4.6	1.1	1.30571e-09
Cybrd1	14.8	1	0.6	0.1	0.1	0.1	0.1	1.39746e-09
AI464131	96.1	3.3	7.3	3.6	5.2	1	0.4	1.7946e-09
P4ha3	14.5	1.1	0.3	0.1	0.1	0.1	0.1	1.90607e-09
Egfr	38.6	2.8	1.5	0.1	0.2	0.5	0.2	1.99541e-09
Gdpd2	71.6	4.7	3.6	0.7	0.2	0.2	0.1	2.19718e-09
Entpd2	80.5	5.1	5.5	0.5	1.3	1.4	0.7	2.19776e-09
Nwd1	53.6	1.5	4.2	0.7	0.6	0.2	0.1	2.38484e-09
Atp13a4	76.3	1.5	5.9	0.8	0.3	0.2	0.1	2.54247e-09
Slc4a4	266.3	12.5	19.2	1.6	1.8	0.8	0.7	2.69511e-09
Otx1	20.1	1.5	1.1	0.1	0.1	0.1	0.1	3.75801e-09
Ptx3	21.3	1.8	0.1	0.1	0.1	0.1	0.1	4.31963e-09
Gm266	10.4	0.7	1	0.1	0.5	0.4	0.2	4.46056e-09
Lrig1	129.1	8.6	7.8	3.7	3	0.7	11.8	4.64823e-09
Mlc1	382.6	19.2	35.9	1.4	13.7	12.8	1.9	5.33535e-09
AW011738	15.4	0.6	1.6	1.6	0.5	0.8	1.3	5.3642e-09
Fzd10	21.7	2	1.1	0.1	0.4	0.5	0.1	5.63423e-09
Sorcs2	53.2	4.7	2.9	0.5	0.6	0.5	0.3	5.71778e-09
Aifm3	42.2	4.2	1.6	0.1	0.8	0.7	1.5	5.97039e-09
Tnc	118.2	10.4	0.3	0.1	0.1	0.2	0.7	6.1367e-09
Slc27a1	160.5	16.7	16.6	6	7.2	9.5	4.4	6.19035e-09
Sox9	93.2	8.3	5.5	1	0.3	0.3	3	6.56956e-09
Chrdl1	48.5	2	4.6	0.6	0.5	0.2	0.1	7.35376e-09
Ppp1r3g	22.5	0.7	2.3	0.1	0.7	1.1	0.1	8.15843e-09
Abcd2	22.6	1.4	2	0.2	0.4	1.9	0.4	8.26679e-09
Kcnn3	21.2	1.6	1.7	0.3	0.1	0.1	0.1	8.40803e-09
Gm11627	12.7	0.8	1.3	0.1	0.3	0.2	0.2	9.12498e-09
Cyp4f15	41	0.8	4.4	0.1	0.9	0.9	0.1	1.17123e-08
Emp2	62.1	4.1	5.5	0.7	1.7	1.4	6.7	1.34666e-08
Fam181a	10.2	0.6	1.1	0.1	0.1	0.1	0.1	1.48222e-08
Slc15a2	160.6	5.4	18.6	2.1	1.2	2.3	2.9	1.50697e-08
Snora28	14.3	0.8	2	2.1	1.1	1.6	2.1	1.74371e-08
Ccdc37	14.6	0.5	1.7	0.3	0.1	0.1	0.1	1.81415e-08
St6galnac5	61.5	6.9	1.1	0.1	0.3	0.2	0.1	1.95773e-08
Ephx2	24.3	0.6	3	0.4	0.9	0.5	0.1	1.98963e-08
Tst	73.3	4.8	7	2.1	9.1	2.5	1.2	1.9931e-08
Fzd2	19.2	1.2	2.3	0.2	0.4	0.6	0.1	2.02529e-08
Gfap	126.9	5.9	6.4	4.3	18.4	7	3.6	2.12286e-08
Slc39a12	125.6	3	15.3	0.3	3.3	5.3	0.6	2.16917e-08
Ezr	118	15.7	7.2	0.9	3	7.4	8.1	2.21062e-08
Adhfe1	21.7	0.7	2.7	1.4	0.5	0.3	0.1	2.35587e-08
1700084C01Rik	25.2	1.8	3.1	0.5	0.8	0.2	0.3	2.44146e-08
Slc7a2	37.4	1.5	4.7	0.6	0.2	0.2	0.7	2.67192e-08
Gm5089	10.6	1.3	0.6	0.1	0.1	0.1	0.1	2.76438e-08
Dio2	114.3	2.8	14.4	2	1.7	0.7	0.3	2.81341e-08
Gpam	123.6	6.4	19.3	7.7	7.1	3	7.4	2.84154e-08
Slc7a10	307.8	34.2	25	2.4	2.6	3.1	0.5	2.99487e-08
Btbd17	79.1	7	9	9.1	3.5	3	0.2	3.04734e-08
Trim9	232.6	25.8	21.8	3.7	3.2	2.3	0.5	3.36492e-08
Tulp3	26	3.6	4.3	2.5	2.6	0.9	3.2	3.44374e-08
Notch3	34.6	2	0.7	0.1	0.2	0.3	4.4	3.49046e-08
Pamr1	41.1	1.6	5.5	0.8	0.6	0.7	0.1	3.49645e-08
Slc7a11	34.3	1.1	3.6	0.1	0.3	0.7	3.8	3.6523e-08
Vcam1	190.7	7.5	27.1	3.1	0.9	6	6.3	3.98361e-08
Glb1l	18.9	2.9	3.1	2.1	0.7	2.5	1.9	3.99015e-08
Gja1	500.7	15.7	37.6	0.9	5.7	3.9	64	3.99211e-08
Ggnbp1	10.5	1.1	1.5	0.6	0.2	1	0.3	4.00762e-08
Mfge8	730.3	33.6	61.9	20.3	22.3	29.2	112.4	4.06906e-08
1700027L20Rik	102.4	2.4	14.3	0.4	4.4	4.7	0.1	4.61639e-08
Slc25a18	105.3	7.2	15.1	1.2	5.2	3.2	0.7	4.6278e-08
Slc1a3	1144.1	45.6	161.3	12.4	18.8	17.6	3.9	4.93584e-08
Ptch1	64.6	7.5	9.5	6.8	3.5	0.9	3	5.18644e-08
Igsf1	19.3	2.1	2.4	0.5	0.3	0.1	0.3	5.66062e-08
Megf10	25.2	1.3	2.5	2.2	3.3	0.1	0.1	5.73201e-08
Fgfbp3	41.2	5.7	4.1	1.1	1	0.2	1	5.94253e-08
Ptplb	27.9	3.5	4.7	5.2	6.7	3.6	3.2	6.36715e-08
Nphp3	19.3	1.7	2.7	2.5	0.4	0.3	1.6	6.45536e-08
Cldn10	145.4	6.4	22.3	1.5	6.2	3.4	0.8	6.65609e-08
Daam2	187.5	3.6	3.1	14.3	27.3	0.9	1.9	7.11086e-08
Rgs20	55.9	3.7	8.5	1.3	1.2	0.4	0.3	7.757e-08
Kcne1l	28.3	3.9	3.2	0.8	0.5	0.4	0.4	7.77469e-08
Cyp4f14	12.7	0.5	2.2	0.5	0.9	0.3	0.5	7.88536e-08
Gpc4	21.5	2.3	2.9	0.2	0.2	0.1	1.4	8.08953e-08
Acsbg1	179.2	10	29.6	3	9.4	6.1	1	8.86226e-08
Sfxn5	108	6.9	19.8	8.6	9.1	6.5	1.4	9.19682e-08
Ttpa	11.3	0.6	1.8	0.2	0.1	0.1	0.2	9.34303e-08
Cd44	16.0639	2.2	0.6	0.1	0.2	2	0.3	1.01298e-07
Lcat	55.5	3.2	10.3	2	3.3	2.1	1.8	1.05609e-07
Slc26a6	12.7	3.1	2.2	2.8	1.7	2.6	1.4	1.07732e-07
Fam20a	38.1	6.3	2.1	0.1	0.5	0.8	1.1	1.08938e-07
Ngef	79.7	12.3	10.2	1.6	3.3	4.7	0.5	1.17354e-07
Pla2g7	194	7.9	34.5	3.9	4.2	17.6	6.2	1.31529e-07
Fjx1	169.6	29.6	16.6	5.2	4.8	4.1	2.9	1.40008e-07
Dtna	77	9.3	11.3	8.2	7.8	0.3	0.3	1.41891e-07
Raver2	21.9	2.1	4	0.8	0.7	0.3	1.2	1.41953e-07
Rasa2	40.9	5.7	7	2.8	0.5	1.1	3.3	1.5291e-07
Mtmr11	26	3.2	3.8	0.9	0.3	0.5	3.5	1.5499e-07
Fabp7	1604.1	156.1	262.9	53.9	7.6	5.4	14.7	1.65978e-07
Elovl2	46.2	7.5	4.4	0.2	0.8	0.3	0.2	1.7124e-07
Slc13a3	59.9	2.2	1.9	1.2	5.2	11.1	0.6	1.85006e-07
Thbs1	23.7	1.6	1.5	0.1	0.1	4.4	0.5	2.1866e-07
Sctr	12.7	2.3	0.1	0.1	0.1	0.1	0.1	2.27371e-07
Dzip1l	19.8	3	2.8	0.6	0.1	0.1	0.3	2.27422e-07
Ncan	280.1	33.3	46.8	7.3	2.9	1.5	0.8	2.41643e-07
Znrf3	12.1	1.8	2	1.4	0.6	0.4	2.4	2.4376e-07
Srebf1	83.1	8.7	22.3	11.8	9.2	16.6	10.3	2.68491e-07
Syne1	31.1	3.3	6.4	3.7	0.8	0.5	2.4	2.82111e-07
Folh1	19.2	0.5	3.6	1.3	2.1	0.1	0.1	2.83151e-07
Hsd11b1	29	1.8	5.9	0.3	2	1.1	0.2	2.98557e-07
Igfbp2	353.5	27.8	69.2	4.7	5	5.7	5.6	2.98778e-07
Ppap2b	516.5	21.3	105.5	35.1	16.8	4.5	5.2	3.15039e-07
Gabrb1	18.1	2.2	3.4	0.5	0.4	0.3	0.1	3.28379e-07
Glud1	292.1	39.1	74.6	32.4	24.2	29.2	59.8	3.35582e-07
Grin2c	27.2	0.4	5.5	0.3	1.9	2	0.1	3.47488e-07
Amot	21.2	2.4	2.2	0.5	0.3	0.1	4.2	3.95373e-07
Appl2	93.9	12.1	25.3	15.6	6.5	12.3	8.3	4.16266e-07
Tlcd1	125.6	5.7	27.3	4.3	3.1	2.2	1	4.46424e-07
Olfml1	16.3	0.4	1.6	1	3.5	0.2	0.2	4.46849e-07
Alpl	27.6	1.5	5.9	0.7	0.3	0.2	2.6	4.52588e-07
Fgfr1	68	7.4	15.7	4.2	2	1.3	7.4	4.82571e-07
Trps1	15.6	1	3.1	1.4	0.5	0.1	2.8	5.16504e-07
F3	163.7	6.2	35.7	5.2	1.6	1.4	0.8	5.31477e-07
Arhgef26	50.3	7.5	9.9	2	0.4	0.2	1.5	5.46495e-07
Lonrf3	21.3	0.7	3.7	0.8	0.2	4	3	5.51461e-07
Slc20a1	111.7	28.3	20.5	18	4.4	24.6	17	5.76358e-07
Rnf215	88.5	13	12	4.8	3.6	17.2	21.2	6.1238e-07
Sorl1	25.2	2.6	2.6	2.8	6.2	1.5	0.1	6.13528e-07
Zfp532	31.3	8.8	8.8	9.7	6.2	4.2	8.9	6.1973e-07
Htra1	493.8	17.2	110.4	14.1	16	12.9	69.7	6.2654e-07
Cecr5	37.9	5.5	12.1	7.3	5.3	5	4.7	6.36051e-07
Rasl11b	26.3	5.8	4.8	3.1	6.1	1.9	1.3	6.41034e-07
Spry2	160.7	24.8	37.3	12.6	6.5	0.9	14.4	6.57071e-07
Nmb	14.2	2.7	1.7	1.3	0.6	3.3	3.2	6.68488e-07
Ccnd2	64.8	14	9	1	0.5	1	5.3	6.82333e-07
Pygb	111	31.7	19.6	6.9	11.2	19.8	18.6	6.84594e-07
Pdk4	63.9	2.2	1.1	0.5	1.7	0.7	14.8	7.08074e-07
Abcb9	14.4	4.1	1.7	1.3	2.3	2.4	0.8	7.59149e-07
Slc1a2	731.7	29.3	172	15.7	23.2	7.9	1.7	7.64207e-07
Fxyd1	25.7	1.3	6.5	0.6	3.3	2.1	0.8	8.43477e-07
Phkb	24.9	3.5	7.7	4.9	3.1	2.1	5.2	8.89499e-07
Nhsl1	49.3	5.5	10	3.2	0.7	0.3	9.8	8.9418e-07
Ltbp1	10.5	0.4	2.6	0.3	0.2	0.1	0.8	9.01718e-07
Stk38l	10.7	1.7	1.8	1.1	0.6	3.2	1.4	9.24099e-07
Mapk4	14.7	2.9	2.9	0.4	0.3	0.4	0.1	1.03326e-06
Acot11	14.5	1.8	3.7	0.4	1.2	0.7	0.1	1.03871e-06
Dbx2	26.2	1.5	6.7	1.7	1	0.4	0.1	1.05861e-06
Elovl5	301.9	42.7	84.7	54.4	81.6	20.4	43.9	1.0601e-06
Tank	40.6	9.1	12.6	7.4	3.9	4.9	10.1	1.0782e-06
Cox10	11.8	4	4.9	3.6	2.6	3.4	4.4	1.10874e-06
Rasl11a	17.5	2	4.6	1	0.1	1.5	2.8	1.11213e-06
Rfx4	29.8	1.6	7.5	1.3	0.4	0.2	0.1	1.13372e-06
Rb1	44.6	10.6	12.2	7.9	4	2.6	5.1	1.14562e-06
Hes5	295.1	11	73.6	13.6	0.6	0.7	0.3	1.18811e-06
Irs2	67.5	14.5	12.8	14.7	3.6	8.2	0.5	1.19092e-06
Ddhd1	62	7.4	17.7	8.8	6.1	1.3	4	1.2458e-06
Ptar1	24.5	2	4.9	2.1	0.8	2.2	6.7	1.25632e-06
2009-09-01	63.3	16.5	5.4	3	8.3	8	16.1	1.26523e-06
Hapln1	63.3	11.8	13.3	1.7	0.5	0.3	0.5	1.32239e-06
Klf15	23.2	1.2	6.2	3	1.1	1.1	0.1	1.33666e-06
Adora2b	33.3	1.4	8.8	1.3	0.4	0.7	0.3	1.38505e-06
Son	139.8	31.8	44	35.9	9.4	23.8	24.6	1.45501e-06
Plxnb1	89.6	10.7	24.3	15.4	14.8	1.4	4.2	1.46683e-06
Hyal1	10.1	0.4	0.9	0.5	1.3	0.9	3	1.46696e-06
Slc13a5	63.4	2.2	16.7	3	0.8	0.6	0.1	1.47574e-06
Acsl6	129.7	17.2	33.7	4.2	4.5	2.4	0.6	1.51591e-06
Macf1	74.2	12.5	13.6	9.6	2.2	6	22.2	1.65017e-06
Lrtm2	24.8	4.3	6.6	2.7	1.8	0.6	0.1	1.71847e-06
G530011O06Rik	20.4	1.4	5.8	1.2	0.2	2.4	0.4	1.828e-06
Axl	37.3	2.2	11.2	1.9	1.3	5.5	4.2	1.87049e-06
Prodh	16.8	1.1	5	0.6	1.4	3.1	2.7	1.88001e-06
Chst1	55.7	10.1	6.2	0.6	2.2	3.6	15.4	1.88767e-06
Lgr4	15.7	4.3	2.8	0.8	0.7	0.4	0.5	1.97835e-06
Vegfa	338.2	62.1	83.5	34.5	7.7	1.7	0.7	1.98229e-06
Tpbg	22	6	2.4	0.2	0.3	0.3	2.8	1.99182e-06
Ston2	12.3	1.9	0.7	1.2	1.6	3.7	0.1	2.13359e-06
1110020G09Rik	28.9	6.3	9.9	5	3.7	1.8	4.9	2.15434e-06
Arrdc3	49.6	10.4	14.3	15.8	11.4	3.1	12.7	2.23423e-06
Mll3	20.9	4.8	6	4.1	0.8	1.2	3.4	2.25084e-06
Tom1l1	27.3	5.6	7.5	1.9	0.7	4.1	0.6	2.36511e-06
Slc1a4	303.1	39.1	43.4	9.7	1.6	3.9	84.7	2.37456e-06
Atp1b2	624.3	95.4	175.5	19.6	21.4	14.3	7.2	2.39006e-06
Gpt	21.8	3	4.8	2.6	6.8	1.9	0.7	2.39513e-06
Ptpn13	11.5	0.5	3.4	1	0.3	0.1	0.3	2.40193e-06
Tnfaip8	18.9	1.6	1.6	0.1	0.2	5.4	3.2	2.50001e-06
Phf21b	20.3	5	6.2	3.8	1.3	2.1	1.3	2.65379e-06
Wwc1	35.2	5.9	10.2	1.7	1.8	1.1	0.1	2.7542e-06
Slc25a42	17.1	2.9	5.7	3	2	1.1	4.6	2.75728e-06
Adrbk2	49.3	14.8	6.4	2.4	0.5	4.9	0.2	2.88194e-06
Boc	12.4	2	3.1	0.4	0.1	0.2	2.7	2.90422e-06
Gm9766	36.4	4.5	6.3	3.7	1.3	1.6	11.8	2.92979e-06
Med7	17	3.9	7.2	4.2	3	5.6	5.4	2.96445e-06
Fos	3526.9	652.9	288.8	73.1	87	985.7	746.1	3.02061e-06
Zhx2	11.2	3	4.5	2.1	1.5	2.8	2	3.06319e-06
Rgma	83.1	25.7	11.4	11.8	9.5	1	1.2	3.08173e-06
Nr1d1	208.1	25.9	52.6	81	28.9	44.6	34.4	3.194e-06
Pax6	23.4	7.1	1.4	0.2	0.2	0.1	0.1	3.46616e-06
Per3	24.9	2.4	8.4	4.3	1.3	1.1	2.2	3.49727e-06
Pde9a	37.9	4.9	5.1	12.3	1.6	0.5	2.1	3.55768e-06
Insig1	266.6	70.4	80.3	104.5	58.3	61.4	27.6	3.5731e-06
Slc41a1	40	4.6	15.1	6.5	3.7	6.8	9.4	3.58709e-06
Frmpd1	17.1	1	5.4	1.3	0.4	0.2	0.1	3.63934e-06
Rab34	66.5	13.1	22.9	13.7	12.4	25.5	9.2	3.71434e-06
Il18	114.9	9.3	35.3	25.1	24.7	14	0.6	3.85585e-06
Atp1a2	746.6	25.6	243	41.5	23.8	14.6	25	3.87946e-06
Tril	145.5	7.3	45.7	17	2.3	0.9	1.9	3.91738e-06
Il17rd	11.4	0.7	1.9	0.4	0.1	0.1	3.5	3.99983e-06
Gjb6	53.2	1.1	17.1	0.5	3.4	2.1	0.3	4.1677e-06
Fgf1	23	2	5.3	2.8	6.8	0.5	0.1	4.25529e-06
Tmem229a	52.2	6	11.3	9	15.3	0.4	0.1	4.51971e-06
Gabrg1	37.7	3.3	12.2	2.6	0.4	0.1	0.2	4.55797e-06
Ppp1r12a	44	9.4	12.4	8.8	2.1	4.1	14.6	4.59251e-06
Rab30	14.9	4.6	4.2	2.7	3	0.2	3.9	4.66484e-06
Tmem161b	35.9	10.2	9.6	6.2	1.4	1	8.3	4.8419e-06
Mmp14	68.9	6.3	15.7	2.5	0.3	3.1	20.9	4.86468e-06
Pigm	11.1	3.8	3.9	3.3	1.3	1.5	2.9	4.86769e-06
Clk2	31.3	9.9	13.6	10.2	4.4	9.5	10	4.87648e-06
Zfp280c	38.9	8	8.2	12.8	2.6	0.5	4.2	4.88381e-06
Abhd1	47.1	1.1	9.6	5.2	9.7	17.1	7.6	5.23058e-06
Baalc	108.4	23	35	5.1	9.1	4.9	1	5.28079e-06
Mfap3l	24.7	6.9	6.8	2.7	1.1	0.2	1.1	5.32565e-06
Crot	43.7	4.8	17	6.6	3	5.2	8.9	5.37479e-06
Asb8	15.3	6.8	6.6	6.5	7.3	3.7	6.2	5.46147e-06
Acss1	61.4	3.2	18	5.5	1.3	15.6	0.2	5.73643e-06
Igdcc4	41.6	13.4	6.8	1.6	0.5	0.4	0.1	5.8009e-06
Gabra4	12.4	2.7	3.8	0.3	0.4	0.2	0.2	5.92079e-06
Btaf1	15.7	4.9	5	4.3	1.1	3.7	5.8	6.04475e-06
Lix1	14.8	3.5	4.7	0.4	1.2	0.5	0.4	6.1577e-06
Fars2	27.8	11.7	8.3	5.2	6.3	9.7	11.7	6.30768e-06
Sfrs18	120.8	31.5	37.5	14.3	2.1	2.9	6.4	6.68453e-06
Camk2g	87.4	32.2	18	6.6	3.1	6.7	8.2	6.73956e-06
Ptn	913.8	80.4	328.6	150.7	202.3	4.8	89.2	7.02482e-06
Cspp1	15.8	5.5	3.7	1.8	0.3	0.6	2.5	7.03751e-06
Ephb3	30	3	10.4	2.2	0.4	5.6	0.1	7.07288e-06
Scara3	17.8	0.9	6.4	0.9	0.8	0.3	0.1	7.18472e-06
Timp3	144.7	7.8	34.6	17.7	1.7	0.9	46.4	7.26e-06
Malat1	515.4	194.8	60.1	72.2	20.2	22.8	28.8	7.30048e-06
6720401G13Rik	40.6	12.5	12.1	11	2.3	1.9	6	7.34021e-06
Atxn7	18.6	4.6	3.4	2.2	0.7	1.2	6.8	7.38758e-06
Tnfrsf19	201.3	17.2	48.2	8.8	2.7	1.6	64.6	7.44599e-06
Rgs7	46.6	10.6	15	3.9	1.3	0.5	0.2	7.53777e-06
Scg3	320.6	78.8	102	23.3	15.4	4.3	1.3	7.75381e-06
Kalrn	20.3	6.8	7.4	1.7	3.4	2.9	2.1	7.95002e-06
Dclk1	166.2	50.7	42.7	10	3.6	2.2	0.8	8.13756e-06
Als2cl	22.3	0.6	5.5	1.5	0.2	0.9	7.3	8.29184e-06
Fam55d	11.2	1.1	3.7	2.9	1.5	0.1	0.1	8.64022e-06
Kcnn2	19.4	6.7	3.6	0.5	0.6	0.2	0.1	8.6896e-06
4933409K07Rik	22	4.6	7.7	1.1	0.3	0.5	1	8.72387e-06
Plagl1	19.3	7.1	1.3	0.5	0.3	0.1	2.4	8.7551e-06
Id4	56.5	20.7	5.6	0.9	1.2	0.4	1.2	8.88277e-06
Ttyh3	225.4	70.7	42.4	22.5	9	78.8	21.7	9.00871e-06
Hmgcr	202.3	40.4	45.4	77.5	54.1	5	20.8	9.83686e-06
Cpe	1737.8	461.5	641.6	153.4	115.4	45.6	282.9	9.9211e-06
Pld2	55.1	3.8	5.5	23.3	5.4	7.8	5.7	9.95076e-06
Tgfb2	27.7	3.1	3.7	0.7	0.1	0.1	10.3	1.00574e-05
Sparcl1	1768.3	74.4	359	30.5	38.2	20.6	626.2	1.00606e-05
Echdc2	29.5	9.4	7.9	2.3	0.2	0.3	0.4	1.05514e-05
Arhgap5	42.4	8.9	8.7	16.1	2.8	3.1	13.4	1.05544e-05
Cox4nb	19.3	8.8	6.4	10.5	7.8	7.1	5.2	1.0651e-05
Dlg5	19.1	7.5	4.6	2.1	2.4	0.2	2.1	1.073e-05
Meis1	10.6	2.4	3.4	3.1	2.7	0.6	0.1	1.08363e-05
Ampd2	33.5	12.4	12.5	5	2.2	5.7	5.8	1.11086e-05
Ntsr2	73	2	28.3	1.7	10.3	8.1	0.4	1.16221e-05
Chsy1	21.7	5.4	8.2	2.9	0.2	6.3	4.6	1.1737e-05
Aldoc	512.1	28.2	206	29.9	75.4	42.6	4.8	1.19056e-05
Akt2	43.1	8.9	16.6	9.6	7.4	17.2	3.7	1.19577e-05
Eepd1	31.3	2.9	1.6	0.4	0.8	12.5	1.8	1.2009e-05
Ikbip	20.1	4	8.7	5.5	3.5	2.3	7.4	1.2368e-05
Hey2	14.3	0.6	5.5	2.7	0.1	0.1	1.2	1.31336e-05
Kctd5	48.3	15.7	22.5	24.2	15.1	10.7	14	1.32478e-05
Acot1	85.4	8.7	35.2	18.8	20	1.9	10.6	1.32799e-05
Gpatch2	10.7	2.9	4.2	4.6	1.9	1.5	3.8	1.34154e-05
Ckap5	36.5	10.6	15.5	7.8	4.3	1.9	6.4	1.35563e-05
Ntrk3	90	9.6	35.5	7.4	0.5	0.4	0.2	1.37525e-05
Lgi4	16.2	0.4	2	0.2	1.2	6.5	0.2	1.38039e-05
Rabggta	20.7	9.9	8.3	8.2	5.8	9.4	4.2	1.38126e-05
Ndrg2	399.4	36.3	167.6	33.7	37.7	21.1	4.7	1.39213e-05
Ccdc88c	11.5	2	4.3	3.5	0.8	0.1	1.7	1.39589e-05
Limch1	49.1	6.5	8.1	14.8	15	0.3	17.5	1.39761e-05
Fam59b	41	6.2	6.2	16.6	6	0.5	0.1	1.44778e-05
Pou3f2	19.1	6.6	5	1.1	0.1	0.1	0.1	1.46927e-05
Sardh	14.8	1.2	3.2	1.4	1	6.1	4.2	1.47284e-05
Gpc6	18.6	1.6	7.6	1.6	0.2	0.1	0.2	1.56998e-05
Bhlhe40	392.3	10.2	16.8	16.8	3.3	4.3	161.8	1.63413e-05
Bai3	29.4	6.6	11.2	4.5	0.6	0.2	0.2	1.65338e-05
Sncaip	11.9	3.2	4.6	0.7	0.1	1.6	0.5	1.66214e-05
Bmpr1a	41.4	9.9	16.9	8	2.9	1.9	1.2	1.68076e-05
Ptprz1	1021.1	45.5	416.6	94.5	2.7	1.7	0.8	1.68116e-05
Drp2	11.2	3.2	4.1	0.7	0.4	0.5	0.1	1.68844e-05
Grm5	36.2	9.4	13.2	3.5	0.3	0.1	0.1	1.74082e-05
Rhoq	48.1	9	20.1	7.9	3.7	18.7	10.4	1.74113e-05
Lyrm4	19.4	7.2	8.9	4.3	5	1.7	4.8	1.74135e-05
Zdhhc21	26.6	11	6.4	5.4	1.5	0.4	2.7	1.74916e-05
Kcnc4	10.2	4.2	2.4	0.3	1.3	1.2	0.1	1.75355e-05
Klf4	288.9	21.8	35.3	8	3.9	59.2	121	1.7741e-05
Notch2	19.5	1.1	1.6	0.8	0.6	8.5	1.4	1.78334e-05
Chd9	13.1	3.7	5.8	3.1	0.6	2.7	1.5	1.79118e-05
Gadd45g	178.3	35.4	17.9	44.1	33.2	88	29.5	1.82565e-05
Slc9a3r1	103.1	6	18.1	2.9	7.6	45.2	8.9	1.83698e-05
Dgkb	13.9	3	5.5	1	0.2	0.1	0.1	1.85661e-05
Ppp4r1l-ps	14.9	6	6.3	4.4	1.9	1.8	4.2	1.86754e-05
Slc6a1	424.7	129.5	144.7	87.7	23	3.2	0.7	1.86778e-05
Ankrd16	14.8	6.5	5.4	3.1	1	2.5	3.7	1.88792e-05
Eea1	10.8	3.7	3.9	2.1	0.6	0.9	3.7	1.90533e-05
Fam195a	15.2	5.6	5.8	2.6	2.6	6.4	1.9	1.91461e-05
Eif4g3	63.6	21.7	29.8	19.5	6.5	10.2	17	1.95381e-05
Sfrp1	24.1	10.2	3.3	2.3	0.7	0.1	0.1	1.96144e-05
Fads2	278.4	41.8	121.2	55.1	20.3	5.6	10	2.04545e-05
Cdk11b	51	16.3	14.4	13.4	8.9	9	26.9	2.08229e-05
Gyk	14.8	3.1	6.6	1.7	0.6	0.7	1.2	2.0929e-05
Cd38	13.3582	0.5	1	0.1	0.2	1.7	5.8	2.09698e-05
Hectd2	16.3	5.9	4.8	0.9	0.1	0.2	0.2	2.11019e-05
Wsb1	272.2	107.4	93	40.5	4.6	63.8	84.5	2.12848e-05
Sh3pxd2b	31.4	14.1	5.9	2	0.6	2.5	3.6	2.1376e-05
Nup93	21.8	4.4	9	4.9	2.3	3.8	9.7	2.18836e-05
Nr4a2	52.8	17.2	2.3	1.2	0.5	0.4	18	2.20104e-05
Phf17	10.1	4	3.6	1.5	0.6	1.1	3.2	2.21176e-05
Leng8	162	70.8	33.6	27.1	5.9	10.4	3.3	2.23169e-05
Med12l	14.9	3.6	5.8	2.4	0.3	4.3	0.1	2.26269e-05
Actr3b	24	8.6	8.9	6.6	4	1.6	0.6	2.30032e-05
Nr4a3	46.5	21	5.2	1.8	0.2	7.4	5.9	2.3118e-05
Spsb3	21.4	12.7	10.5	8.7	7.3	8.2	11.9	2.33791e-05
Itsn1	23.4	10.3	9.7	5.1	2.1	4	4.9	2.37573e-05
Mras	61.3	14.3	25.2	7.1	7.3	20.9	1.2	2.38656e-05
Cdk5rap2	11.3	1.3	5.7	2.4	1.5	1.4	1.8	2.41579e-05
Trpm7	26.8	9.6	9.2	7	1.1	2.6	9.9	2.43191e-05
Id3	218.8	11.9	24.1	7.1	9.4	4.9	99.2	2.44294e-05
Med12	18	8	8.5	6.8	2.3	5.6	5.1	2.44415e-05
Ptplad1	141.7	33.1	68.4	48.9	29.4	14	19.2	2.49212e-05
Morc3	12.3	4.1	5.3	3.5	0.8	4.5	4.9	2.60935e-05
Sema6d	77.3	8.8	19.1	27.7	6.8	1.9	30.6	2.61313e-05
Clu	594.7	36.5	277.1	42.6	51.8	46.1	6.3	2.63171e-05
Mier3	13	5	5.2	3	0.8	1.1	3.9	2.67162e-05
Gm13696	51.7	13.9	20.9	12.7	1.4	3	0.3	2.77324e-05
Gm13698	202	53.4	82.3	48.8	5.8	11.5	0.8	2.77517e-05
Adcyap1r1	186.5	22.8	81.3	37.2	2.9	1.7	0.5	2.77891e-05
Gm13695	52.1	14.1	21.1	12.8	1.4	3.1	0.3	2.80748e-05
Gm13697	52.1	14.1	21.1	12.8	1.4	3.1	0.3	2.80748e-05
Nr4a1	870.7	165.6	77.3	22.3	4.4	389.9	181.7	2.80817e-05
Rgp1	11.2	7.2	6.4	8.5	6.8	6.9	6.2	2.80971e-05
Gldc	25.9	1.7	11.9	2.4	1	0.5	0.1	2.81117e-05
Gmppb	12.2	3.3	5.8	4.7	3.5	7	3.8	2.81639e-05
Sox2	137.6	27.2	52.4	42	5.4	0.3	0.3	2.81735e-05
Pls1	14.5	1.6	3.5	3.8	6	0.1	0.1	2.82955e-05
Stk17b	26.9	1.3	7.7	2.6	1.1	7.4	11.5	2.88132e-05
Tspan7	1144.7	209.2	554.8	161.7	134.1	212.8	9.6	2.93433e-05
Slc39a14	19.5	5.1	8.6	5	0.8	4.2	0.3	3.09596e-05
Zfc3h1	15.2	5.5	6.3	3.5	0.8	0.5	3.1	3.10313e-05
Nrarp	121.2	7.2	39.9	4.8	3.3	4.8	48.6	3.10536e-05
Acap2	19	9.7	12.4	13.5	10.9	12	9.8	3.12042e-05
Gm13691	253.6	69.8	104.4	63.2	7.1	14.1	1.5	3.12317e-05
D6Wsu116e	38.1	14.2	18.1	24	14.8	12.3	12.9	3.14105e-05
Pbxip1	56.8	2.4	5.9	1.3	2.7	27.2	5.9	3.1443e-05
Tet2	12.1	4.9	4.4	2.5	0.3	1.6	4.2	3.15663e-05
Gramd4	33.6	11.5	15.4	4.8	1.7	5.9	3.1	3.17305e-05
Cwc22	161.8	43.8	68.5	39.9	4.8	9.8	2.1	3.2083e-05
Fndc5	25.6	7.3	11.4	1.7	2.5	1.5	0.1	3.38247e-05
Wnt7a	38.9	5.1	18.4	2.7	0.6	0.5	0.1	3.60726e-05
Npas3	23.4	5.2	10.6	3	0.5	0.1	0.1	3.6171e-05
Nckap5	13.5	0.9	4.7	5.4	1	0.1	0.3	3.64021e-05
Rnf24	24.3	10.3	8.6	6.1	1.6	1.4	1.4	3.68592e-05
Atl2	60.6	11.3	7.8	3.5	1	6.1	30	3.71636e-05
Fam184a	13.3	2.8	5.3	4.5	0.7	0.1	0.2	3.72794e-05
Gys1	12.2	2.6	6.4	3.3	0.9	3	1.6	3.74763e-05
Naprt1	12.8	1.1	5	1	0.3	5.2	1.7	3.75486e-05
Srsf5	123.8	64.7	46.1	34.3	13.5	41.3	48.8	3.76632e-05
Oat	72.2	17.4	28	11.7	12.8	39.1	16.3	3.81206e-05
C130071C03Rik	13.1	6.1	3.3	1.1	1	0.4	0.1	3.82279e-05
Fam120c	20.1	7.1	8.6	5	2.6	0.6	0.9	3.82337e-05
Adra2a	16.9	7.8	1.4	0.1	0.3	4.1	0.8	3.86939e-05
Sfxn1	44.1	16	20.3	6.6	1.1	5.4	7	3.89774e-05
Mt3	318.7	66.7	161	29.9	43.8	31.3	7.8	3.91927e-05
Arntl	19.5	9.4	4.2	2.7	1.6	1.6	6.9	3.98688e-05
Zswim6	14.1	6.6	6.7	8.2	3.1	5.6	6	4.00316e-05
Eif2s3y	45.3	10.1	19.9	15.6	5.1	2.8	17.9	4.06801e-05
Cyr61	842.3	27.8	55	5.3	1	20.8	408.1	4.07368e-05
Tmem218	27.3	11.7	9.5	4.2	3.7	2.8	12	4.18721e-05
Fgfr2	50.6	2.7	2.5	18.5	19.6	0.2	0.3	4.23519e-05
Dag1	118.5	22.4	59.9	36.2	7.5	8.7	22.7	4.28761e-05
Preb	22.9	10.9	14.6	12.5	8	13.3	9.8	4.34089e-05
Pitpnc1	25.5	7.3	11.6	2	0.5	6.3	8.6	4.39683e-05
Car8	31.2	3.5	15.2	5.1	0.5	0.2	0.3	4.42035e-05
Hmgn3	91.6	34.5	36.9	30.2	23.8	1.3	7.1	4.44792e-05
Gm5512	16.2	3.1	8.1	7.1	3.7	2.7	2	4.51966e-05
Slc12a4	59	16.6	32.8	26.2	12	19.4	11.1	4.54489e-05
Pdzrn3	11.3	2.4	1.3	2.8	5.5	0.2	0.3	4.5564e-05
Ttc14	31.5	13.4	12.3	6.5	1.1	0.9	4.8	4.57505e-05
1300001I01Rik	22.3	9.5	8.3	5.8	3.4	11.5	3.6	4.59243e-05
Cbx5	57.9	23.2	24.8	14.1	5.5	1.5	6.1	4.64335e-05
Bbs2	10.5	5.9	4.7	3.8	2.8	1.8	2.8	4.71829e-05
Mtx3	16.8	7.3	6.4	4.1	1.3	0.9	0.8	4.83358e-05
Gabbr1	214.5	106.7	55.3	22	24.4	7.6	4.2	4.88256e-05
Smc5	18.7	6.8	7.9	3.4	0.7	0.7	6.2	4.91401e-05
Atad3a	18.2	7.9	9.2	9.3	4.5	10.3	5.7	4.94456e-05
Ccdc157	15.9	8.4	1.9	1.1	0.9	1	2.8	4.96702e-05
Agl	13.7	4	7.3	2.9	1.3	1.2	1.8	4.98409e-05
Ubiad1	11.6	3	6.1	5.4	4.7	4.8	1.8	5.00414e-05
Cyp7b1	14.7	2.5	7.4	1.5	0.4	0.1	0.3	5.05936e-05
Sec14l2	26.3	5	11.7	9.6	10.2	4.6	0.5	5.13725e-05
Ndp	16.7	1	8.6	1.5	2.1	0.4	0.1	5.14732e-05
Abhd3	89.7	4.6	33.1	37.4	20.8	2.7	1	5.19074e-05
Tm7sf2	91.5	17.6	12.4	38	41.5	3.8	8.6	5.25089e-05
Ptpra	63.6	28.3	44.6	41.3	33.3	35	30.9	5.38055e-05
Elmo2	25.3	12.8	11.1	9.7	9.7	17.5	10.4	5.40044e-05
Spag9	143.3	39.1	74	50.2	24.4	6.9	46.5	5.43024e-05
Tmc7	46.2	3.2	5	4.4	2.4	10.7	24.6	5.5419e-05
Ahcyl1	113.9	50.7	61.9	44.6	39	15.7	26.8	5.58381e-05
Fgfr1op	13.6	6.6	6.9	5.5	1.7	3.6	3.9	5.6048e-05
2900092D14Rik	31.2	12	12.8	4.1	1.3	0.1	0.1	5.63711e-05
Ptp4a1	21.6	7.6	6.4	10.4	11.3	3	4.6	5.64883e-05
1300010F03Rik	15.6	3	7.4	5.2	2.3	1.8	7.3	5.6501e-05
Csgalnact1	18.5	2	4.6	7.3	0.4	0.1	7.6	5.68436e-05
Arhgap21	47.2	20.9	19.9	6.3	4	1.3	6.5	5.69923e-05
Stk35	12.9	5.1	7.2	6.4	3.9	2.4	3.4	5.70517e-05
Upf3b	15.6	4.8	7.7	4.3	1.3	0.8	5.4	5.73161e-05
Slc20a2	45.5	14.1	11	16.9	22.8	2.4	5.2	5.75233e-05
Gstm1	45.1	4.3	12.2	2.3	5.9	5.2	24.3	5.93635e-05
Prpf38b	41.7	19.7	17.3	12.4	2.7	9.3	18.2	6.05447e-05
Zfp36l2	173.8	33.3	49.3	13.9	1.8	88.9	13	6.06023e-05
Itga6	47.5	2.8	3.2	0.3	0.3	15.1	22.3	6.10852e-05
Smc4	19.8	2.1	7.3	2.1	0.7	0.4	9.2	6.11057e-05
Prdx6	164.7	15.2	87.1	35.8	65.7	22.5	29.4	6.11181e-05
Dhx35	11.8	5.4	7.8	6.5	3.7	5	4.8	6.14927e-05
Masp2	15.8	7.6	4.6	3.7	0.4	0.9	0.1	6.17064e-05
Igfbp5	25.4	9.5	11.2	1.5	1.9	0.5	0.3	6.20287e-05
Nr2e1	32.4	3.3	16.9	3.7	0.3	0.1	0.1	6.2248e-05
Lrp4	33.5	1.3	16	12.4	2.4	2	6.3	6.26444e-05
Dagla	17.3	6.3	5.5	1.4	0.7	8.2	2.1	6.27572e-05
Gpr19	49.8	16	23.6	14	5.7	0.9	1.3	6.30906e-05
Sc4mol	373.1	56.7	77	146	179.8	17.8	19.4	6.36241e-05
Ank2	54.6	28.4	13.6	10.9	9.1	1.5	0.4	6.43777e-05
Suv420h2	18.4	8.2	11.2	11.3	9.4	11	6.2	6.49151e-05
Tbcel	20.3	8.8	10.3	9.6	6.1	2.1	7.1	6.51564e-05
Phka1	23.6	4.1	13	5.7	2.1	1.2	2.1	6.56525e-05
Mga	11.6	4.9	5.5	3.4	0.6	1.3	3.7	6.57925e-05
Trib2	77.3	13.5	38	16.3	1.1	0.6	24.6	6.60121e-05
D930016D06Rik	19.8	8	8.9	6.6	0.8	1.3	3.2	6.72813e-05
Stt3b	80.7	36.9	39.8	24.1	10.5	14.9	36.6	6.76508e-05
Idi1	140.4	31.9	29.1	66.8	53.9	1.5	7.8	6.7994e-05
Arap2	31.6	1.4	2.2	11.8	6.8	0.4	14.7	6.88478e-05
Fastk	29.7	18.4	20.8	18.6	13	17.1	13.9	6.92989e-05
S1pr1	297.7	9.6	34.3	2	5.6	6.9	159.2	6.94342e-05
Mt2	144.8	8.9	80.2	47.7	45.6	49.4	27	7.11226e-05
Nsd1	16.2	7.9	8.3	7.1	2.7	3.3	7	7.50392e-05
Gas1	38.3	4	20.8	3.6	0.4	0.3	0.4	7.5202e-05
Fam181b	51.6	6.7	28.4	11.3	3.1	0.6	4.2	7.53411e-05
Nat6	12.5	2.2	3.5	1.9	2.4	6.8	5.9	7.53543e-05
Abr	66.5	29.9	27.1	34	11.7	19	6.7	7.54933e-05
Rab3gap2	25.9	10	16.4	11.6	6.3	6.4	7.9	7.57495e-05
Gcsh	46.7	12.6	21.6	26.2	17.9	8.8	7.6	7.57552e-05
Axin2	18.4	5.6	8.5	6.4	0.8	0.3	6	7.57888e-05
Hepacam	154.8	8	77.4	28.1	47.9	2.5	0.6	7.59969e-05
Zbtb41	10.1	4.6	4.5	2.7	0.9	0.2	2.4	7.61245e-05
Tctn3	13.1	6.5	6.1	2.6	0.8	2.3	2.3	7.61305e-05
Plod2	27.8	4.7	8.4	14.6	1.5	0.2	6.7	7.63156e-05
Paqr7	120.8	10.7	15.1	1.8	5.2	66.5	26.8	7.7208e-05
Bms1	13.2	6.2	6.4	3.6	1.4	2.5	5.9	7.80859e-05
Adcy2	35.2	15.3	15	2.5	2.7	1.5	0.3	7.83919e-05
Chd2	17.4	9.5	5.8	4.3	0.9	5.6	7	7.87795e-05
Pdpn	37.5	3.6	20.5	4	0.3	0.2	0.3	7.90715e-05
4933439C10Rik	21.9	12.2	5.6	1.7	0.6	3.6	2	7.94869e-05
Cd247	12.5738	6.3	5.3	2.4	0.2	1.7	2.4	7.95967e-05
Ppp2r5a	32.4	7.2	8	10.8	9.5	6	20.7	8.10008e-05
Rps6kb2	16.9	10.3	9.3	10.7	5.2	7.6	8.1	8.1364e-05
Srek1	39	16.8	18.5	10.6	1.4	2.4	7.3	8.18177e-05
Clk4	57.9	22.4	31.6	27.7	10.8	9.5	24.1	8.39719e-05
D630003M21Rik	10.7	1.2	6	2.1	1.8	0.2	0.2	8.53344e-05
Atp2b4	19.6	8.8	8	1.7	0.4	0.3	0.5	8.61895e-05
Pias3	13.5	7.9	9	5.9	4.1	6.3	6	8.62217e-05
Sash1	63.1	9.2	27.6	28.1	4.2	1.5	20.4	8.62524e-05
Fam193b	27.3	14.4	11.9	9.6	2.3	5.1	4.2	8.78824e-05
Ugp2	39.6	11.2	23.3	14.6	8.8	4.7	16.7	8.84511e-05
Rbm26	25.1	10.1	13.4	8.7	1.5	3.4	5.6	8.87367e-05
Metap1d	14.6	8.4	7.7	8.1	5.5	4.5	3.5	9.12934e-05
Ttyh1	359.1	32.5	143.7	156.9	116.3	9.2	1.5	9.18239e-05
Smo	20.1	2.4	6.4	1.8	0.5	9.1	9	9.23879e-05
Dclk2	75.5	39.8	28.2	9.6	7.2	1.9	6.7	9.3324e-05
Spire1	43.8	16.1	25.1	11.4	4.4	11.5	3.7	9.44869e-05
Agfg2	13.3	7.8	6.3	3.4	3.1	3.1	1.9	9.59719e-05
Gulp1	11.2	1.1	0.6	0.1	0.1	0.2	6.4	9.91364e-05
Hsdl2	31.9	4.4	14.5	15.1	12.2	1.8	4.1	0.000102019
Dhrs1	67.6	23.3	36.9	36.8	41.4	22.3	18.5	0.000102139
Tob1	99.8	53	25.4	24.5	13	3	43.2	0.000103179
Sbno1	13.6	7.2	7	5.9	1.7	3.5	5.7	0.000103514
2610017I09Rik	61.6	21.6	34.1	10	11.9	4.7	0.7	0.000104816
Gabbr2	42.1	22.4	12.6	2.1	1.2	0.4	0.1	0.000105314
Ehbp1	13.6	7.6	4.7	3.3	0.9	0.4	2.2	0.000106949
Fmn2	20.9	8.6	9.9	3.3	0.9	0.1	0.1	0.00010732
2011-09-01	32.9	17.3	9.4	4.1	1.8	4.9	14.7	0.000107901
Pde1b	29.4	15.6	7.1	1.2	1.2	9.9	0.8	0.000108056
Tmem136	12.7	5.7	5.9	1.5	0.2	0.1	1.8	0.000109063
Tbce	27.4	13	15.2	9.1	4.1	2.8	7.7	0.000111479
2810459M11Rik	18.9	2.2	11	2.7	0.2	0.3	0.2	0.000111839
St5	18.6	4.4	5.4	8	4.9	11.7	9.6	0.000113741
Lnpep	14.2	8.5	3.7	2.8	1.1	2.3	5.5	0.000114056
Zfp142	10.6	5.7	5.1	4.1	1.4	2.6	1.3	0.00011413
Fosb	609.4	218.9	144.8	32.8	22.7	326.7	207.8	0.000114546
Lhfp	19.9	3.6	7.8	1.7	1.4	0.2	10.6	0.000117746
Fam13c	38.2	4.5	8.1	15.2	3.6	0.2	20.6	0.000119273
Ppfia1	14.9	7.5	8.2	8.6	5.5	4	9.3	0.000120002
Ctbp2	26.8	8.6	10.7	2.7	0.3	7.5	14.2	0.00012007
Sybu	25.3	12.7	10.4	3.5	1	0.6	0.5	0.000120969
Pts	17.7	10.4	12	9.2	11.3	12.6	7.5	0.000121224
Pdgfrb	24.7	1	2.9	0.1	0.3	1.2	14.7	0.000123075
Tead1	14.6	8.4	2	0.5	0.1	0.1	3.7	0.000126346
Cachd1	19.1	3.9	4.9	1.6	1.1	0.1	11.3	0.000129142
Srsf11	67.1	36	33	30.2	8.2	11.4	23.4	0.000129157
Cs	94.1	61.5	60.9	48.2	44.3	28.4	41.8	0.000133076
Mboat2	29.9	7.7	15.5	14	3.3	0.5	5	0.000133989
Rcn2	123.7	69.9	60.4	30	15.2	13.3	35.2	0.000136027
Nvl	18.5	8.3	9.4	9.2	3.1	2.1	3.3	0.000136478
Tmem47	47	27.5	12.8	1.5	1.1	0.3	6.7	0.00014092
Zhx3	18	6.4	9.9	3.8	1.3	1.7	8	0.000141057
Fam135a	16.1	4.4	8.1	5.6	1.2	0.6	7.5	0.000141255
Srsf10	58.6	26.8	30.8	15.8	4.6	5.2	23.5	0.000142677
Lxn	96.7	7.3	9.9	1.3	2.1	2.3	59.4	0.000142886
Rapgef3	29.3	2.1	13.3	5.1	6.1	0.8	15.7	0.000142981
Mdm4	23.1	12.7	10.7	10.1	2.8	2.8	7.3	0.000143174
Sall3	19.3	2.6	9.5	2.4	0.1	8.8	0.1	0.000143422
Taf1	14.9	8.3	7.4	5.4	3.2	1	5.2	0.000144719
Dbp	36.3	10.6	22.3	6.4	5.3	17.4	8.3	0.000145633
Arhgef4	24.8	11.9	12.7	3.5	4	8.3	0.5	0.000146179
Pygo2	21.1	12.5	14.8	12.9	8.8	13.6	8.8	0.0001471
Nrxn1	98.4	45	46.1	13.1	1	0.4	0.2	0.000147157
Gsg1l	13.4	6	6.7	1.6	0.8	0.3	0.1	0.000147732
Nfxl1	11.7	4.4	6.3	3.6	0.7	2.7	6.1	0.000148152
Fam107b	38.6	13.8	3.7	23	14.6	18.9	16.2	0.000148345
Coq10b	58.4	14.6	10.6	3.9	2.8	21.7	34.7	0.000149698
Mtor	13.8	8.3	8.1	8	4.7	3.7	4.8	0.000152341
Kcna2	16.2	1.6	4.7	9.6	1.5	0.1	0.1	0.000153282
Notch1	45.8	2.9	22.1	9.9	2	10.6	24.2	0.000154012
Nxf1	62.1	31.7	34.2	34.1	10.4	32.3	31.2	0.000154769
Dennd1a	20.4	12.1	11.6	7.9	3.6	7.4	4.7	0.000154897
Slc35a3	19.2	5.9	8.6	5.5	2.9	2.9	12.2	0.000156545
Gm17066	23.9	11.2	13.3	5.9	0.8	3	4.1	0.000158004
Trmu	10.8	5.4	7	4.8	2.4	4.4	2.4	0.000158474
Sox1	22	13.6	1.1	0.1	0.2	0.1	0.1	0.000159612
Pex13	12	5.4	8.6	7.6	5	4.6	4.8	0.00016084
Srrm2	95.9	54.9	42.4	29	6.1	18.7	8	0.000161253
Prrc2c	27.1	13.3	13.9	10.5	2.4	2.3	9.7	0.000162088
Ccnl2	73.5	46.9	29.5	33.8	10.5	20	32.8	0.000162781
1600020E01Rik	15.8	8.4	9.6	5.3	3.9	6	9.8	0.000170701
Atad2b	11	4.6	5.1	3.3	0.7	0.6	5.5	0.000171393
Slc6a9	80.7	7	15.4	17.7	50.2	0.8	0.4	0.000172318
Enah	43.7	16.5	25.6	11.2	2.4	0.5	6.1	0.000174537
Jun	1164.3	191.1	288.3	137.3	46.5	608.7	610	0.000174611
Mgst1	18.8	1.3	1.2	0.4	0.6	1.2	12.1	0.000177808
Nktr	35.1	20.9	14	14.1	2	5.6	6.1	0.000179569
Ankle2	11	5.9	7	4.4	1.7	5.1	4.4	0.000180872
Fat1	24	3.4	11.8	12.5	5.4	0.2	1.5	0.0001825
Oplah	15.7	6.1	10.7	3.6	2	4.7	5.3	0.000183589
1600012H06Rik	12.6	8.2	8.4	8.1	8	4.5	6.4	0.000184637
Timm44	26.3	17.9	14.7	11.4	6.6	11.8	14.9	0.000189081
Usp19	39.1	26.2	24.2	21.1	11.9	18.4	13.3	0.000189668
Fgfrl1	47.7	2.8	29.4	14	15.8	4.5	2.3	0.000192867
Fbrsl1	50.3	17	8.1	4.9	3.3	32.1	3.9	0.000193256
Naaa	22.4	2.3	4	3	9.2	13.9	1.5	0.000194258
AI854517	36.5	7.7	23.2	5.2	1	0.7	0.1	0.000195121
Ash1l	14.7	8.7	6	3.6	0.7	1	5.1	0.000197151
Tiparp	56.5	23	15.8	8.3	2.8	6.3	35	0.000201455
Hdac8	12.5	4.7	8.9	5.1	3.3	2.6	5.5	0.000203747
Fads1	148.8	38.5	75.5	96.6	36.1	57.5	22.3	0.000204101
Prpf39	30.4	16.9	13.6	9.9	1.4	1.9	11	0.000205343
Zfp295	12.4	5.3	4.1	3.2	1.9	8	6.5	0.000205357
Thoc2	15.1	6.7	7.7	4.2	0.9	1.1	7.3	0.000205662
Ubn2	10.4	6.3	4.9	3.5	0.9	1.2	2.4	0.000206113
Cntfr	56.7	24.9	31.9	12	16.4	2.4	0.2	0.000207906
Fam76b	19.5	9.7	9.3	6.2	1.5	1.9	9.8	0.000210107
Chd6	13.1	6.6	7.3	4.9	1.2	1.5	5.2	0.000210183
Naf1	10.4	4.3	7.3	4.2	2	2.8	4.8	0.000213637
Fnbp4	31.1	18.8	14.8	10.8	1.5	5.5	9.5	0.000214009
Fmr1	28.9	13.8	16.7	9.7	3.4	1.3	9.7	0.000216492
Pigs	64.5	21.2	44.8	28.2	18	25.8	9.3	0.000219151
Srf	46.7	15.5	29.9	15.2	8.7	28.1	15.1	0.000220496
Thoc1	13.4	7.2	7	4.8	1.6	1.4	6.1	0.00022113
Dido1	15.6	9	7.8	5.9	1.2	2.5	6.4	0.000221497
Ntrk2	182.9	43.5	118.4	34.9	9.5	3.2	1.1	0.000224378
Dcaf8	28.1	20.3	24.1	21.7	22.6	20.5	24.4	0.000224651
Gcfc1	37.6	22.4	16.9	10.5	1.8	1.8	7.3	0.000229245
Dock7	16	10.7	1.5	0.2	0.2	1.8	0.6	0.000229799
Tinf2	13.4	4.3	7.9	3.5	3.2	8	7.6	0.00023282
Rimklb	44.9	26.6	17	11.2	2.7	0.2	0.2	0.000234884
Nme7	14.1	7.1	5.5	1.7	1.4	2	8.1	0.000235817
Arpp21	24.2	10.3	14.9	7.7	3.6	3.1	0.6	0.00023621
Cry2	66.5	44.8	14.6	15	4.8	4.4	2.9	0.000236302
Tmem56	17.1	10.8	5.9	2.5	1.8	0.2	0.2	0.000238723
Adrb1	12.7	2.8	1.5	0.7	0.4	8.5	0.3	0.000239822
Tada2a	11.9	6.8	7.1	6.2	3.1	1.9	4.5	0.000240971
Tmem170b	21.2	13.5	9.8	5.1	1.8	3.8	2.5	0.000241479
Fam84a	10.7	7.2	1.3	0.3	0.3	0.2	0.2	0.000243333
Hook3	16.2	6.2	9.3	7.6	1.7	0.9	6.2	0.000243408
Etv4	81.2	4.8	54.7	8	0.8	1	1.1	0.000244909
Mmd2	258	21.2	139.7	119	83	7.3	2.3	0.000245039
Aff1	13	0.8	2.6	0.7	0.6	6.3	7.4	0.000246719
Rbm25	43.3	24.5	22.5	16.1	3.5	5.3	17.3	0.000246866
Kcnj10	185.5	8.1	82.6	99.7	58.3	2.5	0.5	0.000247393
Zfp592	13.5	5.8	4	2.8	1.3	9.2	4.6	0.00024798
Soat1	34	1.8	10.2	4.4	1.5	22.5	1.6	0.000249816
Prpf4b	38.7	17.9	21.3	13.5	1.9	2.1	15.5	0.000250772
Pfkfb2	23.5	14.6	10	7.2	1.7	1.5	2.8	0.000251333
Gigyf2	11.5	5.4	7	3.9	1.3	1.7	5.5	0.00025229
Nr2f1	40.6	22.9	18.9	3.9	1.7	1.1	0.7	0.00025344
Esco1	10.7	3.3	4.3	2.6	0.7	0.7	6.9	0.000257081
Zcchc7	21.9	13.2	10	8.9	1.7	2.1	7.6	0.000261222
Eif5	80.4	50.3	41	47.8	19.9	39.9	52.8	0.000263414
Chd4	49	26.2	27.3	27.2	15.3	37.2	26.8	0.000264781
Kifc3	61.5	9.3	41.2	23.9	4.5	7.2	17.7	0.000265129
Tmem164	22.8	14.3	8.5	3	0.7	9.8	4.6	0.000270606
Smg1	14	7.9	7.9	5.2	0.9	2.7	5.6	0.00027206
Csl	25.2	16.9	18.2	15.3	13.5	8.5	13.1	0.000272569
2310022B05Rik	53.2	15.7	20.3	25.1	33.3	38.1	19.3	0.000272771
Rnf180	16.8	3.5	11.1	1.9	0.2	5	0.1	0.000273156
Igsf11	26	3.6	2.6	16.7	9.2	0.2	0.1	0.000274651
Safb2	27.8	16.6	13.5	13.8	4.7	15.5	6	0.000274979
Rbm6	11.1	7.3	4.4	3.6	1	1.5	4.7	0.000275925
Rdh14	12.1	8.5	9.5	7.6	7.2	5.4	6.3	0.000283067
Arid4a	10.2	5.4	5.3	1.9	0.3	1.3	4.6	0.000284601
Fam69c	15	1.3	10.4	1.3	0.3	0.2	0.1	0.000284846
Exoc1	18.1	10	10.7	9.5	4.1	2.3	6.4	0.000285107
Aldh6a1	35.9	7.9	23.3	18.9	10.7	3.5	7.5	0.000286368
Rsf1	11.5	6.6	5.5	3	0.7	1.1	5.3	0.000287503
Luc7l3	63.4	38.7	31.6	19.5	5.1	6.8	7.1	0.000287746
Arsa	16.8	11.6	7.6	8.4	6	12	10.3	0.000290658
Dhx32	11.8	7.4	4.6	4	3.8	5.5	8.6	0.00029102
Rhbdf1	51.4	5.9	22.2	12.9	3.6	13.4	34.6	0.000294768
Glt8d1	23.7	14.3	14.5	11.4	5.1	4.2	8.5	0.000296681
Rbm5	51	31.8	31.3	21.7	6.7	20.2	21.8	0.000296978
Bmp1	49.7	12.2	22.4	36.8	17.5	9.3	17	0.000300638
Ccdc88a	25.6	11.9	15.7	5.5	1.3	0.3	6.4	0.000301185
Pion	14.1	2.2	10	1.4	0.1	1	1.2	0.000302828
Huwe1	23.7	14.7	14.4	14	7.1	5.3	10.8	0.000303303
Fbxo30	11.8	3.1	3.1	1.7	0.7	1.9	8.5	0.00030537
Trrap	14.1	9.7	8.2	6.5	2.7	4.4	5.3	0.000305494
Polr3h	47.1	10.8	23.3	30.6	8.9	5.1	4.4	0.000307295
Atf7ip	17.4	9	12.4	7.4	3	5.2	5.1	0.000315445
Fstl1	27.6	5.8	10.1	0.6	0.4	0.5	17.8	0.000317468
Ccnt2	26.1	12	16.1	14.4	3.4	4.5	10.2	0.000320923
Rrs1	17.8	6.6	10.7	10.3	3.6	9.5	3	0.000321186
Nln	11.7	8.1	4.9	2.1	1.1	3.5	1.4	0.000323076
6530418L21Rik	22.2	2.9	15.9	2.1	1.7	0.9	0.2	0.000324992
Pnn	45.8	24.2	26.4	14.4	1.9	1.9	11.6	0.000325577
Psme4	19.2	8.8	8.9	11.9	3.4	3.1	10.7	0.000328319
Srsf6	110.8	62.5	65.5	73.8	22	57.2	47.2	0.000331085
Wdr43	14.9	8.6	7.8	7.9	1.7	5.3	8.5	0.00033284
Mfhas1	15.4	6.1	4.8	1.5	0.3	2.5	10.3	0.000336049
Zfp608	19.9	11.7	9.2	10.5	3	1.2	6.5	0.000337917
Tlr3	12.6	0.4	1.9	0.2	0.2	2.6	8.9	0.000338167
Pbx1	31.7	19.2	17.3	5.9	2.1	2.1	7.3	0.000348575
Abca1	67.5	3.2	15.5	5.8	0.3	8.5	48.4	0.000352454
Fam126a	11.9	4.3	7.1	6.3	3.1	3.5	8.4	0.000354676
1110012D08Rik	29.6	4	15.6	12.7	9.5	11.8	20.9	0.000355309
Parg	11.4	5	5.5	5.1	1.2	1.4	7.1	0.00035804
2810403A07Rik	42.9	25.2	22.1	13.8	4.2	5.1	21.9	0.00035945
Stk38	26.5	11.2	16.6	9.4	2.9	8.2	16.4	0.000360438
Ubr2	11.7	8	8	7.8	3.9	5.1	6	0.000362781
Cpeb4	46.5	33.4	13.6	14	3.2	3.5	6.3	0.000362972
Paqr8	67.4	5.4	10.6	38.7	36.1	0.5	2.4	0.000363632
Zfp280d	16.7	10.1	7.4	4.7	0.8	0.5	7.2	0.000365866
1810074P20Rik	12.8	4.2	8.9	6.2	2.6	2.8	7	0.000366759
Aifm1	13.6	6	8.6	8.4	2.8	3	6.9	0.000367348
Mccc1	10.7	3.2	6.3	7.4	4.4	2.6	2.1	0.000367528
Cc2d2a	11.5	1.4	8.4	2.4	0.4	0.3	1.5	0.000370206
Yeats2	18	7.5	10.9	10.3	2.6	1.7	6.4	0.000371052
Azin1	64.1	44	36.5	20.9	10.3	30.8	19.1	0.000371512
Anks3	13.2	7.5	9	8.1	5.3	10.4	6.5	0.000372554
Zfp187	15.3	8.3	9.8	5.8	1.5	2.3	5.9	0.000374205
AW549877	40.8	19.8	23	25.8	9.9	4.2	11.8	0.000377487
Ankhd1	11.9	6.9	6.4	4.1	1	3.2	6.9	0.00037993
Shc3	16	3.3	11.8	2.3	0.8	0.5	2.8	0.000380824
Stk19	18.3	14.9	10.2	11.9	9.6	12.6	13.9	0.000382895
Hspa5	680.2	159.9	330.1	242.6	57	455.2	328.1	0.000384545
Emd	77.7	48.4	30.7	18.4	13.5	49.5	37.9	0.00038596
Hnrnpa2b1	303.1	161.9	195.6	144.7	46.6	55.3	144.6	0.000388586
Zfp445	38.2	22	21.9	12.7	3.1	1.4	6.8	0.000393839
Arglu1	87.5	57.4	47.7	26.4	9.1	9.6	23.7	0.000394064
Qtrtd1	10.6	5.6	6.6	3.9	1	0.6	2.1	0.000394154
Derl2	12.9	7.1	9.9	9.7	7.2	10.1	7.4	0.000396267
Rfc1	12.2	7.1	7.7	4.4	2	1.7	5.6	0.000397202
Efemp2	18.5	3.5	13.3	5.7	0.8	7.6	5.3	0.000400177
D4Wsu53e	168.1	125.8	65	45.1	23.1	20.7	38.1	0.000401853
Tead3	14.2	10.4	1.6	0.5	0.1	2.7	0.2	0.000404602
Mertk	33.8	0.7	9.6	1.1	0.6	24.2	3.9	0.0004059
Aldh7a1	26.3	6.2	20.4	13.1	8.8	9.6	6.9	0.000408037
Ccdc109a	10.7	5.6	7.2	4.7	1.3	2	4.5	0.000411115
Nrcam	56.3	12.4	37.3	22.7	1.3	0.6	1	0.000411566
Bcl2	14.4	2.2	2.4	0.5	0.1	3.4	10.6	0.000412165
Caskin1	40.5	24.8	20.6	9	2.3	1.8	0.3	0.000415179
Myo6	63	3.6	7.4	41.7	29.2	1.1	14.8	0.000419874
Stx16	30.4	12.8	18.3	20.5	4.6	6.6	10.7	0.000438362
Fgd6	14.9	0.5	0.8	0.4	0.5	0.2	11.2	0.000439569
Magi1	22	15.1	11.4	5.5	3.9	1.1	6	0.000441033
Whamm	10.4	7.5	4.3	3.3	1.1	3.2	5.4	0.000444873
Atg16l1	13	10.5	8.6	8.4	6	7.7	9.7	0.000446497
Pou3f3	77.1	33.2	51.8	18.1	10.2	0.8	0.2	0.000446822
Timm8a1	18	6.7	12.6	13.2	11.3	12.5	9.9	0.000448435
Ddit4	72.7	31.5	25.1	47.1	46.3	18.1	10.1	0.000448554
Sall2	19.4	8.9	13.2	3.1	1.4	3.2	0.1	0.000450283
Cbr3	28.5	1.8	21.6	4.6	1.7	4.2	0.4	0.000450985
Chka	31.6	22.5	19.8	20.5	10.9	21.8	20.8	0.000453455
Wasf3	26.1	18.7	8.4	8	4.7	0.5	0.7	0.000456729
Ddx17	292.1	206.6	168.3	124.9	41.6	81.2	91.1	0.000457305
Chst10	26.3	12.9	16.2	4.5	1.6	10.7	0.2	0.000457362
Slc38a3	451.2	17.5	107.1	14.1	8.2	5.9	333.6	0.000459115
Ranbp6	11.3	6.2	7.2	3.9	1.3	0.4	2.5	0.000461011
Ddx3y	23.9	6.7	8	8.8	3.1	1.7	17.8	0.000461392
Fzd9	22.3	1.8	16.8	3.8	0.7	0.3	0.2	0.000464431
Gria2	166.8	57	108.4	64.6	2.5	0.5	0.4	0.000467347
Ing3	12.9	5.2	8	5	1.4	2	7.9	0.000467825
Ate1	21.3	10.7	10.7	6.8	2.7	2.2	13.9	0.000471409
Dmpk	14.8	6.4	5.9	10.2	3.6	0.5	1.5	0.000475489
Ctso	29.4	5.3	16	19.1	9.5	11.7	19.3	0.000476388
Ubr5	47.4	36.4	14.4	12.4	4.1	4.9	13.4	0.000479175
1810013L24Rik	21.4	14.7	10	8.1	3.7	4.1	12.5	0.000481479
Cpsf7	34.8	24.5	22	15.3	6.3	10.9	11.8	0.000481711
Pcdh10	75.2	32.5	46.1	33.7	12.9	0.5	0.3	0.000481755
2610203C20Rik	25.6	19.3	5.2	1.8	1.1	0.1	0.3	0.000482729
Krit1	10.3	4.8	6.5	3.9	1.3	0.6	5.3	0.000483196
Sfswap	26.3	19.4	14.5	12.1	4.1	8.5	8.8	0.000484647
Slitrk2	20.5	1.8	15.4	4.2	0.2	0.1	0.1	0.000487424
Zfp655	18.5	11.7	8.5	9.6	3.6	9.2	13.1	0.000487651
Sema4a	46	9.3	3	35.2	8.7	5.8	0.2	0.000488324
Hivep1	14.2	9.8	5	2.4	0.7	7	5.5	0.00048865
Baz2b	10.7	4.5	3.1	4.9	1.5	1.3	7.8	0.000495368
Pusl1	12.7	7.5	9.5	7	3.1	5.1	4.2	0.000498162
Atp2a2	96.4	66.5	42.8	44.9	26.7	8	10.3	0.000499952
Tmem39a	11.8	3.6	6.8	5.4	2	5.8	8.5	0.00050269
Dbi	475.7	61.8	366.4	138.5	135.4	20.2	97	0.000506101
Ankmy2	14.3	8.3	9.8	4.1	1.8	2.1	5.1	0.000511066
Ubp1	41.8	30.9	20.7	15.8	4.6	8	12.6	0.000514875
Tnik	32.8	19.7	12.7	16.7	3.1	0.2	0.6	0.000515447
Sema5b	41.2	5.5	27	19.5	0.4	0.1	0.1	0.000516758
Rabep1	19.8	12.5	12.8	10.1	5.6	2.7	8.9	0.0005214
Dpy19l3	19	6.1	14.1	7.2	1.2	2.4	1.7	0.000529842
Hibch	11.5	2.9	8	6.1	3.5	1	5.6	0.000530809
Myo9a	10.6	7.4	4.1	4.8	1.2	0.8	4.5	0.000535689
Slc33a1	16.8	6.2	13.4	6.4	3.5	2.5	5.1	0.000539175
Slc25a28	19.5	14.8	12.2	6.9	5.7	11.3	7.8	0.000542872
B3galtl	20	6	15.3	7.2	0.8	4.7	2.8	0.000543441
Cml1	14.3	1.4	10.7	3.2	4.6	1.8	6.5	0.000544039
Zbtb2	19.8	6.5	6	10.1	2.1	7.1	15	0.000544563
Adck4	17	8.5	7.3	9.1	6.9	13.6	3.9	0.00054778
4632411B12Rik	23.7	16	10.9	6	2.5	10	14.1	0.000548956
Mars	49.3	24.8	32	28.5	11.7	34	15.2	0.000552211
Dusp10	20.9	7.9	9.1	11.3	13.8	0.9	3.7	0.000553566
Lrrc16a	18.2	5.1	9.2	12.3	2.6	0.7	0.6	0.000555116
Cbx8	11.8	7	7.8	3	0.9	1.3	2.5	0.000557612
Luzp2	156.8	15.3	107.5	72.5	11.9	0.6	0.5	0.000559926
Pank2	12.7	5.5	7.9	4	2.6	5.1	9.5	0.000561436
Fam171b	54.4	33.9	30.1	16.1	11.2	0.3	0.5	0.000569657
Tbl1xr1	11	6.5	7.7	6	1.7	3.4	4.9	0.000571218
Tle4	20.9	14.7	12.7	8.1	2.2	7.3	5.8	0.000577105
Cdh10	25.9	15.5	14.9	7.3	2.5	0.1	0.1	0.000582924
Col16a1	15.5	1.4	9.3	9	0.6	0.1	0.2	0.000584633
Pfkfb4	12.5	4.4	2.8	1.9	1.5	9.7	0.4	0.000587806
Mest	29.3	10	19.1	3.4	0.7	0.7	15.1	0.000589547
Snrnp70	169.2	127.5	90	72.1	24.7	76	44.8	0.000591257
Chi3l1	11.3	0.4	8.9	2.6	1.2	1.7	0.2	0.000591629
Foxn2	17.8	9.2	12.1	10.8	5.1	2.2	5.2	0.000600878
Lhx2	43.2	32	15.7	2.1	1.5	0.7	0.4	0.000603534
Sema4b	38.2	7.6	4.1	0.9	0.4	30	0.1	0.000607164
Dmtf1	24.6	12.8	15.5	13.2	3	3.3	12.3	0.000609884
Luc7l	52.1	36.7	29.4	26.6	8.9	9.3	14.2	0.000610871
Ehmt1	12	7.3	6.8	5.8	1.7	2.5	7.4	0.000613992
Mfn1	24.5	16	14.2	14.1	7.3	2.4	10.2	0.000615287
Vldlr	26.3	4.1	16.5	15.3	4.7	0.1	0.1	0.000631579
Iars2	15.3	8.4	10.5	8.6	6.3	4.1	11.3	0.000632183
Mrs2	14.3	5.7	9	11	5.1	3	5.9	0.000633288
Guf1	12.6	7.4	8.1	4	1.2	0.7	5.1	0.000634682
Vcl	44.6	3.8	4.8	2.6	1.6	1.9	36.1	0.000637737
Tra2a	83.1	50.4	54.2	39	11.1	9.6	30	0.00063988
Dab1	39.5	11.7	30	13.5	5.8	0.9	0.3	0.000658482
Clock	13.9	5.3	7.9	5.7	1.7	1.8	9.8	0.000661795
Eif1a	29.7	15.8	12.6	5.7	2.8	11	21.8	0.00066296
Rbm39	128.6	68.9	67.9	46.8	11.9	22.7	88.1	0.000663849
Ide	25.7	7.6	18.8	15.8	8.3	3	8.3	0.000666832
Prkd1	12.2	1.6	9.9	1.9	0.4	0.1	1.7	0.00067136
Arhgap12	14.3	7.9	10	3.7	0.9	3.2	6.8	0.000678111
Lrp6	14.4	5	10.8	6.6	1.3	2.7	6.9	0.000679631
Skiv2l	18.3	15.5	13.3	15.4	11.1	12.1	11.2	0.000681983
Morc2a	12.5	7.3	8.5	7.4	2.4	5.3	8.1	0.000683882
Asap2	13	8.2	7.3	4	1.1	0.2	5.9	0.000697053
Clasrp	37.9	20.4	20.8	28.2	11.1	8.8	6.6	0.000706491
Fam123a	17	12.3	8.2	2.9	2.6	0.3	0.1	0.000708653
Dnajc3	29.6	7	13.5	13	3.3	7.1	23.3	0.00071461
Pmm1	74.1	40.4	26.1	24.7	53.8	11.4	4.2	0.000715065
Id1	69.9	9.4	3.1	1	1.1	3.7	57.3	0.000716393
Phip	12.5	7.4	7.5	3.1	0.6	1	6.3	0.000716639
Pdcd4	48.1	21	18	36.4	4.1	3	15.5	0.000725058
Dock1	22.6	3	12.9	8.2	2.9	1.8	15.8	0.000727265
Pxdn	25.8	6.5	5.2	3.8	0.4	0.2	20.8	0.000728536
Nelf	77.4	64	59.9	38.2	51.6	41.7	53.6	0.00073174
Gnao1	255.6	183.1	70.9	114.1	91.8	4.6	1.2	0.000736384
2010011I20Rik	15.4	10.7	3.1	0.5	0.8	4.4	8.6	0.00073929
Chd8	12.8	8.2	9.4	7.6	3	4.7	7.2	0.000741742
Hes1	131	3.1	7.8	0.9	0.2	22.1	107.4	0.000748156
Tmem129	17	3.6	12.8	11	8.6	5.9	5.3	0.000749237
Msi1	24.8	17.3	12.9	3.6	0.9	0.5	0.1	0.000750976
Plekhf2	27.2	4	7.9	4.8	1	11.7	21.4	0.000753474
Phf21a	12.3	8.9	8.8	5.9	3.6	3.2	4.3	0.00076061
Pkd1	13.7	10.2	8	7.3	2.7	8.4	5.4	0.000761566
Nemf	11.9	6.8	5.8	4.9	2.1	1.1	8.3	0.000763001
Psd2	30.4	24.6	7.4	1.1	0.6	0.2	0.1	0.000764895
E4f1	13.4	10.3	8.6	5.8	2.7	6.7	4.8	0.000766808
Cnot4	10.7	7.2	6.8	4.4	1.5	2.7	6.1	0.000769847
Pdia4	50.5	8.6	33.1	25.1	13.1	27.8	34.1	0.000772363
Pabpn1	141.7	106.3	81.1	60.5	17.8	28.2	37	0.000773217
Add3	41	18	24.6	24	12.5	4.3	27.7	0.000776261
Rragd	12.8	5.6	9	5.7	0.7	0.7	0.5	0.000777712
Ddx42	25.3	21.1	12.6	9.6	5	7.4	11	0.000778632
Nedd9	29	4.4	4.9	1	0.2	0.9	24	0.000779178
Tcf7l1	10.3	0.7	3.1	5.5	1.4	0.1	7.3	0.000779822
Faf2	14.8	10.5	12.6	11.9	8.7	8.6	8.3	0.000782208
Gm13375	15.2	8.7	11.1	4.8	8.3	2.1	3.7	0.000783622
Camk2d	16.6	12.4	6.4	2.1	0.9	8.5	5.1	0.000796452
Entpd6	15.3	9.6	10.4	5.3	1.4	5.1	1.4	0.000801264
Rbm28	12.4	6.8	9.4	8.3	3.8	3.1	5.5	0.00081858
Pigo	11.5	7.3	9	6.3	2.7	4.4	4	0.000819082
Hars2	11.2	6.7	8.1	4.3	1.6	3.5	6.6	0.000830147
Pomt2	17.2	4.5	14.5	9.2	5	5.3	4.6	0.000831084
Trak1	30.6	25.4	13.2	7.7	4.1	11	13.1	0.000832068
Mpp6	17	9.8	11.8	3.1	0.8	2.5	7.5	0.000836871
Zfp106	17.3	8.8	13.6	12.6	8.5	6	11.3	0.000837933
Pfkm	73.9	47.9	51.3	13.3	7.7	8.9	16.1	0.000852694
D14Abb1e	11.4	5.3	8	5.5	1.4	0.6	5.5	0.000853972
Atp9b	14.7	8.1	11.9	10.6	6.1	10.8	9.3	0.00086872
Ivd	27.8	13.2	22.8	17.9	12	10.3	7.2	0.000874372
Evi5	17.1	7.3	11.3	7.3	0.9	1.4	10	0.000876975
Vps37a	12.5	7.9	8.2	8.8	3.2	3.1	4.3	0.000881881
Ptpn9	21.5	12.4	16.7	6.3	2.3	4.2	7	0.000884767
Ylpm1	14.7	10.7	8.9	5.9	1.9	1.6	3.7	0.000890144
Asph	33.3	15.6	20.9	5.5	1	20.6	3.1	0.000892232
Zc3h11a	36.2	18.2	27.3	19.3	5.1	10.9	20.7	0.00089277
Arhgef12	34.7	17.1	11.3	7.1	4.8	2.7	27.6	0.000893121
Rab9	30.7	16.6	22.1	17.6	16.1	5.7	20.7	0.000901062
Srrm1	36.5	27.5	25.3	21.8	9	19.3	14.8	0.000903087
Ppp1r9a	13.2	7.1	10.8	5.4	2.7	3.4	2.6	0.000906443
Rcor3	10.2	8	5.4	3.8	2	0.9	4	0.000906741
Ccnl1	119.4	25.8	27.4	22.3	5.4	46.4	100.1	0.000909001
Spry4	22.4	3.5	18.8	3.2	0.2	0.6	6.2	0.000909091
Cabin1	11	7.8	7.3	6.1	2.9	7.5	3.8	0.000914039
Fbxo33	15	10.4	9.8	6.6	1.7	5	8.4	0.000925097
Rftn2	25.5	2.4	20.2	11.3	9	0.6	5.4	0.000944793
Pppde1	19.1	7.2	15.2	6.5	1.4	5.1	10.3	0.000946129
Fbxw7	11.4	10.2	4.9	3	4	3.9	4.7	0.000946325
Zfp653	10.4	7	4.9	3.9	1.8	7.9	5	0.000947124
Bptf	10.1	7	6	5	1.2	2.1	5.6	0.000948321
Slc25a3	212.7	165.2	141.7	129	78.9	157.2	150.5	0.000959088
Apoe	3006.2	200.4	1175.7	142.1	216.1	2460.3	133.1	0.000965282
Fut9	14.6	8.5	10.1	2.6	0.2	0.1	0.1	0.000974717
Rhot2	17.1	14	12.2	7.4	9.6	10	5.8	0.000981699
Txndc5	42.9	15.7	34.6	15.9	6	25.6	18.9	0.00100113
Zfyve21	28.9	2.4	8.8	6.7	8.5	25.2	9.5	0.00100625
Hspa2	16.9	3.6	4.9	13.6	9.5	1.7	4.2	0.00100837
Txndc11	14.9	8.6	9	5.9	1.8	7.7	10.9	0.00101067
Atxn2l	62.8	52.4	35.8	35.9	16.5	30.2	19.9	0.00101205
Cyp4f16	11.4	2.1	7.9	7.8	6.5	3.7	6.6	0.00101821
Sqle	127.7	42.3	49.6	81.2	83.6	2.1	8	0.00101974
9330182L06Rik	12.5	6.6	4.8	9.1	4	0.1	0.5	0.00103484
Gna13	64.3	16.2	17.6	10	6.9	55.6	25.8	0.00103515
Impact	42.4	36.4	14.2	12.7	5.6	15.5	4.1	0.00103605
Taf15	25.9	19	18.8	14.1	7.1	6.7	12.5	0.00104094
Dnajb4	31.5	19.8	21.8	9.4	4	10.4	19.9	0.00104469
Atrx	25.9	18	12.5	5.3	1.1	1	14.3	0.0010474
Prrx1	17.8	0.9	15.6	2.6	0.1	0.1	0.6	0.00105138
Ints8	13.1	7.2	9.2	5.1	0.9	2.1	7.5	0.00105162
Kidins220	53.7	40.4	31.5	22.3	7.5	4	12.3	0.00105448
Agpat3	100.7	31.3	75.6	61.8	67.6	60.7	28.6	0.00106692
Alcam	53	14.9	45.2	10.6	1	0.3	1.8	0.00106847
Ednrb	333	17.2	292.7	46.5	2.2	4.7	1.9	0.00106975
Dyrk1a	22.2	17.9	13	12.3	3.8	11	9.8	0.00107564
Odf2	21.2	19.1	10.4	9.1	5.8	7.6	9.5	0.00107654
Ggnbp2	31	21.6	14.5	11.6	4.3	7	22.2	0.00108004
Parp8	17.8	11.5	12.4	7.4	2.6	4.8	0.6	0.00108743
Kremen1	13.9	1.8	6.3	2.8	1.8	3.9	11.9	0.00109915
Mt1	210.4	16.9	143.9	92.4	93.9	144.9	47.6	0.0010996
Hsd17b7	26.6	7	9.4	21.2	12.8	0.5	2.4	0.0011016
Rap2b	15.5	6.5	13.3	6.1	2.9	3.2	1.8	0.00110181
Gem	190.6	19.5	16.7	1.9	0.6	152.1	89.3	0.00110298
Clcn2	16.1	7.1	9.2	11.4	7.6	1.4	1.2	0.00111351
Ptpn4	10.3	6	7.4	3.8	0.5	0.3	3.6	0.00111627
Maml2	12.6	3	10.9	4.7	0.2	2.7	2.6	0.00112836
D7Ertd715e	13.5	10.9	6.2	3.7	0.9	0.1	1.1	0.00112998
Fzd1	12.8	3.2	10.2	3.2	0.6	0.1	6.3	0.00113031
Cldn12	20.1	7.2	17	9.1	4.4	1	5.5	0.00114172
Zkscan3	14.9	7.1	11.6	10	3.4	4	8	0.00114818
Arnt	16.8	7.8	8.4	7.4	2.4	9.8	13.7	0.00115126
Zw10	12.2	6.5	9	5	2.2	3.4	8.6	0.00115374
Nacc2	28.7	5.1	19.6	17.5	16.4	6.3	1.9	0.00116012
Foxo1	16.4	3	2.7	1.7	1.8	3	14.9	0.00117237
Fabp5	84.2	31.7	14.5	49.5	61.4	3.3	2.8	0.0011727
Sltm	19.4	12.8	13.4	9.9	2.9	2	7.9	0.00117814
Jmjd1c	30.7	16.6	21.8	11.2	2.1	10.2	20.2	0.00117862
Naa15	13.2	8.6	9.2	7.8	2.4	3.4	7.8	0.00118843
Med23	11	8	7.8	4.3	1.2	2.6	4	0.00119891
Prr5	18.7	3.1	4	2.2	0.3	4.8	16.7	0.00119922
Ncoa6	13.2	9.3	8.8	7.8	2.6	2.2	3.9	0.00121237
Ikbkb	15.1	6.2	7.8	6.1	2.6	10.9	11.4	0.0012176
Skiv2l2	15.7	8.7	11.2	10.7	5.4	3.9	11	0.00121921
Cbx4	14.1	11.2	9.4	9.6	6.5	7.4	3.7	0.0012439
Ahcyl2	15	12.2	10	7.6	6.3	4.1	3.5	0.00125914
Tmem175	13.3	7.7	10	7.2	4.4	9.5	3	0.00126578
Smad5	25.5	10.6	20.2	11.5	3.5	6	16.3	0.00128482
Sox21	26.6	3.2	22.4	11.3	0.9	0.2	0.2	0.00129493
Bcan	817.8	47.3	556	549.7	75.5	12	1.7	0.00129592
Dpp8	37.4	22.7	26.1	26.5	12.5	9	24.8	0.00131176
Herc4	12.4	5.3	7.5	5.3	1.9	2.1	10	0.0013229
Celf2	34.4	26.6	20.3	4.2	1.3	9.2	1.7	0.00132903
Topbp1	11.6	3.2	9.2	4.3	1.8	0.9	7.1	0.00133519
Slc25a36	29	21.2	18.4	15.7	3.7	3.6	9.4	0.00134601
Nfia	19.3	15	12.1	4.1	1.3	2.6	6.8	0.00135481
Ccdc136	15.3	14.1	1.2	0.3	0.9	0.6	2.4	0.00135532
Vhl	40.7	12.8	32.7	23.3	16.2	29	11.4	0.0013557
Mut	10.2	3.4	7.3	6.9	3.9	1.3	6.4	0.00135796
Arid2	10.3	7.7	6.7	4.5	1.2	2.4	5.6	0.00136728
Myst3	13.5	8	10.5	8.9	2.6	4	6.7	0.00137676
Ocrl	15.3	13.2	7	3.6	1.1	1	4.6	0.00138678
Cdh2	54	38.5	33.2	18.8	3.3	0.3	23.1	0.00139594
Dopey2	16.2	8.3	5	13.4	10.4	4.6	3.3	0.00140136
Pomt1	15.2	6.1	13.6	8.9	6.2	6.8	3.4	0.00142523
2610507B11Rik	46.3	16.6	42	29.5	25.6	18.1	21.3	0.00143861
Mro	17.5	1.6	15.4	6.6	0.8	0.1	0.1	0.00144252
Mical1	17.6	4.6	8.5	11.1	1.5	13.9	5.1	0.00144351
Ptprf	36.1	29.9	18.9	7.7	7.9	0.6	1.5	0.00144443
Nsdhl	60.8	11.4	17.6	38.4	48.3	4.4	8.6	0.00144471
Myst4	12.8	10.8	6.2	2.9	0.5	0.7	4.2	0.00144548
1110021L09Rik	11.9	5	10.6	2.9	0.4	1.7	2.4	0.00144569
Kat2a	27.2	16.4	23.3	16.2	6.3	12.4	9.9	0.00144772
Arl6ip6	11.8	5.6	8.2	3.5	0.9	2	8.5	0.00146964
Uba3	24.3	15.8	15	15.9	6.9	2.5	14.6	0.00147529
Fam120a	27.7	18.4	18.2	20.3	9.7	9.1	20.8	0.00148399
Baz2a	10.6	9.1	5.9	6	3.2	3.5	6.9	0.00149251
4933424B01Rik	15.3	5.6	8.4	8.3	3.2	3.4	13.2	0.00151046
Rsrc2	40.3	25.7	26.5	25.6	8.2	6.7	25	0.00151693
Ubxn7	11.2	8.9	6.4	4.5	1.7	1.5	6.2	0.00152034
Glt25d2	23	1.4	2.8	1.1	0.2	0.2	21.7	0.00153878
Klf6	299.9	40.5	45.7	26.5	10.4	66.7	282.1	0.00154161
Ogt	60.9	47.8	39.5	21	5.3	5.9	15.5	0.00154555
Sc5d	74	21.7	26.1	56.5	53.8	20.1	7.4	0.00155335
Mllt10	14.6	6.7	6.4	4.7	1.5	3.1	13	0.00155776
Haus7	17.5	11.2	13.6	11.8	3.3	8.6	9.8	0.00156128
Pde4b	90.4	7.9	29.2	33.5	31.5	8.1	81.5	0.00156186
Eps8	27.5	4	22.8	15.5	1.2	3.6	1.5	0.00157133
Rnf139	17.4	7.6	14	10.3	6.6	5.5	13.5	0.00157554
Rasa3	49	16.2	43.1	16.6	12.9	26.2	3.9	0.00158799
E2f5	17.4	5.3	13	12.3	9.2	2	8.2	0.0015881
Cyp4f13	16.7	2	6.9	7.3	5.6	15.3	5.7	0.00158855
Tspyl2	32	28.3	16.7	13.1	7	6.4	4.5	0.00159377
Tdrd3	12.7	8.6	6.6	6.9	3.5	0.9	9	0.00159645
Setd5	27.5	16	21	12.6	3.7	5.4	17.3	0.00159964
Ring1	15.6	8.6	11.7	10.4	8.6	14.1	7	0.00160173
Tpcn1	32.5	5.8	6.8	3.3	2.6	24.1	23.3	0.00161702
Fam160a2	12.2	9.8	8.1	4.2	1.9	7.1	5.3	0.00163056
Zfp687	12.7	5.7	11.4	7	4.7	7.7	3.3	0.0016321
Tnrc6a	16.7	14	8.3	8.6	2	1.6	4.1	0.00163703
9030025P20Rik	10.9	3.6	8.9	8.1	2.9	2.8	3.8	0.00164341
Tab2	30.1	16.3	17.8	25.4	11.1	21.7	22.4	0.00165122
Fdxr	11.1	5.7	9.8	5.1	4.9	4.3	1.2	0.0016627
Wdr75	11	5.8	8	6.9	2.4	2.5	7.8	0.00166778
Stox2	24	16	14.3	16.5	7.1	0.4	6.1	0.00168344
Mphosph8	10.3	6.4	7	4.2	1.4	0.8	6.7	0.00169908
Rpa1	17.4	7.4	16.4	10.1	11.2	8.4	10.8	0.00171328
Chst2	52.5	25.4	40	31.1	26.4	1.7	9.4	0.00172709
Nfat5	16.7	11.6	8.2	6	1.6	1.6	12.1	0.00173881
Zfp317	10.7	6.3	8.4	6.3	2	1.1	4.6	0.00175185
Kif21a	20.9	13.2	1	15.7	7.4	0.1	0.2	0.00178661
BC023829	16.7	10.8	12.8	7.7	4.3	7.8	13.2	0.00178695
4931406C07Rik	18.8	8.6	15	16.7	11	9.5	9	0.00180731
Mthfd1	20.1	4.5	18.1	12.4	5.4	5.8	5.3	0.00181902
Top1	27.3	15.1	22.1	12.5	3.1	6	16.6	0.00181987
Supt6h	25.7	14.5	20.9	21	10.1	10	9.7	0.00182003
Sec63	24.1	11.6	16.6	13.5	4.6	3.8	18.3	0.00182163
Smpd2	39.8	5.5	26.7	30	10.1	22.3	22.8	0.00182508
Tjp2	27.7	3.4	11.5	13.2	14.3	4.9	24.3	0.00182736
Antxr1	13	2.4	12.5	2.7	0.9	0.1	2.7	0.00183782
5730528L13Rik	12.6	7.9	10.1	5.2	4.5	0.6	6.6	0.00185129
Clk1	138.4	57	52	31.2	9.1	18.1	127.6	0.00185444
Epc1	30	24.2	19	17.3	5.1	9.3	17.8	0.00186646
Nf1	14.3	7	10.5	10.8	3.1	1.9	3.1	0.00186989
Fdft1	70.7	23.9	21.1	43	58.5	3.7	5	0.00187369
Pon2	101.6	6.1	18.8	13.5	29.4	22.9	98.2	0.00187592
Chuk	22.6	11.2	15.2	16.4	3.4	5.5	15.1	0.00188237
Arrb1	34.2	22.1	16.2	6.9	3.4	26.8	2.8	0.00188616
Rbm33	15.1	12.7	10.3	6.7	2.1	5.3	6.9	0.00189318
Atxn2	20	17.7	9.7	12.2	10	4.6	4.9	0.00189974
Erlec1	14.7	8.8	12.1	9.8	5.9	5.3	11.4	0.00191059
Thrap3	23.8	18.9	16.8	14.2	6.8	10.8	17.7	0.00192816
Ogdhl	13.6	4.3	12.9	3.9	3	1.1	0.2	0.00195139
Sun1	19.6	16.1	14.2	9.9	5.4	7	12.9	0.00195195
Gla	25	8	8.2	3.9	2.1	23.1	11.9	0.00195717
Nfrkb	10.2	7.6	7.7	6.4	2.1	5.5	6.4	0.00196011
Ccdc41	10.1	5.2	5.6	2.1	1	1.2	8.5	0.0019609
Clcc1	17.4	5.5	15.2	7.6	4.3	6.9	12.4	0.00196244
Mid1	19.1	9.8	17.2	4.1	0.8	3.1	6.6	0.00196519
Rnf20	18.7	10.7	15.1	12.7	7.8	5	13.7	0.00198729
Xpo1	34.9	25.4	25.5	17.5	5.3	3.1	14.2	0.00199211
Ammecr1l	22.3	14	11.9	7.3	1.9	4.2	18.2	0.00201386
2610101N10Rik	12.5	9.2	8.8	5	1.3	2.1	7.2	0.00203149
Adk	36.5	12.6	29.4	23.3	22.4	3.8	11.2	0.00204177
Ddx26b	19.1	9	16.3	10.9	3.9	13.4	7.9	0.00205292
Nufip2	13.9	9.9	7.9	5.4	1.3	2.2	10.1	0.00205406
Herc2	11.4	8.7	8.3	8.3	4.2	8.4	4.4	0.0020733
Fbxl3	22.1	14.2	13.5	12.3	6	4.4	18.2	0.00208206
Tapt1	30.9	16.3	17.1	28	17	7.8	19.9	0.00209727
Per1	95.3	28.9	29.5	14.2	10.8	90.2	44.7	0.00210539
Cept1	15.6	7	12.6	9.5	8.9	10.6	14	0.00211034
Map2k7	20	18.9	15.8	13.5	15.2	11.4	12.5	0.00211342
Ddx46	15	9.5	10.9	7.2	2.2	2	10	0.00211475
Wbp7	12.5	10.3	6.7	6.9	1.6	8.1	3.9	0.00212036
Acot2	10.4	2.2	8.2	3.4	3.2	2.9	8.4	0.00212182
Fam13b	19.6	18	10.6	6.6	1.7	5.3	7.8	0.00213233
Ppox	18.9	9.8	12.7	10.9	4.3	16.5	6.7	0.00213733
Dhx36	17.5	13.6	12.2	7.8	2.2	0.9	6	0.00215653
Stard4	28.9	8.4	7.4	6.4	4	2.1	28.6	0.00217682
Acadm	21.4	6.9	15.2	13.1	7.6	8.4	18.9	0.00218985
Mib1	14.5	9.6	10	9.9	2.3	2.3	8	0.00219503
Phc3	10.5	5.9	8.4	7.4	1.9	1.7	3.5	0.00224244
Zmpste24	34.2	7.4	28.8	18.8	8	9	23.7	0.00225742
Ythdc1	31.3	21.9	17.3	13.1	4.3	4.6	24.4	0.00226062
Bai2	68.5	23	62.2	34.7	17	5.6	0.3	0.00228933
Mettl3	11.7	4.6	11.5	5.7	3.1	5	3.1	0.00229608
Sumf2	14.4	3.8	9	7.2	4	8.7	12.9	0.00232404
Eps15l1	21.1	15.5	12.5	9.2	3.9	15.5	15	0.00233722
D030016E14Rik	12.5	7.1	10.8	8.7	4.2	3.7	8.1	0.00234093
Hdgfrp2	22.7	20.4	16.4	15.3	7.6	13	12.5	0.00234954
Nr1d2	33.3	13.2	21	11.1	2.1	4.3	28.7	0.0023627
Taok1	17.1	14	10.8	7.9	2.4	1.9	9.2	0.00236463
Fbln2	16.6	3.7	4.6	0.5	0.1	0.2	16.4	0.0023679
Echdc1	12.9	3.6	6.4	11.4	7.4	0.7	4.9	0.00236795
Gm129	26.6	4	12.3	7.9	2.2	25.3	10.4	0.00238539
Snrnp48	12.1	9.5	8	5.9	1.9	3	8.2	0.0024126
Kdm3b	12.5	6.2	11.4	7.3	3	8.3	5.8	0.00241984
Ddah1	72.8	18.4	70.7	10.4	2.9	1.5	28.3	0.00242362
Ankrd17	13.1	10	9.5	7.5	2.5	3	8	0.00242922
Ccar1	21.2	12.5	15.1	8.9	2.6	2.6	15.8	0.00243819
Luc7l2	48	44.5	25.1	23.8	12.6	5.5	20.4	0.00244729
Aldh5a1	22.5	9.4	21.3	8.3	5.8	0.7	1.2	0.00246059
Nfx1	18.9	17.1	11.2	12.3	4.4	6.3	7	0.00248428
Arih1	23.3	20.9	10.3	8.7	4.8	5.2	15.9	0.00248929
Fam171a1	18.2	8.3	7.6	6.1	14	0.8	13.9	0.00250545
Ssfa2	26.4	2.7	22.3	11.8	2.4	14.8	14.5	0.00252212
Sirt1	10.4	7	5.2	5.6	0.8	1.1	7.9	0.00254876
Xist	48.5	42.3	26.8	22.3	2.6	2.7	18.1	0.00256773
Rgs9	12	4.4	11.9	2.5	0.4	0.3	1.2	0.00256862
Zfp36l1	132.2	7	66.4	8.7	0.8	105.1	82.1	0.00258174
Snx14	23.9	7	22.3	15.1	7.5	3.4	6.6	0.00259057
4833420G17Rik	24.2	22.1	14.7	8.5	2.6	3.4	8.5	0.00259125
Cdc40	10.7	4.5	7.8	8.1	1.5	2.6	7.1	0.00261304
Grip1	10.1	10.2	3.1	0.7	0.1	0.1	0.1	0.00261462
Irf2bp2	85.3	37	16.9	9.5	7.6	84.4	7.7	0.00262553
Hlf	12.9	3.4	13.2	2.7	0.8	1.4	0.6	0.00263382
Ncor1	16.8	11.2	12.9	8.4	2.4	4.1	11.8	0.0026568
Ptdss2	28.1	15.4	27.2	22.4	18.1	18.1	16.4	0.00266048
Hmgb2	22.6	3.2	13.6	4.6	1	4.3	20.8	0.00266177
Ctnnd2	41.2	22.6	38	8.7	2.7	1.3	0.3	0.00266753
Ccdc90a	10.5	1.5	9.1	3.7	1.2	6.5	5.7	0.00267336
Scaf8	18.4	16.2	11.6	10.4	3.3	5.4	10.5	0.00268792
Bckdhb	18.8	5.8	18.3	11.1	9.4	5.4	6.1	0.00269893
Srebf2	65.3	42.4	52.8	53.4	41.8	37	18.8	0.0027016
Slc35d1	12.2	3.2	8.3	11	2.1	1.9	2.3	0.0027316
Apbb3	12.4	12.3	6.6	6.8	4.7	5.7	3.6	0.0027337
Dhcr7	101	21.4	33.8	68.8	89	14.6	9.3	0.00273606
Tbl1x	16.9	13	10.4	4.2	1.9	9.5	11.8	0.00273895
Klf7	20.8	21.1	5	5.2	2.8	2.7	8.4	0.002749
Supt16h	12.1	7.9	10.9	5.9	1.9	3.6	6.2	0.00275745
AI314180	15.7	12.2	11.4	8.2	3.1	4.3	10.9	0.00276474
Gnl2	23.9	19.9	18.2	13.3	4.1	9.8	12.9	0.00280385
Decr1	18.9	1.4	16.4	6.4	3.9	5.4	13.5	0.00280524
Gnl3	15.8	9.8	10.8	9.2	1.7	12.5	8.5	0.00282299
Zfml	14.9	8.5	10.7	9.1	1.9	1.7	10.4	0.00282516
Gpm6b	332.6	116.1	257.9	183.3	213.5	3.8	7.1	0.00285358
Steap3	20.5	1.3	6	0.4	0.4	1.4	21.2	0.00286259
Flad1	11.2	9	9	8.1	6.2	5.9	3.1	0.00286734
Usp32	13.5	10.1	9.1	10	4.6	1.6	7.1	0.00287164
6820431F20Rik	13.8	8.7	9.5	7.4	2.2	1.6	10.4	0.00287304
Smek1	20.1	15.8	14.4	9.5	2.1	3	11.2	0.00288627
Slmo1	10.5	10.6	4.3	1.6	1.1	0.8	0.1	0.00293904
Nkain4	49.6	5.6	51.2	17.7	4.3	2.3	5.7	0.00297834
Trp53bp2	17.6	8.2	7.3	17.8	9.4	6.8	4.5	0.00299981
Gpx8	20.9	3.2	21.4	4.5	0.9	0.5	7.5	0.00300705
Arhgef25	21.9	19.4	14.8	8	2.4	4.8	1.4	0.00302125
Tmx3	32.9	13.1	25.9	19	12	3.9	26.2	0.00302269
Bcar3	11.5	1.6	1.4	0.3	0.3	3.5	12	0.00305108
Lyrm5	12.8	5.9	9.6	9.2	7.4	1	8.3	0.00307605
Zeb1	37.3	9.5	36	7.3	0.6	2.5	19.9	0.00307688
Csdc2	78.1	83.8	10.1	3.1	7.6	4.3	1.1	0.00307912
Eed	13.2	8.5	9.3	5.7	2.4	6.7	11.5	0.00310813
Pacsin3	30	2.2	18.8	14.6	25.4	1.7	0.5	0.00311316
Gas5	74.6	70.5	34.6	30	34.1	14.5	50.9	0.00316922
Tmem55a	23.8	17	20.7	9.4	2.2	4.6	10.8	0.00319437
Adpgk	14.2	5.8	9.7	13.6	8.3	6.6	10.2	0.00320413
Ccdc132	11.1	6.9	9.6	8.3	3.3	3.1	6.5	0.00323023
Mxd1	11.4	6	6.1	10.6	4.3	7.6	8.9	0.0032363
Ddhd2	11.3	8.8	7.2	9.7	5.2	4	2.7	0.00329595
Suv420h1	18.3	14.1	13.2	9.5	2.3	3.3	11.8	0.00329932
Crebzf	23.4	20.8	15	13.1	4.6	3	3.7	0.00331085
Nipbl	11.8	5.1	7.4	4.5	1	1.2	10.8	0.00335593
Dtx3	79.6	70.4	59.4	37.2	16.3	14	18	0.00343057
8430410K20Rik	10.5	8.5	8.3	6.9	5.4	1.8	4.9	0.0034449
Tmem209	11.9	4.3	11.7	7.9	3.8	3	5.5	0.00347581
Afg3l2	15.3	13.4	11.8	8.8	3.5	6.6	9.3	0.00348922
Tpr	13.4	7.2	9.2	4.7	1.1	1.8	11.6	0.00350777
Prpf40b	17.6	17.2	11.2	7.5	3.7	3.7	4.8	0.00351265
Leprel2	11.6	9.8	8.6	3.5	0.2	5.5	2.8	0.0035339
Nmt2	15.2	14.4	7.4	3.4	1.6	2.2	9.1	0.00354597
Zc3h7a	24.8	7.3	15.6	9.8	2.1	4.9	23.8	0.00356451
Kdm5b	14.8	13.1	8	5.8	3.1	2.4	10.8	0.0035689
Abhd11	25.9	26.7	14.4	13	11.4	10.3	7.4	0.00357463
Brd8	17.2	12.5	14.7	7.3	2.1	3	9.5	0.00359775
Vcpip1	10.5	7.9	8.4	5.1	1.3	1.4	5.9	0.00359844
Arid4b	13.8	9.5	7.1	8.3	1.8	0.7	10.8	0.00360354
Astn1	55	37.9	47.5	20.2	1.8	0.5	0.2	0.00363851
Fbxo2	18.2	4.6	14.6	5.7	15	2.4	0.4	0.00364467
Pgm2	27	10.7	28.8	9.1	5.3	8.5	10.1	0.00368564
Cep57	12.3	6	9.4	4.3	1.1	1.3	10.2	0.00368573
Acadl	53.5	5.3	15.1	8.8	8.5	15.2	58	0.00370697
Cnn3	133.5	34.2	83.2	27.2	18	1.3	128.8	0.00373916
Smarcad1	10.2	7.6	8	4.5	0.9	1.3	6.2	0.00375747
Kcnk2	21.1	14.1	19.6	3.5	0.8	0.8	0.3	0.00378334
Cdc42ep4	38	14.6	23.5	4.1	9.3	9.1	37.5	0.00378899
Sf3b1	75.4	43.4	55.7	41.3	10.5	22.7	64.9	0.00380765
Fam48a	19.5	14.3	17.2	10.7	2.8	6.1	10.5	0.00382184
Bclaf1	28.2	22.5	18.2	11.8	3.2	3.4	20.4	0.00382917
Acad11	10.7	3.1	10.2	7.7	6.5	4.5	6.1	0.00386113
Ldlr	49.9	13.6	17.5	44.2	40.3	10.5	9	0.00386784
1810026B05Rik	16.2	15.2	7.9	8.4	4.7	3.9	11.9	0.00387267
Sdc2	28.2	9	30.1	8.5	1.8	0.3	7.1	0.00393961
Tmem150a	10.1	7.7	6.9	7.5	3.9	7.9	2.4	0.00394747
Psph	27.9	5.4	21.3	20.5	21.6	6.4	7.4	0.00395925
Mpp5	16.9	2.3	8.8	13.5	5.3	1.7	13.9	0.00404372
Ktn1	30.8	10	17.1	28.9	9.1	1.4	19	0.00404754
Patz1	15.4	9.9	15.5	10.5	6.6	7	6.3	0.00404829
Cand1	16.3	15.5	12.1	9.7	4.6	6.7	8.9	0.0040502
Pcm1	17.4	11.7	13.1	12.8	3.6	0.9	9	0.00409878
Amt	13.4	6	12.5	9.4	4.4	0.9	5.1	0.00409996
Ppp2r5d	38.4	27.9	34.7	16.9	10.3	28.3	16.8	0.00411561
2810046L04Rik	10.8	7.6	9.5	7.2	1.4	3.9	5.1	0.00415438
Pitrm1	14.5	4.8	13.3	8.3	1.4	4	10	0.0041613
Nav2	12.1	8.3	5.1	11.3	3.2	3.1	0.2	0.00416772
Cyp2j9	35.2	2.9	38.2	13.7	3.7	1	0.3	0.00417566
Tmem165	26.4	11.3	21.6	13.8	11.8	7.7	24.6	0.00418105
Ezh2	10.5	4.2	9.1	7.2	2.3	2.1	7.6	0.00419844
Abcc5	44.8	33.6	39.1	30.4	12.5	15.9	9.5	0.00420212
Epha4	11.3	9.1	7.7	7.7	3.3	0.2	5.6	0.00428603
Amotl2	29.4	7.2	27	19.7	5.3	1.6	16.1	0.00434606
Inpp5b	12.6	7	12.3	9.3	3.5	5.4	6.5	0.00435462
Gcdh	12.4	7.4	10.6	10.1	7.5	5.1	2.5	0.00435999
Ptcd3	13.5	8.7	12	9.6	3.8	2.9	8.2	0.00437138
Acbd5	20.1	13.8	14	16	7.1	1.8	12.9	0.00438811
Cxcl14	78.1	59.9	70.1	9.1	6.2	4.2	0.5	0.00441795
Srrt	34.7	33	25.6	21.2	9.6	19	21.4	0.00444008
Ubr1	10.4	6.4	8.2	6	2.2	1.2	8.1	0.00444131
Kdelc1	13.9	2.8	7.1	6.6	3.2	1.5	14.4	0.00444517
Bcl6	12.4	5.4	12.4	1.9	0.5	7	1.4	0.00444764
Fam189a2	16.4	6.9	3.7	1.9	4.8	0.5	17.7	0.00445561
Shisa9	15.1	7	15.3	6.5	0.4	0.1	0.1	0.00446653
Gpld1	30	6	31.9	15.3	3.5	1.8	2.7	0.00449904
Ankfy1	12.9	7.9	11.9	11	5	8.8	7.8	0.00458392
Herc1	10.3	9.5	7.8	3.9	0.9	1.9	4.1	0.00461563
Ltbp3	18.9	11.7	17	12.1	2.1	3.2	1.2	0.00463035
Lime1	20.8	17.1	17.2	12.4	2.9	7.1	4	0.0046342
Atad1	50.9	30.9	42.4	41.5	12	6.2	19.2	0.00469021
Akap8	28.8	28.6	18	13.1	3	6.6	13.1	0.00470033
Mccc2	11.1	6.3	11	8.1	5.2	4.7	3	0.00473548
Ppp1r1a	22.6	24.9	7.6	2.8	8.4	4.2	1.2	0.00474144
Ccdc50	20.9	18.2	14.1	8.9	2.7	9.9	15.7	0.00474419
Ppargc1a	12	13.7	3.4	0.5	0.1	0.1	0.1	0.00474453
Tmem87a	26.1	8.8	16.6	21.1	8	6.4	23.2	0.00475093
Med1	13.8	10.9	10.1	9.6	2.1	5.4	9.9	0.00475959
Smarcc2	48.9	49.2	31.9	24	24.4	11.1	12.3	0.00476504
Meis2	22.1	23.7	11	2.3	0.4	0.2	0.2	0.00477377
Cpt1a	49.5	11.7	17.5	10.7	3.9	19.5	54.5	0.00478743
Zfp219	35.8	12.4	38.1	11.4	2.3	17.2	3.3	0.00481888
Dok5	12.3	13.4	5.8	1.7	0.6	0.5	0.4	0.00484046
Dzip1	18.2	11.9	16.6	9.3	1.1	0.3	0.2	0.00486322
Zgpat	24.6	20	21.2	15.5	5.5	14.5	7.7	0.00488013
Baz1b	15.7	10	13.7	9.6	3.7	5.5	12.7	0.00490827
Cadm1	46	29.2	30.5	43.9	6.4	13.6	14.8	0.00491981
Rrbp1	31.5	5.7	13.8	14.8	7.5	31.1	22.1	0.00492925
Alg3	14.7	4.1	15.1	8.2	4.4	9.6	6	0.0049763
Eif3a	34.6	25.5	24.7	18.5	8	10.2	30.9	0.00498317
Fbxo44	23	13.4	23.5	6.8	9.8	4	0.5	0.00504968
Elp2	24.8	19.2	24.4	15	7.9	11.7	11.1	0.00505325
Hspa14	24.6	8.7	18.7	14	6.3	7.1	23.7	0.00505666
Atp8a1	35.3	12.1	20.1	27.9	33	6.9	13.6	0.00510717
Tnk2	35.6	22.1	30.3	30.7	11.3	10.1	21.8	0.00511977
Ttc5	11.3	8.8	10.7	9.1	5.7	5.4	7.9	0.00512379
Zfp692	13.5	10.5	11.8	8.2	1.7	2.8	2.9	0.00513185
Chordc1	15.2	11.2	11.4	12.6	7.5	3.3	11.1	0.0052543
Safb	29	29.8	19.3	15.6	6.5	10.6	9.5	0.00525569
Nsmaf	16.6	6.6	16.5	7.6	1.4	6.8	11.2	0.0052631
Ggcx	10.2	4.6	10.1	5.1	1.1	6.9	4.2	0.00529273
Pnpt1	13.2	9.4	10.5	7.6	2.8	0.9	9.4	0.00530126
Sf3a1	19	17.2	15	10.1	5.8	13	13.8	0.00533045
Brd9	21	15.4	20.9	12.7	8.1	8.3	14	0.00533785
Nfil3	31.1	18	8.7	31.4	13.5	22.4	11.1	0.00533817
Ctgf	37.1	21.1	10.4	0.2	0.4	0.6	39	0.0054423
Grtp1	18	2.8	19.2	10.4	0.7	0.2	0.5	0.00546025
Cnnm3	10.7	11	7.4	4.6	2.6	3.2	2	0.00546698
Cacnb1	17.7	20.2	7.2	2.6	2	2.1	0.5	0.00550239
Lmf2	21.4	5.6	12.8	10.7	10.8	14.6	21.9	0.00556348
Prpf40a	15.7	8.2	11	9.4	3	3	14.9	0.00557849
Sidt2	46.4	31.3	24.8	20.6	22.6	50	21.8	0.00561769
Qk	319.6	32.9	195.8	329.8	150.4	34.8	88.1	0.00568247
Cdk17	24.7	10.9	14.5	10.1	7.2	3.6	26.4	0.00569173
Dot1l	22.6	17.3	13.3	13.4	5.7	21.6	7.4	0.00569735
Erbb2ip	27.8	12.4	13.8	21.6	13.8	6.4	27.5	0.00569823
AI848100	13.4	9	11.1	9	3	3.1	10.5	0.00570771
Zfp521	10.9	1.4	9.3	3.3	0.8	0.1	9.6	0.00576071
Wnk2	11.4	13.1	4.4	3.1	1.1	0.6	1.7	0.00581215
H3f3b	347.7	276.6	187.6	160.4	104.6	282.9	306.9	0.00583809
Cwc25	11.1	12	6.2	5.9	3.1	5.9	5.5	0.00587237
Ngly1	11	4.8	6.8	4.2	1.9	2	11.7	0.00596367
Ptprt	12.5	5.4	12.4	8.1	0.3	0.1	0.1	0.00597309
Tcerg1	16.3	15.3	12.6	8.8	2.2	2.8	6.5	0.00597524
Gpr37l1	374	14.2	396.2	237	53.8	12.5	1.1	0.00598013
Pogz	11	9.6	9.8	5.1	1.2	4	4.3	0.00598086
Edem3	12.8	8.5	10.9	8.3	2	1.5	8.7	0.0060012
Ubr4	11.5	9.8	9.8	10	5.6	9.4	7	0.00601337
Scaf11	10.8	5.6	8.7	7.2	3.1	3.8	10.2	0.00601915
Pvrl3	18.5	4.9	18.7	13	5.9	0.2	6.6	0.00611063
Tmem51	18	0.8	1.9	0.5	0.4	1.1	22.1	0.00612394
Zfp639	12.8	9.4	11.5	10.2	5.9	2.8	7	0.00615457
Cog3	11.6	6.1	10.2	8.9	4.2	3.6	9.7	0.0061705
Acin1	38.3	33.8	31.1	23.1	8.3	24.6	25.8	0.00624086
Hnrpdl	80.2	69.8	67.2	48.2	16.4	22.5	49.9	0.00624541
Elmod3	10.1	7	10.6	6.7	4.1	4.1	5.4	0.00626928
Ranbp2	13.5	10.7	8.1	5.4	1.6	2.7	12.3	0.00627458
Klf9	32.7	33.6	14.8	13.6	6.8	0.8	20.6	0.00630976
Fbln1	10.2	6.4	3.8	0.4	0.2	0.1	10.6	0.00631047
Fam18b	15.7	11.3	11.6	14.7	9.9	7.2	14	0.00633028
Smpdl3a	96.8	6.9	16.6	4.7	5.5	8.2	118.7	0.00636727
Cdc73	12.8	6.3	9	6.7	2.2	2.4	12.8	0.00640124
Pdlim5	36.7	3	24.7	9.7	2.9	5.8	38.9	0.00642382
Peli2	10.8	3.2	9.4	4.3	2.9	10.4	3.7	0.00647375
Clasp2	53.1	44.1	36.7	43.1	28.2	7.5	10	0.00656075
Dscr3	16.3	8.3	12.4	13	10.4	14.9	14.9	0.00656314
Capn7	15.3	13	11.9	7.5	1.8	2.5	10.7	0.0065984
Wdr11	12.3	6.6	11.2	9.4	7.2	4.2	10.6	0.0066106
Mll5	16.6	17.5	8.6	7.2	1.5	2.5	9.4	0.00661565
Chkb	27.8	25.7	17.5	14.7	7.4	24.3	11.6	0.00668313
Clasp1	15	15.2	10.3	3.9	0.7	1.8	7.4	0.00673898
Arhgef40	27	9.6	17.4	4.3	1.2	29	4	0.00676294
Med13	11.5	9.7	9	7.5	1.6	3	7.8	0.00679955
Dnaja4	13.8	5.8	8.3	13.6	11.6	4.9	8.1	0.00680186
Aldh4a1	17.4	9	12.3	10.3	6.1	6.7	18.5	0.00680728
Myo10	34	1.8	13.5	4.7	0.4	0.4	40.5	0.00680889
Specc1	32.9	2.4	14.3	34.3	21.4	7.7	0.7	0.00681842
Hnrnpm	47.6	39.3	39.6	29.7	7.8	14.1	33.6	0.00694908
Thumpd3	10.7	4.7	8	11.4	4.9	4	6	0.00696636
Tbc1d19	19.4	7.3	18.4	16	8.4	1.9	9.8	0.00700354
Atp1b1	167.9	205.5	53.7	8.5	8.7	4.4	10.4	0.00701384
Tef	47.8	30.4	49.5	36.7	18.3	27.5	20.4	0.0070182
Tmem44	33.9	5.1	5.5	1.7	0.5	20.6	37.8	0.00704841
Tmem115	22	11	18	13.3	14.3	22.9	14.5	0.00707244
Tcf4	62.7	55.7	50.7	27.3	9.2	5.4	38.5	0.0070923
Abhd6	14.6	3.3	10.1	6.1	5.8	5.4	15.9	0.00719357
8430419L09Rik	46	22.6	39.1	36.4	31.2	14.8	0.7	0.00719551
Senp6	20.1	14.2	17.3	14	4.8	2.7	14.2	0.00720847
Pias1	11.3	8.1	10.1	5.4	1.1	8.5	6.3	0.00731577
Lsamp	51.4	24.4	39.2	49.5	12.6	1.1	0.3	0.00733229
Vps16	14.9	11.8	15.4	11.4	7.8	9.8	10.6	0.00734986
Gpatch8	11.6	12.3	6.9	7.8	3.5	2.3	4.2	0.00743284
Rai1	13	14.6	5.4	7.2	2.3	2.9	6.2	0.00750094
Mterfd1	11	4.5	8.4	4.8	2.1	3	11.5	0.00750256
Fut8	34.8	8.8	21.9	26.6	10.8	2	33.1	0.0075422
Setdb1	11.5	8.3	11.7	7	2.1	6.3	4.9	0.00756239
Unk	10.8	9	8.9	6.9	2.7	8.8	3.9	0.00758599
Otud4	15.6	15.7	8.4	7.7	1.5	3.2	11.1	0.00759395
Abcd3	60.1	18.4	48.3	60.7	27.8	7.8	17.3	0.0076353
Slc9a8	11	8.7	7.3	6.4	2.9	10.6	3.2	0.00765152
Bfar	12.6	8	13.2	5.9	2.5	6	8.5	0.00768236
Grid2	12.9	4	11.9	11.4	2.5	0.1	0.1	0.00770767
Nnt	17.5	4.8	12.7	7.6	3.7	18.7	8.2	0.00771009
Hsp90b1	191.4	60.1	162.4	144.3	39	57.2	166.4	0.00772569
Arxes2	66.5	38.7	74.8	24.4	12.2	0.7	17.5	0.00777433
Dolk	11.1	6.1	12.5	7	4.5	5.9	5.2	0.00783187
Psd3	16.5	15.3	11.7	11.9	7.4	0.9	3.8	0.00786656
Eci1	24.3	4.6	17.4	15	15.3	12.2	24.4	0.00790151
Nup153	15.5	13.6	12.2	9.2	2.2	6.6	11.8	0.00792171
Mrps30	14.4	14	12	12	7	8.9	10.6	0.00794241
Pfkfb3	60.3	5.3	7.3	5.2	5.2	77.2	8	0.00803248
Slc24a6	17.3	3.3	1.6	0.6	1	21.6	5.5	0.00808011
Cbx1	17.5	15.2	15.1	9.7	4.9	6.1	13.9	0.00808357
Msi2	57.5	72.1	10.6	14.4	4.5	3.2	13.1	0.00816283
Sugp2	19.7	20.8	14.8	10	6.2	3.9	4.1	0.0082357
Homer1	15.2	14.7	10.6	10.7	2.7	0.9	4.9	0.00827938
Dexi	15	7.7	16.1	7.6	4.1	11.3	6.2	0.00828074
Smg7	17.7	15.5	14.3	14.8	3.7	8.4	8.9	0.0083382
Mll1	11	13.2	5.5	2.6	0.5	1.2	2.1	0.00843716
Patl1	14.5	9.2	8.5	5.7	1.5	14.5	10	0.00847108
Fam73b	12.9	10.8	9.3	11.7	9	10	4.3	0.00848921
Arid1a	18.7	18.2	11.6	13.2	3.8	14	7.2	0.00849083
Tmem41b	18.9	8.7	13.5	19.1	15.2	6.4	7.6	0.00850523
Sart3	11.1	7.8	9.6	7.8	5.3	10.8	4.5	0.00852269
Ccdc59	15.8	11.1	13.2	10.6	5.4	5.2	14.9	0.00854046
Ralgapb	11	10.2	9	7.7	3.7	2.4	6.9	0.00854263
Zbtb11	11.8	10.5	6.8	4.7	1	1.8	10.5	0.00857758
Gramd3	49.2	1.5	6.7	52.9	37.7	1.2	5.4	0.0086112
Tmem68	15.2	11.3	11.6	15.3	7.3	6.9	11.8	0.00862531
Ewsr1	33.3	28.4	31.2	23	7	15.5	18.6	0.00864092
Tia1	35.1	29.4	33.7	18.2	2.9	3.1	11	0.0086784
Adcy6	12.9	10.8	9.9	10.3	5	2.7	9.8	0.00870246
Gpc5	39	2.7	50.5	9.7	1.8	0.5	0.1	0.00871263
Ubr3	17.8	18.5	10.5	12.2	4.6	2.1	9.4	0.00877565
Gstz1	15.5	7.9	11.3	12	16	5.4	6.7	0.00881249
Hrsp12	12.2	6.8	8	9.2	11.5	2.9	9.6	0.00883014
Anapc4	18.9	18.4	12.6	11	6.4	3.7	15	0.00883586
Naga	18.9	3.6	13.7	8.4	5.9	20	11.5	0.00888333
Mfap3	12.3	6.4	11.5	9.4	2.5	7.4	9.7	0.0089208
Setd2	12.6	8.6	8.7	7.2	1.2	2.1	12.1	0.0089642
Stat3	44.9	20	27.3	17.1	14.6	50.6	28.6	0.00896707
Ppm1b	19.3	19.9	16.1	13.6	9.7	7.9	9.8	0.00898286
Zhx1	13.9	6.9	10.1	5.8	2.6	1.6	14.8	0.00901425
Nr3c1	28.5	3.8	26	12.6	6.4	6.4	27.4	0.0090455
Tmed10	37.6	28.7	35.7	34.3	27.8	32.4	36.3	0.00905336
Dusp16	11.4	3.1	10.1	9.1	4.6	9	8.5	0.00909879
Usp8	15.2	7.9	13.3	11.4	6.8	15.1	9.9	0.00912117
Mark3	36.6	24.1	29.8	27.4	16.1	11.5	35.5	0.0091259
Pnpla8	19.1	16.1	13.7	11.8	6.7	3.3	17.1	0.00914299
Gtf3c2	21.2	15.2	21.6	17.1	9.1	15.9	13.6	0.00916833
Pcyox1	38.4	21.2	42.5	28.7	14.7	15.4	19.2	0.00924049
Lrrc58	29.2	21.8	19.3	16.1	8.5	30.9	16.6	0.00941782
Gramd1b	11	7.5	9.6	5.1	2.3	10	1.9	0.00943853
Tm9sf2	65.9	31.2	62.4	53.4	29	24.3	56.9	0.00944204
Wapal	12.8	6.7	8.6	7.3	2	3.1	13.8	0.00949148
Tbk1	10.7	9.3	7.3	4.3	1.2	5.4	9.7	0.00954724
Usp34	15.6	14.4	10.5	8	2.3	1.7	12.6	0.00962276
Amfr	69	36.2	67.4	53.8	37.4	63.9	44.5	0.009689
Cog6	12.1	6.8	12.8	9.7	6.5	4.9	8.6	0.00970399
Dtx1	23.1	21.7	20	12.5	5.4	1.3	0.3	0.00970708
Gpr56	341.1	32.9	92.1	43.6	29.2	446.7	6.2	0.00973496
Prnp	295.3	196	197.6	90.8	158.4	9.2	297.7	0.00979549
Nup98	10.8	6.6	6.9	5.7	1.3	8	10.7	0.00981031
Rab33b	10.6	8.2	8.9	9.2	7.5	2.3	6.4	0.00987795
Akap11	13.7	12.7	10.7	10.7	4.4	1.2	5.3	0.00996613
Hnrnpu	100	91.1	90	66	21.1	32.9	61.2	0.00996911

## Sheet: EnrichedNeuron
GeneSymbol	Astrocytes	Neuron	OLGPrecursors	NewlyFormedOLGs	Myelinating OLGs	Microglia	Endothelial	P value
Nhlh2	0.1	66.3	0.1	0.1	0.1	0.1	0.1	6.87322e-95
Lhx5	0.1	31.2	0.1	0.1	0.1	0.1	0.1	3.00364e-93
1500016L03Rik	0.1	23.3	0.1	0.1	0.1	0.1	0.1	1.3002e-92
Dlx6os1	0.1	21	0.1	0.1	0.1	0.1	0.1	2.19138e-92
Sp9	0.1	19.5	0.1	0.1	0.1	0.1	0.1	3.1801e-92
Dlx5	0.1	16.1	0.1	0.1	0.1	0.1	0.1	8.33394e-92
Ripk4	0.1	13.3	0.1	0.1	0.1	0.1	0.1	2.18062e-91
Magel2	0.1	13.2	0.1	0.1	0.1	0.1	0.1	2.26513e-91
Kcnj5	0.1	11.6	0.1	0.1	0.1	0.1	0.1	4.34471e-91
Lhx1	0.1	11.1	0.1	0.1	0.1	0.1	0.1	5.42609e-91
Glra2	0.1	10.4	0.1	0.1	0.1	0.1	0.1	7.53814e-91
Reln	1.2	849	0.4	0.1	0.2	0.1	0.6	3.30046e-18
Trp73	0.2	73.2	0.1	0.1	0.1	0.1	0.1	5.85363e-18
Slc17a6	0.1	61.8	0.1	0.1	0.1	0.1	0.2	1.36672e-17
Mrap2	0.1	23.9	0.1	0.1	0.1	0.2	0.1	1.60381e-15
Sst	2.1	707.2	3.7	0.6	4.1	2.5	2.5	1.84043e-15
Nos1	0.1	19.1	0.1	0.1	0.1	0.1	0.2	4.95053e-15
Kcnk9	0.1	17.5	0.2	0.1	0.1	0.1	0.1	7.68861e-15
5330417C22Rik	0.1	35	0.3	0.1	0.1	0.2	0.1	8.58267e-15
Mab21l1	0.3	31.4	0.2	0.1	0.1	0.1	0.2	1.31393e-14
Snhg11	0.6	303.1	1.5	0.4	0.8	2.4	0.4	1.32469e-14
Crabp1	0.1	19	0.1	0.1	0.1	0.2	0.2	1.65324e-14
Slc10a4	0.1	15	0.2	0.1	0.1	0.1	0.1	1.67113e-14
Sp8	0.2	14	0.1	0.1	0.1	0.1	0.1	2.36615e-14
Gdf5	0.3	26.1	0.1	0.1	0.1	0.1	0.1	3.3081e-14
Scube3	0.1	15.7	0.1	0.2	0.1	0.2	0.1	4.32345e-14
Dlx1as	0.2	24.2	0.3	0.1	0.2	0.1	0.1	4.87067e-14
Igfbpl1	0.4	32.6	0.2	0.1	0.2	0.1	0.1	6.56448e-14
Islr2	0.4	138.1	1	0.3	1	0.6	1.7	8.10926e-14
Dlx1	0.7	60.6	0.2	0.1	0.3	0.1	0.1	9.53684e-14
Tmem90a	0.1	35.9	0.3	0.1	0.4	0.4	0.1	1.44224e-13
Ecel1	0.2	33.5	0.5	0.1	0.1	0.1	0.2	2.34523e-13
Celf6	0.1	34.5	0.5	0.1	0.3	0.2	0.1	2.39821e-13
Trim66	0.2	11.1	0.2	0.1	0.1	0.1	0.1	2.49131e-13
Grem2	0.1	17.3	0.3	0.1	0.1	0.1	0.1	2.61951e-13
Pnoc	0.1	17.7	0.3	0.1	0.2	0.1	0.1	2.64995e-13
Nell1	0.1	18.4	0.3	0.1	0.3	0.1	0.2	4.92856e-13
Nxph4	0.2	71.8	0.5	0.1	0.2	0.2	1.2	7.11541e-13
Kcnh7	0.2	12.1	0.3	0.1	0.1	0.1	0.1	1.81035e-12
Grm2	0.2	37.2	0.7	0.1	0.5	0.6	0.1	2.10711e-12
Npy	0.7	646.5	13.2	1.9	3.2	1.9	2.1	2.14985e-12
Hcn4	0.1	17	0.4	0.1	0.1	0.1	0.1	2.18315e-12
2004-03-01	0.2	21.8	0.5	0.1	0.3	0.1	0.1	2.42485e-12
Tbr1	0.2	42.3	0.9	0.2	0.7	0.7	0.2	2.77364e-12
Slc32a1	0.2	49.4	1.1	0.1	0.9	0.5	0.4	3.63307e-12
Dlx2	0.6	31.4	0.2	0.4	0.7	0.1	0.1	4.33232e-12
Bcl11a	0.8	60.1	1.7	0.4	0.9	0.6	0.3	4.74914e-12
Npas4	2	83.3	1.4	0.3	0.3	0.4	0.2	6.67287e-12
Fibin	0.3	11.2	0.3	0.1	0.1	0.1	0.1	7.73332e-12
Ebf3	0.1	53.6	0.2	0.1	0.1	1.4	0.2	9.25769e-12
Tac2	0.1	12.2	0.4	0.1	0.3	0.2	0.2	9.50802e-12
Pcsk1	0.1	16.4	0.5	0.1	0.1	0.1	0.1	1.10841e-11
St8sia2	0.5	16.2	0.1	0.1	0.1	0.1	0.1	1.17928e-11
Clstn2	0.1	63.5	1.9	0.5	0.2	0.2	0.3	1.61722e-11
Dpysl5	1	103.3	1.3	2.2	3.4	0.7	0.3	1.8718e-11
Tmem130	0.3	148	5.3	0.9	1.2	0.8	0.6	3.72332e-11
Nxph3	0.2	19.2	0.5	0.2	0.8	0.5	0.2	4.03974e-11
Cacna2d2	2.2	89.9	2.7	0.6	0.1	0.1	0.1	4.34741e-11
Nppc	0.8	30.2	0.7	0.4	1.1	0.1	0.1	4.99638e-11
Bhlhe22	0.2	24.6	1.1	0.3	0.5	0.4	0.2	5.87356e-11
Vgf	2.5	67.9	2.8	0.4	2	1.5	0.7	7.04979e-11
Celf4	1.1	121.2	5.5	1.2	2.4	2.1	0.6	7.85336e-11
Vstm2l	0.2	63.7	2	0.4	2.1	2.2	0.5	9.0496e-11
Robo2	1.3	35.4	1.2	0.9	0.4	0.1	0.1	9.69314e-11
Penk	0.2	18.5	0.9	0.1	0.5	0.5	0.3	1.06028e-10
Dync1i1	0.3	86.4	2.1	0.7	1.9	0.7	4.1	1.35359e-10
Stmn2	3.5	386.7	9.3	1.6	9.4	4.9	19.6	1.56134e-10
Meg3	3.4	397.2	18.1	4.5	2	12.5	0.9	1.79505e-10
6430598A04Rik	1.5	35.4	1.8	0.5	1.2	1.3	0.2	1.92901e-10
BC005764	3.8	67.4	1.3	1	1.7	2.8	0.8	1.9528e-10
Tubb3	2.1	333.8	13.7	5.6	16.9	5	4.1	2.16352e-10
Vmn2r1	0.7	13	0.2	0.1	0.1	0.1	0.1	2.51602e-10
Lhx6	0.1	21.6	0.1	0.1	0.1	0.1	1.1	2.7602e-10
Hs6st3	0.2	11.6	0.7	0.3	0.2	0.1	0.1	3.32359e-10
Synpr	0.5	41	1.1	1.8	2.3	0.2	0.7	3.65033e-10
Rian	0.5	70.8	4.8	1.6	1.9	0.6	0.8	7.61183e-10
Cpne7	0.1	24.2	1.6	0.3	0.3	0.8	0.2	8.61586e-10
L1cam	0.3	60.4	3.9	1.1	0.4	0.4	0.2	8.79538e-10
Syt4	2.9	81.4	5.3	2.3	0.6	0.3	0.5	9.43913e-10
Kcnc2	0.3	15.3	1.1	0.2	0.2	0.4	0.1	9.50887e-10
Syt1	0.8	122.3	8.4	1.4	3.1	1	0.9	1.00612e-09
Efna3	0.7	14.4	1.3	0.3	0.5	0.5	0.6	1.06847e-09
Trank1	0.1	11.1	0.8	0.2	0.1	0.4	0.1	1.2204e-09
Ndrg4	5.8	287.5	22.7	5.6	11.2	8.7	2.4	1.22424e-09
P2rx5	0.1	18.7	0.1	0.1	0.1	0.1	1.3	1.43809e-09
Kcnip4	1.2	18	1.2	0.4	0.4	0.1	0.3	1.67264e-09
Kctd8	0.2	11.6	0.9	0.3	0.1	0.1	0.1	1.72615e-09
Amy1	1.3	23.1	1.4	1.2	0.3	0.1	0.1	1.87868e-09
Hspa12a	0.2	19.3	1.4	1.1	1.5	0.4	0.8	2.11378e-09
A930038C07Rik	1	143.8	0.9	0.1	0.1	0.1	10.5	2.25644e-09
Igsf9	0.2	12.5	1	0.2	0.1	0.6	0.1	2.52185e-09
Stk32b	0.1	18.4	1.2	0.6	1.2	0.1	0.1	2.7085e-09
Elavl2	0.8	32.7	2.9	0.7	0.4	0.1	0.3	3.78943e-09
Gad2	1.8	20.6	0.4	0.1	0.2	0.1	0.2	4.13823e-09
Celsr3	0.3	20.7	1.9	0.7	0.3	0.2	0.1	4.61968e-09
Rims3	1.2	22.4	2.2	0.5	0.5	0.7	0.1	5.31487e-09
Fam183b	1	10.5	0.2	0.1	0.1	0.1	0.2	5.40091e-09
Ablim3	0.1	19.7	1.4	0.3	0.3	0.4	1.7	5.95667e-09
Stxbp1	8.2	150.8	22.4	12.2	15.8	11	13.3	6.2778e-09
Crmp1	3.8	224.8	22.8	6.4	4.5	2.3	1.8	6.92318e-09
Ajap1	0.1	14.8	1.6	0.4	0.4	0.2	0.4	8.72856e-09
Bmp5	0.1	10.7	0.3	0.1	0.1	0.1	1.1	9.03405e-09
Cpne4	0.1	10.2	1.1	0.2	0.3	0.2	0.1	9.45593e-09
Sv2b	1	17.8	1.9	0.1	1.1	0.5	0.2	1.06131e-08
Nrn1	6.8	105.3	11.6	2.3	3.3	2.1	0.5	1.17881e-08
Necab1	0.2	11.5	1.3	0.2	0.3	0.1	0.2	1.21239e-08
Slc6a17	0.9	27.6	3.3	0.4	2.3	2.2	2.5	1.40384e-08
Dact1	1.7	69.6	7.3	6.1	2.5	0.5	1.2	1.43664e-08
Ccbe1	0.1	10.7	1.2	0.2	0.1	0.1	0.1	1.49956e-08
Syt7	1.7	29.4	4.1	0.8	1.4	1.1	1.1	1.74069e-08
Nr2f2	1.9	30.5	1.3	0.2	0.1	0.1	3.3	1.75626e-08
Sphkap	0.1	11	1.3	0.1	0.3	0.2	0.1	1.83817e-08
Ppfia4	0.4	19.7	1.9	0.5	0.9	2.1	0.1	1.84428e-08
Myt1l	0.1	17.8	2.1	0.6	0.3	0.2	0.1	1.95637e-08
Mllt11	5	143.5	11	18.7	18	5.8	6.6	2.34049e-08
AW555464	0.5	24.5	2.9	2	2.2	2.2	0.2	2.41074e-08
Ina	0.2	74.5	9.1	2.6	1.7	0.8	0.3	2.4455e-08
Cacna2d1	3.5	65.4	7	6.3	1.9	0.1	0.4	2.53807e-08
Gng2	2.5	136.8	16.5	3.5	1.2	12.6	5.7	2.5706e-08
Scg2	6	50.5	3.1	0.4	0.7	0.2	0.5	2.59455e-08
Foxo6	0.5	27.3	1.4	2.5	3.1	0.3	0.1	2.72291e-08
Iqsec3	0.1	13.2	1.2	0.2	1.3	1.2	0.1	2.8207e-08
Atp1a3	1.4	351.1	45.9	8.6	14.7	11.5	2.5	2.92319e-08
2410076I21Rik	0.1	13.2	0.3	0.2	0.2	1.7	0.1	3.01416e-08
Actl6b	0.2	38.3	5.2	1.5	1.9	2.6	0.4	3.42565e-08
Rem2	0.4	22.2	3.1	0.5	0.2	0.8	0.5	3.72318e-08
Chrnb2	1.2	13.6	1.9	0.6	0.8	0.3	0.1	3.79723e-08
Asphd1	0.3	11.2	1.1	0.3	1.5	0.6	0.1	3.87378e-08
Celf5	0.7	41.2	6.1	1.3	1.5	1.7	0.2	4.93163e-08
Fam196a	0.4	17.3	2.4	0.8	0.1	0.1	0.1	4.95576e-08
Cacna1b	0.1	15.6	2.2	0.7	1	0.2	0.1	5.2201e-08
Gap43	2.5	347.3	49	7.7	7	2.3	2.2	5.30822e-08
Kcnt1	2	15.9	2	0.6	0.4	0.8	0.1	5.39889e-08
Cdkl2	0.2	10.1	0.5	1.4	1.2	0.2	0.4	5.43012e-08
Zic1	6	45.9	2.7	0.1	0.1	0.1	3.6	5.76715e-08
Fkbp1b	1.3	16.2	3.1	1.3	2.8	1.7	1.4	6.18306e-08
Syp	4.1	254	40	9.9	16.2	11.3	3	6.24819e-08
Syt5	1.2	35.9	5.9	1.1	2.4	2.3	0.7	6.26209e-08
Parp6	10.2	32.1	11.3	9.1	7.6	8.7	9.9	6.38327e-08
Ywhag	17.8	275.2	46.9	35.7	38	48.9	17.4	6.45591e-08
Cd274	0.43513	57.5	0.6	0.2	0.1	8.3	0.3	7.24864e-08
Calb2	0.4	109.9	16.2	3.3	1.3	0.2	0.8	7.39816e-08
Spryd3	5.8	34.1	9.3	7.5	7	7.3	10	7.71758e-08
Kcnip2	0.6	76.3	8.1	10.7	2.6	2.4	0.3	7.79464e-08
Pgm2l1	1.1	14.6	2.6	0.6	1.1	0.7	2	7.89428e-08
Col6a2	0.4	43.4	4.6	1.1	5.7	0.1	0.3	7.99022e-08
Ccl27a	8.3	76.6	12.4	6.1	13.9	13.5	4.7	8.04094e-08
Slc2a13	3	41.9	6.3	3	0.5	0.1	0.5	8.27945e-08
Gabrg2	0.1	24	3.7	0.5	0.5	0.2	0.2	8.62101e-08
Zcchc12	1.4	64.5	9.3	5.6	0.6	0.1	0.4	8.80232e-08
Ydjc	0.1	13.3	1.8	1.4	2.1	1.7	0.9	8.93747e-08
N28178	0.2	13.9	2	0.4	1.7	1.7	0.6	9.26587e-08
Uchl1	7	460.2	56.5	30.4	64.6	14.5	65.2	9.40064e-08
Gprin1	0.6	28.6	4.9	1.2	1.5	1.3	0.3	9.54345e-08
Serpini1	1.2	17.9	2.4	3	1.4	0.1	1.4	9.6559e-08
Mal2	0.1	11.4	1.9	0.3	1	0.6	0.3	1.00099e-07
Rgmb	3	52.9	2.6	4.1	3.6	10.7	4	1.01447e-07
Napb	4.5	27.8	3.6	1.5	1.8	0.7	0.5	1.03502e-07
Plekha7	3.6	22	0.4	0.5	0.1	0.3	0.7	1.03847e-07
2410066E13Rik	1.7	50.8	4.2	3.7	9.7	1.7	3.9	1.05368e-07
Cdh4	4.1	38.4	5.4	0.9	0.1	0.1	0.3	1.11398e-07
Ache	0.5	128.7	20.7	4.8	0.6	2.8	0.6	1.11963e-07
Gad1	1.3	66.8	11.1	2.1	0.9	0.2	0.9	1.20161e-07
Prmt8	0.1	17.5	2.8	0.6	1.3	2	0.3	1.21975e-07
Cck	4	70.5	8.8	1.3	11.9	7.5	1.7	1.27907e-07
Nrxn3	1.2	18	3.1	0.6	0.3	0.3	0.1	1.35287e-07
Car10	0.6	40.7	6.9	1.1	0.5	0.4	0.1	1.43369e-07
Thsd7b	0.1	34.6	5.7	1.2	0.1	0.1	0.1	1.45217e-07
Dusp14	2.4	27.2	4.4	2.9	4.6	1.3	0.4	1.54018e-07
Erc2	1.1	32.9	5.8	1.3	0.5	0.3	0.2	1.56319e-07
Cplx2	7.8	62.3	11.8	3.4	9.9	7.1	1.9	1.56959e-07
Rbfox3	0.3	18.2	2.7	0.4	2.3	2.5	0.5	1.69163e-07
Thy1	7.5	77.6	13.2	2.8	12.1	11.5	2.3	1.70591e-07
Snap25	2.1	146.7	27.1	6.3	9.8	3.6	2	1.71455e-07
Chgb	3.7	61.2	11.4	2.8	1.6	0.6	0.4	1.94556e-07
Nptxr	0.6	43.5	8.1	1.7	3.9	3.3	0.3	1.956e-07
Prkar1b	0.9	103.5	18.8	11.3	10.6	11.9	1.7	2.07364e-07
1500009L16Rik	2	29.8	5.9	1.2	0.9	0.4	0.9	2.20542e-07
Diablo	16.7	129.7	22.6	28.5	31.3	31.7	13.3	2.30305e-07
Prrt2	9.3	48.4	5.1	1.5	1.8	1.7	0.5	2.3101e-07
Tmem59l	0.1	44	8.5	1.8	2	1.8	0.4	2.37321e-07
Slc12a5	0.6	23	4.9	0.7	2	1.6	0.7	2.96267e-07
AW551984	0.1	11.3	2.2	0.3	0.1	0.1	0.2	2.97084e-07
Cacna1a	0.6	29.9	6.4	1.7	0.5	1.9	1.9	3.11183e-07
Rtn4r	1	11.7	2.4	1	1.2	2	0.1	3.13796e-07
Spock1	0.5	27	5.5	1	1.1	0.5	0.2	3.17537e-07
Gria1	1	52.5	10.4	2	0.6	0.6	0.2	3.20205e-07
Epb4.9	1.2	40.3	5.3	1.2	4.9	8.1	1.2	3.31e-07
Slc25a22	8.6	45.4	10.8	5.6	4.9	6.8	1.8	3.44705e-07
Nanos1	0.3	18.5	3.7	0.8	0.3	2.4	0.8	3.53577e-07
Mpped1	2.7	33.8	7.8	2.8	4.2	3.8	0.4	3.66027e-07
Syn2	10.8	108.8	23.7	6.1	5.4	4.3	0.7	3.71335e-07
Sema6c	1.6	24.4	5.6	2	1	2.9	0.7	3.74224e-07
Ntng2	2.3	29.4	4.4	5.1	6.2	0.6	2.2	3.76383e-07
Cnr1	10.1	50.8	2.4	0.3	0.3	0.1	0.2	3.79241e-07
Gpsm1	9.2	36.4	10.5	10.9	7.8	12.4	6.4	3.81666e-07
Fam65b	6.3	30.2	1.1	0.1	0.3	1	0.9	3.82233e-07
Peg3	6.3	43.5	8.1	2.8	1	0.1	0.8	3.82525e-07
Syngr3	1.1	94.2	19.7	3.9	2.5	1.7	0.8	3.92315e-07
Fat3	3.2	17.5	2.5	0.5	0.1	0.4	0.1	4.17245e-07
Mia1	3.3	15.4	0.3	0.1	0.2	0.4	0.6	4.51154e-07
Dnm1	0.8	141.7	26.8	21.1	17.6	7.7	1.1	4.55022e-07
Odz4	1.3	13.8	0.2	1.3	2.9	0.1	0.1	4.943e-07
Rbfox2	9.7	54.5	11.3	4.5	1.8	1.9	8.9	5.05759e-07
Unc13a	1.6	20.2	5	1.6	1.7	1.7	0.3	5.11547e-07
Sncb	0.6	62.2	9.9	2	10	11	1.5	5.4259e-07
Tuft1	0.2	15.2	0.4	0.1	0.1	3.3	1.2	5.48318e-07
6330439K17Rik	1.9	14.1	3.1	0.9	0.7	0.3	0.1	5.55154e-07
Jph4	0.8	43	8.6	1.6	5.6	6.4	0.3	5.56474e-07
Olfm1	8.2	270.2	57.4	33.7	43.8	14.4	3.9	5.63224e-07
Ipw	5.6	25.7	2.2	0.9	0.1	0.1	0.1	6.14746e-07
A930011O12Rik	0.1	13.1	2.9	0.3	0.3	1.3	0.1	6.3647e-07
Hcn3	2	16.4	3.7	1.3	0.2	0.6	0.1	6.5626e-07
Bsn	0.4	13.2	3.1	0.9	0.9	1.8	0.1	6.72205e-07
Rab6b	4.8	110	26	10.8	15.7	6	0.7	6.92141e-07
Mmp24	0.3	19.7	4.7	0.9	1	0.8	0.1	7.1975e-07
Camta1	4.5	26.6	6.2	3.7	2	2.1	7	7.21525e-07
Cacna2d3	0.4	35	8	1.4	0.5	0.2	0.2	7.2406e-07
Fam163b	0.2	10.3	1.5	0.3	1.7	2.1	0.2	7.27386e-07
Flywch2	1.9	17.2	4.3	2.2	3.1	1.3	0.3	7.32877e-07
Syt3	0.5	13.7	3.3	1.3	0.8	1.9	0.1	7.53072e-07
Rab3c	0.1	17.5	4.1	0.9	0.7	0.2	0.1	7.7183e-07
Mical2	7.6	30.4	2.9	0.5	2.3	3.4	0.6	7.94756e-07
Clvs1	0.1	10.5	0.7	2.5	0.6	0.1	0.1	8.10048e-07
Grin1	3.2	64	16.2	2.8	3.1	3.7	0.4	8.49601e-07
Dlg2	0.4	36.9	8.1	4.7	6.3	2.1	0.3	9.13346e-07
Mast1	0.6	33.7	8.4	2.2	1.2	3.3	0.2	9.40953e-07
Pak6	0.6	17	3.4	0.8	1.6	3.7	0.2	9.46158e-07
Atp6v1g2	3.5	50.6	13.8	6.2	9.3	5.9	1.7	9.7934e-07
Inpp5f	14.1	69.2	17.2	10.1	16.4	1.7	10.1	1.0146e-06
Mkrn3	1.3	10.3	2.6	1.8	1.1	0.2	0.3	1.07192e-06
Adc	1.4	11.7	3.5	0.7	0.9	1	1.6	1.09991e-06
Elmod1	0.5	30.5	2.6	7.7	2.7	0.4	0.3	1.10148e-06
Adcy1	1.3	28.5	7.6	3.3	2.8	1.5	0.2	1.13184e-06
2610109H07Rik	1.2	12.9	3.2	0.4	0.1	0.1	0.1	1.15939e-06
Dbn1	22.5	107.1	25.9	5.9	4	4.3	9.8	1.16006e-06
Wdr8	4.8	20.3	8.2	5.5	6.6	7.3	4.6	1.16151e-06
Shank1	0.6	23.6	6.2	1.6	3	2.3	0.1	1.20596e-06
Fam158a	3.8	11.6	2.5	1.8	3.4	4	3.7	1.22199e-06
Sult4a1	0.5	68.9	17.7	5.7	9.1	8.9	0.9	1.2421e-06
Scrt1	0.1	24.2	5.7	1.3	2.9	4	0.1	1.24239e-06
Pcbp3	2.8	57.2	15.4	5.7	1.8	1.1	7.5	1.25721e-06
Pcp4	0.9	301.9	79.9	24	28.4	13.8	4.1	1.3064e-06
Slit1	1.9	10.3	2.2	1.6	0.2	0.2	0.1	1.31861e-06
Rac3	5.5	67	18	10.3	3.4	13	2.3	1.34282e-06
Ufsp1	1.1	24.6	7	1.8	1.3	2	0.7	1.35375e-06
Chd5	0.3	20.9	5.6	1.3	0.9	1.1	0.1	1.36557e-06
Hpca	0.8	46.3	9	1.9	9.1	10.1	1.7	1.48784e-06
Zdbf2	3.4	13	1	0.3	0.1	0.1	0.1	1.49618e-06
Nsg2	5.4	333.7	88.8	18.5	6.5	3.5	3.4	1.52921e-06
Slc24a3	11.6	77.5	18.9	17.5	4.8	7.2	0.4	1.5465e-06
Grin2d	0.2	14.5	3.9	1.1	0.2	0.3	0.2	1.61205e-06
Camk2b	1.1	60.6	16.9	2.6	5.6	6.4	0.9	1.61814e-06
Arhgap44	2.4	27.5	8.3	3.8	2.4	1.8	0.9	1.61984e-06
AI593442	3.5	13.6	2.2	0.2	0.6	0.3	0.3	1.66982e-06
Tmem158	2.3	41.8	10.4	9.9	2.8	1.1	5.8	1.6982e-06
Mfn2	13.4	29.6	14.1	12.4	10.4	8.8	11.3	1.71399e-06
Mapk8	7.9	32	7.8	6.9	2.9	3.2	10	1.73932e-06
Unc5a	0.1	14	3.9	0.7	0.6	0.8	0.1	1.75533e-06
Islr	7.2	34	7.3	0.2	0.3	0.2	2.3	1.77621e-06
Sgtb	5.5	23.3	5.8	2.8	1.7	0.7	5.4	1.8772e-06
Snx16	2.9	11.3	3	2.7	0.9	0.6	1.7	1.93123e-06
Arid1b	4.3	12.8	4.7	3.5	1.7	3.5	3.9	1.95276e-06
Vwa5b2	0.1	10.1	2	1	2.6	0.7	0.1	1.97345e-06
Syn1	1.9	73.7	21.4	6.3	11.3	6.4	0.8	2.10824e-06
Dnajc27	8.4	22.5	5.9	4.1	3.3	4.6	2.8	2.20071e-06
B4galnt4	0.6	24.6	6.7	3.8	0.6	0.9	0.1	2.20353e-06
Sh3gl2	5.2	53.3	15.1	10.2	5.7	1.6	0.6	2.23483e-06
Disp2	1.1	50.5	14.3	3.6	1	0.3	0.1	2.2492e-06
Rcan2	0.4	79.4	16.3	10.5	19.1	0.9	1.8	2.26188e-06
Dcx	0.3	55.2	15.4	4.4	1.1	0.1	0.1	2.27294e-06
Mex3a	4.1	19.9	4.8	2	0.2	1.6	5.1	2.31087e-06
Nap1l3	2.5	14.8	3.8	3.5	2.8	0.1	0.9	2.31438e-06
Twsg1	11	51	12.6	7.3	2.6	1.5	13.1	2.3762e-06
Ube2o	9	30.4	10.6	7.7	4.7	4.9	3.5	2.39868e-06
Stmn3	8.2	415.7	126.3	32.5	32.4	14.1	7.7	2.54525e-06
Cyb561	0.3	12.9	0.8	1	0.9	0.8	4.1	2.56236e-06
Srsf12	1	11.3	3.4	1.5	0.7	0.1	0.2	2.60807e-06
Sarm1	2.6	23.6	7.3	2.9	1.5	1.1	0.1	2.62783e-06
Pacsin1	2	29.8	4.1	0.7	4.3	8.9	0.2	2.70448e-06
Snap91	4.8	79.9	23.6	13.5	6.6	2	0.6	2.75503e-06
A030009H04Rik	1.1	33.6	8.7	4.2	4.6	8.5	0.4	2.76721e-06
Hdgfrp3	6.2	43.7	13.9	6.5	3.3	0.6	3	2.7675e-06
Klc2	7.1	30	8.4	9.4	13.2	10.1	5.9	2.79474e-06
Plekha5	4.4	15.1	3.8	2	0.6	0.7	2.3	2.83687e-06
Ccdc64	0.6	14.1	4.5	1.5	1.1	0.8	0.3	2.84217e-06
Sema4g	9.1	48.6	11.9	12.6	5.9	13.4	0.8	2.86755e-06
Prkce	2.1	18.5	5.4	1.9	1.4	1.6	5.4	2.87081e-06
Chac1	2.2	11	0.4	3.7	1.6	1.3	2.3	2.88812e-06
Arhgdig	0.4	38.4	11.5	4.9	7	4.6	0.9	2.89249e-06
Ckmt1	0.3	33.9	9.2	2.3	7.7	3.4	0.9	2.89552e-06
Slc6a15	0.2	17.7	5.1	2.4	0.6	0.1	0.2	2.90507e-06
D3Bwg0562e	0.5	30.5	9.2	1.6	0.7	0.7	0.2	2.94207e-06
Cib2	3.7	41.7	11.7	2.3	1.8	9.5	0.8	2.94405e-06
Rit2	0.7	49.8	15.1	3.7	1.5	0.6	0.5	3.0768e-06
Prrc2b	17.2	60.3	21.3	15.8	7.2	6.5	12	3.11535e-06
Scn3b	1.2	40.8	12.8	2.6	1.6	0.4	2	3.11901e-06
Cntnap2	11.3	37.6	0.6	0.1	0.3	0.1	2.1	3.26189e-06
Vsnl1	0.6	50.8	16.2	3.5	5.4	2.5	1.5	3.26512e-06
Inha	4.1	15.6	4	1.3	0.5	1.4	0.1	3.41244e-06
Ppm1e	5.1	28.1	8.5	3.3	1.4	0.6	0.3	3.47572e-06
Stk32c	0.2	14.1	3.6	3.9	2.7	1.9	0.6	3.61973e-06
4931428F04Rik	1.9	19.1	5.9	5.9	3.5	1.7	1.8	3.65009e-06
Cygb	0.2	26.4	8.4	1.6	0.4	0.6	1	3.82138e-06
Ly6h	1.7	225.4	72.1	17.5	7.3	8.4	2.7	3.89955e-06
Vstm2a	0.6	37.2	11.6	2	0.3	0.1	0.3	3.90285e-06
Kcnc1	1.3	12.8	4.1	1.7	0.4	0.3	0.1	3.96927e-06
Rgs4	7	57.3	7.2	1.3	3.4	3.8	19.7	4.0493e-06
Map3k9	0.1	13.8	4	1	0.4	2.8	0.1	4.07791e-06
Lonrf2	1.1	20.3	6.4	3	0.8	0.3	0.1	4.09757e-06
Sgsm1	0.6	24.2	7.9	2	1.2	0.6	0.2	4.17047e-06
Nova2	1.6	17.7	5.9	2.9	1.3	0.5	3.9	4.22527e-06
Cd24a	13.7647	95.7	5.3	0.5	0.8	1.6	29.9	4.28298e-06
Magee1	5.1	60.5	19.9	9.8	7	1.1	0.9	4.29857e-06
Ero1lb	2	10.2	3.8	1.8	0.9	2.2	3.3	4.49865e-06
Garnl3	3	18.4	1.8	1.1	2.4	6.8	1.3	4.64516e-06
Ctif	4.9	16.3	5.8	5.4	4.6	1.9	6.3	4.72235e-06
Gprasp1	16.1	93.8	30.9	10.6	2.5	2.5	2.1	5.00202e-06
Cd200	4.9	130.6	30.1	7.4	2.5	0.3	38	5.04944e-06
Ndn	22.9	280.1	88.1	61.5	46.8	3.1	7.6	5.07813e-06
Dnajc6	0.4	35.9	2.5	5.7	11.6	0.7	0.3	5.12818e-06
Armcx1	3.6	20.6	6.1	4	3.4	0.2	6.6	5.12819e-06
Fgf13	6.8	29.1	9.8	2	3.2	6.2	1	5.14389e-06
Slc25a27	4.2	27	7.6	4.7	7.4	0.3	0.7	5.15052e-06
Cplx1	1.6	74.5	23.4	6	14.7	14.6	0.9	5.15077e-06
Trim46	3.1	29.2	10.4	2.7	2.1	2.2	0.2	5.1666e-06
Golga7b	0.3	19.4	3.2	0.8	4.3	5.8	0.2	5.30299e-06
Begain	0.8	22.1	4.2	1.7	6.4	5.8	0.3	5.36239e-06
Foxo3	6.5	21.6	6.6	4.8	1.8	6.9	8	5.37167e-06
B630019K06Rik	1.4	32.4	4.2	10.3	7.1	0.2	1.4	5.37404e-06
Wdr13	16.8	34.6	15.4	15.9	14.8	9.6	11.1	5.56964e-06
Nptx1	3.7	24.3	7.4	6.2	3.1	0.5	0.1	5.87469e-06
Cadps	1.5	38.8	13.3	4.8	2.4	0.3	0.3	5.90675e-06
Eya2	0.1	14.6	0.7	4.4	3.1	0.1	0.1	5.93311e-06
Syt13	0.4	14.9	4.3	1	4.1	2	0.1	6.03731e-06
Rbms3	0.5	11.1	1	0.1	0.1	0.1	3.8	6.09877e-06
Gm5424	1.3	16.2	0.4	0.1	0.6	0.9	5.7	6.15532e-06
AI836003	0.8	23.4	8.1	2.6	0.4	0.2	0.6	6.3305e-06
Gprasp2	7.8	49.8	17.6	4.4	0.6	2.6	1.6	6.35151e-06
Kcnq2	0.2	31	10.9	2.4	1.3	2.1	0.2	6.39575e-06
Cdk5r1	1.6	81.1	21.6	8.3	3.3	23.8	1	6.39942e-06
Nap1l2	0.3	19.4	6.8	1.5	0.7	0.2	0.3	6.65112e-06
Atf5	8.6	26.1	6.6	6.9	13.6	8.7	8.4	6.77016e-06
Vamp2	75.5	285.9	94.1	88.8	101.8	60.1	17.1	6.82698e-06
Ap1ar	7.4	19.3	7.1	5.7	3.5	2.2	5.8	6.84982e-06
Tmem145	1.7	41.2	14.5	5.6	0.7	1.5	0.1	7.23546e-06
Smpd3	2.4	10.6	3.7	0.6	0.8	0.7	0.2	7.25454e-06
Samd10	0.6	12.5	4.3	1.1	0.6	0.8	3.2	7.28858e-06
Rusc1	4.2	41.4	11.5	4.1	3.4	8.5	15.7	7.29714e-06
6230409E13Rik	1.8	14.3	5	2.8	1.3	0.1	0.2	7.33304e-06
Rell2	0.6	18.3	3.2	1.2	5.9	5	0.7	7.34301e-06
Npnt	0.8	25.3	1.3	0.2	0.3	8.9	3.8	7.4834e-06
Cnrip1	8.2	50	19.8	6.6	3.4	5.9	2.4	7.52624e-06
Stmn1	12.1	459.7	28.6	43	171.3	17.2	73.9	7.60908e-06
Pdcd7	4.4	10.4	4.2	3.2	1.9	4.4	4.2	7.63717e-06
Zwint	13.5	48.6	18.6	8.3	5.2	5.9	16	7.68641e-06
Tet3	9	18.5	5.6	7.2	3.6	7	5.7	7.97906e-06
Pnck	1	42	15.5	6.1	1.7	3	0.8	8.1942e-06
Map3k12	5.9	16.3	5.8	3.7	4.1	2	1.3	8.32526e-06
Zfp57	0.6	27.2	10.2	3	2.1	0.9	4.9	8.34993e-06
Camk2n2	2.4	52.2	19.9	4.4	9.5	7.4	1.3	8.45714e-06
Negr1	8	38.7	13.6	5.5	2.3	0.2	0.5	8.81704e-06
Usp11	14.3	38.1	12.4	11.2	8.8	7.1	1.9	8.8497e-06
Fbxo41	1.2	10.2	4	0.7	1.6	1.5	0.1	8.95695e-06
Numbl	4.6	28.5	11.1	4.8	2.4	2	0.5	8.9593e-06
1110012J17Rik	2.9	17.1	6.4	1.9	0.7	0.2	3.5	9.17739e-06
Atl1	2.5	23.6	8.5	7.3	4.4	0.7	3	9.32914e-06
Ubqln2	20	80.8	33.2	16.4	9.7	6.4	7.4	9.42605e-06
Tnpo2	13.5	42.9	18.5	18.3	12.3	21.6	10.9	9.44067e-06
Cbln2	0.1	11.8	0.4	4.1	0.5	0.2	2.5	9.46287e-06
Rbfox1	0.3	12.7	4.9	0.9	0.8	0.7	0.3	9.46642e-06
Tmub1	4.1	10.8	6.2	4.8	5.5	5.4	3.8	9.48374e-06
Celf3	0.4	31.9	12.1	2.1	1.6	2.1	0.2	9.50226e-06
Gnl3l	8.2	47.2	16.1	17.3	12.6	2.1	12.5	9.65786e-06
Rab3a	7.3	168.8	25.9	53.8	55.9	12.2	9.9	9.74997e-06
Calm2	35.5	317	115.6	54.8	59.7	92.6	128.9	9.76723e-06
Adarb1	0.7	10.6	4.5	1.5	1.6	2.5	1.3	9.85044e-06
Gpr27	0.5	11.8	4.4	2.1	0.9	0.3	0.1	9.9647e-06
Tmem178	0.8	34.7	11.6	9.3	4.7	1.2	0.8	9.99446e-06
Osbpl5	1.8	12.8	4.5	2.7	3.6	0.3	0.6	1.00006e-05
Csrnp2	5.5	19.8	5.3	7.4	2.3	1.3	1.6	1.00013e-05
Kif5c	3.3	72	9.2	13.5	26.7	1.6	0.3	1.02721e-05
Wdr6	33.5	101.5	36.4	19.6	5	10	11.3	1.03095e-05
Zic2	15.6	53.9	2.8	0.2	0.1	0.1	15.4	1.0442e-05
Fem1b	9.3	35.1	15.5	17.2	8.1	9.7	12.6	1.05936e-05
Fxyd7	0.5	23.8	7.9	1.8	6.5	6	1.3	1.06065e-05
Cacng5	1.2	31	11.7	2.5	0.4	0.1	0.1	1.06157e-05
Pcdhac2	0.9	12	4.6	1.2	0.2	0.2	0.1	1.0662e-05
Dmrta2	8.9	24.1	4	1.6	0.5	0.1	0.1	1.07846e-05
Lancl2	3.2	24	9.8	4.7	3.5	0.3	5.2	1.07927e-05
Stub1	27.9	49.1	30	20.7	23	29.3	26.3	1.09105e-05
Ss18l1	6	16	4	3	1	1	0.5	1.09791e-05
Angpt1	6.1	16.2	0.4	0.1	0.1	0.1	0.2	1.11043e-05
Pgbd5	0.3	13.2	4.9	1.5	3.4	1.6	0.4	1.11527e-05
Snx21	7	15.8	6.6	3	3.3	3.1	4.8	1.13454e-05
Terf2ip	4.1	12.7	5.5	3.8	2.6	1	2.8	1.18693e-05
Nsg1	5.8	212.8	83.6	20.2	5.1	2.9	8	1.18714e-05
Ptprn2	6.2	59	23	7.6	1.8	0.8	0.3	1.19718e-05
Mtap6	2.3	52.2	8.9	12.3	20.4	1.3	5	1.22041e-05
Zfr2	1.1	12	4.1	3.9	2.2	1.1	0.1	1.22285e-05
Snca	6	74.6	32.3	6.2	10.3	5.1	9.1	1.23823e-05
Isoc1	9.6	72.4	31.6	15.7	5.2	6	10.7	1.26528e-05
Ubfd1	9.4	23.7	9.4	7.1	2	4.7	6.3	1.28193e-05
Zbtb4	4.5	13.2	6.4	3.3	3.5	6.1	5.9	1.28447e-05
Dapk1	8.5	28	1.5	0.6	0.4	4.1	9.3	1.29904e-05
Camkv	0.7	32.3	8.2	1.4	7.5	11.3	1	1.32534e-05
Fam164a	4.3	13.2	5.1	3.1	1.8	0.3	2.9	1.34458e-05
Gnaq	13.4	42.5	19.4	19.2	8	9.3	11.9	1.35172e-05
D0H4S114	6.4	93	6.8	6.4	4.2	2.3	38.8	1.37515e-05
Prr7	10.5	23	10.8	8	4.5	9.3	10.2	1.37813e-05
Bex1	4.3	52.8	21.6	8.2	1.5	1.1	2.8	1.39397e-05
Zdhhc22	0.1	21.6	8.5	1.7	0.2	0.2	0.1	1.39928e-05
Tspyl1	19.1	54.4	29.4	15.2	11.6	20.1	19.1	1.41909e-05
Kit	0.4	28.3	6.4	0.9	0.4	0.1	10.3	1.42372e-05
2310057J16Rik	1	13.5	5.4	2.4	0.5	0.4	0.1	1.44947e-05
Dcaf7	14.9	63.5	32	21.7	12.2	14.8	11.4	1.51452e-05
Gdap1	0.5	27.6	11.2	3.6	2.3	0.3	0.3	1.52256e-05
Cirbp	46.4	97.6	45.9	30.9	21.4	21.5	30.9	1.54345e-05
Irgq	5.8	18.5	10	6.8	3.9	6.3	4.8	1.54729e-05
Gnaz	1.4	17	6.9	3.7	1.3	0.6	0.2	1.59376e-05
Zfp771	10.9	24	12.6	9.9	15.3	14.1	11.9	1.60375e-05
Pdzd2	0.6	12.7	3.8	0.9	0.2	0.1	4.4	1.61109e-05
Stx1b	8.7	45.6	19.3	7	3.3	3.6	0.3	1.61227e-05
Sox11	11.8	33.6	9.2	2.2	0.2	0.1	0.6	1.62254e-05
Lmo3	2	18.3	7.7	1.3	1	0.4	0.2	1.62639e-05
B3galt1	11.6	28.1	3.8	2.2	1.3	0.1	0.2	1.63924e-05
Spnb4	0.2	14.2	5	2.7	4.5	2.1	0.2	1.64923e-05
Ypel1	0.9	11.1	5.1	2.7	1.9	1.2	1.4	1.65699e-05
Mlf1	5.8	14.9	3.9	1.5	0.7	0.2	3.4	1.65929e-05
Ppp3cb	16	58.7	27.4	15	7.2	5.5	14.1	1.66802e-05
Elavl4	3.7	35.2	14.6	2.7	0.6	0.4	0.2	1.6903e-05
A830010M20Rik	5.3	18.8	6.5	6	3.1	0.5	0.7	1.70848e-05
Basp1	2.4	436.2	115.2	26.5	10.1	159.5	3.2	1.72622e-05
Maml3	0.2	11.4	1.2	0.2	0.1	4.5	2.5	1.74326e-05
Ssbp3	3.3	24.6	12.3	6.9	5.8	8.8	8.2	1.82263e-05
6430548M08Rik	3.2	20.1	9.1	7.6	6.2	4.8	2.3	1.85297e-05
Nfix	22.8	63.2	22.5	8.3	4.4	6.2	1.4	1.86767e-05
Araf	36.4	87.7	35.4	43.9	28	15.6	22.6	1.88051e-05
Zmym3	17.4	36.3	14.4	9.3	6.5	9.1	5.3	1.91475e-05
Svop	0.3	29.6	12.8	1.7	2.5	2.7	0.3	1.93858e-05
Prkacb	14.8	81.1	35.6	28.9	35.7	12.4	21.5	1.9549e-05
Dusp8	26.5	51.1	16.1	12.1	7.5	11.6	10.2	2.00037e-05
Npcd	0.5	14.4	6.2	0.9	2.9	1.6	0.2	2.03394e-05
Chd3	15.8	62.9	18.4	32.2	9.2	9.5	15.3	2.04124e-05
Srgap3	26.1	61.5	12.1	6.6	4	1	0.2	2.06333e-05
2010107G23Rik	0.4	10.1	4.4	1.9	0.8	0.4	0.3	2.09901e-05
Eno2	5	82.6	16.2	15.5	22.6	35.3	1.5	2.11833e-05
Dos	9.7	49.2	22.2	6.9	3.7	5.1	0.7	2.12508e-05
Gpc1	17.2	125.2	46	40.4	24.4	1.4	1	2.12712e-05
Ids	13.1	70.4	27.8	29.5	26.4	10.5	9.5	2.13012e-05
Cnih2	3.5	84.7	34	13.3	26.4	17.1	1.7	2.15441e-05
Ppif	7	16.6	5.9	2.8	1.3	4.3	1.4	2.15741e-05
Serp2	1.8	35.4	12.6	7	11.7	4.4	14.1	2.16924e-05
2006-09-01	5.3	16.6	6.5	1	0.7	2	0.6	2.17087e-05
Dbndd1	2.7	10.9	4.8	1.9	1	0.6	0.4	2.17214e-05
Arx	14.8	34.6	1.4	0.4	0.3	0.2	0.1	2.18544e-05
Lmna	28.6	79.6	14.4	16.1	31.7	39.7	30.6	2.1976e-05
Mtap9	7.5	17.3	3	1	0.4	0.2	0.8	2.20635e-05
Gdap1l1	2.6	32.6	14.7	4	1.8	1.8	0.3	2.25664e-05
Prr12	5.5	12.4	5	3.3	1.8	5	2.1	2.28221e-05
Sox4	22.1	72.8	24.6	25.9	2.6	18.9	30.5	2.28649e-05
2900097C17Rik	43.1	108.3	51.3	40.8	40	21	16.6	2.28786e-05
Nipsnap1	2.6	25.9	12.4	6.5	4.8	2.5	7.5	2.2978e-05
Tusc3	43.2	115.7	50.8	33.4	18.3	14.9	47.2	2.3205e-05
Mecp2	6.8	14.7	6.4	5.8	3	2.3	4.3	2.32748e-05
Pip4k2b	8.4	31.9	15	9.9	6.6	14.3	4.7	2.32997e-05
6430527G18Rik	25.7	66.9	21.2	10	3.2	27	15.2	2.33353e-05
Rnf14	26	76.8	33	38.1	29.3	11.2	30.2	2.35236e-05
Dusp4	8.4	50	3.6	1.4	0.3	22	9.6	2.39804e-05
Cadm3	5.4	106	34.1	39.4	10	1.8	0.4	2.40288e-05
Zcchc18	19.5	61.6	24.4	10.7	7.5	1.1	1	2.42296e-05
Fam131a	8.4	33.8	14.6	5.4	7.9	15.7	5	2.42683e-05
Casp3	8.9	72.6	16.5	35.8	7.7	6.6	14.2	2.46712e-05
Sms	4.1	15.4	7.1	1.3	0.7	2.2	1.7	2.49341e-05
Fam57b	1.5	44.3	20.8	4.4	3.2	4	7.8	2.4938e-05
Nbea	4.9	18	7.9	5.3	2.1	0.3	3.2	2.50139e-05
Auts2	5	14.8	2.8	3.8	1.4	0.1	6	2.52341e-05
Ubap2	8.5	16.7	8.1	8.5	5.6	6.4	10.3	2.53667e-05
Morf4l1	4	12.9	6.6	8	5.9	5.5	5.4	2.55308e-05
Cebpg	6.7	16.7	6.5	4.2	3.5	7.7	8.7	2.59118e-05
Tnrc6c	5.5	12.8	4.9	2.9	0.7	2	1.7	2.61442e-05
Aatf	5.6	14	6.9	6.8	3	4.6	3.1	2.65321e-05
Sgip1	16.1	36.9	8.3	5.9	2.7	0.3	0.4	2.65961e-05
Atn1	26.5	56.8	25.4	16.5	7.3	19.9	12.2	2.70217e-05
Pdzd4	1.5	23.9	11.2	4.2	3.5	2.1	0.3	2.71619e-05
Fbxl16	2.9	63.4	27.1	6.6	15.5	16.4	0.4	2.73268e-05
2003-09-01	17.7	69.8	30.7	14.2	5.2	3.6	0.5	2.84377e-05
Tcf20	3.9	10.1	4.6	2.8	0.7	1.7	3.1	2.85736e-05
Fbxl19	8.6	24.9	11.4	7.7	4.2	12	4.6	2.86395e-05
Kifc2	7.2	42	13	5.2	14.7	17.2	0.7	2.86833e-05
2009-03-01	1.8	19.9	9.3	4.7	2	1.7	0.4	2.91565e-05
Pelp1	5	10.4	6.5	5.9	5	6.5	4.1	2.92216e-05
Nrg1	7.2	16.5	3.3	0.8	0.1	0.1	0.1	2.94733e-05
Eef1a2	0.6	181.1	84.5	18.9	29	23	1.9	3.0884e-05
Diras2	2.1	28.5	13.7	2.6	2.7	2.2	0.2	3.09004e-05
Ahi1	10.9	48.5	22.7	11.8	5.9	2.6	1.6	3.10926e-05
Tsn	18.5	49	28.7	19.8	10.9	13.6	16.6	3.11798e-05
Napg	12.9	22.6	9.9	8.1	5.8	5.1	7.3	3.13554e-05
Bend6	0.6	24.7	11.8	4.5	3.7	2.8	0.6	3.2139e-05
Ephb6	2.4	33.1	15.7	4.8	2	1.3	0.2	3.21585e-05
Prps1	6.3	20	6.7	2.7	2.1	7.9	9.2	3.22852e-05
Caly	0.8	65.9	31	5.6	2.7	2.4	1.1	3.24262e-05
Ccdc6	11.4	22.1	5.1	4.2	2	2.2	3.1	3.28881e-05
Ttc9b	2.3	55.6	25.1	7.1	14.6	14.2	1.3	3.30141e-05
6330403K07Rik	23.7	142.3	66.8	14.7	6.1	2.4	1.2	3.34259e-05
2810453I06Rik	9.9	22.3	13.1	7.5	5.2	9.4	10	3.40828e-05
Tubg2	0.2	11.6	5	3.4	3.4	2	0.5	3.44699e-05
Tspyl4	4.4	91.3	35.3	25.4	28.2	1.9	1	3.45664e-05
Sdr39u1	7.1	22.5	4.7	2.7	2.6	4	11.7	3.50057e-05
Samd14	10.6	46.9	21.8	7.2	2	2	0.4	3.51272e-05
Ulk1	10.6	30.9	9.9	8.6	4.3	16.1	14	3.54427e-05
Fam189b	3.1	13.1	5.3	4.8	5.2	1.1	1.1	3.54728e-05
Pitpnm2	13.1	27.7	8	1.6	1.5	2.3	4.6	3.54827e-05
Fnbp1l	11.5	54.5	14.1	2.8	0.2	1.6	24.1	3.55556e-05
Nsf	6.2	40.9	22	7.2	5.1	9.2	12.2	3.55827e-05
Ankrd50	3.3	11.3	5.3	3.3	0.9	1.2	4.1	3.56515e-05
Mark4	10.4	26.2	11.7	10.7	5.7	14.3	13.8	3.58071e-05
Clstn1	63.4	216	114.5	53.4	40	44.1	17	3.58784e-05
Miat	34.7	76.9	17	6	0.4	1.1	0.2	3.61166e-05
Rab11b	10.7	19.2	12.9	10.6	11.2	13.4	9	3.6233e-05
Ppp3r1	28.3	100.1	53.2	47.8	26.8	21.9	44.1	3.63009e-05
Cnst	4.6	11.8	5.5	3.5	2.3	2	5.8	3.63726e-05
Lpgat1	1.3	12.3	4.7	6.3	4.2	3.2	2.4	3.67986e-05
Snhg12	32.3	64.4	33.3	25.9	11.7	28.1	28.5	3.79839e-05
Nfe2l1	21.1	50.7	23.1	16.5	14.1	24.6	30.9	3.80383e-05
Zfp821	8	27.6	15.7	10.2	4.9	5.6	7.6	3.81697e-05
Fbll1	0.1	15.2	7.4	1.5	0.6	0.8	0.3	3.9052e-05
Mapk8ip2	3.1	50.9	22	8.2	16.9	2.5	0.3	3.92882e-05
Cds2	31.3	51.5	25	20	19.1	17	13.2	3.94919e-05
Atp6v0a1	31.6	94	45	24.1	23.2	49.1	16.1	3.97654e-05
Adcy8	3.3	14	6.4	1	0.2	0.1	0.1	4.015e-05
Ssbp2	7.9	17.2	6.9	2.5	2.2	4.2	1.1	4.01732e-05
C1qtnf4	0.9	51.2	25.5	4.9	5.5	7.3	1.1	4.04156e-05
Unc119	14.7	62.3	29.9	15	3	4.2	2.3	4.11276e-05
Ttl	5.5	15.4	8.3	3.8	1.6	2.9	3.6	4.13307e-05
Atp2b2	5.3	17.6	8.2	1.4	1.8	1.2	0.2	4.17691e-05
Eml5	3.8	10.9	4.4	1.7	0.2	0.1	0.2	4.18892e-05
Megf8	8	18.3	10.4	8.8	5.4	7.6	4	4.27882e-05
Ypel4	1.1	11.7	5.8	0.9	0.4	0.2	0.1	4.28751e-05
Mtap1b	1.2	75.6	3.9	37	11.9	0.3	3	4.35217e-05
Flrt3	3.7	19.9	9.6	2.2	0.2	0.2	0.3	4.3591e-05
Rapgefl1	1.3	10.2	5.4	1.8	1.9	2.1	0.3	4.45266e-05
Cc2d1a	6.8	15	5.8	3.2	1.8	7.2	3.3	4.50953e-05
Bex2	18.1	166.9	77.8	48.8	12.8	3.7	2.3	4.51506e-05
Gm996	2.1	13.9	4.9	3.6	5.7	5.5	0.1	4.51953e-05
Mapt	15.4	153.4	34.5	69.1	46.7	2.9	0.8	4.52416e-05
Ube2ql1	1.5	29.6	15.3	5.5	2.8	2.3	1.7	4.55117e-05
Pcgf2	6.6	17.6	7.9	2.8	0.3	1.3	3.8	4.56586e-05
Rnpc3	9.9	21.6	8	5.3	1.6	0.8	5.5	4.56961e-05
Cbx6	10	52.3	29.1	17	22.1	11.7	9.9	4.75283e-05
Sobp	2.4	13.5	6.1	3.7	1.4	0.6	5.5	4.75529e-05
Prmt2	16.2	49.4	28.5	12.8	9.2	9.9	7.7	4.84053e-05
Fndc3b	10.7	24.5	3.7	1.2	0.2	2.3	9.1	4.84087e-05
Dnajc5	23.7	58.1	36	32.3	16.4	24.7	24.8	4.85722e-05
Pak3	0.4	15.9	6	6.3	1.6	0.1	0.1	4.92713e-05
Slc7a4	3.5	11.1	5.5	2.7	1.4	1.3	0.2	4.94534e-05
Sez6l2	0.4	89.9	11.7	11.2	44.9	1.1	0.7	4.95024e-05
Trim67	0.1	11.8	5.9	1	0.1	0.2	0.1	4.97463e-05
Mtss1	3.9	55.5	22.8	11.7	8.7	7.4	26.9	4.98449e-05
Tubb2a	372.3	710.8	137.1	77.6	33.2	43.8	48	5.01015e-05
Hnrnpa1	4.9	18.9	8.5	5.1	0.6	2.1	7.8	5.05152e-05
Rnf126	10.7	24.4	15.6	16.6	12.6	15.6	12.8	5.05324e-05
Rtn1	45.6	609.2	216.5	273.1	64.8	30.8	4.8	5.11192e-05
Sfxn3	12.2	26.7	12.4	5.9	2.3	10.7	6.7	5.2074e-05
Ksr1	2.4	11.3	4.6	2.6	1.8	6.2	4.5	5.24502e-05
C530008M17Rik	1.4	14.7	7	2.6	1.7	0.1	5.2	5.29572e-05
2210016L21Rik	7.7	35.9	21.1	13.5	15.1	7.3	11.7	5.30979e-05
Lhfpl4	4.6	28.5	12.3	9.8	8.3	0.6	0.1	5.32634e-05
Rhbdl1	15.1	28.4	8.6	4.3	6.5	5.5	0.9	5.34301e-05
Apba1	8.5	26.3	7.7	12.5	9.9	5.1	0.3	5.4089e-05
Cend1	5	63.1	19.7	22.1	27.7	5	1.1	5.41703e-05
Blcap	27.3	64.2	32.9	18	8.7	19.5	7.1	5.46957e-05
Efha2	7.8	15.9	5.4	3.2	1.5	0.2	1.8	5.57376e-05
Cx3cl1	2.1	73.9	39.7	12.1	6	8.2	15.2	5.57434e-05
Slc2a3	1.7	32.9	17.3	5.1	1.2	5.4	1	5.62697e-05
C030046E11Rik	10.1	20.3	8.1	7.1	3.4	3.7	10.1	5.68977e-05
Vdac1	75	147.3	91.7	65.9	44.9	44.4	72.2	5.72023e-05
Dus3l	16.5	29.2	16.1	12.7	7.3	12.5	8.3	5.75275e-05
Pgrmc1	21.2	154.7	66.7	31.1	20.6	12.5	75.1	5.79018e-05
Psd	1.4	47.2	17.5	4.3	13.9	20.2	1.2	5.83562e-05
Clstn3	0.5	64.1	33.3	6.3	2.5	1.9	0.4	5.87537e-05
Wiz	6.2	16.8	9.5	10	7.7	9.1	4.9	5.87993e-05
Cited2	13.9	51.8	10.5	3.4	1.5	27.2	12.2	5.92263e-05
Rgs7bp	3.7	15.3	8	1.5	0.8	1.3	0.3	6.01192e-05
Cxcl12	1	241.9	21	4.3	7.3	2.9	126	6.05793e-05
Rps15a	5.4	17.5	9	7.8	2.4	7	8.6	6.08483e-05
Fkbp3	18.4	54.6	21.7	17.6	13.7	5.3	30.6	6.14093e-05
Trappc6b	11	28.3	10.9	6.3	4.3	4.8	15.7	6.18215e-05
Srrm3	0.1	12	6.3	1.1	0.2	0.6	0.1	6.2336e-05
Gatsl2	4.3	25.5	14.1	6.8	3.7	3.4	1	6.27202e-05
B4galt6	4.5	22.4	11.5	6.7	1.2	2.2	0.6	6.31346e-05
Heca	9.2	19.3	10.9	5.3	3.1	5.5	7.5	6.33286e-05
Gse1	3.2	23.2	2.5	5.4	2.3	13.3	3.5	6.45178e-05
Ppm1d	6.3	15	8.3	5.8	2.2	2.6	4.6	6.5147e-05
Lmtk3	11.7	44.8	19.8	16.5	3	1.5	0.2	6.60585e-05
Cgref1	6.6	12.5	3.5	0.9	1.1	1.1	0.4	6.69158e-05
Sik2	4.2	10.2	5.5	5.8	2	4.7	3.9	6.73107e-05
Socs7	8.5	17.9	8.8	7.4	3	8	3.2	6.77108e-05
Rab11fip4	11.9	24.5	3.8	2.7	9.2	2.2	0.1	6.78978e-05
Wdr34	4.8	13.9	8.3	5.3	4.6	3.6	1.8	6.82442e-05
Limk2	16.1	29.2	10.1	9.5	6.1	4.9	14.5	6.83907e-05
Mapk9	13.3	32.9	18.3	14.3	6.5	4.8	10.2	6.85496e-05
Ankrd52	14.2	24.5	8.3	7.4	3.6	5.2	3	6.89095e-05
Snx10	7.7	24.5	12.9	3.7	1.5	9.4	4.4	6.914e-05
Plch2	0.1	11.1	0.6	5.8	2.5	0.8	0.1	6.94676e-05
Rufy3	7.4	52	26.4	18.8	11	2.2	2.8	7.00775e-05
Ccdc85c	4.4	10.6	4.5	1.6	1.6	4.9	5.1	7.18162e-05
Chchd10	20.2	36.9	11.6	3	8.8	7.6	1.9	7.25597e-05
Eid2	6.6	24.3	15.5	7.5	5.3	5.5	5.3	7.34906e-05
Ap3b2	5	36.7	19.9	7.3	7.7	1	0.2	7.49687e-05
Agtpbp1	4.9	19.1	7.2	9.5	8.3	0.8	4.2	7.55037e-05
Arl13b	5.9	12.5	5.1	4.4	2.8	1	6.1	7.55117e-05
Zmiz1	15.5	42.2	21.4	19.2	5.2	21.8	14	7.63478e-05
Cep170	9	22.3	11.9	10.3	3.7	3.3	7.9	7.73706e-05
Med16	5.3	17.4	7.6	8	6.5	10.8	10.7	7.78985e-05
Cd99l2	14.3	36.9	22	15.7	11.6	5.5	16.1	7.84496e-05
Tro	5.2	26.7	14.2	5.4	0.8	0.4	0.1	7.91277e-05
Enox1	1.7	10.1	4.9	3.5	2.7	0.1	0.1	7.92258e-05
Nnat	71.7	525.9	286.8	95.3	10.8	4.1	16.9	7.93787e-05
Tcf25	100.4	136.4	71.9	69.3	59.9	73	55.9	7.99457e-05
Pdxp	5.5	46.2	25.5	16.1	6.9	7.2	2.3	8.11453e-05
Tmem198	6	20.5	11.2	2.8	1.9	2.1	0.2	8.14669e-05
Dcaf5	6.4	14.9	8.7	6	4.1	6.3	9.5	8.24804e-05
Cdk5r2	0.5	49.8	22	4.3	15.3	19	0.7	8.27426e-05
Atp2b1	12.8	25.4	13.3	7	3	5.2	9.3	8.35239e-05
Slc38a1	1.8	23.1	9.4	6.5	0.6	10.7	1.4	8.35389e-05
BC005537	46.7	80.6	47.8	44	25.3	30.5	25.2	8.401e-05
Rhof	0.4	11.1	3.2	0.9	1.2	6	0.3	8.46265e-05
Pcdhgc4	4.4	16.6	8.8	3	0.2	0.1	0.9	8.50848e-05
Ap2a2	13.4	52.7	28.5	20.9	13.4	29.6	27.5	8.57227e-05
Ralgps2	4.1	17.4	9.9	3.1	0.4	2.5	5.4	8.73173e-05
Zfp512	10.2	18.5	10.7	6.7	4.1	5.3	4.7	8.84432e-05
Gng3	1.9	124.5	65.9	33.7	24.7	4.7	1.5	8.85741e-05
Pgam5	10.4	19.8	14	12	8.1	8.9	12	8.85842e-05
Epm2aip1	13.7	26.8	12.3	8.8	4.3	1.7	8.7	8.92611e-05
Rcan3	3.2	24.4	9.9	7.1	3.7	3.1	13.8	9.00219e-05
Tsnax	11.9	39.5	22.3	17.1	15.9	10.1	24.3	9.01274e-05
Peg13	3.8	40.7	24.6	9	9	6.8	13.5	9.02755e-05
Rab11fip2	5.6	14.7	5.8	7.2	2.7	0.3	1.9	9.088e-05
Dpysl3	18.3	162.7	90.8	20.3	0.6	0.3	1.3	9.11896e-05
Emx2	17.8	31.9	2.6	0.4	0.2	0.2	0.1	9.16458e-05
Tmx4	13.9	52.1	31.4	13.1	3.6	7.3	10.5	9.21067e-05
Hk1	14.2	41.6	23.7	9.3	9	13.4	23.1	9.22412e-05
Serf1	7.9	42.1	25.6	9.7	4.9	3.5	9.3	9.24787e-05
Gca	7.3	16.1	2.1	6.5	4.9	0.3	0.1	9.33573e-05
0610010F05Rik	5.1	12.8	4.9	6.4	3.9	0.6	5.9	9.37568e-05
Tubb2b	267.5	580.2	164.5	238.6	40	17.2	18.9	9.41303e-05
Ttll1	2.1	16.3	9.6	5.6	4.1	2.8	1.4	9.457e-05
2700081O15Rik	13.8	25.6	13	8.5	2.2	7.9	9	9.77007e-05
Vopp1	10.9	39.5	22.4	9.3	3.2	2.7	14	9.87737e-05
Znrf2	3.4	19.8	3.9	4.1	3	11.4	9.1	9.89126e-05
Darc	1.8	21.5	3.2	8.1	1.3	1.1	11.5	0.000100431
Car11	3.9	37.2	21.4	10.7	6.8	4.1	0.5	0.000101314
Eif2c2	8.1	13.5	4.1	3.1	0.5	3.4	2.6	0.000101614
Necap1	17.6	48.7	28.5	23.4	8.4	9.6	11	0.000101729
Phf20	6.9	10.8	5.9	4.8	2.8	3.4	5	0.000101842
Clec2l	0.8	30.7	17.9	4.9	5.6	4.1	0.5	0.000102154
Rundc3b	0.2	10.5	4.2	5.1	2.2	0.1	0.7	0.000103152
Gdi1	80.6	207.5	86.4	112.7	94.5	24.9	36.2	0.000104513
5730409E04Rik	1.9	11.3	3.4	2.9	7.3	3.2	1.8	0.000104885
Rnf11	25.1	82.5	42.9	37.5	31.1	13.6	48.4	0.000104973
Pisd-ps1	6.8	11.8	0.2	0.1	0.1	0.5	0.1	0.000107635
Ywhaz	56.5	130.3	46	41.6	25.4	36.6	86.1	0.000108456
Prepl	11.5	51.2	16.4	27.6	22	2.9	5.8	0.000109041
Add2	0.4	15.5	9.1	2.1	0.9	0.9	0.2	0.000109259
Fam171a2	6	42	17	4.6	1.7	1.2	21.8	0.000110397
Ahdc1	6.4	13.6	4.4	1.9	0.5	6.8	2.4	0.000110813
Cxadr	0.9	45	26.1	4.9	0.2	0.2	1	0.000111772
Dctn1	18.3	61.4	31.8	33.7	42.7	30.3	28	0.000112723
Armcx4	4.8	14.5	7.7	4	0.6	0.1	4.3	0.000112799
Psen2	6.2	10.8	6.7	4.9	5.2	8.2	5.4	0.000115644
Tubb2c	52	109.5	70.4	45.2	38.8	19.1	46.4	0.000116121
Ip6k1	32.9	64.3	43.3	28.6	22.5	42.2	33.9	0.000117133
Adar	10.1	18.7	10.2	6.3	2.1	7.4	5.1	0.000117645
Rnd3	6.5	12.4	3.4	1.8	0.3	0.2	4.7	0.000119234
Madd	5.2	16.6	9.6	4.3	1.9	7.7	2.4	0.000120531
Map1lc3a	63.5	176.3	67.7	85.6	129.9	89.4	76.9	0.000121088
Ngfrap1	32.1	190.5	114.4	79	29.6	21.1	44.4	0.000121109
Epb4.1l4a	8.1	13.6	2.5	1.7	0.9	0.1	0.3	0.000122748
Gnb1	71.5	237.5	115.7	136.1	75.3	112.8	156.5	0.000122858
Ube2n	12.3	31.2	20	15.1	10.1	7.6	17.3	0.000123419
Pldn	5.4	13.3	8.2	5.1	2.2	4.6	7.1	0.000124006
Pafah1b3	2.8	40.6	24.3	9.1	1.1	11.4	6.8	0.000124564
Nicn1	7.8	30.8	19.7	12	9.1	3.4	7.6	0.00012478
Camsap1	7.1	11.7	5.8	5.3	2.9	5.6	2.4	0.000125565
Tceal5	1.9	25.1	15	4.6	1.1	0.7	0.4	0.000126293
Klhl26	7.3	12.5	7.2	4.1	2.2	4.7	3.6	0.000126615
Ensa	33.5	75	48.5	35.1	49.7	50.8	50.5	0.000129294
Dnaja1	3.8	11.1	5.7	6.5	3.7	1.4	5	0.000130064
Usp9x	12.2	22.8	9	7.6	2.7	2.5	10.9	0.000130233
Ralgapa2	6.2	10.1	2.5	2.7	0.8	0.5	1.6	0.00013082
Efnb2	5.1	23.1	6.3	1.2	0.2	2.9	13.7	0.000132045
Lrp11	4.5	43.8	26.6	5	1.3	0.7	0.9	0.000133017
Atp6ap2	48.2	74	44.9	32.3	30.2	52	36.1	0.000133928
Stx1a	6.8	38.7	11.7	6.7	8.2	16.5	24.7	0.000134269
Rps6kl1	0.1	13.2	8	2.9	0.9	0.9	1.2	0.000134364
Snrpn	9.7	112.5	35.9	47.1	61.7	11.4	9.1	0.000134848
Zyg11b	7.2	14.7	8.3	5.8	3.6	2.5	7.9	0.000135783
Ap3m2	9.7	19.5	12.9	11.2	7.3	11.5	6.1	0.000136024
Stoml1	13	21.6	14.2	8.3	6.5	9.3	6.8	0.000136994
Usp14	10	21.1	12.4	7.2	2.6	5.4	10	0.000139701
Srp9	6.1	17.4	9.7	8.4	5.7	4.8	11.6	0.000140759
Pnmal2	3.1	66	38.3	13.3	18.6	1.5	0.5	0.000140935
Bex4	4.6	29.6	17.3	8.1	1.1	0.3	0.3	0.000142829
Prosapip1	5.8	14.2	8	5.3	7.9	4.2	1.7	0.000142865
Hexdc	11.7	19	8.4	8.2	8.8	3.9	3.4	0.000144751
Abhd8	17.3	45	26.9	6.8	13.6	24.6	11.8	0.000146529
Mgat5	14.1	27.2	4.8	6.1	4.4	14.7	2.1	0.000146996
Resp18	0.1	38.5	23.5	3.5	0.9	0.1	0.5	0.000147625
Slc9a6	11.7	35.7	18.2	18.7	9.9	2.7	3.8	0.000147833
Klhdc2	15.2	49.6	30.5	27.2	12.9	8.5	16.8	0.000147979
Fstl5	0.8	13.2	8.1	0.8	0.1	0.1	0.1	0.000148158
Armcx5	5.6	15.4	8.3	7.2	1.7	0.9	3.7	0.000148277
Mtap7d2	0.6	11.5	6.4	4.1	2.8	0.3	0.2	0.000151038
Amz2	7.3	23	16.5	11.6	9.9	6.8	9	0.000154401
Lrrc16b	7.5	17.2	9.1	3.5	2	0.6	0.1	0.000154468
Tceal1	5.8	20.1	13.5	7	5.2	3.1	8.5	0.00015469
Dusp26	0.2	46.7	27.3	13.6	2.9	1.8	0.4	0.000155435
Zfp574	5.7	10.7	7	4	2.5	4	2.5	0.000156261
Tmem181b-ps	8.1	26.8	15.8	8	1.6	2.2	0.7	0.000156759
Cpeb3	3.9	10.2	5.6	3.9	1.3	0.4	0.8	0.00015813
Prkar2b	3.2	32.4	18.5	11.9	1.1	0.4	2.7	0.000158265
Rnf157	3.8	20.3	12.1	7.1	7.5	5.7	0.2	0.000160739
Slc24a2	0.1	20.4	0.9	10.7	8.1	0.1	0.1	0.000162026
Msl1	21.2	28.3	17.4	19.4	15	16	12.2	0.000163586
4933407C03Rik	6.9	65.7	17.5	41.8	18.1	12.9	2.3	0.000163612
Fam189a1	0.2	15.4	9.1	4.6	1.1	0.6	0.1	0.000164411
6330407J23Rik	6.8	20.7	10.5	8.8	4.9	0.2	0.1	0.000164709
R3hdm2	13.9	27.7	20.9	14.9	10.8	13.5	10.1	0.000165556
Jazf1	1.6	17.3	11	3.3	0.8	0.4	1.5	0.000165595
Rnps1	4.7	13.5	9	6.6	3	2.7	4.5	0.00016698
Ttc9	2.6	19	11.9	4.5	5.6	1.7	0.3	0.000170377
1700020I14Rik	14.2	33.1	15.9	8.6	4.4	1.9	17.5	0.000171143
H1fx	9.4	30.7	19.3	6.7	14.1	2.6	8.4	0.000173929
Epb4.1l1	4	44	15.8	25.3	15.7	4.5	1	0.000175763
Grk6	10.3	24.4	16.5	12.7	9.5	14.9	16.8	0.000176002
Trim32	8.1	37.8	25.5	8.1	7.1	4.8	3.1	0.000178781
Anapc5	35	78.3	50.2	38.8	42.3	31.2	58.7	0.000179451
Slc36a4	4.1	14.3	5.9	5.2	2.1	5.5	9.8	0.000179826
Fam117b	4	21.1	7.5	7.1	3.4	6.4	14.6	0.000182919
Slc45a1	0.1	17.5	10.8	4.5	2.2	0.5	0.1	0.000184748
Gsk3b	22.4	38.7	18.3	15.1	4	4.2	13.6	0.000191623
Ube4b	12.2	20.5	12	11.8	6	6	11.7	0.000192357
Sssca1	6.7	20.2	13.3	13	12.2	8.8	7.8	0.000192496
Eif4a2	102.1	192.3	98.4	84.6	32.5	27.1	97.1	0.000193224
Zcchc14	14	25.3	14.6	11.3	3.5	5.3	6.9	0.000197094
Eln	7.8	61.1	17	1.8	0.3	0.3	37.8	0.000197495
Eid2b	2.3	10.5	7	3.5	1.5	0.7	2	0.000198204
Stau2	5.7	20.4	14.3	6.2	3.8	2.6	5.5	0.000201504
Armcx2	9.3	34.7	13.2	7.2	5.8	4.4	23.6	0.000201962
Fam155a	0.3	29.7	18.9	5.9	0.8	0.5	0.2	0.00020225
Eri3	22.1	53.4	41.1	32	25.5	28	21.4	0.000204158
Nptn	65.2	140.1	97.9	46.6	22.7	48.5	50.2	0.000204705
Nol4	2.1	14	9.1	1.7	0.4	0.1	0.1	0.000205617
Dmxl2	8.4	15.4	8	3.7	0.7	1.6	2.1	0.000206412
Ttc3	35.7	81.9	49.1	18.4	5.6	3.1	15.2	0.000206718
Dnmt3a	21.4	32.7	9	13.4	13	15	3.7	0.000207135
Nudt11	5.3	21.9	13.6	7.3	2.8	0.2	0.8	0.000209205
Pex5	12.7	25.5	18.3	15	9.3	17.2	12.2	0.000209377
Ankrd13d	10.5	17	6.9	6.3	2.4	5.7	0.9	0.000209843
Aak1	6.8	11.2	5.5	3.7	0.9	1.7	3.6	0.000211398
1700037H04Rik	5.7	20.3	14	9.1	5.8	10.1	4.4	0.000211714
Cbr1	12.9	40.9	30.7	17.4	11.1	17.8	15.6	0.000214113
Gm1673	12.5	56.9	39.6	10.6	9.9	5.9	6.4	0.000215582
Neurl4	10.4	18.3	11.5	12.2	10.7	9.9	5.2	0.000218279
Vps37d	3.9	19	11.8	7.4	1.9	1.1	0.7	0.000222637
Podxl2	9.7	123	82.1	29.8	4.2	10.8	9.8	0.000224635
Tubb2a-ps2	120	238.5	82	116	18.7	6.1	6.3	0.000226223
Lmcd1	8.2	21.2	13	4.2	0.4	0.4	3.9	0.000226412
Atp6v1a	21.2	65.3	42.1	42.4	24.7	39.6	37.4	0.000226981
C2cd2l	3.7	13.9	6.3	6.6	6.1	7.8	10.2	0.000227581
Zfp46	4.2	11.8	5.4	4.5	3.8	1.6	8.2	0.000228222
Fam53c	13.8	19.5	14.2	10.4	8.7	7.9	9.7	0.000232601
Cul7	8.6	16	10.9	5.3	2.8	6.4	7.1	0.000236123
Celsr2	10.3	19.3	9.8	4.1	3.4	0.4	0.2	0.000236398
Sh3bgrl2	1.2	13.1	2.2	1.3	0.9	0.6	9	0.000238741
Gnal	2	14.8	10.2	3.3	2.3	0.7	1.2	0.000239961
Trim35	17.8	55.9	31.5	32.2	36.8	13.4	22.7	0.000240023
Spin1	24.6	63.1	26.6	15	6.3	8	40.8	0.000240955
0610007P22Rik	8.2	13.3	9.4	10.1	8.8	6.7	6.1	0.000244345
1190002N15Rik	4.9	20	9.9	12.3	4.8	1.3	2.4	0.000245341
Hnrnpul2	16.1	34.2	23.7	22.1	11.9	10.8	18	0.000246592
Tmem65	17.1	30.9	18.5	15.3	8.6	5	16	0.000248016
Grsf1	14	30.4	15.9	15.2	5.7	11.1	20.9	0.000248926
Scn2a1	0.9	11.2	7.6	1.6	0.4	0.2	0.2	0.000250621
Synj1	13.3	22.2	13	8.8	3.5	4	6	0.000250988
Mapk10	3.1	13.5	9.1	2.3	1.5	0.4	0.1	0.000252737
Whrn	5.9	10.8	2.1	0.9	1.2	6.1	1.2	0.000254529
Pknox2	3	19.1	12.8	4.9	0.4	0.4	1.2	0.000261185
Lmbr1l	7	12.8	4.9	4	1.4	8.3	4.9	0.000265807
Diras1	0.1	31.1	3.3	8	20.7	2	0.1	0.000266046
Ptprs	61.1	135.1	80.3	51.3	11.8	17.5	7.1	0.000267692
Ppp2r5b	17.5	53.6	20.5	27.3	37.5	10.5	11.5	0.000270433
Dkk3	77	112.6	7.5	1.8	1.3	0.6	1.6	0.000270445
Apc2	16.6	31.9	17	9	7.1	0.8	0.2	0.000270529
Rdh13	7.1	11.2	5.3	2.8	0.6	1.9	1.4	0.000272953
Tspyl3	1.1	10.6	4.5	1.5	0.5	6.9	2.1	0.000273119
Gls	27.1	46.9	23.9	13.5	4.2	5.2	21.1	0.000274323
Pdp1	6.1	12.1	3.9	1.2	0.6	0.7	6.8	0.000276736
4930506M07Rik	0.2	15.1	1	3.8	10.1	0.3	0.2	0.000277579
Gdpd1	9.4	28.7	18	16	10.8	2.4	8.2	0.00027815
Cacnb3	5.6	41.4	25.7	15.6	18.2	10.2	0.7	0.000279396
B3galnt1	0.7	16.8	11.1	3.2	1.8	6.4	1.2	0.000280749
Pkia	13.6	102.4	69.4	27.9	2.9	0.6	10	0.00028154
Tmem57	8	25.6	17.3	11.9	7	5.5	14.8	0.000283921
Atxn7l3	13.6	35.4	16.8	21	19.7	27.7	14.2	0.000285775
Pfkp	8.9	31.6	14.9	9.8	3.2	2.4	20.3	0.000287263
Tmem132a	14	57.1	33.5	16.4	13.7	37.6	11.3	0.000287354
Pdha1	49.6	74.4	40.1	26.2	16.5	13.2	34.6	0.00028802
Hn1	11.4	109.3	50.3	14.6	5.5	69.8	23.7	0.00028847
Akt3	14.3	31.3	14.4	9.1	5.4	1.8	19.4	0.00028884
Ugcg	7.8	23.1	16.2	8.7	2.1	7.5	3.9	0.000289565
Ralgps1	3.8	14.6	4.8	10.1	5.2	2.6	0.6	0.000292068
Iqsec2	3.7	11.9	5.9	3.4	4.3	8.7	2.3	0.000293099
Mdh1	44.7	105.3	79.8	54.7	43.5	59.8	30.4	0.000296412
Trim2	15.8	25.5	7.6	11.1	6.7	1.5	0.2	0.000297438
Usp22	34.7	92.3	38.7	66.7	38.7	20	15.6	0.000299577
Pja1	16.1	46.4	30.5	24.8	25.9	7.5	17.5	0.000299621
Rnf38	10.8	17.9	8.3	7.9	2.6	3.7	10.3	0.00030004
Isca1	18.6	45.6	29.3	20.4	15.8	20.3	34.5	0.000300214
2310003H01Rik	5	12.7	6.4	3.6	2.6	9.3	3.8	0.000304965
Brsk2	19.8	34.1	14.3	13.3	12	1.9	0.1	0.000305522
Hist3h2a	4.7	18.9	13.9	10.3	8.5	5.5	7.3	0.000307501
Fbxo11	17.8	33.7	19.9	11.4	2.1	4.6	13.9	0.00030924
Fam49a	12.2	25.7	16	4	1.2	3.4	1.3	0.000309936
Slc1a6	0.3	10.9	7.6	2	0.4	0.3	0.1	0.000310852
Braf	9.3	14.3	6.4	3.4	0.8	1.1	4.3	0.000311284
Gabra2	15.2	22.4	5.8	1.1	0.4	0.1	0.1	0.000313935
Nfib	28.9	43.1	13.6	4.3	1.6	0.2	11.4	0.000316003
Cacna1g	0.9	11	7.7	2.5	0.4	0.6	0.1	0.00031872
Ngrn	6.4	13.7	8.9	3.4	1.8	6.5	7.1	0.000323102
Rnf187	26.2	157.2	99.7	86.6	91.3	78.4	55.8	0.000326372
Brd3	7.6	15.4	10.8	7.1	3	3	4.5	0.000332054
Armcx3	10.7	27.1	19.6	9.2	3.1	4.7	8.8	0.000332489
Snap47	10.5	58	39.4	25	25.1	8.9	7.5	0.000333394
Cpeb1	7.7	14.8	8.2	4.4	1.9	0.2	0.1	0.000333765
Fam115a	17.4	41.2	26.8	12.6	5.7	1.3	17	0.000341922
Gnb5	11.5	26.9	19.8	8.3	5.8	4.2	5.3	0.000343263
Ano8	11.6	18.3	10.5	9.5	8.6	7.7	2.3	0.000347547
Klhl22	11.2	19.5	14.2	7.6	4.8	8.8	5.4	0.000348414
Rmrp	10.2	14.2	0.3	0.2	0.2	2.2	1	0.000354399
Fam116b	6.2	10.1	5.6	3.6	1.9	1.5	0.7	0.000355478
Grinl1a	24.3	67.6	39.8	29.7	17	20.5	49.6	0.000358359
Prr3	16.6	27.8	14.8	12.1	4.4	13.5	3	0.000358808
Hectd3	7.5	13.3	10.5	8.1	7.7	10.8	7.6	0.000359372
Prune	3.6	12.7	6.1	4.6	2.3	3.4	9.5	0.000359527
Wdr47	15.6	21.7	7.4	4.8	2.5	0.7	3.5	0.000368887
Fbxw9	9.9	21	11.2	6.9	7.5	5.7	16.2	0.000371995
Bcl9l	7.7	15	5.9	3	2.2	9.8	1.4	0.000372137
Acvr1b	4.4	17.5	12.3	5	1.3	5.7	0.3	0.000372144
Elp3	9.9	20	16.5	11.2	9.9	10.6	14	0.000372518
Slc4a3	20.3	31.1	13.9	6.2	2.9	2.2	0.2	0.000373417
Ralyl	0.2	14.8	10.8	2	0.9	0.6	0.4	0.000373634
Dpysl4	13.5	41.6	15.7	27.7	7.9	1.2	0.3	0.000380887
Dda1	14.4	45.3	21.6	32.5	32.2	23.3	19.3	0.000383404
Sbk1	11.9	72.8	41.2	37.4	30.4	5.4	0.4	0.000384687
Timm9	10.9	16.7	11	8	5	3.4	5.8	0.000389464
BC018242	11.7	52.9	34.1	25.4	17.6	3.7	1.8	0.000390249
Htt	9.8	14.2	7.1	7.6	3	4.4	2.6	0.000394335
Arf3	28.5	98.8	66.6	42.1	33.9	63.7	19.5	0.000396174
Acvr2a	5.3	12	7.3	3.2	0.3	0.7	5.5	0.000399286
Ywhah	62.9	251.8	69.6	37.9	34.9	190.5	96.5	0.000401907
Crtc1	7.2	15.1	10.7	7.5	4	6.1	2	0.000404365
Bcr	11.8	21.6	7	4	2.7	2.3	14.2	0.000410894
Opcml	1.1	46	29.3	20.4	1.9	0.2	0.2	0.000415368
Tomm70a	12.3	32.5	17.8	14.9	7	4.4	22.2	0.000419276
Dlat	9.4	15.7	10.1	8.9	5.1	2.4	6.5	0.00042086
Brd4	13.6	20.9	10.2	10.6	3.8	13.1	12	0.000426962
Rnf112	0.3	23	9.6	11.1	13.5	4.3	0.3	0.000428117
Tubb5	36.2	439.7	216.5	121.9	49.8	191.5	290.5	0.000430957
C78339	11.2	19.8	11	7.3	2.2	1.3	9.7	0.000436996
C630004H02Rik	1	29.9	16.2	17.2	12.4	1.4	8.5	0.000439604
Dpf1	4.8	20.1	14.3	8.4	1.8	1.3	1.9	0.000447167
Fam103a1	7.1	21.9	9.7	3.8	1.9	3	15.8	0.00044961
Foxj3	12.9	18.4	7.1	5.2	0.9	3.4	8.6	0.000450761
Pbx3	3.1	10.6	3.2	2.4	3.1	1.9	8.5	0.000450845
Zmiz2	12.1	43	26.2	20.1	16	29.7	7.1	0.000452502
Sprn	0.2	28.4	21.2	5.6	2	1	0.2	0.000457071
Rtn3	166.3	346.8	195.9	202.6	215.6	75.9	59.2	0.000460389
Ip6k2	20.5	35.2	24.4	16.2	7.2	6.8	9.2	0.000467993
Daam1	25.3	34.2	8.1	14	7.8	0.9	9	0.000471763
Abcg4	7.1	14.8	9.6	3.8	1.2	0.4	0.1	0.000473113
Slc12a6	7.2	15.5	10	7	4.4	12	7.1	0.000473479
Pafah1b2	20.2	54.1	22.7	37.5	33.5	10	29.9	0.000474032
Cnot7	21.6	35.9	19.6	12.7	3.3	3.4	17.6	0.000474601
Kcnip1	1.8	32.3	24.4	5.1	0.7	0.2	0.2	0.000475669
Mrps6	18.5	27.2	17.2	9.6	16	16.9	20.9	0.000488942
Pafah1b1	55.9	93.6	53.7	66.7	31.7	19.7	36.4	0.000490714
Irs1	5.6	10.2	3.8	5.6	0.5	0.1	0.1	0.0004932
Map3k10	7.7	25.8	18.6	15.1	13.3	14.7	6.4	0.000493377
Col11a1	2.6	12.4	9.3	2.2	0.1	0.1	0.1	0.000499545
Cox19	11.7	20.8	14.9	12.4	16.9	12.8	17	0.00050109
Rtcd1	13.7	26.5	17.2	18.1	12.9	6.5	17.3	0.000501322
Tbc1d24	4.3	18.8	6.6	14.6	2.5	3.8	1.8	0.00050196
Pdpk1	8.1	12.2	7.9	6.3	2.2	3.4	5.2	0.000505946
Trnp1	0.1	15	7.4	2.6	8.4	7.4	0.3	0.000510249
Ypel3	13.5	89.1	32.2	22.4	44.3	68.4	25.1	0.000510747
Palm	6.3	56.1	25.7	8.1	14.6	21.6	41.5	0.000512817
Rere	15.3	23.1	13.8	13.9	4.4	13.5	11.8	0.00051512
Ipo4	14.3	24	17.5	11.2	5.1	14.1	9.9	0.000516469
Ttc39b	3.4	11.7	2.9	0.8	0.2	2.4	8.9	0.000523014
Lmtk2	3.2	12.2	9.2	4.1	1.5	0.9	4.8	0.000524081
Ncoa5	11.8	17.9	12.4	7.7	3.3	8.4	5.8	0.000524171
Ywhab	34.6	160	90.1	85.7	43.7	38.9	114.4	0.000524533
Csnk1g3	7.4	14.1	7.3	7.1	3.2	2	9.6	0.000525865
Ube2e1	10.3	31.8	23	16.7	11.1	9.5	21.5	0.000526299
Snhg5	23.3	36.6	20.5	17.8	8.1	7.2	22.8	0.000530615
Atxn10	39	102.9	83.8	63.5	40.9	42.3	36.3	0.000537456
Cxxc5	11.4	38.3	14.6	9.5	13.1	32	12.1	0.000539423
Gucy1a3	7.5	15.7	11.1	4.1	1.6	0.2	3.3	0.00054645
Rangap1	8.6	34.6	27	19.7	18.1	17.5	12.4	0.000549253
Chmp7	14.6	32.1	26.2	18.5	14.3	11.5	20.4	0.000550167
Meaf6	10.5	22.1	17.9	8.4	5.4	10.9	6.8	0.000551415
Fam178a	7.1	10.2	5.7	3.6	0.6	3.9	4.2	0.000553785
Acsl4	9.9	12.6	6	4.2	1.7	3.5	3.9	0.000557976
Psip1	15.5	38.1	27.7	15.7	7.5	0.4	8	0.00056858
Prkaca	14.9	53.7	38.8	32.8	29.9	21.5	12.2	0.000568653
Gucy1b3	13.3	21.4	12.8	7.6	3.7	0.6	8.7	0.000569019
D430019H16Rik	1.1	21.3	16.3	6.4	1.7	1.3	0.4	0.000570063
Tmem151b	2.3	13.7	10.5	2.9	4.6	4.6	0.2	0.00057702
Msi2	57.5	72.1	10.6	14.4	4.5	3.2	13.1	0.000583837
Zfp704	2.4	12	9.5	3.6	1.3	0.6	2.8	0.000587456
2410131K14Rik	5.5	11.7	7	5	2.9	8.5	2.1	0.000588865
Nagk	4.7	15.1	10.6	5.6	6.1	10.7	9.4	0.000597689
Ncdn	7.1	83.4	34.8	56.7	42.6	24.9	4.6	0.000597719
6030419C18Rik	5.9	18.1	14.2	4.1	3.4	2.7	0.2	0.000605059
Zfp580	7.1	21.5	17.5	13.4	10.6	10.7	7.6	0.000621076
Mettl10	10.2	16	10.1	5	3.6	1.1	7.4	0.000624529
Trp53bp1	12.3	18	11.4	6.6	2.3	3.2	4.4	0.000638379
Tom1l2	23.8	30.3	16.6	16.1	18.8	7.8	15.9	0.000638755
Fosl2	34.1	62.2	3.3	0.9	0.9	10.1	40.6	0.000639337
Fam134a	24.6	71.9	58.7	38.1	35.9	45.1	25.6	0.000644461
Alg2	21.4	48.2	33.2	27.8	10.3	5.5	7.4	0.000644886
Kif2a	13.6	22.8	13.7	8.3	4	1.6	12.6	0.000649535
Timp2	21.2	142.2	51	61.5	31.9	106.5	2.5	0.000649576
Hmgb3	21.6	35.8	21.6	7.7	2.4	0.5	14	0.000650437
Pnmal1	1.9	15.4	12.4	3.1	2.3	0.6	0.2	0.000652878
Scoc	5	19.7	7.6	7.3	5.2	9.3	16.5	0.000654723
Aff4	22.1	34.8	18.2	15.2	4.4	5.9	21.4	0.000662853
Mkrn2	5.9	12.6	8.2	8.2	9.6	3.8	7.5	0.000671507
Lin7c	34.6	46.5	21.9	19.2	5.8	6.7	21.2	0.000672821
Dach1	0.9	24.7	2.3	0.4	0.1	0.1	20	0.000675535
Fhl1	36.8	62.3	38.8	18.5	19.5	0.8	1.4	0.000685144
Dscaml1	1	21.9	16.2	8.8	0.2	0.1	0.1	0.000693547
Dpysl2	18.4	59.9	17.3	46.8	26.3	4.8	5.8	0.00072884
Purb	11.8	18.1	11.6	9	2.9	5.9	11.2	0.000729104
Chl1	19.8	50.6	38.2	5.8	0.3	0.1	0.2	0.000730807
Tmod2	11.7	27.9	10.1	19.7	10.8	0.5	0.4	0.000732129
Smad1	11.2	35.7	10.4	6.7	2.5	8.7	29.6	0.000736435
Morn4	6.3	32	16.6	19.7	18.9	2.5	2.8	0.000750498
Usp5	21.8	39.3	30.7	31.2	29.7	24.2	19	0.000753204
Rasgrp2	0.9	10.4	2.7	0.9	0.6	1.1	8.6	0.000753986
Pura	11.7	15.6	9.5	6.5	3.3	2.7	4.2	0.000758494
BC029214	6.7	12.7	9	8.7	10.7	8.6	10.4	0.000763202
Lancl1	5.8	30.5	17	20.4	18.3	5.6	5.1	0.000770693
Trim3	10.2	29.6	9.8	19.9	21.6	6.9	16.8	0.000773331
Hnrnpd	15.5	27.5	20.9	10.7	2.5	9	11.7	0.00077462
Atp1b1	167.9	205.5	53.7	8.5	8.7	4.4	10.4	0.0007826
Slc39a6	13	34.7	25.1	19.8	6.2	4.6	3.1	0.000786586
Agap3	10	32.3	21	12.2	11.7	22.7	23.2	0.000790203
Polr3k	3	11.4	6.9	8.4	6.1	1.8	4.4	0.000793483
Gadd45gip1	4.2	12.6	10.5	7.3	5.4	7.9	5	0.000800328
Map2k4	10	21.8	16.1	12.7	9.2	6	16	0.000804207
Prrt1	0.6	13.5	7.3	6.4	8.6	1.8	0.2	0.00080427
Set	12.1	30.3	25.5	20.2	11.9	12	15.5	0.000805527
5430416N02Rik	9.1	16.8	11.9	10.8	8	2.6	9.3	0.000816212
Trim37	12	19.2	14.2	4.9	4.1	2.2	4.8	0.000828184
Fsd1	2.1	21.1	14.7	9.7	9.8	1.2	0.3	0.000829291
Psmg4	9	17.8	14	12.5	8.5	12.6	13.9	0.000830287
Nat14	3.5	11.5	9.4	4.3	5.2	2.1	1.3	0.000834498
Mfsd6	0.8	15.9	8.6	9.8	7.9	0.2	1.2	0.000836573
Kif3c	11.4	29.6	16.6	15.4	19.7	2.9	2.4	0.000843672
Gm5567	2.7	11.8	6.8	7.1	5.7	0.1	0.1	0.000850857
Slc25a4	136.3	373.8	288.2	223	186	51	145.5	0.000855712
Eid1	15.6	114.7	52.7	82.1	66.4	10.1	36.1	0.000856239
Acd	10	19.3	15.1	10.7	7.3	13	14.7	0.000860938
A230050P20Rik	3.7	12.6	10.5	4.7	0.7	4.4	3.4	0.00086766
Ankrd10	22.3	33.7	24.3	18.8	7.8	11.1	20.4	0.000870928
Nucks1	8.7	20.8	17.2	10.9	5.6	3.5	6.8	0.000871884
Atf2	13.3	20.5	13.3	10	3.9	2.6	10.9	0.000892439
Nt5c3	9.6	24.1	17.4	13.7	7.7	2.6	14.4	0.000894282
Vbp1	24	69.7	35.3	42.7	36.6	5.6	48.1	0.000897765
Yeats4	10.6	27.6	21.3	11.2	5.5	13.3	18.8	0.000920631
Wdr77	12.3	16.9	12.4	7.1	4.5	6.2	4	0.000923254
H13	22.3	38.7	26.3	24.9	14.1	32.1	25.6	0.000924045
2310061I04Rik	16.7	22.6	15.7	10.5	5.9	6.4	5.1	0.00092532
Mtx2	12.4	26.5	14.8	12.7	15	6.8	22.5	0.000930396
Prkar1a	67.5	195.7	136.9	120.6	98.1	91.6	161.8	0.000932581
Tceb1	22.6	48	28.3	30.1	24.4	10.8	38.2	0.000935624
C030044B11Rik	6.2	10.5	8.6	6.7	5.6	2.9	4.5	0.000937729
Pten	13.2	25.9	18.7	7.2	1.8	8.1	15.6	0.000940524
Rufy2	8.2	10.4	5.1	3.7	1.8	0.3	2.1	0.000948515
Wbp4	8.5	12.5	8.4	6.4	2	3.3	7	0.000951981
Dchs1	8.1	12.8	7.7	2.7	0.2	1.4	6.6	0.000952919
Ncoa2	8	12.5	8.8	7.6	3.1	2.2	5.3	0.000953222
Akap6	7.8	10.4	4.6	2.7	4.3	0.2	0.1	0.000969778
Sox12	4.7	14.6	10.6	8.6	4.9	0.6	1.4	0.00097785
2310028H24Rik	13.2	45.4	18.5	26.7	35	11.9	3.4	0.000983821
Larp1	14.7	19	10.6	7.5	3.5	11.4	4.9	0.000983828
B3gnt1	25.6	46.5	39.4	30.3	27.6	17.6	17	0.000985989
Taok2	16.3	19.8	13.7	11	10.8	13.6	16.8	0.000995849
Crtac1	0.3	12.8	3.8	3.7	10.6	0.4	0.2	0.00101275
Dlgap4	13	32.4	17.1	18.8	6.6	27	12.8	0.00101843
Mll1	11	13.2	5.5	2.6	0.5	1.2	2.1	0.00101939
Scg5	18.8	156.2	129.3	60.6	30.3	3.7	3.1	0.00102871
Wnt7b	15.5	29	21.6	3.5	0.9	0.7	0.1	0.0010324
Fam20c	20.8	25.5	12.6	4.8	1	7.6	7	0.00103512
Evl	11.3	103.2	32.7	16.5	12.9	89.9	32.4	0.00104248
Gigyf1	13	15.9	7.3	5.9	1.7	7.2	2.6	0.0010517
Ppp2r2c	0.5	107.1	19.9	37.6	89.7	10	0.5	0.00106248
Fbxo9	9	16.2	12.7	13.2	9.3	6.3	10.4	0.00108052
Ilf3	23	41	33.1	24.7	8.3	21.7	15.5	0.00108165
Trim33	7.5	10.1	6	4.3	1.3	1.4	4.9	0.00108772
Frat2	10.2	13	3.1	4.1	2.2	2.1	8.2	0.00110032
Klhdc10	15.2	29.3	24.7	12.1	4.3	6.3	8.5	0.00110807
Tmem131	12.1	16.9	10.7	6.2	2	5.8	10.4	0.0011088
Elovl4	7.7	24.5	16.2	16	5.5	0.1	0.4	0.00110994
Bap1	17.9	30.4	24.6	16	10.1	21.6	20.7	0.0011153
Hcfc1	11.1	18.6	14.8	13.4	5.1	9.1	8.7	0.00111596
D430041D05Rik	0.3	10.8	2.8	9.4	1.2	0.2	0.1	0.0011184
Rrp1	43	68.4	57.5	43.6	31	55.2	45.7	0.00112371
Akirin2	20.7	35.7	32.8	25.5	18.9	22.9	25.1	0.00113333
Wnk2	11.4	13.1	4.4	3.1	1.1	0.6	1.7	0.00113497
Cdk14	4.7	25.4	16.6	18.3	2.8	1.5	3.6	0.00113544
Ttll12	5.6	11.3	9.8	6.8	3	5.3	4.1	0.0011365
Hspbp1	8	26.7	19.7	15.9	13.4	20.6	9.3	0.00113939
Gabrb3	1	24.3	21.6	3.9	0.6	0.3	0.3	0.00114326
Pja2	22.5	41.7	30.7	23.3	11	4	22.8	0.00114548
Gpc2	10.9	13	5.7	5	0.7	4.4	2.3	0.00114692
Sec23a	13.7	25.1	18.6	16	5.7	3.4	10.4	0.00115797
Ppargc1a	12	13.7	3.4	0.5	0.1	0.1	0.1	0.00116839
5930434B04Rik	9.4	21.3	15.5	13.4	9.5	2.6	13.3	0.0011696
Vdac3	7.6	19	13.4	11.4	9.3	6.2	15.8	0.00118662
Lcmt1	9	22.5	18.1	15.5	15.2	7.2	10.7	0.00118711
Gfpt1	10.1	21.1	14.4	16.5	3.7	7.1	6.7	0.00118769
Alg10b	10.7	18	11.4	9.2	2.1	2	10.9	0.0011965
Pacs1	5.7	22.1	12	5.3	2.1	17.1	12.4	0.00119713
2900011O08Rik	2	64.1	48.7	34.8	19	3.9	0.8	0.00120078
Fam92a	11.3	23.5	14.1	11.1	6.7	1.5	17.7	0.0012043
Dnajb5	13.2	26.7	17.3	6.7	4.1	11.1	20.8	0.00121197
Atp8b2	8	18.4	11.5	5.5	1.2	3.9	14	0.00121205
Trpc1	8.5	10.5	4.1	4.7	2.3	0.1	0.7	0.00121747
Jakmip2	2.6	10.4	8.5	4.8	2.1	0.1	0.1	0.00122021
Rusc2	5.5	30.9	15.9	21.6	24	11.6	11.9	0.0012246
Cacnb1	17.7	20.2	7.2	2.6	2	2.1	0.5	0.00122617
BC018507	11.9	15.3	9.4	7.3	2.1	2.5	5	0.00123139
Uhmk1	6.1	14.1	7.6	11.6	9.8	3.5	6.1	0.00123525
Ube2i	6.2	17.7	13.5	13.8	9.6	12.7	9.4	0.00123954
Hars	10.6	32.3	26.4	21.9	15.4	7.8	16.7	0.00124365
Gtdc1	3.7	13.6	9.1	5.8	3	4.3	11.1	0.00124446
Tnrc18	15.5	19.4	10.5	4.6	1.2	9.4	5	0.00124918
1810026J23Rik	13.4	26.1	21.5	20.6	11.8	10.2	11.6	0.00124957
Sez6	2.9	34.1	30.9	5	1	0.9	0.2	0.00125088
Btbd6	4.3	10.2	8	6.3	5	8.5	4.7	0.00125284
1500012F01Rik	17.9	63.9	24.5	20.2	22.4	23.1	59.7	0.00125443
Zfp238	24	29.8	19.1	10.1	4.8	12.3	6.4	0.00126029
Ralbp1	6.6	14.9	10.9	8	5.9	7.9	13	0.00126416
Avl9	8.9	13.3	8.3	8.1	3.4	2.4	8.7	0.0012669
Ddx6	15.9	38.2	31.8	21.7	8.7	20.4	24.3	0.00128312
Ncs1	13.8	26.6	5.4	4.9	21.7	9.7	0.3	0.00128743
Scaf1	14.8	26.6	17.5	18.4	14.2	23.6	10.4	0.00132565
Mgat5b	0.2	29.1	25.1	10.9	1	0.9	0.1	0.00132829
Osbpl2	8.7	15.9	13.2	7.5	4.9	11.9	7.4	0.0013329
Atp13a2	14.1	67.5	27	21.2	16.9	61.8	11	0.00133919
Lsm12	7.7	11.1	7.8	8.5	3.9	3.6	4	0.00134231
Rtf1	7.2	12.2	8.3	4.5	1.6	3.6	8.9	0.00134289
Chchd4	3.3	10.6	9	6.8	5.5	6.4	3.5	0.00134314
Rnf214	9.3	14.3	7.8	11.9	6.4	3	5.3	0.00135033
Prr24	10.6	26.2	10.7	5	3.9	23.5	9.2	0.00135239
3110002H16Rik	9.2	10.6	6.3	8.1	8.7	6.1	8.1	0.00136481
Scamp1	20.2	51.1	37.6	27.7	12.3	16	39.8	0.00137322
Brd1	14.2	17.4	10.8	11.6	5	7.7	11.4	0.00138027
Lphn1	41.3	52.8	31.7	19	7.1	5.3	4	0.00138562
Uqcc	8.2	11.6	9.7	7.1	4.3	6	3.8	0.00138577
Pick1	13.7	18.6	10.1	12.6	6.6	3	3.1	0.00139147
Znf512b	21.9	26.4	14.6	9	2.5	2.9	4.9	0.0013938
Ndrg3	19.2	69.6	62.8	35.1	32	25.7	15.1	0.00139609
Kdm2a	11.7	14.5	9.1	8.1	3.8	5	9.6	0.00139971
Slc25a12	17	30.9	22.9	18.7	20.6	4.9	10.4	0.00140545
Ttc19	10.5	13.4	8.7	5.4	1.9	1.8	2.9	0.00142242
Wrnip1	19.6	27.9	21.3	12.5	6.7	3.6	10.4	0.00142253
Fbxo45	5.3	11.4	8.2	8.3	6	1.4	3.7	0.00142271
Csdc2	78.1	83.8	10.1	3.1	7.6	4.3	1.1	0.0014271
E2f6	10.6	14.6	9.7	2.4	0.7	2.8	6.6	0.0014329
Dnajb6	5.4	14.4	7	5.4	2.8	4.3	13.2	0.0014369
Rab6	51.1	114.6	65.4	83.4	72.9	10.1	63.5	0.00143923
Kctd2	12.7	15.2	10.4	10.7	13.4	13.6	10.6	0.00145862
Agap2	1.9	59.8	52.8	12.6	16	22.3	0.7	0.00146881
Ppp1r1a	22.6	24.9	7.6	2.8	8.4	4.2	1.2	0.00147249
Rph3a	0.2	21	9.1	5.1	18.1	4.7	0.3	0.00147753
Dync1li1	13.7	31.6	15	26.4	10.3	11.7	24	0.00148936
Osgin2	11.8	17.3	13.3	6.6	2.1	4.2	2.3	0.00150239
Rai1	13	14.6	5.4	7.2	2.3	2.9	6.2	0.00150663
Cwc25	11.1	12	6.2	5.9	3.1	5.9	5.5	0.00153163
Plcb1	2.6	11.1	7.7	7.6	0.8	0.1	4.6	0.00153363
Scai	8.9	11.3	6.6	2.4	0.5	0.3	4.1	0.00153679
Rundc3a	26.9	73.9	48.4	43.6	49.4	14.2	1.5	0.00154856
Gpr162	14.8	48.3	40	7.1	3.6	26.1	0.6	0.0015627
Atg12	22.8	36.4	19.9	13.1	7.6	8	30.2	0.00156288
Ube3a	11.4	15.4	9.5	9	2.8	2	7.9	0.00156905
Rnf44	18.6	30.7	20.6	28.7	18.1	23.7	16.9	0.00156911
Mapre2	16.5	69.1	38.5	58.6	40.6	29.4	14.1	0.00157149
Pim2	7.7	12.9	9.4	3.3	1.5	8.5	2.6	0.00158516
Sh3kbp1	3.4	12.3	5.8	4.5	7.2	9.8	9.4	0.00159565
Chchd6	3.9	22.6	21.3	7.8	7.1	5.5	9.1	0.00160258
Ctxn1	15.1	119.1	112	23.3	35.4	21	6.1	0.00160753
Arhgap33	6.2	40.4	28.3	28.3	17.7	6.8	0.7	0.00160754
Dnm3	0.4	24.6	12.8	20.2	7.9	0.1	7.7	0.00164603
Akap7	18	21.7	12.3	2.9	0.9	0.6	4.8	0.00165075
Pdhb	19	27.5	21.7	23.4	16.9	11.1	17.6	0.00165879
Npas1	0.3	18.7	16.7	7.6	0.8	0.6	0.2	0.00165925
Gba2	14.5	17.4	11.6	8.1	3.7	10.6	6.9	0.00166116
Tbc1d9	2.4	20.7	7.8	2.2	0.6	19.1	3.2	0.00166644
Vti1a	7.9	11.2	8.7	8.4	7.3	6.6	10.6	0.00167184
Foxg1	40.8	52.8	33	8	1.5	0.5	0.3	0.00167252
Fkrp	3.7	13.3	6.1	6.5	6	12.3	8	0.00167525
Cdc42bpa	11.8	16.8	10.6	11.4	6.6	1.1	6.7	0.00167877
Setd1a	11.9	13.7	7.4	7.8	2.3	7.1	5.7	0.00167944
Flot2	19.5	26.9	20.2	11.6	10.6	8.5	1.8	0.00168311
Fbxo31	4.3	15.1	10.5	9.6	11.6	5.4	3	0.00169268
Wdr7	6.3	13.7	10.3	10.8	5.1	2.7	3.7	0.00169651
Dnm1l	33.4	39.6	18.6	12.3	3.5	1.8	18.8	0.00169693
Rab11fip3	11.1	16.3	12.5	9.8	4.3	2.9	4.1	0.00170338
Unc45a	19.1	22.2	11.3	10.7	5.3	15.2	12.4	0.00170603
Klf16	5.6	21.9	7.4	3.9	2.3	19.8	11	0.00171138
Ap2b1	18.8	49.5	43.1	31	19.8	27.3	36.3	0.00171526
Mcf2l	5	32.6	12.4	4.7	3.7	1	30.3	0.00172756
Pard6a	17	22.4	17.6	7.6	6.3	3.8	6.9	0.00173079
Dlg4	27	60.4	42.6	19.9	36.6	39.5	1.6	0.00176095
Armc6	6.4	12.5	10.8	9.8	6.9	5.4	4.7	0.00176107
Hdac5	18	51.1	18.9	30	39.7	40.1	13.7	0.00176925
Hnrnpa0	43.6	108.1	87.9	49	16	55.3	75.9	0.00177129
Arhgef11	8	10.4	8.2	6.9	2.8	5.6	5.6	0.00178748
Higd1a	8.5	12.2	9.2	9	6.2	2.7	5.7	0.00178981
Gatc	6.7	13	12	7.5	3.7	5.1	3.9	0.00179231
Trim44	31.5	36.7	23.8	17.7	10.2	6.3	14.1	0.00179398
Dnajc30	4.9	11.4	8.9	7.4	9	9.4	6.3	0.00180467
AI316807	10.5	12.7	10.5	9.9	10.8	9.3	6.9	0.00180478
Mapk1ip1	9.8	10.9	7.1	5.9	3.3	4.2	3.6	0.00181228
Ube2j1	19.2	33.6	20	18.5	11.8	19.9	31.6	0.00181545
Lrfn4	19.7	24.2	14.8	9.5	2.5	1.2	4.1	0.00181571
Cdkn2d	9	21.6	16	13.8	18.5	7.7	13.2	0.00185488
9330159F19Rik	8.3	14.5	12	4.2	1.7	0.2	0.1	0.00185604
Rragb	9.3	22.1	16.1	14.3	8.5	0.3	0.4	0.00187966
Dcun1d4	9.2	14.8	7.5	12	7.8	1.3	4.6	0.00188359
Gtpbp6	7.1	13.8	6.9	8.5	10.1	12.3	10.9	0.00189963
Cacybp	15.1	31.5	25.4	18.6	11.9	4.9	21.8	0.00191622
Dlg3	9.2	16.7	14.8	5	2.5	2.8	1	0.0019195
Dok5	12.3	13.4	5.8	1.7	0.6	0.5	0.4	0.00192403
Dvl3	14.7	25.9	15.6	20.1	9.7	2.7	2.3	0.00192483
Plxna1	9.2	11.9	8.8	3.5	1	2	2.7	0.00193208
Hcfc1r1	12	29.6	15.7	19.7	26.1	22	20.8	0.0019447
1500011B03Rik	5.1	25.3	5.4	17.7	20.8	3.1	8.3	0.00194497
Pcdh8	7.8	10.8	7.8	3.5	1.8	0.2	0.2	0.0019532
Arl3	25	46.1	43.6	23.1	18.2	10.9	17.8	0.00198369
Zranb1	14.1	18.4	11.6	10.7	4.1	4.1	12.4	0.00199213
Rab2a	50.7	92.6	63.9	76.1	46.6	19.4	60	0.00199251
Hdac11	5.9	61.4	17.5	25.6	57.2	13.5	1.1	0.00200125
Dck	7.1	14.6	12.5	5.3	1.6	1.6	8.1	0.00200315
Spock3	0.1	15.4	1	6.2	14.3	0.1	0.3	0.00200391
Pcgf3	8.9	12.8	8.1	10.4	5.5	2.3	6.3	0.0020136
Foxk2	15.2	20.6	18.8	16.5	11	11.4	13.9	0.00205742
Nt5c2	12.9	17.1	13.6	7.5	4.2	11.5	7.2	0.0020607
Gle1	6.8	10.5	8.9	7.6	7.6	4.6	8.6	0.00207011
Eif2c1	16.5	22.1	16.8	9.8	4.3	14.3	6.8	0.00207642
Btbd1	19.6	30.9	24.6	21.3	13.1	4.6	15.6	0.00209204
Pik3ca	7.5	10.3	6.8	3.1	1	1.3	6.5	0.0020929
Fam5b	4.5	17.5	17	4.6	0.8	0.8	0.2	0.00213851
Sars	13.7	46.8	36.4	27.9	34.7	34.1	32	0.0021409
Zfp467	10.5	11.7	6.8	2.1	4.8	6.8	3.9	0.0021434
Snph	5.6	12.3	8	1.7	5.9	9.3	0.1	0.00214455
Abhd11	25.9	26.7	14.4	13	11.4	10.3	7.4	0.00215349
Nub1	7.2	18.1	10.8	9.4	9.9	16	14.7	0.00215983
Ap2a1	23.6	59.4	45	52	43.8	32.9	31.1	0.00216197
Fam168b	45.6	68.8	49.6	38.6	17.5	53.5	18.6	0.00216498
Deaf1	9.9	27.8	20.5	15.9	22.9	6.1	8.3	0.00216832
Tagln3	68.9	81.1	52	11.2	10.1	7.3	4.4	0.00219036
Vamp4	12.2	18.6	16.6	10.4	4.9	5	8.3	0.0022081
Copg	21.5	41.6	39.2	26.6	14.9	18.3	26.5	0.00222083
Kdm1a	20.2	31.3	27.4	16.5	6.9	11.3	19.3	0.00224683
Reep1	2.8	55.4	34.1	31.1	2.3	0.5	40.2	0.00225023
Ndnl2	7.5	15.9	8.1	13.7	13.1	7.4	11.2	0.00225135
Lrfn1	2.8	12.5	11.3	7	1	3.7	0.9	0.0022517
5730419I09Rik	7	10.1	8	4.3	0.8	0.7	3	0.00225862
2006-03-01	45.4	52.6	35	20.5	6.4	10.7	21.7	0.00226472
Klf7	20.8	21.1	5	5.2	2.8	2.7	8.4	0.002293
Dhps	6.9	16.7	10.6	12.5	12.4	15	10.2	0.00230316
Meis2	22.1	23.7	11	2.3	0.4	0.2	0.2	0.00231795
Mrps15	10.1	15	12.5	11.9	11.9	14.5	12.3	0.00232754
Fgf12	5.3	18.2	17.9	5	1.6	0.5	0.6	0.00234459
Ube2d2	30.5	55	42	52.9	39.1	32.2	38.2	0.00234951
Katnb1	5.2	10.8	10.1	7.4	4.6	3.3	5.8	0.00235418
Grip1	10.1	10.2	3.1	0.7	0.1	0.1	0.1	0.00235437
Klc1	30.3	226.4	45.9	79.9	225.6	17.8	38.3	0.00235655
Mkrn1	7.8	35.6	28.5	23.5	24.1	21.6	10.6	0.00236285
Slc29a4	0.8	17.5	14	2	0.6	0.8	12.3	0.00236878
Rbbp6	22.6	28.2	19.2	13.5	4.5	5.8	17	0.00236923
Atpif1	23.5	166.5	92.7	53.9	71.8	85.9	153.6	0.00236951
Pcdh11x	2	10.5	10.2	3.9	0.8	0.1	0.1	0.00237272
Rbx1	8.4	20.9	17	14.8	12.9	4.8	14	0.00238839
Hap1	2.4	35.3	35.2	10.5	1	0.8	0.5	0.00239477
Ap1s2	6.4	23.8	5.4	4.2	3.8	5	24.3	0.00241482
Mtmr9	9.7	21.5	15.2	18	14.3	4.4	9.1	0.00243234
BC068157	0.9	11.9	11.9	3.6	1.2	0.2	0.1	0.00243902
Hsdl1	6.3	23.5	9.9	9.3	5.6	23.6	6.7	0.00243959
2410002F23Rik	14.5	31	26	23.6	10.6	19.7	8.6	0.00244774
Dlgap3	0.3	21	13.4	2.1	10.8	16	0.3	0.00244775
Pebp1	62.3	166.4	143.7	129.4	88.9	119.4	76	0.00246088
Lrrc68	14.2	29.8	27.2	24.4	16.5	13.8	15.4	0.00246802
Larp4b	9.8	11.1	6.8	5	2.1	3.9	7.2	0.00248785
Ubqln4	9.8	20.8	19.2	14.8	9.8	12.1	6.3	0.00249468
Per2	10.8	13.6	9.9	3.6	0.3	1	1.5	0.00249582
Purg	8.3	12.1	8.8	8.4	6.2	1	5.5	0.00251135
Tceal6	0.4	21.1	21.6	4.5	0.9	0.5	0.3	0.00252164
Fbf1	9.8	11	8	6.4	6.6	4.2	3.4	0.00252646
St7	9.1	17.4	16	7.7	1	4.2	7.4	0.00252739
Mast2	10	18.1	17.6	6.4	4.4	8.6	5.1	0.0025406
Ptprn	0.3	91.3	92.2	26.5	3.5	3.5	0.3	0.00255825
Oxr1	17.8	28.2	22	18.8	13.9	3	17	0.0026062
Gatad2b	10.1	13.2	8.6	10	2.8	4	7.8	0.00261672
Npepps	32.9	36.8	25.6	16.1	8.7	9.1	7.7	0.00261957
Adnp	26.5	36.1	28.3	20	5.4	6.7	18	0.00262705
Mapre3	20.8	37.2	24.6	29.9	22.9	5.8	8	0.00262917
Epc2	10.1	15.1	9.8	6.6	1.1	1.5	10.8	0.00263422
Nol6	9.9	18.6	16.8	11.9	4.3	8.8	3.9	0.00264345
Slmo1	10.5	10.6	4.3	1.6	1.1	0.8	0.1	0.00264392
Nop56	14	23.1	20.1	17	6.8	13.3	7.7	0.00264531
Tmem87b	7.7	11.3	7.8	6.9	2.6	3.4	9.1	0.00264601
Ap2m1	18.2	70.6	50.4	49.5	48.5	56.5	44.8	0.0026497
Rraga	37	53.3	46.8	31.1	18.3	16.9	36.1	0.00265533
2310067B10Rik	11.3	14	10.9	7.4	3.1	7.7	3.6	0.00267731
Ankrd13b	8.9	28.9	8.8	13.5	28.4	6.5	1.7	0.00271918
Lrrc45	13.8	15.2	9.5	11	5.3	6.7	5.1	0.00272479
Mospd3	5.4	11.2	10.8	8.4	6.2	7.5	7.3	0.00272596
Mgea5	35.8	47.6	31.2	29.7	14.4	9.7	35.9	0.00274192
Fbxo21	7.6	27.1	22	21.2	10.4	2.5	6.5	0.00274634
Kifap3	11.6	40.6	37.5	24.9	9.2	2.4	6.8	0.00274754
Drosha	9.1	17.5	15.8	12	7.5	4.8	11.7	0.00275542
2610301G19Rik	16.1	19.4	16.2	11	6.7	6.1	7.5	0.0027583
1500011H22Rik	9.6	22.6	20.5	11.5	8	3	14.8	0.00280132
Jph3	0.1	19.1	17.5	10.9	5	4.6	0.2	0.00285444
Khdrbs2	0.3	11.1	10.7	5.5	0.5	0.1	0.1	0.00290027
Lrrc47	8.9	15.8	11.8	15	10	12.9	9	0.0029404
Azi2	9	16	11.7	7.1	4.4	4.2	14.3	0.00296243
Med24	12.4	17.8	16.8	10.8	5.6	10.6	9.1	0.00297992
Mapk1	28.9	48.8	46.5	29.8	18.9	22.2	35.7	0.00299483
Rfng	19.6	27.2	22.5	18.6	9.1	12.4	5	0.00300539
Nisch	60.8	70.6	57.2	62.3	45.8	43.1	36.8	0.00301723
Atxn1l	6.4	11.1	7.3	9.9	6.3	3.2	8.3	0.00302099
Rbm15b	11.2	17.4	16	10.6	5	12	9.9	0.00302489
Ramp1	17.9	59.7	58.6	16.1	2.3	26.3	0.4	0.00303642
Myadm	3.4	34.4	11.7	2.1	1	18	32.8	0.00305857
Sesn1	12	34.7	13.6	4	2	14.5	34.3	0.00306494
Tbpl1	6.7	14.9	9.2	8.9	4.6	10.3	14	0.00306533
Chpf	17.3	26.7	24	9.5	4.5	2.4	1.2	0.00308288
Apbb3	12.4	12.3	6.6	6.8	4.7	5.7	3.6	0.00313334
Tmem29	10.7	15.2	12.5	6.7	4.1	2.1	10.1	0.00318281
Gpr85	1.1	12.8	10.4	4.5	3.5	0.1	9.7	0.00320252
Arc	10.4	16.2	4.2	8.4	14.4	6.9	0.9	0.00322111
Cic	16	36.6	15.3	23.4	16.6	35.7	7.7	0.00322131
St3gal5	3.5	42.9	15.6	4.4	3.3	42.5	20.2	0.00322846
Hdac6	12.6	17.9	16.4	5.7	2	6	4	0.00324818
Gpatch8	11.6	12.3	6.9	7.8	3.5	2.3	4.2	0.00328096
Bcas2	19.6	35.9	34.7	25.7	14.5	14.1	22.1	0.00328786
Jarid2	9.3	11.5	6.8	6.6	2.8	2.8	9.1	0.00329076
Asxl1	9.2	12.9	7.4	7	1.8	9.1	10.1	0.00329931
Calm3	35.5	305.6	126.7	117.9	315.9	87.5	78.6	0.00331203
Amph	7	36.1	24.7	22.8	26.8	1.3	0.6	0.00332015
Ccdc136	15.3	14.1	1.2	0.3	0.9	0.6	2.4	0.0033232
Ddx25	2	13.2	12.8	7.5	2.8	0.6	0.6	0.00332799
Reep2	20.3	33.7	31.8	10.6	2.9	3.4	1.7	0.00333001
2410004N09Rik	7.8	13.8	7.9	5.2	4.7	8.1	13.8	0.00334458
Zfand5	21.1	28.1	10.7	14.8	8.1	25	18.9	0.00335219
Rnf208	2.6	35.4	23	27.2	22.7	4.5	0.3	0.00337189
Robo1	2.4	11	11.7	2.8	0.3	0.1	0.4	0.00337671
Mll5	16.6	17.5	8.6	7.2	1.5	2.5	9.4	0.00340438
Nalcn	0.4	20.1	19.2	11.5	4.1	0.1	0.1	0.00343185
Htatsf1	10.7	15.5	11.2	10.1	6.4	2.2	11.9	0.00344695
Ube2b	28.2	58.8	28.6	26.1	19.8	20.5	61.6	0.00347857
Zfpl1	8.7	13.5	11.8	12.2	7.9	10.9	10.9	0.00348598
Etnk1	41.8	54.8	35.2	44.8	19.7	9.5	31.9	0.00349202
Ncoa1	14.9	17.6	12.5	5.6	1.2	1.2	8.5	0.00349703
Safb	29	29.8	19.3	15.6	6.5	10.6	9.5	0.00353374
Dynlt1a	1.8	11.8	10.7	7.2	7.8	3.6	3.1	0.00355865
Galnt2	9.2	28.1	27.1	16.3	6.9	18	8.5	0.00356655
Fxyd6	17.2	153	161.8	58.6	5.7	2.7	17.1	0.00360652
Ric8b	9.3	12.5	9.4	6.9	3.6	1.4	8.7	0.00361636
Cstf3	10.5	13.7	11.3	5.7	1.7	3.3	8.2	0.00363219
Glrx2	6.7	10.1	8	7.7	5.6	1.6	6.2	0.00363724
Mark1	10.6	15.5	13.7	6.8	4.7	0.7	1.1	0.00364008
Sucla2	21.5	29.2	18.3	14.5	8.7	3.3	24.2	0.00364689
Seh1l	12.4	15.3	12.6	10.7	5	6.1	10.5	0.00365623
Usp36	9.2	10.9	5.1	9.6	3.3	6.3	4.5	0.0036592
B630005N14Rik	7.7	10.3	8.5	5.2	1.7	1.3	5.6	0.00367718
Irf2bp1	8.8	25.2	25.5	15.8	9.1	14.4	10.9	0.00369279
Ccdc32	5.4	11.4	11.7	5.9	3.9	4.1	6.9	0.00370186
Mtch1	53.8	141.5	89.8	112.1	126.4	91.1	108.5	0.00375399
6330409N04Rik	5.9	14.9	10	12.7	10.9	2.9	3.5	0.00377983
Mtmr4	10.9	12.6	7.8	10.9	5.9	4.8	4.4	0.0037889
Ppp2r1b	9.2	15.6	13.2	13.5	5.1	8.5	10.7	0.00379465
Cnnm3	10.7	11	7.4	4.6	2.6	3.2	2	0.00379828
Prkag2	12.1	14.3	7.5	2.3	1.7	2	10.7	0.00380681
Rp9	5.5	19.1	9.7	8.6	8.7	14.2	18.5	0.00381401
Dzip3	12.8	14.9	11	5.5	0.6	0.3	1.9	0.00382794
Rnf103	16.2	17.8	13.3	10.4	7	4.6	11.1	0.00382951
Ube2k	9.2	18.3	14.8	15.9	9.4	7.7	14.9	0.00383468
Whsc1	15	21.1	19.1	9.6	2.3	2.5	6	0.00386374
Cars	12.7	13.9	9.7	9.7	5.3	10.7	6.5	0.00386987
Magi2	6.3	12.3	12.2	4.7	2.2	0.3	0.1	0.00391705
Adam22	3.3	18.3	15.7	13.7	6.4	0.3	0.1	0.00397692
Fto	16.9	39.9	36	28.6	29.3	12.3	13.3	0.00397822
H2afy2	2.9	20.4	21.6	9.1	1.9	0.3	1.7	0.00398297
Sap130	10.8	12.4	8.8	5.8	1.8	6.2	8.4	0.00399936
Thumpd1	7.8	11.2	10	8.7	3.5	3.9	5.3	0.00400115
Rfxap	5.4	11.3	11.6	6.9	3.1	3.4	4.4	0.00400962
2310003F16Rik	20.3	43.4	30.7	26.2	21.1	15.2	43.3	0.0040339
Thtpa	5.4	11.9	5.7	10.5	10.3	3.2	5.5	0.00404342
Zdhhc8	8.5	10.1	8.6	7.4	4.8	8.3	5.2	0.00405466
Cpne2	21.7	25.7	19.8	12.1	2.7	1.2	6.2	0.00409743
Cacng8	7.9	12.4	12	2.6	0.6	0.9	0.1	0.00410381
Sugp2	19.7	20.8	14.8	10	6.2	3.9	4.1	0.00411671
Flot1	14.3	34.4	23.7	13.2	9.2	34.6	15.7	0.00411929
Mrpl38	9.5	12.7	11.9	8.2	7	11.1	9.8	0.00413548
Mex3d	6.5	14.8	12.8	12.2	5.3	10.8	9.7	0.00418269
Mpnd	14.8	30.7	31	19.3	20.3	16.8	23.1	0.00423949
Asns	1.2	17.4	17.4	10.3	4.5	2	6.6	0.00425199
Elavl3	2.1	75.8	12.4	69.9	53.9	1	0.2	0.00426422
Mzt1	9.7	25.4	13.9	8	3.3	3.4	26.2	0.00428747
Btbd10	10.1	15.2	9.9	7.3	3.8	2.1	13.7	0.00429474
Arl6	7.8	12.8	11.2	6.8	5.8	0.6	8.4	0.00430692
Mdh2	62	120.3	104	110.7	78.9	85.4	97.2	0.00430812
Npdc1	55.5	108.2	96.9	75.5	59	6.8	37.6	0.00432354
G3bp2	20.1	44	39.7	32.7	13.7	12.1	31	0.0043545
Smarcc2	48.9	49.2	31.9	24	24.4	11.1	12.3	0.00436088
Gdpd5	4.5	21.8	4.1	6.5	10.4	3.1	23.5	0.00437268
Rfk	12.9	27.5	28	19.9	15.1	10.6	14.6	0.00440265
Casc3	16.1	22.2	12.4	11.2	6.7	22	9	0.00440646
Atp5g3	143.3	243	197.8	178.2	145.2	110	233.9	0.00449913
Klf9	32.7	33.6	14.8	13.6	6.8	0.8	20.6	0.00453227
1700081L11Rik	15.9	18.8	14.8	10.8	2.5	8.9	11.4	0.00453507
Zfp428	14.8	26.9	26.7	15	6.3	2.1	5.2	0.00458335
Carm1	13.1	15	11.7	8.2	3.9	10.8	9.6	0.00459394
Gfod2	3.5	10.8	5.7	2.4	2.5	1.1	11.5	0.00460382
Matr3	34.4	60.9	56.2	34.1	13.1	6.2	38.6	0.00462629
Tbc1d22b	7.2	13.7	8.5	12.2	11.5	4	4.8	0.00462944
Slc25a46	12.9	15	10.3	10.4	5.3	1.2	7.6	0.00468094
Cttn	19.5	37.4	23.9	28.1	11.6	1.1	30	0.00469625
Tulp4	7.2	14.5	5.1	14.3	9	1.3	2.5	0.00469674
Oprl1	0.2	19.9	22.9	4.6	0.4	0.3	0.1	0.00469751
Maged2	26.2	46	42.8	25.3	10.7	14.7	35.2	0.00470298
Vps26b	8.9	19.5	19.5	15.2	8.5	7.6	10.3	0.00471387
Edil3	0.3	54.6	42	35	38.7	0.1	0.1	0.00476641
Otub1	22.9	50.9	32.7	30.7	33.1	53.2	24.6	0.00476698
Ambra1	11.7	12.2	7.5	7.7	4.5	9	9.1	0.00476868
Prpf40b	17.6	17.2	11.2	7.5	3.7	3.7	4.8	0.00477259
Khdrbs1	24.5	47.2	47.7	31.1	15.2	18.9	30.7	0.00477974
Neto1	0.1	14.3	16.4	4.1	0.4	0.1	0.1	0.00486815
Kcnab2	0.5	11.6	8.8	2.6	7.1	9.3	0.3	0.00487942
Tsr2	4.7	13.2	12.5	10.5	6.1	2.9	3.3	0.00495846
Gsk3a	14	48.6	31.9	37.3	38.7	41.4	22.1	0.00496576
Cyp46a1	9.1	25.7	11.8	22.6	19.6	2.5	0.4	0.00496621
Lingo1	1.8	18.2	20.5	6.9	2.5	2.2	0.3	0.00496632
Ankra2	11.1	19.7	16.7	15.7	9.2	2.3	3.2	0.00498368
Inpp4a	5.1	18.5	6.4	20.8	5.9	2.7	2.3	0.00501451
Nr2c2	9.7	11.1	9.2	5.5	1.7	1.8	4.3	0.0050228
Ap3s2	4.9	13.1	10.5	11.5	9.7	5.2	3.7	0.00502333
Ppil4	9.2	10.3	6.8	4	1.5	1.1	7	0.00503167
Eef1e1	8.2	18.3	16	17.3	10.7	7.5	9.8	0.00512304
Eif2s3x	12.1	26.3	21.3	24.4	11.9	9.5	19.3	0.00514034
Akap8	28.8	28.6	18	13.1	3	6.6	13.1	0.00515032
Ppm1b	19.3	19.9	16.1	13.6	9.7	7.9	9.8	0.00516929
Hdac3	39.9	43.6	38.7	24.5	14.5	21.4	24.5	0.00519867
Med19	5.9	10.4	10.9	6.8	4.8	3.2	4.9	0.00521176
Scn1b	2.2	28.8	14.4	3.4	15.1	29.7	2.8	0.00522703
Rchy1	13.1	16.4	13.5	14.3	13	8.5	14.5	0.00523547
Maged1	66.1	207.2	215.9	138.9	37.3	52.9	58.5	0.00524044
Plxna3	13.1	21.3	18.4	14.4	1	1.1	0.2	0.0052416
Fam69b	5.8	24.1	27.5	8	1.3	2.2	5.2	0.00526525
Tomm40	24.7	26.7	23.6	19.8	12.2	17.3	14.9	0.00527899
Nav1	10.3	15.9	11.7	14.1	4.4	1.1	4.9	0.00528179
Ubr3	17.8	18.5	10.5	12.2	4.6	2.1	9.4	0.00528193
Ppme1	28.9	33.1	25.9	25.8	27.8	13.9	18.4	0.00529444
Csf2ra	2.9	10.2	7	2.6	1.1	10.4	1.6	0.00529668
Pcmt1	16.6	29.6	28	21.6	17.3	12.5	25.2	0.0053351
Aftph	8.6	11.9	9.7	5.9	2.3	8.9	8.8	0.0053384
Prdx3	15.4	34.2	26.3	24	16.7	26.8	32.6	0.00536797
Rbms1	1.1	26.6	2.3	0.5	0.1	1.6	31.9	0.00537557
Nt5m	11.9	16.8	16.5	14	15	11.2	11.6	0.00551462
Ddx24	13.7	22.4	22.6	18.3	15.1	18.3	14.9	0.00553065
Ube2e2	9.7	45.2	31.3	41.6	28	1.7	10.2	0.00554601
Sec61a2	31.3	38.3	28.6	28.6	14.3	3.8	7.3	0.00554807
Gnas	188.7	494.4	425.7	341.7	323.8	340.7	453.5	0.00559402
Cxx1c	14.5	58.2	56.6	23.1	19.1	11.4	46.5	0.00559922
Fbxw7	11.4	10.2	4.9	3	4	3.9	4.7	0.00561743
Dalrd3	13.2	15.4	12.8	7.8	7.8	13.3	6.1	0.00563716
Skp1a	64.9	148.7	124.8	124	87.6	31.2	107.5	0.00565569
Ppp2r2b	46.3	50.5	40.9	11.1	2.1	1	0.7	0.00568894
Scyl2	5.5	10.7	5.2	4.3	1.7	2.7	11.6	0.00569782
Cd2bp2	12.6799	17.6	17.1	14	13.1	9.5	15	0.00574965
Got2	5.9	30.4	26.4	25.4	19.9	13.9	18.1	0.00575735
Pdlim7	5.4	25.3	3.3	0.9	0.7	2.7	30.2	0.0057649
Stx7	17.3	51.9	36.3	40.6	23.8	49.4	33.9	0.00576533
Tmem183a	18	22.8	18.4	15	9.8	9.2	20.8	0.00577516
Phf1	7.8	17.4	5.7	3.5	2.2	19.3	7.8	0.00579728
Clasp1	15	15.2	10.3	3.9	0.7	1.8	7.4	0.00580067
Whsc1l1	9.9	14.4	10	7.8	2.9	5.7	13.9	0.00588626
Cmas	6.5	24.4	10.6	6.2	7	23.6	20.2	0.00592224
Uap1	11.3	15.4	10.8	13.6	12	4.9	11.5	0.00592823
Apc	25.7	29.8	12.8	17.7	24.2	1.7	7.4	0.00593624
Znhit1	4.8	19.7	11.3	11.5	13.1	17.6	16.6	0.00594509
Flywch1	13.7	18.7	17.3	14.5	10.8	5.3	6.9	0.00601849
Fbxo28	7.5	13.2	8.8	9.2	7.2	3.7	13.3	0.00603468
Tuba1a	268.7	1733.6	826.6	1832.9	1015.1	175.4	600.6	0.00606303
Odf2	21.2	19.1	10.4	9.1	5.8	7.6	9.5	0.00613503
Hdac2	27.7	43.3	38.3	30.6	10.7	5.8	28.8	0.00616168
Sae1	15.9	35.1	34.9	19.1	9.4	15	28.2	0.00618503
Srsf4	22.5	23.8	20.9	12.4	10.1	16.3	16.1	0.00620378
Mlxip	7.4	14.2	6.7	5.6	0.8	14.9	0.3	0.00630825
Calcoco1	14.7	17	17	9.9	9.8	11.6	12.7	0.00631143
H2-Ke2	9.3	25.9	24.5	20.6	20.1	11.3	12.8	0.0063226
Klhl24	12.8	15.3	9.9	7.2	3.2	3.1	13.4	0.00635021
Rtn2	4.9	39.2	44.9	17	13.5	6.5	1.9	0.00638633
Mgat4b	8.1	36.5	19.1	9.5	5.4	31.5	33	0.00645042
Mrps34	9.7	19.5	14.2	15.4	17.2	17	16.9	0.00645911
1110004F10Rik	22.9	48.2	42.2	42	23.7	12.5	35.2	0.00646496
Hnrnpa3	12.1	13.2	10.3	5.9	1.6	1.8	7.6	0.0065266
Ntm	35.7	38.4	33.2	6.9	2.7	4.5	3.7	0.0065325
Rpl5	3.5	11.8	8.6	7.3	2.6	7.3	11.4	0.0065845
Lrp12	6.7	13.2	8.3	12.9	7.9	7.3	1	0.00660241
Mef2c	1.6	17.4	6.3	0.5	1.8	15	15.7	0.00661894
Fam13b	19.6	18	10.6	6.6	1.7	5.3	7.8	0.00662226
Chga	0.3	33.4	41	8.5	1.7	1	0.3	0.0066635
Zmynd11	33.2	40.3	33.6	23.4	9.9	8.8	29.6	0.00666676
Ndfip1	79.3	334.2	252.2	324.1	130	73.7	216.8	0.00667585
Nmt2	15.2	14.4	7.4	3.4	1.6	2.2	9.1	0.00680748
Tle2	6	17.3	12.8	17.2	6	1	0.4	0.00680955
Rmnd5a	15.2	19.2	14.7	15.1	6	5.4	15	0.00686905
Luc7l2	48	44.5	25.1	23.8	12.6	5.5	20.4	0.00694727
Cd47	21.4876	37.3	19.1	33.2	34.7	9.7	14	0.00699447
Mtpn	42.5	80.1	63.7	41.7	10.8	17.3	75.7	0.00700413
Vti1b	16.6	37.8	34.8	30.3	32.7	19.6	26.6	0.00701013
Otud4	15.6	15.7	8.4	7.7	1.5	3.2	11.1	0.00701124
Papd5	12.7	13.4	10	7.5	1.7	4.2	8.4	0.00702308
Idh3b	47.6	64.5	54.5	31.6	17.9	34.5	59.3	0.00704767
Hsbp1	50.9	153.4	119.2	121.8	146	81.9	95.8	0.00704783
Sub1	18.1	44.4	22.4	15.4	10.1	14.9	51.2	0.00706935
Klhl23	7.5	10.9	11	4.1	0.8	0.8	5.4	0.00707876
Tnks	8.2	16.9	14.3	16.2	7.1	2.5	7.1	0.00709481
Ttc4	16	19.4	18.8	12.8	6.8	5.6	8.1	0.00714684
Pfdn4	6.9	19.9	13.1	11.3	9.6	6	21.6	0.00716077
Psd2	30.4	24.6	7.4	1.1	0.6	0.2	0.1	0.00717447
Nsfl1c	11.4	14.6	15.3	11.1	8.5	10.2	10.9	0.00721485
Fam19a2	0.1	11.5	14.4	2.8	0.2	0.1	0.1	0.00724121
Mtap2	63.6	83.8	79.5	42.8	8.3	1.9	1.1	0.00724859
Scmh1	8.6	11.7	9.8	5.7	3.4	10.6	8	0.00732699
1110051M20Rik	8.4	18.9	17.9	14.8	13.4	4.4	5.1	0.00733975
Map4k3	9.9	19.5	9.8	7.2	4	3.1	22	0.00737908
Impact	42.4	36.4	14.2	12.7	5.6	15.5	4.1	0.00738153
Gas5	74.6	70.5	34.6	30	34.1	14.5	50.9	0.00740913
Denr	7.7	16.2	14	10.6	6.1	12.4	15	0.00745206
Lrrc8d	5.2	19.5	15.8	16	11.1	16.9	6.8	0.00745576
Ppa1	13.7	25.3	25.7	14.7	7.5	5.8	18.9	0.00746507
Trafd1	9.9	29.4	17.7	8.8	3.2	33.2	8.3	0.00751877
Cul3	29.2	37.1	24.6	18.6	7.1	5.2	33.9	0.00757368
Zc3h15	13.1	16.6	12.9	10.2	4.8	3.1	14.1	0.00760792
Eny2	16.1	20.1	16.9	11.9	4.9	1.8	14	0.00761638
Bag6	29.3	60	50.2	50.2	30.8	57.9	33.8	0.00765412
D5Ertd579e	9.5	12	10.6	10.1	4.6	3	5.1	0.00766487
Dner	46.5	87	100	26	8.4	0.6	0.6	0.0076806
Rsl24d1	9.6	12.7	13.2	10.1	6.5	8.2	8.7	0.00768191
Prkx	5.9	11.6	9.3	4.4	1.9	8.1	10.8	0.00768259
Wdr18	5.5	12	10.8	10	7.6	11	6.7	0.00778306
Cpsf6	25.2	29.9	27.4	18.3	3.4	5.7	9.8	0.00778761
Fus	53.6	67.6	59.7	40.6	13.1	31	53.5	0.00788099
Tspyl2	32	28.3	16.7	13.1	7	6.4	4.5	0.00788594
Tmem191c	2.7	10.1	11.6	5.5	3.3	3.9	0.8	0.00795489
Ube2h	15.2	32.5	25	27.4	20.4	31.3	26.1	0.00797235
4833420G17Rik	24.2	22.1	14.7	8.5	2.6	3.4	8.5	0.00798101
Traf3	12	12.9	9.2	4.4	2.9	10.2	2.1	0.00799279
Gng4	0.2	18.7	2.8	23.5	5.4	1.5	0.3	0.00800025
Gm6682	72.4	430.6	237.9	466.2	271	147.3	221.9	0.00802513
Ocrl	15.3	13.2	7	3.6	1.1	1	4.6	0.00805438
Ola1	10.1	23.6	15.3	17.2	11.2	4.5	24.2	0.00805608
Stard10	3.7	14.5	9	6.1	16.5	3.2	3.4	0.00806215
Srsf1	49.1	52.4	45.1	29.2	9.6	6.4	16.7	0.00811247
Sema6b	1.6	15.8	17.9	9.4	3.3	2.8	6.8	0.00813976
Hp1bp3	34.4	51.8	55.3	41.4	28.2	26.4	31.7	0.00815451
Mib2	9.6	16.7	13	10.4	8.5	17.5	5.6	0.00816611
Btf3l4	9.2	14.9	15	10.9	3.3	3.6	8.6	0.00819173
Ctnna2	21.4	34.5	35.6	19.1	13.4	1	0.4	0.00823554
Ldoc1l	3.8	12.5	11.8	10.7	6.5	1.9	1	0.00826743
Rab39b	2.9	11.6	7.6	11.6	7.2	0.1	0.2	0.00830996
Mycbp2	11.2	12.5	11.5	7.1	1.5	4	4.6	0.00832854
Atp6v0c	2.9	16	10.2	10.6	7.1	17	5	0.00834136
Rsph9	5.8	10.7	12.4	4	2.3	0.9	0.5	0.00834565
Zfyve27	11.8	14.7	8	14.1	12	8.1	4.9	0.00838525
Fndc3a	10.5	12.9	12.6	5.5	1	3.6	7	0.00842681
Fam118a	10.3	27	12.5	7.8	5.1	2.1	32.1	0.00843672
Appl1	8.2	12.7	13.2	7.4	2.2	1.5	6.7	0.00846635
Rqcd1	8.4	12.2	13	9.3	5.7	8	6.1	0.0084833
Bri3bp	7.5	12.1	10.6	10.9	3.9	4.7	0.9	0.00851687
Kif3a	17	28.5	30.6	17.1	5.2	1.2	4.3	0.00852508
Nudt2	11.4	14.3	11.8	12.1	10.2	3.7	5.3	0.00857985
Ptges3	26.1	28.7	27.2	22.2	18.7	12.8	19.9	0.00863029
Lrrn2	11.2	24.4	29.2	8.6	1.7	0.6	0.1	0.00866931
Tusc2	5	15.1	15.8	8.6	8.3	8.8	12.2	0.00870379
Rfx7	10.4	10.7	8.7	5.5	0.8	0.9	4	0.00871629
LOC106740	10.4	13.5	8	12.5	8.3	0.9	2.8	0.00871868
Mta1	22.5	25.9	24.5	19.4	9.1	14	17.6	0.00874384
Kdm4b	12.6	14.7	14.6	12.8	9.4	11.2	8.8	0.0087973
Ap1g1	13.2	15.1	13.2	9.8	2.6	8.5	10	0.0088317
Trp53i11	0.8	25.7	5.6	5.7	1.5	3.1	33	0.00887835
Btbd2	9.7	16.4	16.9	6.9	5.5	13.8	9	0.00888003
Pum1	19	22.2	19.3	16.6	6.2	7.3	15.5	0.00888689
Pex11b	6.6	12.5	11.4	6.9	5.3	12.3	8.7	0.00896326
Bzrap1	8.6	16.7	15.3	7.1	14.3	1.8	0.1	0.00896634
Fam110b	7.9	12.2	13.8	4.1	0.4	0.4	0.7	0.00897558
Megf9	6.4	14.2	11.6	14.3	4.5	0.2	3.3	0.00904217
Ap1m1	18.8	29.3	27.1	15.4	9.6	27	20.5	0.00906863
Sephs2	4.4	17.7	11.9	10.7	9.8	18.9	11.2	0.00913139
Zer1	14.4	27.6	17	21.3	27.8	6.3	5.1	0.00914994
Cbx3	28	44.5	42.7	28.1	9.5	4	32	0.0091617
9130401M01Rik	7.4	10.1	10	5.3	3.1	7.4	7.6	0.00917568
Cand1	16.3	15.5	12.1	9.7	4.6	6.7	8.9	0.00925306
Hnrnph1	121.1	123.9	103.4	62	8.3	22.9	56.5	0.00930647
Sik1	42.1	59	3.6	2.4	1.3	15.4	66	0.00934621
Enpp5	20.1	43.9	39.4	33.3	30.7	0.5	3.5	0.0093533
Ebna1bp2	11	16.1	15.3	11.1	4.2	4.9	12.9	0.00936708
Msto1	6.1	10.3	10.1	7.2	5.3	5.1	9.7	0.00943013
Aarsd1	7.4	17.8	19.4	12.3	9.4	11.7	12.5	0.00945734
Tmem127	12.3	27	28.4	21.5	15.1	19.9	12.3	0.00947779
Ptov1	54	98.2	97.7	84	69.4	68.7	37.5	0.00949745
Sgta	27.4	56.9	52.7	45	39.5	53.7	30.1	0.0095048
Cox5a	53.2	109.8	77.6	77.6	64.3	61.4	121.6	0.00951086
Mbnl2	16.7	31.1	14.7	24.2	18.6	4.5	31.6	0.00954252
BC029722	4.8	24.8	17.4	14.1	22.4	21.9	14.1	0.00955165
Lass4	6.8	13.9	14.2	3	0.6	0.9	11.1	0.00963798
Bod1	14.7	30.9	29.6	23.3	24.3	7.8	21.3	0.00968618
Brwd1	15.4	21.4	19.5	20	9.7	5.9	10.3	0.00973011
Ppp3ca	41	49.8	43.4	42.9	18	11.3	26.6	0.00975821
Usp7	18.9	22.7	18.8	11.9	3.2	8.4	19.3	0.00977338
1810026B05Rik	16.2	15.2	7.9	8.4	4.7	3.9	11.9	0.00978809
Ak1	7	23.9	8.8	12.2	15.2	26.6	0.6	0.00981375
2005-03-01	13	18.2	17	13.1	5.7	8.3	15.9	0.00984572
Phf2	10.3	11.4	10.4	9	4.4	8.5	7.2	0.00992654
Tardbp	27.6	30	27.5	19.2	5.8	8.3	14.7	0.00993418
Atp6v1e1	23.7	89.7	50.8	69	81.6	70.4	70.9	0.00998114

## Sheet: EnrichedOLGPrec
GeneSymbol	Astrocytes	Neuron	OLGPrecursors	NewlyFormedOLGs	Myelinating OLGs	Microglia	Endothelial	P value
Lum	0.1	0.2	10.3	0.1	0.1	0.1	0.2	3.63835e-13
Dcn	0.2	1.2	29.4	0.2	0.3	0.5	0.7	4.63802e-11
Slc6a13	0.1	0.5	11.2	0.1	0.2	0.6	0.6	6.04628e-10
Col3a1	0.2	0.8	23.4	0.1	0.1	0.5	2.4	9.58413e-09
Pdgfra	0.1	8.8	596.2	79.6	0.7	0.3	0.4	5.27726e-08
Col1a1	0.8	3.1	19.5	0.1	0.4	0.4	0.4	8.26111e-08
Mmp15	10.6	27.9	250	36.4	5.8	2.7	27.7	8.36299e-08
Lnx1	4.7	7	58.8	8.2	0.4	0.3	0.4	1.27007e-07
C1ql2	0.1	1.8	14.6	2	0.1	0.1	0.1	1.44425e-07
2010317E24Rik	4.9	1.3	31.1	4.2	0.2	0.2	0.6	2.06778e-07
Cdo1	30.5	13.2	193.2	25.7	1.1	0.5	3.8	2.07361e-07
Col1a2	6.4	1.6	34.5	0.2	0.5	0.7	2.9	2.10131e-07
Pcdh15	0.2	2.4	41.7	7.6	0.5	0.1	0.1	2.42974e-07
Lingo3	0.2	2.3	19.1	3.3	0.7	0.2	0.1	2.51081e-07
Fam70b	0.1	1.3	99.3	18.5	0.5	0.1	0.2	2.89511e-07
Pnlip	0.1	0.4	21.1	4.1	0.1	0.1	0.1	3.38405e-07
Cspg4	1.3	8.7	117.4	23.1	0.3	0.2	3.5	3.44625e-07
Kcnk1	0.7	3.7	24	4.2	0.9	0.4	0.1	3.58104e-07
Ppapdc1a	6.7	3.5	90.8	18	0.5	0.4	0.1	3.60328e-07
Serinc2	1.5	1.8	11.1	1.6	0.1	0.2	0.1	3.72007e-07
Chrna4	0.4	4.4	37.7	6.9	0.3	0.1	0.1	3.86604e-07
Emid2	0.6	3.4	16.9	2	0.2	0.3	2	3.88004e-07
Rasgrf1	3.9	3.5	21.7	3.6	1.1	1	0.2	4.27814e-07
Dll3	0.2	4.1	28.7	5.3	0.1	0.1	0.1	5.7521e-07
Lypd6	2.4	5.4	22.9	4.4	1.1	1.2	1.5	6.20132e-07
Gsx1	0.5	1.1	19.8	4.4	0.1	0.1	0.1	6.26034e-07
Ugdh	14	10.2	73.8	16.4	1.5	4	5.5	6.40714e-07
Shc4	0.1	0.8	29.3	6.7	0.5	0.1	0.1	7.7175e-07
Nxph1	0.3	15.9	102.3	20.6	0.4	0.1	0.1	9.6248e-07
Lhfpl3	0.3	9.2	267.8	63.5	2.1	0.1	0.2	9.91389e-07
Stk32a	0.1	1.2	14.7	3.5	0.1	0.1	0.1	1.00438e-06
Sstr1	0.2	9.8	55	10.4	0.3	0.1	0.1	1.03464e-06
Cntn4	0.1	1.6	10.4	2.3	0.2	0.1	0.1	1.06913e-06
Pid1	12.7	9.7	60.2	12.6	0.4	5.6	1.9	1.0915e-06
Smoc1	2.8	6.9	51.3	11.9	0.3	0.2	0.1	1.09876e-06
E130309F12Rik	0.7	8.5	46.8	9.2	0.3	0.1	0.1	1.13286e-06
Gria3	1.6	4.5	54.4	13.6	0.5	0.2	0.1	1.22758e-06
Slitrk1	0.1	5.3	23.5	3.6	0.3	0.1	0.1	1.3031e-06
Pcdh20	3.1	1.8	14.5	2.6	0.1	0.1	0.1	1.31066e-06
Lad1	0.1	0.1	13.8	3.5	0.1	0.8	0.1	1.31432e-06
Rlbp1	36.2	9.1	153.9	24.8	1.1	0.7	0.4	1.43824e-06
Cobl	0.1	2	13.5	3.3	0.4	0.2	0.1	1.47395e-06
C1ql1	0.6	8.5	358.2	93	1.7	0.7	0.1	1.62317e-06
Ncald	8.9	25	190.1	51.3	8.6	2.4	2.7	1.62595e-06
Mmp17	2	6.3	21.8	4.5	1.5	1.6	4.7	1.63616e-06
Lbh	24.2	19.5	157.5	48.8	11.8	15.5	5.9	1.69688e-06
Dcaf12l1	0.8	3.8	20.2	4.8	0.5	0.2	0.2	1.71668e-06
Megf11	0.3	2.5	44.7	11.9	0.3	0.2	0.2	1.74344e-06
Rnf26	6.2	6.9	16.4	7.8	5.3	6.3	4.6	1.77282e-06
Scfd2	3.4	2.8	13.3	5.2	3.3	1.8	2.6	1.93395e-06
Dpyd	0.5	0.5	12.4	3.6	0.4	0.1	0.1	2.32102e-06
Emid1	28.4	5.5	122.2	26.1	0.6	0.4	1.2	2.43252e-06
Fam5c	4.2	5.5	58.3	16.9	0.7	0.2	0.1	2.59341e-06
Tmem179	0.2	21.5	81.3	15	2.2	2.7	0.4	2.74404e-06
Myt1	0.1	7.5	38.1	9.2	0.3	0.1	0.1	2.74494e-06
Cacng4	14.7	30.6	275.8	79.4	1.5	0.6	0.2	2.7551e-06
Sdc3	39.2	88.9	323.5	71.4	2.7	9.4	23.8	2.7757e-06
Fip1l1	12.4	12.2	40	12.1	4.5	6.8	13.4	2.91787e-06
4833424O15Rik	3.4	8.5	81.4	24.5	2.7	0.1	0.1	3.1274e-06
Dll1	2	3.2	28.1	9.2	2.7	1.1	0.7	3.14633e-06
C1ql3	1	2.2	55	16.6	5.5	0.2	0.1	3.24937e-06
Racgap1	4.5	5.1	18.2	2.2	0.5	1.8	4.8	3.37577e-06
Rprm	1.9	16.4	57.5	11.2	2.5	1.3	0.6	3.37578e-06
Lrrtm3	0.1	1.9	23.7	7.2	0.3	0.1	0.1	3.57815e-06
Vps45	5.8	5.7	11.6	5.5	3.6	5	5.6	3.87478e-06
Chst11	26	5	85.3	18	0.8	7.3	18.1	4.2431e-06
Mcm6	5	6.5	24.3	2.9	0.4	4.2	7.9	4.50765e-06
Olfm2	3.6	50.6	167.8	28	2.1	1.3	0.4	4.59074e-06
Tmem100	28.2	1.7	87.7	15.5	0.8	8	4.3	4.61922e-06
Ntn1	1.4	7.8	35.1	10.6	0.2	1	2.9	4.82763e-06
Klhl13	8	12.3	36.3	8.2	3.4	0.6	6.5	5.00351e-06
Spg7	14.4	13.4	20.7	14.3	14.3	12	12.6	5.8092e-06
Mmp16	2.5	8.9	27.4	4.5	0.4	0.1	0.1	5.81727e-06
Rnf43	0.4	0.3	17.6	6	0.9	0.1	0.1	6.08033e-06
Adam12	0.9	0.7	16.8	5.9	2	0.1	0.4	6.33622e-06
Lmo1	0.5	5.7	16.3	2.6	0.5	0.3	1	6.57926e-06
Grin3a	5	6.8	23.5	4.6	0.2	0.1	0.1	6.7832e-06
Gpt2	22.7	8.9	137.7	48.7	8.8	3.8	0.7	6.9762e-06
Tmem121	10.2	11.7	40.1	9.7	4.2	1.1	0.2	7.14098e-06
Caskin2	13	2.3	105.3	38.1	10.5	0.5	16.6	7.26357e-06
Chst5	0.1	0.3	16.4	5.7	0.2	0.1	0.1	7.29154e-06
Epn2	20.4	17.7	218.7	84.6	37.5	5	28.5	7.69288e-06
S100a4	4.2	1	35.3	12.6	1.1	6.8	1.1	7.7455e-06
Kcnip3	39.5	5.6	125.6	28.8	2.3	1.2	0.3	7.77283e-06
Arl6ip1	84.5	102.9	228.2	133.2	119.4	89.4	95.4	8.1537e-06
Sorcs3	0.1	3.5	10.5	2.1	0.3	0.1	0.1	8.42351e-06
Pstpip2	0.2	0.7	13.3	3.8	3.9	0.6	0.1	8.62474e-06
Cdca8	3.8	2	10.6	1.3	0.7	1.5	3.7	8.83442e-06
1700086L19Rik	8.4	29.2	92.3	24.3	4.3	0.3	0.3	9.1497e-06
S100a3	0.5	0.3	15.3	5.6	0.2	0.1	0.1	9.17611e-06
Sox3	5.5	1.1	20.2	6	0.3	0.1	0.1	9.21373e-06
Cntn6	1	2.4	13.5	4.8	0.1	0.1	0.1	9.55348e-06
Igf2	2.1	6.4	46.2	0.3	0.9	2	17.3	9.65674e-06
Prim2	5	3.8	15.4	5.3	1.7	3.3	6.7	9.94767e-06
Mesdc2	9.2	8.5	24.9	10.2	4.5	8.8	12.2	1.03323e-05
Pbk	5.6	1.7	14.6	1.4	0.1	0.8	3.3	1.10202e-05
Rcn1	12.1	7.8	49.3	16.8	1.2	1.6	13.9	1.11082e-05
B3gnt7	0.1	1.1	16.8	6.2	0.1	2.9	0.1	1.14575e-05
Lace1	6.2	2.2	16.2	4.8	1.2	1.3	4.5	1.15711e-05
Xylt1	19.2	3.8	62.5	17.6	0.4	0.1	0.2	1.16643e-05
Lypd1	1.5	16.2	41.7	8.7	6	2.1	10.9	1.20599e-05
Kif13a	7	3.7	17.7	7.5	3.9	1.9	4.4	1.22847e-05
Lrrtm4	0.2	4	12.7	3.5	0.2	0.1	0.1	1.23327e-05
3632451O06Rik	0.4	3.6	61	23.7	3.1	0.1	0.3	1.24306e-05
Cp	0.3	0.2	13.5	1.8	0.1	1.4	5.3	1.26713e-05
Dpp6	2.7	21.3	75.7	24.6	1.7	0.7	0.2	1.3493e-05
Alas2	0.4	10.5	82.3	1.2	11.3	6.2	33.4	1.39126e-05
Kcnmb4	1.2	12.9	45.4	14.3	13	3.6	0.7	1.45937e-05
Crls1	10.4	9.3	22.4	11.4	8.4	5	6.7	1.49965e-05
Slitrk3	0.1	2.2	17	6.9	1.6	0.1	0.1	1.63313e-05
Epb4.1	4.5	12	32.5	9.1	0.6	7.3	11.6	1.70333e-05
Masp1	6.9	2.4	17.1	3.2	4.4	0.6	0.1	1.80732e-05
Fam89a	0.6	0.1	12.8	5.4	1.3	2.4	0.4	1.88326e-05
Adora1	10.5	5.4	41.9	10.2	17.1	2.8	0.2	1.88418e-05
Gm2a	43.5	8.4	202	72.6	17.9	70.9	9.3	1.92464e-05
Lrrc4c	5.4	6.4	25	9.7	2	0.1	0.4	1.98287e-05
Lrrtm1	0.3	7	20.6	6.4	0.9	0.2	0.1	1.98644e-05
Il17d	6.3	6.5	23	7.7	0.8	0.4	0.1	2.08465e-05
Cenpv	7.2	12.2	26.5	7.7	2.5	5.7	1.9	2.28496e-05
Vstm2b	0.2	18.1	43.1	7	1.2	0.4	8.4	2.28968e-05
Thap11	6.8	12	22.2	9.9	7.2	11.3	11.8	2.33801e-05
Grik4	0.3	5.9	19.3	7.1	1	0.3	0.1	2.40047e-05
Galnt13	0.1	2.6	14.3	6.1	1.7	0.1	0.1	2.4006e-05
Dbc1	0.2	14.2	57.7	22.9	1.7	0.7	0.3	2.40837e-05
Ppp1r14c	8.7	10.9	30.7	8	0.6	0.3	0.4	2.44977e-05
Gabra3	0.2	10	23.7	4.7	0.8	0.3	0.2	2.46713e-05
Adcy3	6.2	6.7	17.4	3.8	0.4	2	1	2.49455e-05
Mcm5	3.9	2.5	20.8	2.7	0.6	4.7	9.9	2.51924e-05
Cmtm4	15	6	37	14.4	1.5	6.3	4	2.57269e-05
Matn4	0.5	5.2	372.8	164.8	18.4	0.7	0.2	2.65189e-05
Spon1	19.5	7.1	70.2	28.1	1.1	0.3	0.2	2.74196e-05
Qpct	0.2	24.5	57.4	12.9	2.9	12.4	1.4	2.76029e-05
Itgav	37	3	81.2	21.6	6.1	9.8	5.9	2.77612e-05
1700025G04Rik	3.6	4.3	14.3	5.9	1.6	0.5	0.3	2.79419e-05
Isg20	0.2	1	10.8	0.3	1.1	1.5	5.1	2.90928e-05
Accn4	0.1	13.8	34.1	8.8	0.4	0.2	0.1	2.97697e-05
Spsb4	5.4	3.1	13.4	3.4	0.2	0.1	0.1	3.03439e-05
B3gat2	6.3	4	32.6	14.8	1.1	0.1	0.8	3.03739e-05
Pycrl	7.9	11.5	18.7	8.7	6	10.5	8.9	3.05955e-05
Nceh1	2.3	4.5	17.1	6.4	4.3	2.6	8.8	3.16174e-05
Gstt1	5.4	1.4	11.4	1.6	0.2	0.1	1	3.17173e-05
Tacc2	1.8	15.9	33.9	5.8	0.6	1.3	1.8	3.17369e-05
Tmem132d	0.1	1	10.6	4.9	0.3	0.1	0.1	3.19929e-05
Ruvbl2	10.8	12.8	23.6	15.4	10.1	14.9	13.5	3.22431e-05
Tmem9	36	29	77.4	32.8	7.1	18.7	25.7	3.30635e-05
Cntn1	1.5	38	281.1	131.4	20.3	0.4	0.4	3.58038e-05
Aldh1l2	1.3	3.6	13	5.9	1.9	0.2	0.1	3.7244e-05
Tdp1	6.3	5.4	11.2	6.9	3.4	5	5.2	3.74735e-05
Lrrn3	3.6	5.4	22.7	10.7	1.4	0.1	0.9	3.85471e-05
Prim1	3	4.4	10.3	1.7	1	0.6	4.2	3.90579e-05
Slc35f1	11.7	30.7	76.6	25.1	0.7	0.1	0.2	3.97409e-05
Pcbd1	1.8	4.9	10.6	3.4	0.2	0.5	1.8	4.03647e-05
Snx25	7.3	6.8	21.2	9.4	1.1	2.9	8.1	4.16486e-05
Lig1	3.8	7.5	13.9	2.6	1.8	3.3	5.5	4.32281e-05
Accn2	1.4	25	66.4	24.6	1.8	1.1	0.5	4.32824e-05
Rrm2	5.8	1.9	13.3	1	0.1	0.9	4.8	4.43616e-05
Pold2	7.1	9.5	21.5	12.4	10.5	5.3	10.9	4.55719e-05
5033414D02Rik	14.3	10.9	30	16.4	7	15.5	15.4	4.63618e-05
Nptx2	17.3	11.2	38.3	6.5	0.9	0.8	0.2	4.68207e-05
Psmg3	5.6	5.5	12.2	7.7	5.9	8.3	7.2	4.73228e-05
Phyh	11.9	14	23.8	10.7	8.9	9.8	5.2	4.78122e-05
Kcnd2	8.9	11.3	26.9	4.4	0.2	0.1	0.1	4.81326e-05
Pcmtd2	10.4	15.2	33.2	10.6	3	3.6	14.2	4.89232e-05
Pgrmc2	11.6	14.8	26.2	16.3	8.6	9.9	9.2	4.90942e-05
Arl2bp	45	44.4	200.8	96.6	45.1	9.7	86.8	4.93202e-05
Nmnat2	1.9	13.5	29	8.5	1.7	0.7	0.2	4.94838e-05
Rrm1	10.4	5.7	21.9	6.6	3.2	3.8	11.2	5.20163e-05
Snx22	2.1	2.6	45.3	23.2	1.9	1	0.1	5.24786e-05
Tmem42	3.3	5.5	11	6.9	5.6	4	5.7	5.3975e-05
Fam58b	9.6	5.2	18.8	6.9	3.4	9.1	2.9	5.64436e-05
Tada3	6.4	8.4	12.6	8.6	7	7.9	5.6	5.64623e-05
Rpa2	4.8	3.9	11.3	4	3	5.2	7.3	5.69699e-05
Serpine2	237.8	32.1	465.6	79.2	10.4	105.6	141	5.72897e-05
Asb13	8.4	4.4	16.5	7.3	1.8	3.2	2.5	5.73147e-05
Usp24	20.7	9.8	37.7	9.4	1.5	6.5	5.8	5.75808e-05
Tomm5	10.5	9.8	18.9	14	11.3	12	13.3	6.08498e-05
Serpina3n	9.1	4.6	17.7	3.2	1.7	0.4	0.4	6.13424e-05
Chpt1	23.2	9.2	53	25.3	6.9	4	6.1	6.2749e-05
Etv1	4.3	6.8	13.8	4.4	5.3	2	0.5	6.27822e-05
Adam9	12.7	9.6	85.2	48.2	14.9	5.6	8	6.46453e-05
Ppa2	10.6	13	24.9	15.5	9.9	6.4	7.9	6.5145e-05
Creg2	0.9	6	13.6	5	0.4	0.2	0.1	6.56991e-05
Tysnd1	7.4	9.1	13.8	9.7	8.7	10.3	7.5	6.66693e-05
Ankrd43	0.6	2.1	12.6	6.8	1.9	0.6	0.2	6.67108e-05
Polg	21.3	7.9	40.1	10.6	3.4	17.7	12	6.68508e-05
Cdkn2c	6.8	1.3	11.3	3.8	3.6	3.5	3.4	6.69232e-05
5930416I19Rik	7.5	6.2	12.3	7.4	5.5	8.5	5.1	6.9276e-05
Ift27	10.4	12.7	17.9	9.1	10.7	7.8	7.6	7.35217e-05
Cspg5	300.2	53.2	554.1	78.6	11.3	6	1.5	7.56905e-05
Mdk	36.8	14.2	67.3	12.4	1.3	2.2	4.5	7.80973e-05
Rab3ip	3.4	7.6	11.5	6.3	4.2	4.9	4.7	7.84248e-05
Vcan	30.7	10.1	161	86.1	1.8	0.2	0.2	8.01814e-05
Copg2	12.4	9.1	22	15.4	9.9	11	14	8.1015e-05
Ampd3	19.4	2.1	38.6	12.8	0.6	4.1	0.6	8.12513e-05
Zcchc24	56.2	4.6	119	37.4	42.4	7.7	3.5	8.34038e-05
Snx1	13.7	10.6	70.1	40.7	19	19.3	32.6	8.52325e-05
Sap30l	6.8	9.6	12.2	8	8	8.2	6.7	8.76245e-05
Fam114a1	3.8	0.4	14.9	5.4	0.4	1.3	7.4	8.76255e-05
Zdhhc2	9.4	23.7	70.4	36.1	9.3	0.5	0.3	8.77954e-05
Rfc3	4.9	7.4	14	3.8	1.1	4.3	6.9	8.81382e-05
Accn1	1	9.2	16.2	2.8	1	1.2	0.1	8.92535e-05
Nell2	1.4	32.1	57.8	11.2	3.8	1.7	0.6	8.98181e-05
A730017C20Rik	7.7	20.5	38.1	8.1	0.5	0.4	0.3	9.02257e-05
Bcl2l13	8.2	6.3	14.1	7	2.5	5.3	7.1	9.07831e-05
Fchsd2	19.3	21.9	48	21.5	1.1	16.2	9	9.10542e-05
Nlgn3	16.9	12.8	49.8	25	6.7	0.3	0.2	9.13641e-05
Traf4	23	13.1	110.8	63.2	5.6	2.2	7.1	9.2232e-05
Prmt5	11.6	15.6	23.1	12.4	6.5	10.3	10.3	9.30196e-05
Tdrd7	7.5	2.8	23.9	11.2	8.2	6.4	14	9.37539e-05
Poldip2	21.6	20.8	32.2	24.7	20.5	22.1	16.1	9.49416e-05
Mad2l2	9.9	17.6	26.2	17.1	14.8	15.2	12.2	9.62132e-05
Prkcb	4.5	18.4	35.8	17.3	5.2	7.2	3.8	9.78784e-05
Dhrs13	9.1	6	18.4	7	2.1	0.4	1.1	9.87836e-05
Dbpht2	1.5	10.4	19.1	4.7	0.2	0.1	0.1	9.89712e-05
H2afx	10.7	17.2	30.8	19.4	12.6	11.4	19.2	9.96499e-05
3110035E14Rik	0.3	8.5	266.5	151	6.6	1.4	0.5	9.98059e-05
Fam70a	3	29.2	52.2	9.5	0.2	0.1	0.2	0.000100625
Mapk7	10.8	10.7	27.7	12.5	6	18.1	7.2	0.000104168
Calcrl	0.2	0.5	27.6	5.3	0.1	0.3	15.5	0.000106703
3110056O03Rik	20.2	13.4	53.9	34.5	23.1	14	9.9	0.000107201
Prpsap1	18.6	18.7	40.9	27.7	24.2	29.3	22.8	0.000107261
Gas2	2.1	5.2	10.5	4.2	3.2	0.2	0.3	0.000107481
U2af1l4	11.5	13.1	17.2	13	9.9	13.3	11.5	0.000108622
G0s2	30.2	2.1	57.2	13.5	3	20.9	2.7	0.000109657
Tubg1	7.8	10.7	19.6	13.5	11.3	7.5	11.9	0.000110049
Mpv17	10.1	9.6	26.9	19.1	11.6	7.6	11.5	0.000111016
Extl2	12.3	13.6	26.4	13.9	6.8	4.5	4.7	0.000114418
Ptk7	8.8	3.6	15.7	5.5	0.4	0.8	2.5	0.000116189
Aldh18a1	7.2	8	17	9.2	1.5	3.4	4.5	0.000116586
6430704M03Rik	2.6	9.5	17.3	5.8	1.2	0.3	0.1	0.000122375
Mageh1	35.2	24.4	72.3	32.7	9.3	0.8	25	0.00012289
2610002J02Rik	6.9	5	12.9	5.4	3.5	8.6	7.1	0.000125088
Ube2c	4.4	3.4	17.5	1.6	0.2	2.2	10.6	0.000126948
Fundc1	9.8	15.7	26.3	18.4	10	9.9	12.7	0.000127027
Ppp1r14b	13.8	22.1	75.9	21.2	2.5	47	17.8	0.000128004
Galnt10	0.6	3.7	47.6	20.8	2	24	6.8	0.000129536
Susd5	0.1	0.3	25.4	15.1	0.2	0.1	0.1	0.00013163
Rap1gap2	4.3	7.4	13.6	4.3	3	6.1	0.1	0.0001352
Olig1	109.5	32	1360	720.2	494.5	6.2	0.7	0.000135277
Lmnb1	8.5	15	30.8	5.9	0.7	6.4	16.5	0.000139239
Nup210	3.6	7.1	14.5	5.8	0.7	1.1	6.7	0.000140374
Gfra1	3.2	21.6	58	30.9	13.1	0.1	0.3	0.000143671
Npm3-ps1	4.1	5.9	19.4	11.7	4.1	10.4	8.7	0.000145025
Pdgfrl	8	0.7	13	1.7	0.1	0.1	1.1	0.000145621
1600021P15Rik	5.5	9.9	25.8	15	3.5	0.6	2.2	0.000147818
Anp32e	25.4	27.9	54.8	34.6	11.7	13.5	15.9	0.000148367
Neto2	6.2	12.9	22.5	6.3	1.2	0.1	0.6	0.000149342
Elfn1	0.2	7	11.7	2.5	0.2	0.2	0.1	0.000150594
Ormdl1	6.7	6	15.9	11.8	7.5	5.7	8.6	0.000151636
Pgcp	32.8	2.2	58.3	23.6	3.9	6.7	16.8	0.000156474
1810010H24Rik	7.4	2.1	12	2.3	0.5	3.3	0.2	0.000157742
Olig2	59.4	9.5	210.2	119.3	58.6	0.4	0.1	0.00015826
Aldh1a1	2.9	0.5	15.6	1.3	2.2	0.7	9.9	0.000159219
Zfp637	5.5	9.2	15.3	10.3	9.8	6	7.8	0.00015943
Slitrk5	2.7	8.1	14	4.9	1.7	0.1	0.1	0.000163184
Col15a1	0.1	0.7	12.3	0.3	0.2	7.6	2.4	0.000164726
Ncapd2	7.3	3.7	11.4	1.8	0.7	1.8	3.4	0.00016647
Ptdss1	30.1	28.2	49.3	37.6	23.3	20.2	28.7	0.000167061
Gpsm2	6.6	2.7	17	10	6.1	0.2	4.2	0.000168334
Itih5	8	0.3	15.3	1.2	0.4	0.2	6.6	0.000170536
Dnaja3	8.4	7.9	10.8	5.4	6.3	6.8	7.1	0.000172503
Cd302	11.3736	4.7	27.5	5.3	1.1	16.6	9.5	0.000176945
Shisa7	0.2	19.1	30.9	6.9	0.6	0.9	0.1	0.000182781
Nrxn2	24.3	68.3	115.4	42.2	17.3	2.3	0.6	0.000186071
Phf6	7.1	8.5	16.6	7.6	2	0.8	6.7	0.000186246
Lix1l	14	10.1	26.8	8.6	2	3.3	14.4	0.000188731
Nfs1	10.3	7.9	15.2	12.3	9.2	7.9	9.2	0.000189297
S100a16	107.3	15	626.4	348.7	216.1	6.8	245.2	0.000192695
Maneal	4.8	17.2	28.4	9.4	6.6	0.3	0.1	0.000194488
Ptchd2	5.9	3.9	10.2	1.6	0.2	0.4	0.1	0.000194566
Dennd2a	12.8	10.7	23.8	12.7	7.3	1.3	6.2	0.000195982
Stip1	17.1	25.9	48	35.1	28.5	29.1	29.9	0.000198025
Dscam	0.1	9	43.8	27.6	1.8	0.1	0.1	0.000198501
Plrg1	12.7	12.6	20	14.5	10.9	11.3	16.3	0.00019905
Tox3	4.9	8.9	15.4	5.9	0.5	0.1	3	0.000199355
Pwp1	6.2	7.4	13.6	9.7	4.2	7.5	8.3	0.000203035
Pcdhgb6	5.3	5.6	12.8	7	1.7	0.8	0.9	0.000206184
Sdha	46.1	45.6	61.5	47.7	35.2	36.1	35.1	0.000209726
Dpp10	0.1	13.7	21.7	5.3	0.5	0.2	0.2	0.000215878
Nlgn1	13.9	3.1	23.8	9.4	1.3	0.1	0.1	0.000218014
Kctd15	6.5	5.5	15.5	8.4	1.2	0.5	0.2	0.000219138
Mcm2	3.5	1.9	15	2.4	0.5	4.2	10.1	0.000220325
Fam107a	13.5	0.2	23.2	1.7	9.8	3.7	7.7	0.000221365
Tac1	1.9	7.8	11.8	2.1	0.7	0.1	0.3	0.000221554
1700066M21Rik	10.6	3	19.1	9.6	4	0.2	1.6	0.000226016
Fam20b	9.3	15.1	21.1	12.1	5.3	8.4	10.2	0.000231622
Sox6	9.1	4.7	31.9	20.2	0.5	0.1	0.1	0.000233636
Dync2li1	5.8	6	10.8	4.8	1.9	0.8	3	0.000235042
Hsph1	20.7	18.8	61.2	45.4	17.3	13.3	13.8	0.000235888
Txndc15	28.9	33.7	50.7	27.5	14.9	18.7	32	0.000237088
Tmem144	12.8	0.7	19	5.5	3.7	5.3	1.9	0.000239447
Zfp462	6.9	4.6	12.6	5	0.6	0.1	0.2	0.000241442
Suv39h1	7.5	6.2	10.1	4.9	3.6	3.6	4.5	0.00024168
Uchl4	4.6	7.5	12	7.2	5.7	1.9	5.1	0.000242587
Igsf21	9.9	38.8	62.2	22.9	3.6	2.4	0.3	0.000246364
Gtl3	19.7	38.2	59.8	17.3	7.2	15.5	33.2	0.000247585
Ptpn5	9.3	17.8	27.6	3.9	1.5	1.9	0.3	0.000248267
Tceal3	6.3	26.8	54.6	30.3	11.6	1.1	1.1	0.000248784
Pi4ka	14	15.1	21.7	12.2	7.3	10.1	7.5	0.00025366
Syt16	0.4	13.2	19.9	4.6	1.3	0.4	0.2	0.000254275
Ggh	21.3	6.1	34.6	18.7	12.6	4.8	15	0.000255413
Sh3d19	1.1	3.6	14.4	9.7	2.3	0.1	3.8	0.000255749
Elavl1	10.2	11.2	18	11.9	4.7	10	10.3	0.000257834
Tacc3	7.9	2.1	11.9	2.7	1.8	1.8	5.7	0.0002582
Itgb8	20.4	3.3	36.1	16.9	5.4	0.1	0.1	0.000258884
Exoc7	11.5	11.8	16.1	9.4	7.2	11.3	11.1	0.000261382
Gpn1	7.5	8.9	14.6	9.3	4.2	10	6.8	0.000261744
Entpd4	10.1	10.3	16.8	14	8	10.6	10.4	0.000261948
Inhbb	7.1	1.2	10.3	1.7	0.1	0.1	1.3	0.000272871
Vps41	14.7	18	25.7	17.3	11.7	8	13.4	0.000274226
Erlin2	18.8	17.1	29	14.7	7.8	10.3	18.4	0.000274919
Arhgap1	9.4	15.4	26.2	16.4	8.2	16.6	16.7	0.000279737
AI597468	6.5	9	13.8	8.5	3.4	3.3	5.9	0.00028336
Stim2	4.4	4.3	14.9	7	1.3	1.8	9.8	0.000288596
Poglut1	11	7.7	20.6	12.2	14.8	5.4	10	0.000297524
Snrnp200	11.3	11.3	18.8	12.8	6.4	11.4	13.4	0.000304874
Ccna2	6.7	1.8	12.3	1.1	0.1	0.7	6.7	0.000307146
2310044G17Rik	13.6	12	22.9	10.6	5.3	2.3	3.1	0.000310402
Ankrd11	17.3	11.8	24.7	12.2	5.5	4.7	8.4	0.00031178
Ankrd6	9.9	4.6	14.8	4.1	0.3	0.1	1.6	0.000322058
Vat1l	0.2	19.7	28.9	7.9	3.2	0.4	0.3	0.000323015
Lrrc4	5	4.6	18.4	13.1	4.8	2.9	0.2	0.000323829
Khdrbs3	8.3	31.3	45.3	16.8	5.5	7.1	0.9	0.000325544
Rpl26	1.8	1.6	12.3	8.7	3.7	5.6	3.6	0.000334285
Lrrtm2	7.9	7.3	22.7	14.7	3.2	0.1	0.1	0.000334954
S100a1	50.5	7.8	427.6	308.3	73.9	19.7	28.9	0.000340387
Dnlz	5.7	6.7	12.4	9.4	8.2	9	5.8	0.000341124
Tnpo1	12.4	15.8	27.6	12.1	2.1	3.9	14.6	0.000342997
Arxes1	23.1	24.9	43.8	15	4.2	0.5	4.7	0.000344629
Nxt2	14.2	10.2	21.8	13.5	6.6	3.8	6.6	0.000349765
Slc4a10	0.2	9.1	12.8	2.3	0.3	0.2	0.1	0.000354124
Tmem18	12.9	7.7	18.3	11.5	5.4	4.7	8.7	0.000359157
Ipo8	9	4.8	13.7	8.1	2.6	2.7	6.3	0.000360422
Xylt2	8.9	5.9	13.5	6.1	3.2	6.9	9.4	0.000365426
Brd7	14.2	10.8	20.2	12.6	10.8	6.4	14.1	0.000366983
Farp1	15.7	14.8	27.1	7.7	0.8	1.4	8.2	0.000368121
Galntl1	19.2	9.6	41.5	21.4	20.5	0.6	0.2	0.000368267
Nme3	12.2	14.8	31.3	20.3	22.3	23.1	16.3	0.000371293
Exd2	9.9	9.5	18.5	12.1	11.1	4.2	4.8	0.000371716
Slc37a3	7.3	10.8	16.3	9.8	7.2	2.2	5.9	0.000373927
Unc5c	1.7	2	10.6	7.7	1.6	0.1	0.1	0.000377591
Epdr1	30.5	13.4	43.1	9.1	4.2	0.6	1.8	0.000381272
Kbtbd4	5.1	7.4	10.5	5.9	2.1	2.9	4.9	0.00038226
Cstf2t	8.7	8.1	13	7.2	4.5	3.1	3.8	0.000383872
Xrcc6	7.5	3.7	11.7	7.5	6.8	2.9	3.6	0.000389784
Sbf2	12.3	10.4	22.2	12.7	4.4	6.2	15	0.000397839
Mif4gd	14.7	2.7	59.4	40.6	21.6	26.4	26.1	0.000401747
Phpt1	38.7	43.1	69.2	55.4	48.3	47.2	57.3	0.000401919
Sephs1	8.3	9	14.9	10.2	5.7	3.9	9.4	0.000403477
Lmo4	24	32.8	46.7	20.8	5.8	11.2	18.2	0.000410188
Iglon5	7	18.7	27.4	10.4	2.3	0.9	0.1	0.000413944
Phb	5.3	8.5	13.7	9	6.4	8.5	10.7	0.000415218
Afap1l2	20.9	1.4	35.4	18.5	1	0.3	8.7	0.000420234
Exoc4	9.9	8.7	19.7	14.8	5.9	6.5	12.4	0.000421233
Tmpo	17	16.9	42.3	12.3	4.1	8.8	31.4	0.000429905
C1galt1	5.4	3.2	14.3	8.4	2	0.9	8.7	0.000430223
Ecd	6.4	6	12.1	9.1	3.9	6.7	8.4	0.000430609
Fam192a	12.8	13.1	22.3	18.8	15.3	10.2	13.5	0.000433246
Pcsk2	0.1	19.9	26.9	5.3	2.1	0.9	0.2	0.000436242
Ppt1	45	20.9	93.8	64.4	33.9	63.6	37.2	0.000440909
Wdr41	7.8	8.3	15.2	11.7	8.3	8.3	3.9	0.000441541
Slc25a15	3.3	2.7	11.9	8.8	3.9	1.6	6	0.000443753
Lrrc4b	33.8	47.2	78.5	35.9	22.3	1.9	0.3	0.000447144
Ap4s1	10.5	15.6	21.2	13.7	12.3	5.7	11.2	0.000447709
Def8	9	12.9	17.7	10.9	7.9	4	6.1	0.000449064
Tox	6.8	5.3	10.8	3.2	0.4	0.1	0.9	0.000450933
Mfap2	5.5	12.2	17.4	6	0.3	0.3	2.5	0.000452242
Cpxm1	11	4	14.9	2.8	0.3	1	0.4	0.000453559
Timm50	12.3	18.8	35.1	21.6	12.3	26	22.7	0.000455524
Smpd1	32	28.3	42.2	33.6	25.5	26.3	19.2	0.000457008
Rpp14	8.5	4.7	10.4	6.5	4.2	4	4.8	0.000462141
Chid1	5.9	6.4	10.5	8.6	4.8	7.2	4.7	0.000468159
Hdgf	24.4	41.4	56.9	40.8	37.3	33.3	43.6	0.000468267
Necab2	0.8	13.9	24.2	13.8	2	1	0.3	0.000468756
Aph1b	7.8	7.8	15.8	9	3	0.7	0.4	0.000468971
Sox5	8.4	2.7	11.8	3.8	0.2	0.1	0.2	0.000471746
Slc7a3	2.2	7.3	33.6	6.7	0.1	0.1	25	0.00047279
Dtnb	8.3	9.5	13.8	6.1	2.2	3.1	4.5	0.000478361
Tor1b	12.8	6	22.2	14.3	7	15.5	11.6	0.000478803
Sulf2	1.3	15.3	262.5	197.6	50.9	7.6	0.4	0.000483391
Akr1e1	7.3	4.4	11.2	7.4	4.9	1.5	4.9	0.00048733
Lrrc57	9	6.3	18.9	12.5	6.6	3.7	13	0.000490591
Fkbp2	26.4	33.8	53.7	25.2	28.1	44.8	20.6	0.000495424
Elac2	6.9	5.8	10.2	8.5	5.6	6.8	4.5	0.000498794
Arhgap31	7	1	28.8	12.3	1	2.7	20.2	0.000499649
Kcnd3	11.3	13.8	22.3	5.1	0.2	0.1	0.1	0.00050018
Uchl3	3.3	7.4	10.7	6.8	3.7	1.6	4.5	0.000506004
Tmem35	2.6	25.9	35.1	10.6	0.8	0.7	0.4	0.000506808
Lynx1	3.7	7.1	10.9	2.8	7.8	6	3.9	0.000509549
Dmap1	9.6	10.7	13.2	7.4	6	7.8	9.2	0.000510336
Grik1	0.5	9.5	12.7	2.6	3.2	0.1	0.1	0.000515236
Tpm1	12.4	29.3	140.4	37	17.9	4.6	108.5	0.000515631
Slc35b4	10.3	6.2	12.9	7.7	4.8	7.7	4.5	0.000517383
Gart	7.9	6.7	12.7	10.5	5.7	7.8	5	0.000517405
B4galt2	12.5	26	33.7	14.5	12.5	5.2	5.8	0.00052068
Ubap1	14.4	12	21.6	17.9	11.1	16.6	14.5	0.000533366
Vezf1	19.1	15.3	29.9	18.1	5.8	3.7	10.2	0.000535087
Eml4	8.5	8.3	13.4	4.2	0.6	5.7	4.4	0.000545346
Gpc5	39	2.7	50.5	9.7	1.8	0.5	0.1	0.000550004
Mettl9	34.1	34.4	59.9	38.5	15.7	10.3	33.7	0.000552701
Ppp1r8	10.3	11.4	19.6	17	10.5	8.4	12.1	0.000560197
Lsm2	6.8	9.7	18.6	9.7	6.4	11.4	15.1	0.000561551
Spred3	11.2	5.4	14.9	4.2	1.3	1.2	0.7	0.000567773
Rev3l	12	10.4	18.8	4.8	0.4	0.2	4	0.000571566
Eno1	2.4	6.8	20	2.6	0.3	14.5	8.4	0.000573491
Tmed4	34.3	24.5	57.7	43	26.8	32.9	45.8	0.000573497
Scn3a	0.1	8.7	11.3	2.4	0.1	0.1	0.1	0.00057362
1810014F10Rik	7.7	7	10.6	4.2	4.8	2.4	3.1	0.00057593
Dtd1	3.9	16.8	23.1	11.7	7.9	1.8	8.5	0.000576081
0610011F06Rik	5.3	9.1	12.8	6.6	7.8	4.5	9.7	0.00057647
Agpat5	32.6	11.2	40.6	17.7	9.9	7.7	7.7	0.000577181
Cby1	13.1	16.5	25.2	16.1	11.9	6.2	17.9	0.000580227
5730559C18Rik	0.2	1	28.7	22.6	0.8	0.1	0.1	0.000581561
Ranbp9	17.8	18.1	28.9	14.2	5.4	6.2	16.9	0.000582087
Dgcr2	27.1	34	44.5	33.1	17.7	23.5	18.9	0.000587294
Gm5506	196.3	110.1	332.8	210.2	68.8	169.8	229.2	0.000587835
Ipo5	18.8	19.4	32.9	24.7	9.4	22.4	17.1	0.000590776
Ssrp1	27.3	29.8	47.3	32.6	17.7	22.6	37.8	0.000593526
1110001J03Rik	16.7	19.6	26.8	13.8	10.2	7.3	17.4	0.000593881
Mrps17	13.6	13.1	18.4	16	12.3	9.7	12.7	0.000596649
Pik3r1	12.9	14.2	28	16.2	5.3	19.4	4.9	0.0006017
Hip1	17.4	6.2	38.4	14.9	7.9	2	28.4	0.00060558
Cdh13	12.6	19.3	50.8	37.7	4.1	0.3	2.3	0.000607824
Tspan3	202.4	173.4	454.1	323.4	251	57.3	76.6	0.000611048
Pcsk1n	5.8	85.4	126.4	54	57.3	24.6	0.7	0.000625022
Atic	10.7	12.4	23.9	14.9	5.3	16.9	5.1	0.000631
Gmcl1	6.7	7	11.1	7	3.1	2.1	6.1	0.000633504
Traf6	4.7	2.9	11.4	8.2	3	6.2	7.5	0.000641489
Polr2b	10.1	9.4	18.4	12.7	4.9	3.3	11.2	0.000644311
Cdc20	2.6	1.2	10.5	1.3	0.4	1.3	8.5	0.000646506
Nup85	10.2	11.9	17.9	10.7	4.8	6.4	12.9	0.00066229
Mcm4	10.2	3.4	12.7	3.5	0.9	1.3	4.2	0.00067493
Gria4	0.2	22	37.7	23.3	5.1	0.1	0.4	0.000675585
Fkbp4	19.6	47	60.9	35.4	27.1	38.4	41.3	0.000677145
Fam19a2	0.1	11.5	14.4	2.8	0.2	0.1	0.1	0.000680561
Pou3f1	0.3	1.8	15.6	8.8	10.2	0.8	0.3	0.000685434
Sel1l	25	17.3	42.5	34.9	14.7	11.7	14.2	0.000694894
2010321M09Rik	7.3	4.2	16.3	13.4	6.8	5.7	9.5	0.000694927
Drg2	11	13.7	22.8	19.7	16.5	15.4	12.9	0.00070374
Pcdhga12	8.2	2.7	12	6.9	0.9	0.2	2.5	0.000715155
Raf1	34.4	30.2	46.5	35.7	17.7	24.6	31.4	0.000718379
Cdc123	14.1	21.2	34.2	28.4	16.7	10.6	13	0.000720825
Acap3	11.5	26.6	79.3	64.8	17.4	6.7	8.2	0.00072176
Dnajc9	8	14.8	18.1	8.9	6.6	3.7	9.5	0.000723043
B930041F14Rik	2.1	10.3	13.3	7.4	4.2	3.7	2.4	0.000724716
5730469M10Rik	51.8	29.5	68.2	25	26.8	3.5	9.4	0.000729958
Gbf1	11.9	10.9	16.3	13.5	7.3	8	8.8	0.00074149
Chga	0.3	33.4	41	8.5	1.7	1	0.3	0.000750735
Slc9a7	6.4	6.7	10.6	3.3	0.2	1	0.4	0.000752055
Spcs2	22.3	16	42.7	26.8	18	34	30.5	0.000762969
Pcsk6	4.8	1.7	21.5	13.6	13.5	0.1	1.6	0.000775119
Rnf121	14.2	9.3	19.3	12	7.1	10.7	15.4	0.000777509
Cyc1	67.5	76.9	89.2	72.4	58.8	75.3	76.7	0.00077837
Birc5	3.1	1.6	11.4	1.5	0.4	2.3	9.5	0.00078011
Gspt1	14	14.5	22.7	21.1	13.4	15.3	13.8	0.000782034
Gnptg	23.7	21.6	54.7	45.3	35.8	21.9	17.4	0.000783626
Fam19a5	12.2	10.3	31.8	23.1	14.3	1.5	0.3	0.000794572
Limd1	11.4	1.6	18.3	12.4	5.1	1.4	6.5	0.000800311
Smarcb1	24.8	35.6	48.8	40.6	23.7	19	27.1	0.000813954
Cstf2	18.4	17.1	30.9	20.3	7.3	2.9	15.3	0.00081441
Lonp2	17.2	11.7	19.6	12.2	8.4	9.3	12.3	0.000815956
Tprkb	15.7	11.8	20.9	12	10.8	3.5	11.3	0.000823072
2700029M09Rik	14.5	15.6	19.5	11	7.6	8.4	11.8	0.000826021
Mtss1l	131.4	61.9	167.8	45.1	7	2.6	5.5	0.000826939
Pa2g4	13.5	23.4	37.2	28.2	14.4	22	27.3	0.00083055
Snw1	10.5	8	15.9	11.6	8.7	12.1	13.4	0.00083309
Rspry1	5.6	6.7	12.9	6.2	2.1	2.1	9.9	0.000833545
Grid1	18.4	7.1	30.1	19.1	1.3	0.2	0.1	0.000834671
1300014I06Rik	3	2.5	33.6	26	1.7	9.1	15.4	0.000838501
Dolk	11.1	6.1	12.5	7	4.5	5.9	5.2	0.000840894
Pcyt1b	4.7	6.3	11.2	5.1	6.7	0.3	0.1	0.000844579
Lima1	2.5	2.5	23.6	19	5.2	9.6	9.7	0.000863439
Egln1	11.3	17.2	23.3	16	14.4	9.5	18.7	0.000864269
Tfdp1	6.1	6.8	14.4	11.8	6.3	2.3	7.6	0.000868148
Sppl3	16.5	31.5	43.3	28.7	9.3	25.6	12.7	0.000881007
Psmg2	15.9	11.7	24.6	15.3	7.1	6.3	18.3	0.000888195
Tmem101	14.1	8.4	24.8	19.9	16.1	10.3	7.1	0.000888749
Rnf216	9.6	8.5	15	6.8	3.5	9	11.6	0.000890525
Klhl7	19.2	19.7	28.4	12	2.4	7.8	8.7	0.000894604
Golt1b	8.7	10	14.1	9.5	5	7.4	11.3	0.000898448
Dtymk	22.3	23	41.7	25.6	16.6	10.3	33.9	0.000901863
Dmrtb1	0.3	6	35.4	25.1	1.3	19.4	0.1	0.000909026
Slc37a4	10.2	7.5	15	12.9	8.8	8.5	5.6	0.000914331
Tmem132b	9.3	5.5	36	30.2	4	0.1	0.1	0.000914516
Mrpl46	6.1	8.7	11.8	8.5	5.7	6.1	9.9	0.000916602
Snapc2	9	15	19.4	6.9	5.7	7.1	14.2	0.000928193
Prpf8	23.4	24	33.6	22.8	9.5	21.3	20.9	0.000930236
Rap1gap	20.9	27.2	109.9	90.5	35.6	2.6	0.3	0.000934282
Efs	11.2	8.2	38	31.5	2.8	0.1	0.1	0.000943641
Slc8a2	11.1	18.5	24.2	9.1	2.6	2	0.3	0.000952214
Nova1	19.7	8.6	24.4	8	1.6	2	0.1	0.000954019
Gtf3c6	7.7	9	14.9	11.4	9.6	3.4	8.9	0.000956657
Shd	9.3	14.4	19.7	9.4	3.4	0.9	0.9	0.000967346
Sgsm2	7.4	8.2	11	4.1	4.1	4.2	1.3	0.000969374
2310003C23Rik	7.7	8.4	10.7	7.2	6.6	9.9	7.9	0.000973875
Fam120b	6.9	8.2	10.4	6.7	4.1	4.4	3	0.000975747
Gphn	13.9	12.5	23.9	17.3	5.4	1.6	7.2	0.000977016
Hsd17b4	29.5	8.5	56.2	46.2	27.7	22.1	26.7	0.000982233
Bmp7	22.1	18.5	31.8	5.7	0.3	0.2	0.3	0.00099187
Tpd52l2	19.5	17	29.2	23.5	20.2	20.3	26.5	0.000998884
Cttnbp2	13.6	6.7	16.7	4.7	0.7	0.2	3	0.00100542
Astn2	7.2	24.8	35.7	21.7	4.1	0.3	0.1	0.001024
Sf3b4	9.2	13.7	18.7	12.4	7.6	14.9	7.1	0.00102462
St13	39.1	52.9	69.6	52.5	23.6	46.9	45.6	0.00103526
Ccnh	9.8	14.6	18.4	11.1	4.2	4	7.6	0.00103738
Top2a	7.7	0.8	11.1	0.9	0.1	0.9	6.9	0.00103758
Men1	13.5	13.4	17.4	8.7	5.7	9.5	10.9	0.00104235
Nxt1	5.3	4.5	10.3	4.9	3.1	4.7	9.3	0.0010424
1500009C09Rik	25.5	12.7	31.5	12.4	6.5	2.8	0.6	0.00105436
Tbc1d12	7.8	6.7	14.3	7.9	4	0.7	10.3	0.00105583
Oprl1	0.2	19.9	22.9	4.6	0.4	0.3	0.1	0.00106534
C530028O21Rik	3	31.1	38.4	10.4	1.7	17.3	2.4	0.00106721
Arnt2	23.1	25.3	37.2	15.2	9.6	2.9	0.3	0.00106804
Ttc13	9.8	9.1	12.3	8.8	4.5	6.9	7.2	0.00107046
Phax	11	14	17.9	11.7	6.8	5.5	11.9	0.00108673
Fam69b	5.8	24.1	27.5	8	1.3	2.2	5.2	0.0010932
Sorcs1	0.9	1.8	11.2	9.5	3.8	0.1	0.1	0.00109558
Pqbp1	23	41.3	52	25.5	20	37.9	37.1	0.00110435
Eif2d	9.3	9.6	14.9	10.7	8.4	6.7	13.3	0.00111204
Stard7	26.9	35.2	46.1	32.4	16.1	13.4	13.1	0.00111358
Galc	14.9	4.8	24	19.6	7.3	5.6	9.9	0.00111682
Eif1b	49.7	76.1	119.5	108.9	72.1	66.6	62.3	0.00111856
2510009E07Rik	17.6	19.1	22.2	16.5	12.8	14.1	11.4	0.00112861
1110038F14Rik	13.6	7.3	17.6	10.6	6.9	6.9	13.9	0.00114646
Neto1	0.1	14.3	16.4	4.1	0.4	0.1	0.1	0.0011502
Nasp	21.6	15.1	29.6	13.6	3.9	7.7	20	0.00117283
Lphn3	19.8	11.7	26.3	12.6	1.1	0.2	8.8	0.00117368
Lsm7	3.8	7.6	11.1	8.6	7	4.5	7.9	0.00117571
Pou6f1	14	16.7	22.1	7.9	2.9	8.3	2.3	0.0011796
Mtch2	22.2	14.8	26.4	22	15.6	12.6	15.7	0.00118429
Mrpl44	5.6	8.4	10.1	5.6	2.9	3.7	6.7	0.00118447
Ssr1	17	12.8	24.7	20.4	8.7	11.3	17.3	0.00119055
Gabrb2	2.2	9.6	10.8	1.7	0.2	0.1	0.2	0.00120373
Acp6	11.7	2	16.4	9.1	5	11.4	6.3	0.00121522
Cpped1	10.9	4.6	14.3	8.9	7.3	3.8	10.1	0.00121684
Mrpl32	10	13.7	18.1	13.6	10.1	7.2	14.5	0.00122018
Mtx1	11.5	12	18.2	14	12.3	17.3	12.5	0.00122707
Lrrn2	11.2	24.4	29.2	8.6	1.7	0.6	0.1	0.00123298
Nob1	10.1	13	16.3	11.8	4.5	8	8.9	0.00123382
Cask	12.3	12.1	28.5	24	3.3	2.3	6.4	0.00123514
E130307A14Rik	7.4	11.5	14	6.4	5.4	2.5	1.6	0.0012445
Ufsp2	7.5	9.4	13.8	12.9	9.2	7.8	9.6	0.00125106
Dut	3.2	8.4	10.1	4.3	2.3	1.2	5.7	0.00125572
Vangl2	11.1	7.1	12.9	6	4.6	2.1	4.1	0.00125765
Gpd1l	10	19.5	26.1	16.4	8.4	20.6	11.9	0.00126626
Ehd3	1.7	7	33.7	29.9	9.2	0.5	1.3	0.00127046
Rtn2	4.9	39.2	44.9	17	13.5	6.5	1.9	0.00127307
Tab1	11.7	6.2	13.3	8.4	6.2	9.1	5.2	0.00127346
Dnmt1	7.9	10.1	12.5	4.6	1.5	3.6	5.2	0.00127353
Polr2f	18.7	33.2	50.7	44.1	31.8	26.1	34.1	0.00127368
Mapkap1	11.7	11.6	19.3	14	8	9.3	17	0.0012862
Lingo1	1.8	18.2	20.5	6.9	2.5	2.2	0.3	0.00129366
Pcdhgc3	129.3	30.4	173.2	104.3	7.8	3.4	58.5	0.00130268
Src	25	30.5	41.1	11.2	3	23.3	17	0.00130517
Ccpg1	13.5	22.7	26.3	16.7	11.8	9.5	18.4	0.00131325
Jtb	26.7	20.4	33.9	30.3	26.5	19.9	20.6	0.00131555
Tmem191c	2.7	10.1	11.6	5.5	3.3	3.9	0.8	0.00132079
Zdhhc6	9.3	4.1	12.4	7.7	5.4	4.2	9.7	0.00132108
Eif4ebp2	9.5	13.4	21.6	10.5	2.8	17.1	11.8	0.00132158
Mtmr1	7.7	7.7	10.8	5.7	2.2	2.2	5.6	0.00132179
Spred1	42.9	11.2	51.2	29.4	8.6	13.9	6.2	0.0013297
Fubp3	14.9	10.1	22.8	19.3	8.1	4.8	9.8	0.00133142
Eya1	11	7	13.8	3.1	0.2	0.1	0.1	0.00133207
Nap1l5	81.4	73.4	115.7	40.5	15.8	0.6	1.4	0.00133933
Nacc1	15.4	15.9	26.3	20.7	14.8	24.2	16.6	0.0013426
6330578E17Rik	10.1	7	18.1	13.8	7.6	14.8	6.3	0.00134721
Lrpap1	30.4	31.9	43.3	24.6	16	35.3	29.6	0.00134741
Lrrn1	2.8	8.2	99.8	71.4	63.4	0.1	0.5	0.00134832
Pcdhgb7	11.8	5.7	15.1	8.5	1.9	0.8	1	0.00135882
Tsc2	13.6	13.6	19.1	16	12.2	12.6	7.2	0.00136372
Crkl	14.8	18	23.4	17.2	6.3	9	13.1	0.00138179
Akirin1	19.1	22.2	37	33.5	13.3	23.6	21.6	0.00138639
Ubac2	19.5	11.9	31.6	22.4	16.8	22.6	26.8	0.00138925
Fndc4	28.7	29.3	47	28.6	6.1	3.7	2.1	0.00139244
Unc119b	12.3	9	20.7	10.9	4.7	12.8	17.5	0.00139561
Lrp1	79.5	29.9	141.1	49.3	2.5	109	1.3	0.00140271
Neu4	0.1	0.4	99.8	92.7	4.8	0.2	0.1	0.00140335
Nat15	17.1	24.8	42.7	28.9	21.1	38.4	27.8	0.00140539
Tmem106b	27.9	18.9	40.1	30.5	13.5	4.1	16.1	0.00140911
Tmco3	12.7	6.7	30.6	27.5	12	5	4.3	0.00142202
Pgm2	27	10.7	28.8	9.1	5.3	8.5	10.1	0.00144599
Zc4h2	4	6.3	13.4	10.7	7.9	0.6	3.4	0.00145271
Ccdc134	6	2.3	14.6	12.4	3.8	8.3	2.3	0.00145352
2810432L12Rik	13.8	14.7	20.1	8.2	7	0.9	3.5	0.00147146
Strn4	21.3	43.4	56.8	48.5	24.3	27.8	23.7	0.00148332
Ube3b	11.6	11.8	20.7	16.9	13.4	18.8	13.5	0.00149366
Mrpl49	5.7	9.3	12.3	7.1	4.3	6.8	10.5	0.00149561
Scrg1	48	6.5	225	197.7	85.8	4.3	0.5	0.00149737
Prkci	8.5	11.4	14.4	8	2.5	3.5	8.2	0.00149786
Rsph9	5.8	10.7	12.4	4	2.3	0.9	0.5	0.00150956
Slc35e4	12.8	6.5	18.1	11.2	14.8	5.3	6.7	0.00151966
Rufy1	6.1	3.5	10.7	7.4	5.8	9.5	5.6	0.00152051
Chn1	12.1	12.3	17.4	6.9	10	3.7	1.9	0.00152336
Abcf3	10.9	11.3	14.2	11.1	8.6	13.1	9.3	0.00152443
Acad9	7.8	5.6	11.5	7.9	4.9	2	8.5	0.00153356
Ece2	5.8	15.2	17.8	6	1.2	7	10	0.00153621
Zdhhc3	4	8.1	10.7	8.9	5.4	5.8	7.6	0.00153974
Nprl2	7.7	10.5	11.4	7.9	6.7	5.7	8.5	0.00155219
Bzw2	17.7	33.9	40.1	28.4	10.9	13.2	20.4	0.00155303
Cnpy4	4.8	4.1	10.9	6.9	5.2	2.2	9.5	0.00155827
Pex3	9.7	6.5	14.2	10.8	5	3.7	10.3	0.00155867
Manbal	16.3	24	30	24	22.4	26.3	22.8	0.00156122
Phactr3	18.9	14.9	42	28.8	27.2	1.4	0.2	0.00156444
Igfbp3	0.8	3	24.9	7.2	1.1	0.5	23	0.00156473
Synrg	5.8	7.9	10.9	10	6.9	5.5	5	0.00156786
Repin1	11.6	5.4	14.1	8.8	2.2	6.8	2.5	0.00160837
Zfp422	8.9	11.2	16.4	6.3	1.8	3.2	12.2	0.00162512
Acat1	12.3	22.2	26.6	21.1	11.3	9.5	14.8	0.00162827
Snrpa	12.7	17.6	23.2	16.5	10.8	20.8	13.8	0.00163223
Tmem64	7.9	4.6	18.3	6.4	0.9	11.1	15	0.00163291
Pigf	9.2	10.4	22.5	20.2	11.2	2.9	7.7	0.00163365
Dlgap1	24.2	11.6	28.8	12.8	2.2	1.2	0.2	0.00163436
Sh3bp4	2.4	7.2	90.3	73.8	5.1	0.8	50.8	0.00163461
Pcyox1	38.4	21.2	42.5	28.7	14.7	15.4	19.2	0.00163931
Mpdu1	31.3	34.3	59.5	40.9	23.1	53.7	40.1	0.00164127
Nsmce2	5.8	8	11	8.2	6.1	4.5	9.5	0.00164606
Aarsd1	7.4	17.8	19.4	12.3	9.4	11.7	12.5	0.00165217
Nit1	10.1	10.4	15.7	14.8	12.3	9.3	9	0.00165924
Pik3r2	18.1	33.7	49.8	37.8	16.4	25.9	2.8	0.00167004
Mpped2	4.7	9.9	11.7	5.9	1.2	0.2	3.4	0.00168184
Als2cr4	11.4	8.3	16.2	11.4	8.8	2.7	11.3	0.00168497
1110067D22Rik	22.3	15.5	26.9	6.3	1.3	0.8	7	0.00169272
Robo1	2.4	11	11.7	2.8	0.3	0.1	0.4	0.00171078
Cyp2j9	35.2	2.9	38.2	13.7	3.7	1	0.3	0.00171812
Dner	46.5	87	100	26	8.4	0.6	0.6	0.0017273
Fam32a	12.9	22.3	27.4	22	15.7	21.3	20.6	0.00172931
Rars	16	9.1	22.8	11.3	1.9	12.8	16.7	0.00173283
D030056L22Rik	6	9.6	12.4	9	7.3	2.1	6.3	0.0017369
Orc2	7.4	4.4	11.7	10.2	5.2	2	5.6	0.00174319
Rhobtb2	9.8	6.5	11	3.7	2.2	2.5	2.2	0.00174889
Ckb	336.1	120.8	428.4	198.2	206.5	261.8	10.1	0.00175451
Thyn1	8.6	10.2	17.9	13.6	9.9	4.4	14.5	0.00176558
Ing4	22.6	24.5	29.9	25	25.4	18.6	16.6	0.00176696
Sema6b	1.6	15.8	17.9	9.4	3.3	2.8	6.8	0.0017762
Lars	12.9	9.1	15.6	11.5	4.4	7	9.8	0.00177831
Myo5a	4.3	17	20.3	11.6	1.4	1.6	0.2	0.00178462
Taf9b	6.3	4.6	24.8	21	12.7	0.6	12	0.00178624
Cse1l	15.6	13.7	21.3	14.4	4.5	8.9	15.1	0.00180516
Msl3	9.3	6.9	13.5	10.2	7.5	6.8	12.4	0.00180704
Mrps7	9	12.7	49.1	46	25.1	16.3	16.9	0.00180945
Elfn2	0.6	18.7	36.1	30.9	6.9	0.6	0.2	0.00182129
Clpp	11.5	16.4	22.5	20.5	17.6	12.7	13.7	0.00182256
Tsen34	15.1	25.8	32.4	19.3	14.2	8.5	25.6	0.00183289
Sdc2	28.2	9	30.1	8.5	1.8	0.3	7.1	0.00183461
Nsfl1c	11.4	14.6	15.3	11.1	8.5	10.2	10.9	0.00183781
Rab14	43	63.3	80.3	72.1	37.1	35.8	43.6	0.00188436
Fh1	23.4	17.5	35.8	21.8	12.8	13.4	32.8	0.00191599
Rab8b	9	7.9	24	11.6	4.7	22.9	10	0.00192372
Arxes2	66.5	38.7	74.8	24.4	12.2	0.7	17.5	0.00193395
2500003M10Rik	43.7	37.3	96	93.6	48.2	30.9	34.6	0.00193501
Zdhhc16	12.8	12.6	18.2	16.8	10.2	11.1	15.1	0.00194503
Fxyd6	17.2	153	161.8	58.6	5.7	2.7	17.1	0.00194598
Hp1bp3	34.4	51.8	55.3	41.4	28.2	26.4	31.7	0.00194715
Tub	1	25.4	34.3	24.1	2.1	0.7	0.2	0.00194956
Nlgn2	31.1	58.2	87.6	68.2	15	4.5	2	0.00195514
Evi5l	10.4	26	65.2	52.6	41.3	4.2	4.5	0.00195842
Tceal6	0.4	21.1	21.6	4.5	0.9	0.5	0.3	0.00196152
Mrpl9	13.8	15.5	23.2	21.3	13.9	10.8	18.2	0.00197802
Cops8	18.6	26.8	32.9	30.1	18.2	21.8	24.1	0.0019785
Nipa2	9.9	7.4	12.2	7.1	1.8	6.7	7.5	0.00201236
Coq9	19.2	12.9	28.2	23.7	23.4	12.8	13.8	0.0020193
Hlf	12.9	3.4	13.2	2.7	0.8	1.4	0.6	0.00201999
D2Wsu81e	7.9	10.1	12.6	9.6	7.9	9.3	4.1	0.00205088
1810063B05Rik	4.9	6.2	11.6	8.5	9.2	5.4	9.8	0.00205799
Timm10	8.6	10.3	13.1	5.9	6.1	11.2	4.9	0.00206134
Usp10	11.1	12.9	14.9	9.4	4.7	9.1	8.4	0.00206761
Nkain4	49.6	5.6	51.2	17.7	4.3	2.3	5.7	0.00207499
Rbm45	7.5	8.4	13	11.5	6.1	4.2	9.3	0.00207987
Zmat5	4.4	7.1	13.9	10.2	10.2	11.6	7.1	0.00208087
H2afy	36.9	40.1	56.9	30.3	11.8	46.1	32.6	0.0020957
1810055G02Rik	10.2	8.4	13.7	8.9	6.4	3.5	0.7	0.00210335
Vps39	7.9	8.9	13.5	12.1	7.6	11.6	7.3	0.00210659
H2afy2	2.9	20.4	21.6	9.1	1.9	0.3	1.7	0.00211629
Pttg1	5.5	3.2	12	1.4	0.5	3.6	11.2	0.00212506
Hira	8.9	10.4	11.8	9.4	6	5.8	7.6	0.00214332
Ercc1	6.3	10.3	13.1	6.9	3.2	4.1	10.6	0.0021498
Tm2d2	23.5	33.1	56.3	50.1	44.9	37.3	36.7	0.00215693
Ddx1	24.5	24.1	53.2	49.3	29.6	9.2	26.6	0.00219152
Plekha2	0.2	0.3	12.1	5.8	6.2	10.2	1.7	0.00219483
Ddx23	15.1	13	19.8	13.3	8.4	17.6	14.6	0.00220801
Cpsf3	13.8	7.6	23.4	17.4	9.1	20.7	12.1	0.00222007
Mthfs	5.7	4.2	12.2	5.2	4.4	10.8	9.4	0.00222472
Gpld1	30	6	31.9	15.3	3.5	1.8	2.7	0.00224607
Rqcd1	8.4	12.2	13	9.3	5.7	8	6.1	0.00225632
Zfp219	35.8	12.4	38.1	11.4	2.3	17.2	3.3	0.00226229
Spnb3	0.5	15.3	22.4	3.8	13.6	14.7	0.6	0.00227543
C1qtnf6	12.2	2.7	24.3	11.5	1.1	2.8	21.4	0.00227733
Ndufs3	8	9.5	11.9	8	6.3	8	11.3	0.00227923
Gpx8	20.9	3.2	21.4	4.5	0.9	0.5	7.5	0.00229488
Ptprn	0.3	91.3	92.2	26.5	3.5	3.5	0.3	0.00230501
Med19	5.9	10.4	10.9	6.8	4.8	3.2	4.9	0.00231724
Vipar	11.5	9.9	20.3	19.5	15	12.3	13.6	0.00232556
Lrp3	14.3	29.4	35.3	21.2	3.7	1.1	0.4	0.00235796
Sgpp1	12.6	9.6	26	24.1	14	4.5	4.5	0.00236518
Snrpa1	11.7	13.9	19.4	14.8	5.6	9.2	15.7	0.00236985
Ccdc32	5.4	11.4	11.7	5.9	3.9	4.1	6.9	0.00237431
Hsf2	15.6	13.9	20.7	13.2	3.3	2	5.6	0.00238353
Bhlhb9	15	22	26.7	12.1	1	1.8	12.9	0.00239558
Phlda1	10.5	6.7	48.8	26.6	16.1	17.1	46.4	0.00239937
Tm9sf4	26.7	21.3	31.3	19.1	7.1	18.9	11.4	0.00239992
Satb1	10.6	6.7	12.6	7.2	2.6	0.9	0.9	0.00240188
BC068157	0.9	11.9	11.9	3.6	1.2	0.2	0.1	0.00243902
Cenpt	8.4	8	10.3	5.4	2.7	3.7	6.6	0.00245218
Carkd	18.3	19.6	35.5	35.3	24.6	20.6	20.8	0.00246463
Hap1	2.4	35.3	35.2	10.5	1	0.8	0.5	0.00246901
Prcc	11.4	22	24.3	16.8	9.9	14.9	18.3	0.00247323
Fam110b	7.9	12.2	13.8	4.1	0.4	0.4	0.7	0.00247975
Rpp30	6.2	7.8	14	12.9	7.6	2.4	7.6	0.00248739
Thop1	6.5	11.9	14.5	12.7	9.9	6.6	7.3	0.00249841
Dnalc4	7.3	8.6	13.9	11.5	6.8	7.5	12.8	0.00254186
[truncated: 430 more rows]

## Sheet: EnrichedNewlyFormedOLGs
GeneSymbol	Astrocytes	Neuron	OLGPrecursors	NewlyFormedOLGs	Myelinating OLGs	Microglia	Endothelial	P value
[truncated: 769 more rows]

[truncated: 4 more sheets: EnrichedMyelinatingOLGs, EnrichedMG, EnrichedEndothelial, Cahoy_2008_microarray_markers]
