# Supplementary material for: Major Shifts in Glial Regional Identity Are a Transcriptional Hallmark of Human Brain Aging
Source: Cell Rep. 2017 Jan 10;18(2):557–70. doi: 10.1016/j.celrep.2016.12.011 (PMC5263238; doi:10.1016/j.celrep.2016.12.011)
Supplement: Table S6. Age-Associated Cell-Specific Genes, Related to Figure 4 [file mmc6.xlsx]

## Sheet: 1Myelinating_OLG_age_predictors
Table S6, Soreq L. et al, Major shifts in glial regional identity are a transcriptional hallmark of human brain aging. Related to Figure 4.
Cell specific biological age associated genes, for 7 cell types (http://web.stanford.edu/group/barres_lab/brain_rnaseq.html)
Myelinating Oligodendrocytes (OLGs) age associated genes that were also differntially expressed upon aging in the brain
Reference: Ye Zhang, Kenian Chen, Steven A Sloan, Mariko L Bennett, Anja R Scholze, Sean O'Keefe, Hemali P Phatnani, Paolo Guarnieri, Christine Caneda, Nadine Ruderisch, Shuyun Deng, Shane A Liddelow, Chaolin Zhang, Richard Daneman, Tom Maniatis, Ben A Barres, Jia Qian Wu
Row	Estimate	SE	tStat	pValue
(Intercept)	58.6212	0.454368	129.017	0
QDPR	6.66357	1.02607	6.49427	1.55007e-10
GRHPR	-3.49547	0.802729	-4.35449	1.52612e-05
WNK1	4.45876	0.546955	8.15197	1.5748e-15
SPG20	4.9724	0.974966	5.10007	4.34019e-07
WSCD1	-3.34309	0.611847	-5.46393	6.41017e-08
ITGB4	9.39554	0.61452	15.2892	6.11823e-46
ELOVL7	3.64073	0.708192	5.14088	3.52218e-07
TMEFF1	-6.09177	0.887388	-6.86483	1.43251e-11
ABHD5	-3.61172	0.827443	-4.36492	1.45684e-05
MBP	-6.82478	0.804854	-8.47953	1.26547e-16
FAM168A	-3.57703	0.57473	-6.22384	8.2101e-10
MBP:FAM168A	-1.62556	0.410531	-3.95965	8.24697e-05

## Sheet: 2NewyFormed_OLGs_age_predictors
Newly formed Oligodendrocytes (OLGs) age associated genes that were also differntially expressed upon aging in the brain
Row	Estimate	SE	tStat	pValue
(Intercept)	58.8072	0.431541	136.273	0
SLC25A29	-5.74062	0.895852	-6.408	2.6725e-10
AGPS	-6.89096	1.04143	-6.61682	7.19063e-11
BACE2	-1.7097	0.776017	-2.20317	0.0279004
EIF4G2	-5.49867	0.829322	-6.63032	6.59751e-11
MAN1C1	3.55343	0.570887	6.2244	8.22926e-10
GRAMD3	6.56877	0.853425	7.69695	4.63244e-14
RCBTB1	5.04347	1.00814	5.00273	7.11889e-07
ADAMTS4	-7.74173	1.02543	-7.54974	1.3307e-13
POLR2A	5.04058	0.762374	6.61169	7.42974e-11
SGPP1	2.50832	0.572944	4.37796	1.3766e-05
ELOVL7	6.67322	0.692697	9.63368	9.77581e-21
GPR17	-2.56003	0.714271	-3.58411	0.00036117
LSS	4.48522	0.919112	4.87995	1.30888e-06
ADPGK	1.77414	0.742009	2.39099	0.0170602
MGLL	-3.28	0.691183	-4.74548	2.512e-06
CCNG1	5.62371	1.04824	5.36488	1.09467e-07
MPZL1	-4.15197	0.729926	-5.6882	1.87116e-08
ETNK2	-2.03715	0.581707	-3.50202	0.000490399
NEU4	1.9851	0.44615	4.44941	9.98205e-06
MAN1C1:GPR17	1.76844	0.462259	3.82564	0.000141818

## Sheet: 3OLG_precursor_age_predictors
OLG precursor age associated genes that were also differntially expressed upon aging in the brain
Row	Estimate	SE	tStat	pValue
(Intercept)	58.3901	0.418993	139.358	0
TFDP1	-2.87182	0.493534	-5.81888	8.92021e-09
DDX24	5.47586	0.823646	6.64832	5.86461e-11
CCNA2	-2.38736	0.555399	-4.29846	1.95699e-05
PKD2	3.79268	0.657392	5.76928	1.183e-08
FAM107A	4.55918	0.61357	7.43057	3.07568e-13
SSR1	3.18283	0.624816	5.09402	4.48354e-07
SGPP1	4.60094	0.578966	7.94682	7.39837e-15
CP	5.93942	0.687229	8.64256	3.54614e-17
PRCC	-3.65856	0.748939	-4.88499	1.27576e-06
PDGFRA	-4.09835	0.764505	-5.36078	1.11747e-07
WDR41	-4.22669	0.872617	-4.8437	1.56146e-06
APH1B	2.76825	0.642646	4.30758	1.88e-05
NKAIN4	-4.08865	0.678783	-6.0235	2.72335e-09
PTPRE	-3.74323	0.613587	-6.10056	1.72625e-09
ENC1	2.92799	0.647059	4.52508	7.06269e-06
TFDP1:DDX24	-1.65457	0.407733	-4.05798	5.49215e-05
CP:ENC1	-2.82614	0.467206	-6.04903	2.34289e-09

## Sheet: 4Astrocytes_age_predictors
Astrocytes age associated genes that were also differntially expressed upon aging in the brain
Row	Estimate	SE	tStat	pValue
(Intercept)	58.3156	0.432786	134.745	0
HSPA5	-4.07975	0.563705	-7.23738	1.17092e-12
PLA2G7	4.56906	0.588559	7.76312	2.8347e-14
BCL2	3.68688	0.842826	4.37443	1.39662e-05
IGSF1	-4.84578	0.730489	-6.63361	6.41987e-11
GPC4	4.49235	0.636697	7.05571	4.02803e-12
HSD11B1	4.14401	0.506687	8.17863	1.28896e-15
FUT8	-3.24954	0.553232	-5.87374	6.49738e-09
AGFG2	3.60418	0.550029	6.55271	1.07359e-10
SLC14A1	6.16167	0.848766	7.25957	1.00513e-12
ASAP2	-3.66766	0.671252	-5.46391	6.41353e-08
DIO2	-4.91322	0.563464	-8.71967	1.90061e-17
NKAIN4	-4.48215	0.61063	-7.34022	5.75151e-13
ASAP2:DIO2	-1.71537	0.459331	-3.7345	0.000202892

## Sheet: 5Endothelial_age_predictors
Endothelial age associated genes that were also differntially expressed upon aging in the brain
Row	Estimate	SE	tStat	pValue
(Intercept)	58.2396	0.474346	122.779	0
STOM	4.23455	0.796658	5.31539	1.42447e-07
EPAS1	-6.02523	0.889611	-6.77288	2.63945e-11
PROM1	-3.72878	0.665101	-5.60634	2.95414e-08
AIF1L	-4.81416	0.767924	-6.26905	6.2851e-10
FAM118A	-1.91575	0.402734	-4.75686	2.37986e-06
NID1	-3.65246	0.648218	-5.63462	2.52556e-08
ANGPT2	2.12605	0.511788	4.15415	3.66038e-05
DYSF	4.21745	0.585601	7.20192	1.51001e-12
RPL38	-1.92127	0.472133	-4.06934	5.24069e-05
NID2	-3.03431	0.587642	-5.16353	3.14595e-07
GATSL3	-3.07768	0.548381	-5.61231	2.85809e-08
TBC1D1	3.79932	0.597359	6.36019	3.59691e-10
APOOL	-3.69222	0.555352	-6.64842	5.88774e-11
SLC43A3	2.91553	0.615095	4.73997	2.58048e-06
SMAD4	2.0689	0.485858	4.25823	2.33602e-05
CAV2	2.89954	0.622082	4.66102	3.75457e-06
CRTAP	7.89029	0.844779	9.34006	1.20024e-19
WWC2	-3.78991	0.687355	-5.51376	4.91152e-08
MPZL1	-4.13789	0.590961	-7.00197	5.83388e-12
VWF_1	9.16558	0.805875	11.3734	1.15676e-27
EPAS1:VWF_1	-1.79676	0.363988	-4.93631	9.91857e-07
PROM1:CAV2	1.56261	0.440418	3.54801	0.000413541

## Sheet: 6Neuronal_age_predictors
Neuronal age associated genes that were also differntially expressed upon aging in the brain
Row	Estimate	SE	tStat	pValue
(Intercept)	57.9685	0.409019	141.725	0
USP36	2.32316	0.752499	3.08727	0.00209814
DDX24	5.84693	0.950408	6.15202	1.27314e-09
GARNL3	-5.47857	0.96816	-5.65875	2.20704e-08
SOX4	-1.28632	0.630612	-2.0398	0.0417377
DKK3	5.36358	0.786706	6.81777	1.96811e-11
UBAP2	2.9687	0.708907	4.18771	3.1697e-05
KCNT1	-4.93727	0.981544	-5.0301	6.20585e-07
PRKX	3.18486	0.843016	3.77793	0.000171299
DCAF7	-5.294	0.827305	-6.39909	2.82651e-10
GIGYF1	2.23841	0.716455	3.12429	0.00185438
MARK1	-6.60235	1.22566	-5.38679	9.74339e-08
CRABP1	-7.26677	0.612309	-11.8678	8.844e-30
SESN1	2.81538	0.665282	4.23186	2.61949e-05
MLXIP	2.40102	0.763802	3.14351	0.00173837
ELAVL3	-2.14754	0.915656	-2.34535	0.0192816
ANKRD13B	-4.84499	0.823975	-5.88002	6.29541e-09
ZBTB4	4.03505	0.882631	4.57162	5.70198e-06
ATP6V1G2	-1.93751	1.02143	-1.89685	0.0582507
SLC6A15	6.58724	1.02063	6.45411	2.00771e-10
AP2B1	-8.68344	1.12505	-7.71831	3.97582e-14
KCNT1:CRABP1	-2.65653	0.562661	-4.72137	2.81956e-06

## Sheet: Microglia_age_predictors 
Microglia age associated genes that were also differntially expressed upon aging in the brain
Row	Estimate	SE	tStat	pValue
(Intercept)	58.4868	0.437	133.837	0
KLHL25	-1.20271	0.522857	-2.30026	0.021721
TREM2	4.36546	1.03666	4.21107	2.86664e-05
FLCN	1.96308	0.59308	3.30998	0.000979909
ITGB3	-1.26265	0.622879	-2.02713	0.0430207
PHYHD1	3.26699	0.622463	5.24849	2.0244e-07
ZFAND3	-4.32514	0.817558	-5.29032	1.6257e-07
LRP5	-4.08301	0.786572	-5.19089	2.7314e-07
GPR34	5.29955	1.02444	5.17314	2.99379e-07
OLFML3	-3.82179	0.668912	-5.71344	1.62578e-08
NUDT16L1	-2.60541	0.643916	-4.04619	5.77359e-05
CD14	3.02705	0.737477	4.1046	4.51791e-05
PHF15	3.74791	0.677635	5.53086	4.47384e-08
TXNIP	2.98307	0.744316	4.0078	6.77255e-05
CSF1R	-11.281	1.26862	-8.89229	4.85021e-18
CD74	6.90321	1.11217	6.20698	9.15565e-10
TGM2	2.88705	0.645581	4.47202	9.01187e-06
CSTB	2.29526	0.637613	3.59977	0.000340533
NUMB	-2.65276	0.626047	-4.23731	2.55871e-05
AUP1	-3.90714	0.647342	-6.03566	2.5433e-09
PTPN23	3.65756	0.664385	5.50518	5.14661e-08
FKBP5	2.80288	0.694057	4.0384	5.96435e-05
CD14:TGM2	-1.03019	0.376467	-2.73647	0.00636452
