# Supplementary material for: Major Shifts in Glial Regional Identity Are a Transcriptional Hallmark of Human Brain Aging
Source: Cell Rep. 2017 Jan 10;18(2):557–70. doi: 10.1016/j.celrep.2016.12.011 (PMC5263238; doi:10.1016/j.celrep.2016.12.011)
Supplement: Table S7. Aging-Altered Genes that Were Also Found as Methylated upon Aging (Based on Comparison to Other Datasets), Related to Figures 4 and S7 [file mmc7.xlsx]

## Sheet: Table_S7
Selected examlpes of genes found as altered in the brain upon aging that were also found as altered in previous studies related to aging or specific cells
five of the protein-coding genes significantly differentially expressed in the rat aging brain were also found as altered in our human aging brain expression data, including GFAP , LRP2, HEPH, KLF10 and EGR3
(Wood, S.H., et al., Whole transcriptome sequencing of the aging rat brain reveals dynamic RNA changes in the dark matter of the genome. Age (Dordr), 2013. 35(3): p. 763-76.).
MBP was highly expressed in OLGs in the human data, and TREM2 and TXNIP in MG as well. DLGAP1 was relatively highly expressed in neurons, CP, VWF and MPZL2 in Endothelial cells, VSIG4 and CD163 in MG, TXNIP in mature ACs, MG and endothelial cells and SGPP1 and DLGAP antisense _ in mature ACs. HIST1H4C was highly expressed in fetal ACs in the Zhang 2016 dataset.
Cross regional aging genes + two top cell specific markers that are highly expressed in Zhang 2016 cell specific data - (and some, in other neuronal subtypes based on Doyle 2008 paper). Resource: http://web.stanford.edu/group/barres_lab/, paper: An RNA-Seq transcriptome and splicing database of glia, neurons, and vascular cells of the cerebral cortex. Journal of Neuroscience 2014)
Index	Symbol	Highly expressed in (in Zhang 2016 human data)	Altered in any of the Doyle 2008 24 CNS cell types? (microarray data)
1	CP	Endothelial
2	TXNIP	Mature AC, MG and Endothelial	CorticoStriatal Neurons
3	DLGAP1	Neurons
4	hist1h4c	Fetal Acs
5	VWF	Endothelial	Cerebellar Oligos (Olig2), CorticoThalamic Neurons, CorticoSpinal Neurons
6	MPZL2	Endothelial
7	VSIG4	MG
8	CD163	MG	CorticoStriatal Neurons
9	SGPP1	Mature AC, OLGs, (and slightly even higher in NEURONS and MG)	Stellate and Basket cells , striatal cholinergic neurons, Motor neurons-BS, corticoSpinal Neurons, Cortical PNOC neurons
10	flj35776 (DLGAP-AS2)	Mature AC, MG (and a bie lower, but still high in neurons)
Additional top cell type aging altered gene markers
11	MBP	OLGs	Garnule cells, Cerebellar Oligos (BOTH Olig2 and CMTM5) , Cortical PNOC neurons, Cortical Oligos (both Olig2 and CMTM5)
12	TREM2	MG	Cortical Cortistatin Neurons

## Sheet: EpigeneticShared 
Gene Symbol		Genes overlapping with Hovarth S. Genome Biology paper Epigenetic markers (of a total of 1000 markers, 434 overlapped with aging altered genes found in our study)
MS4A3
FAF2
SRSF2
LOC339822
PIGR
LOC441233
CCDC160
RNF103-CHMP3
NR2F1
ZNF737
CCDC160
ING4
INPP5B
COASY
PDE7B
CYB561D2
ZNF737
BTBD9
BBIP1
TOX
ZNF384
LUC7L2
CCDC38
FAM172A
C1orf122
GPRIN1
LOXHD1
OGFOD1
---
BHMT2
TRPV6
HDGFRP3
CD164L2
A4GNT
FLJ42875
WASF2
---
KCNA10
LOC100292909
BEX1
HKR1
FAIM3
FAM53A
DBR1
NXF3
KLHL35
FASLG
DDAH2
---
PXDC1
TYRP1
---
OR6C74
RAMP2
HEMK1
GDPD5
ZNF708
NMBR
EGFR
ATP4B
WWTR1
---
MT3
---
EIF4E1B
LOC399829
---
MLF2
SLBP
CD8A
---
---
MEG3
AJAP1
RAD21-AS1
MS4A5
OR9K2
TBXAS1
MCF2L
---
JMY
RTL1
LTA4H
MAPKAPK3
SLC30A8
WNK4
TMEM129
GPR123
CDCA3
MEG8
FLJ45079
MT1M
---
---
HSPA1B
TCEAL8
MT1JP
ASXL1
MS4A13
FAM82A1
CCDC101
POU5F2
ASTN2
---
PTGFR
MT1DP
KIAA0825
EMID1
KIAA0825
ADAM6
GLO1
BEX2
SNORD113-4
DNAJB4
DNMT3B
MT1H
PMP22
OR6C2
OR7E156P
SNORD114-3
PRDX6
LOC100131047
FAM70B
MYL12A
LETM1
MYL12A
OR6W1P
ZNF540
---
OR2AP1
---
DRAM2
MT1IP
RFPL2
MS4A15
CEP70
ZCCHC24
HIVEP2
MAP4
GOLGA6L5
LOC253805
GPAM
CXorf69
LPCAT3
NEFH
AOC3
---
LOC730159
AOC4
C2
FLJ41170
MED30
MS4A10
MAPRE1
FAM127C
CDC25A
SP3
MIR155
---
MANF
LOC643955
ZNF100
OLA1
MCF2L
SMPDL3B
NUP93
ZNF346
---
MEGF6
KIAA0825
---
JAM2
DLGAP1
MIR323A
DKK1
LOC149950
LOC100134229
CD34
WNT11
NF2
G6PC
TUFM
F10
CMYA5
DNM1P41
NME6
ZP1
PIK3CB
EFCAB8
ZNF346
DENND2D
ANKRD32
PTGFR
DARS2
FGFR4
EFCAB8
LINC00086
---
ZNF43
TCEB3B
MIR943
EFCAB8
C1RL
EFCAB8
MORF4L2
MIR543
GABPA
EFCAB8
PROZ
TSC22D2
TMEM198B
TMEM132A
FAM18B2
SUN5
ZNF208
NSD1
PGCP1
C1RL-AS1
NSD1
CUL4A
NSD1
C1RL-AS1
IFI44L
C1RL-AS1
ATXN3
HERC2P2
VENTX
PTAFR
STK19
PTAFR
CDK2
CD6
HERPUD1
PLP1
KCNK17
RBP5
LOC643711
SKOR2
POLN
UBE2Q2P1
C4B
FLJ46066
LOC285778
NDUFB1
OVGP1
C19orf33
NDST3
BPIFB3
KCNK16
LOC100507547
TNFAIP3
ZNF676
GRM2
---
EGFL8
SUOX
KCNK6
JAM3
SLC34A1
CDYL
LAMP1
IKZF4
CATSPERG
PRAP1
---
TMSB15B
---
PRR23B
BPIFB4
CD5
ZNF713
LOC100129033
KIF6
SERINC5
NBR1
NDUFB2
LGMN
FAM115A
SCAND2
GUCY2EP
RNF5
FARS2
RNF207
BPIFA2
RPS26
KIF6
KIF6
DNAH17
DNAH17
LOC100507386
IQCF2
MRPS17
RNF207
ACAD8
HAUS3
SNORA16A
SCN2A
ARHGEF33
ARHGEF33
PRR7
LOC285740
MTG1
CD163
KIAA1244
KCND3
BPIFA4P
ARHGEF33
TAF12
RGPD2
OR4Q3
MOCS1
COPB2
HES3
---
ASPH
ARHGEF35
HLA-DRA
PA2G4
CCT6A
TMEM178B
OR4M1
---
KRCC1
DAK
ZBTB7C
CLRN1-AS1
APOBEC1
RASGRP4
TMPO-AS1
CACYBP
SMAD2
SAGE1
BPIFA1
FGF5
SEC14L2
SUMF2
RBP2
BPIFB1
EPB41L3
TP73-AS1
DIO3
DHX8
ZC3H10
LOC284628
CLEC4C
ZNF99
TNN
CYTH1
ATF2
LINC00239
LAMP3
MAL2
HLA-DQA2
SLC9A6
ADORA2B
PAK1
ALAS1
LOC646513
ZSWIM7
LOC646214
C18orf42
LOC646214
C14orf142
NOV
HEBP2
PAK2
LRRC10B
CSRNP3
---
ARL2BP
NBEAP1
---
FLJ41649
SDHAF2
RFESD
CYP2E1
SPATA9
AADAC
OR4L1
ATP5G3
USP36
FHL1
CCDC171
LOC283177
C17orf105
ZBTB7C
CCL22
PPM1M
XG
SEPHS1P1
SUCNR1
CX3CL1
BMP3
MYL6
TCN2
---
ARSH
ZNF91
ZNF91
KLHL6
TEX13A
ADD1
MAZ
GLRX
CBFA2T2
ARSH
LPHN2
---
OR11H6
BMP3
COQ9
GYG2
MFSD10
GLYCTK
TMEM178A
TNIP2
EIF2AK3
CDIPT
THAP3
C4orf3
PPY
MECR
NAGS
---
LY86
TIMP2
C1orf174
ELL2
INTS4
OSBP2
CKMT2
RASGRF2
COQ10A
LOC729305

## Sheet: Doyle2008Shared
Genes altered in the aging brain (found in our study) that are also cell specific markers as reported by Doyle et al-
The cell specific resource icompared to our aging markers is based on the following publication: Application of a translational profiling approach for the comparative analysis of CNS cell types, Doyle J. P. et al., Cell 2008
Purkinje cells	CerebellarGranuleCells	CorrectedGranuleCells	CerebellarGolgiCells	StellateAndBasketCells	UnipolarBrushCells	CerebellarOligos_Olig2_	CerebellarOligos_Cmtm5_	BergmanGlial	CerebellarAstrocytes	MotorNeurons_Spinal	'Drd1MediumSpiny'	Drd2MediumSpinybol	StriatalCholinergicNeurons	'ForebrainCholinergicNeurons'	MotorNeurons_BS	CorticothalamicNeurons	CorticospinalNeurons	CorticostriatalNeurons	CorticalPNOCNeurons	CorticalCortistatinNeurons	CorticalAstrocytes	CorticalOligos_Cmtm5_	CorticalCCKNeurons
' PRKCZ '	' PRKCZ '	' PRKCZ '	' PRKCZ '	' PRKCZ '	' HPCA '	' PRKCZ '	' VAMP3 '	' EFHD2 '	' VAMP3 '	' SH3BGRL3 '	' SKI '	'---'	' B3GALT6 '	' PRKCZ '	' PRKCZ '	' KCNAB2 '	' B3GALT6 '	' B3GALT6 '	' PRKCZ '	' PRKCZ '	' VAMP3 '	' VAMP3 '	' PRKCZ '
' ESPN '	' SKI '	' SKI '	' KCNAB2 '	' PINK1 '	'---'	' VAMP3 '	' PINK1 '	' PLA2G5 '	' EFHD2 '	' GPR3 '	' EXTL1 '	' PPIH '	' PRKCZ '	' SH3BGRL3 '	' SH3BGRL3 '	' PIK3CD '	' PRKCZ '	' PRKCZ '	' SKI '	' PIK3CD '	' EFHD2 '	' PQLC2 '	' VAMP3 '
' PIK3CD '	' PIK3CD '	' PIK3CD '	' SH3BGRL3 '	' SH3BGRL3 '	' NDUFS5 '	' CLIC4 '	' SH3BGRL3 '	' CLIC4 '	' PQLC2 '	'---'	' DHDDS '	'---'	' EFHD2 '	' OPRD1 '	' OPRD1 '	' PEX14 '	' KCNAB2 '	' SKI '	' KCNAB2 '	' PEX14 '	' PQLC2 '	' CLIC4 '	' PIK3CD '
' PLA2G5 '	'---'	' MFN2 '	' GPR3 '	' HPCA '	'---'	' SH3BGRL3 '	'---'	' MAN1C1 '	' PLA2G5 '	' CYP4X1 '	'---'	'---'	' EPHB2 '	' HCRTR1 '	' HCRTR1 '	' EFHD2 '	' PIK3CD '	' KCNAB2 '	' PHF13 '	' PQLC2 '	' PLA2G5 '	' HMGN2 '	' PEX14 '
' SH3BGRL3 '	' NDUFS5 '	' SRRM1 '	' HPCA '	'---'	'---'	'---'	' NDUFS5 '	'---'	' PINK1 '	'---'	' PPIH '	' CELSR2 '	' MAN1C1 '	'---'	'---'	' PQLC2 '	' PEX14 '	' PIK3CD '	' VAMP3 '	' EPHB2 '	' CLIC4 '	'---'	' EFHD2 '
' HPCA '	' PPIH '	' DHDDS '	'---'	' NDUFS5 '	' NTNG1 '	' PPIH '	'---'	' KCNQ4 '	' CLIC4 '	'---'	'---'	'---'	' SH3BGRL3 '	' NDUFS5 '	' NDUFS5 '	' EPHB2 '	' CLIC4 '	' PEX14 '	' PIK3CD '	' CLIC4 '	' HMGN2 '	' HSPA5 '	' PQLC2 '
'---'	' UROD '	' RPS6KA1 '	' PPIH '	' PPIH '	' ATP5F1 '	' ATP6V0B '	'---'	' PPIH '	' MAN1C1 '	'---'	'---'	'---'	' OPRD1 '	' PPIH '	' PPIH '	' SRRM1 '	' EXTL1 '	' MFN2 '	' MFN2 '	' DHDDS '	'---'	' PPIE '	' EPHB2 '
' NDUFS5 '	' ELAVL4 '	' GMEB1 '	' ATP6V0B '	'---'	'---'	' B4GALT2 '	' CSF1 '	' PTPRF '	' EXTL1 '	'---'	' LMO4 '	' SNX27 '	' HCRTR1 '	' ATP6V0B '	' ATP6V0B '	' DHDDS '	' DHDDS '	' EFHD2 '	' EPHB2 '	' HCRTR1 '	' HSPA5 '	' PPIH '	' SRRM1 '
' KCNQ4 '	'---'	' NCDN '	'---'	'---'	'---'	'---'	'---'	' B4GALT2 '	'---'	' ATP1A1 '	' AMPD2 '	'---'	'---'	' RNF11 '	' RNF11 '	' GPR3 '	' GPR3 '	' PQLC2 '	' SRRM1 '	'---'	' NDUFS5 '	' ATP6V0B '	' SH3BGRL3 '
' PPIH '	'---'	' EIF2C1 '	'---'	' CSF1 '	'---'	'---'	'---'	'---'	' HSPA5 '	'---'	'---'	'---'	' NDUFS5 '	'---'	'---'	' NCDN '	' SESN2 '	' PLA2G5 '	' CLIC4 '	' UROD '	' PPIE '	' UROD '	' DHDDS '
' RNF11 '	' ATP5F1 '	' THRAP3 '	'---'	' ATP5F1 '	' RGS4 '	' GNAI3 '	' PHGDH '	'---'	' KCNQ4 '	' RGS4 '	'---'	' SERTAD4 '	' ATP6V0B '	'---'	'---'	' THRAP3 '	' HPCA '	' PINK1 '	' MAN1C1 '	' ELAVL4 '	' PPIH '	' JUN '	' GPR3 '
'---'	'---'	'---'	'---'	'---'	'---'	' GSTM4 '	' SCNM1 '	' LMO4 '	'---'	'---'	' SNX27 '	' KCNK2 '	' B4GALT2 '	' CSF1 '	' CSF1 '	'---'	' NCDN '	' C1QA '	' SH3BGRL3 '	' OSBPL9 '	' ATP6V0B '	' PGM1 '	' GMEB1 '
'---'	'---'	' NFYC '	' PHGDH '	'---'	' KCNK2 '	'---'	' THBS3 '	' CDC14A '	'---'	'---'	'---'	' MARK1 '	' RNF11 '	'---'	'---'	' HSPA5 '	' THRAP3 '	' C1QB '	' DHDDS '	'---'	' UROD '	'---'	' HCRTR1 '
' CSF1 '	' PIAS3 '	' PPIH '	' PCP4L1 '	' SCNM1 '	' GUK1 '	'---'	' SYT11 '	' CELSR2 '	' ABCD3 '	' FBXO2 '	'---'	'---'	'---'	'---'	'---'	' PPIH '	'---'	' EPHB2 '	' HMGN2 '	'---'	' OSBPL9 '	'---'	' HPCA '
'---'	' RUSC1 '	' FAAH '	'---'	' TUFT1 '	'---'	' PHGDH '	' ARHGEF2 '	' GNAI3 '	' CDC14A '	' TCEA3 '	' SERTAD4 '	' B4GALT3 '	'---'	'---'	'---'	' PTPRF '	' HSPA5 '	' SRRM1 '	' GPR3 '	' GSTM2 '	' NFIA '	' ABCD3 '	'---'
'---'	' CASQ1 '	' ELAVL4 '	'---'	' EFNA3 '	' SRM '	' THBS3 '	' HAPLN2 '	' GSTM4 '	' GNAI3 '	' ATPAF1 '	'---'	' KIFAP3 '	' ATP5F1 '	'---'	'---'	' ATP6V0B '	' PPIE '	' CLIC4 '	' SESN2 '	' CSF1 '	' PGM1 '	' CDC14A '	' HSPA5 '
' ECM1 '	' SDHC '	' JUN '	' RASSF5 '	' RUSC1 '	' STMN1 '	' SYT11 '	' CASQ1 '	'---'	' GSTM4 '	' ATP1A1 '	' SKI '	'---'	'---'	' TIMM17A '	' TIMM17A '	' UROD '	' PTPRF '	' MAN1C1 '	' GMEB1 '	'---'	'---'	' GNAI3 '	' NDUFS5 '
' EFNA3 '	'---'	' NFIA '	'---'	' SEMA4A '	' RAB3B '	' HAPLN2 '	' PCP4L1 '	'---'	'---'	'---'	' KIF17 '	'---'	'---'	' SMYD2 '	' SMYD2 '	' MAST2 '	' ATP6V0B '	' EXTL1 '	' HPCA '	'---'	'---'	' CSF1 '	' PPIH '
' CASQ1 '	'---'	'---'	' ACTN2 '	' SDHC '	'---'	' BCAN '	'---'	' THBS3 '	'---'	'---'	' B4GALT3 '	'---'	' PIAS3 '	' PSEN2 '	' PSEN2 '	' FAAH '	' UROD '	' DHDDS '	' NCDN '	' ATP1A1 '	' ABCD3 '	'---'	' ATP6V0B '
' PCP4L1 '	' TIMM17A '	'---'	' DHRS3 '	'---'	'---'	' CASQ1 '	'---'	' BCAN '	' PHGDH '	' WNT9A '	'---'	' IRF2BP2 '	' RUSC1 '	'---'	'---'	' PGM1 '	' FAAH '	' RPS6KA1 '	' EIF2C1 '	' PHGDH '	' CDC14A '	'---'	' UROD '
' SDHC '	' ADORA1 '	' AMPD2 '	' AGMAT '	'---'	' NEK2 '	'---'	' RHOU '	' ATP1A2 '	' THBS3 '	'---'	'---'	'---'	'---'	' FABP3 '	' FABP3 '	'---'	' ELAVL4 '	' GPR3 '	' THRAP3 '	' EFNA3 '	' GNAI3 '	' PHGDH '	'---'
'---'	'---'	' DDX20 '	' DNAJC8 '	' NPL '	' ESRRG '	' POU2F1 '	'---'	' SDHC '	' BCAN '	' HIST3H2A '	' NEK2 '	'---'	' MGST3 '	' RIMS3 '	' RIMS3 '	'---'	' OSBPL9 '	' SESN2 '	'---'	' RUSC1 '	' AMPD2 '	' PIAS3 '	'---'
' RGS4 '	' KCNK1 '	'---'	' LAPTM5 '	' TIMM17A '	'---'	' POU2F1 '	' LZIC '	'---'	' ATP1A2 '	' ACP1 '	'---'	'---'	'---'	' RAB3B '	' RAB3B '	' ABCD3 '	'---'	' HPCA '	' HSPA5 '	' SEMA4A '	' GSTM4 '	' SCNM1 '	'---'
'---'	' SKI '	'---'	' RAB3B '	' RASSF5 '	' GNG4 '	' PRRX1 '	' FBXO2 '	' PRRX1 '	' CASQ1 '	' GNG4 '	'---'	'---'	' TIMM17A '	' DHCR24 '	' DHCR24 '	' NTNG1 '	' LEPR '	' NCDN '	' NDUFS5 '	' BCAN '	' CSF1 '	' THBS3 '	'---'
' TIMM17A '	' STMN1 '	' LRIG2 '	' SEMA6C '	' G0S2 '	' ADSS '	' TOR3A '	' MAD2L2 '	' PRDX6 '	' SDHC '	'---'	'---'	'---'	' RASSF5 '	' MRPS21 '	' MRPS21 '	' CELSR2 '	'---'	' THRAP3 '	' MACF1 '	' ATP1A2 '	' AHCYL1 '	' APOA1BP '	' PIAS3 '
' DYRK3 '	' DNAJC8 '	' ATP1A1 '	' POGZ '	' GUK1 '	' SNTG2 '	'---'	' PINK1 '	' TOR3A '	'---'	'---'	'---'	'---'	' SMYD2 '	' DDAH1 '	' DDAH1 '	' GNAI3 '	' ABCD3 '	'---'	' NFYC '	' CASQ1 '	' ATP5F1 '	' HAPLN2 '	' EFNA3 '
' TGFB2 '	' LAPTM5 '	' TRIM46 '	'---'	'---'	'---'	' NAV1 '	' DDOST '	' MR1 '	' PRRX1 '	'---'	'---'	'---'	' PSEN2 '	' TRIM45 '	' TRIM45 '	' AMPD2 '	' NTNG1 '	' HSPA5 '	' PPIH '	'---'	'---'	' BCAN '	' MTX1 '
' RHOU '	' SNIP1 '	' RUSC1 '	'---'	' DHRS3 '	'---'	' SOX13 '	' TCEB3 '	'---'	' PRDX6 '	'---'	'---'	'---'	' GUK1 '	' EMB '	' EMB '	' DDX20 '	' AMPD2 '	' NDUFS5 '	' PTPRF '	'---'	'---'	' ATP1A2 '	' CASQ1 '
'---'	' RIMS3 '	' SYT11 '	' ETNK2 '	' PINK1 '	'---'	' G0S2 '	' STMN1 '	' NPL '	' TOR3A '	' KCNK3 '	'---'	' MYO1B '	'---'	' PMVK '	' PMVK '	'---'	' ATP5F1 '	' NFYC '	' ATP6V0B '	' RGS2 '	' PHGDH '	' CASQ1 '	'---'
' KMO '	' MRPS21 '	' ARHGEF2 '	'---'	' DNAJC8 '	'---'	' RHOU '	' RPA2 '	' RGS2 '	'---'	'---'	' SLC1A4 '	'---'	' GALE '	' GBA '	' GBA '	'---'	' DDX20 '	' KCNQ4 '	' B4GALT2 '	' CFH '	' PIAS3 '	' SDHC '	'---'
' ICMT '	' NEGR1 '	' LMNA '	' HIST3H2A '	' FABP3 '	' EHD3 '	' GALNT2 '	' LSM10 '	' GPR37L1 '	' NPL '	'---'	'---'	' CYS1 '	' STMN1 '	' FDPS '	' FDPS '	' ATP1A1 '	'---'	' PPIH '	' UROD '	' NFASC '	' SCNM1 '	'---'	' RGS2 '
' FBXO2 '	' SYT6 '	' PRCC '	' GNG4 '	' LSM10 '	'---'	'---'	' POU3F1 '	' LGR6 '	' RGS2 '	' ANXA4 '	'---'	'---'	' DNAJC8 '	'---'	'---'	' PHGDH '	'---'	' PTPRF '	' MAST2 '	' HSD11B1 '	' THBS3 '	' PRRX1 '	' ADORA1 '
' DHRS3 '	' EMB '	' KCNJ9 '	' AKT3 '	' HPCAL4 '	'---'	' EXO1 '	' SCP2 '	' SOX13 '	' GPR37L1 '	'---'	' NPAS2 '	' NPHP1 '	' FABP3 '	'---'	'---'	' PIAS3 '	' ATP1A1 '	' ATP6V0B '	' CYP4X1 '	' CAPN2 '	' MTX1 '	' PRDX6 '	' CAPN2 '
' KIF17 '	' SEMA6C '	'---'	'---'	' MRPS21 '	'---'	' LZIC '	' GNG12 '	' HSD11B1 '	' LGR6 '	'---'	' BCL2L11 '	'---'	' LSM10 '	'---'	'---'	' ECM1 '	' PIAS3 '	' B4GALT2 '	' ELAVL4 '	' GALNT2 '	' DAP3 '	' TOR3A '	'---'
' DNAJC8 '	' DEDD '	' MGST3 '	'---'	' VAV3 '	'---'	' SRM '	' GNG5 '	' CAPN2 '	' HSD11B1 '	' TMSB10 '	' TBR1 '	'---'	' PPT1 '	' GNG4 '	' GNG4 '	' SETDB1 '	' ECM1 '	' UROD '	' RNF11 '	'---'	' SEMA4A '	'---'	' ENO1 '
' LAPTM5 '	' B4GALT3 '	' MR1 '	'---'	' RHOC '	' IL1R1 '	' MAD2L2 '	' SORT1 '	'---'	'---'	' ASB1 '	' GAD1 '	' SATB2 '	' RIMS3 '	'---'	'---'	' CHRNB2 '	' SETDB1 '	' MAST2 '	' OSBPL9 '	' ENO1 '	' APOA1BP '	' NAV1 '	' DHRS3 '
' EBNA1BP2 '	'---'	' CACNA1E '	'---'	' MRPL9 '	' TBR1 '	' RPA2 '	' RHOC '	' FBXO2 '	' LZIC '	'---'	' MYO1B '	'---'	' RAB3B '	'---'	'---'	' EFNA3 '	' TUFT1 '	' FAAH '	' JUN '	' DHRS3 '	' BCAN '	' GPR37L1 '	' KIF17 '
' MKNK1 '	'---'	'---'	' CRIM1 '	'---'	'---'	' DNAJC8 '	' TPM3 '	' DHRS3 '	' FBXO2 '	'---'	'---'	' STK25 '	' DHCR24 '	' SOX11 '	' SOX11 '	' TRIM46 '	' SNX27 '	' CYP4X1 '	'---'	' KIF17 '	' ATP1A2 '	' SOX13 '	' STMN1 '
' ATPAF1 '	' ADORA1 '	' IPO9 '	'---'	'---'	'---'	' LAPTM5 '	' TPM3 '	' DNAJC8 '	' MAD2L2 '	' PREB '	'---'	' ITPR1 '	' MRPS21 '	'---'	'---'	' MTX1 '	' EFNA3 '	' ELAVL4 '	'---'	' TCEB3 '	' SDHC '	' NFASC '	' LAPTM5 '
' DAB1 '	' PROX1 '	' PPP1R12B '	'---'	' LRRN2 '	' CGREF1 '	' SDC3 '	' FDPS '	' LAPTM5 '	' PINK1 '	' LRRTM4 '	' PREB '	' PLCL2 '	' DDAH1 '	'---'	'---'	' RUSC1 '	' TRIM46 '	' OSBPL9 '	' LMO4 '	' LAPTM5 '	'---'	' G0S2 '	' FABP3 '
' MRPS21 '	' PYCR2 '	' ADORA1 '	'---'	' LRRN2 '	' LRRTM4 '	' LSM10 '	' ARHGEF2 '	' SDC3 '	' TCEA3 '	'---'	'---'	'---'	' OLFM3 '	'---'	'---'	' DAP3 '	' MTX1 '	' PODN '	' ABCD3 '	' SDC3 '	' PRRX1 '	' TGFB2 '	' LSM10 '
' CASQ2 '	'---'	' SERTAD4 '	'---'	' NEK2 '	' CREG2 '	' POU3F1 '	' ARHGEF2 '	' LSM10 '	' PTAFR '	'---'	'---'	'---'	' EMB '	'---'	'---'	' SYT11 '	' RUSC1 '	' JUN '	' NTNG1 '	' SNIP1 '	' PRDX6 '	' RHOU '	' SNIP1 '
' TRIM45 '	' MRPL55 '	' EPHX1 '	' RALB '	' ESRRG '	'---'	' HEYL '	' ALDH9A1 '	' PPT1 '	' PTAFR '	'---'	' NR4A2 '	'---'	' PMVK '	'---'	'---'	' ARHGEF2 '	' DAP3 '	' PGM1 '	' CELSR2 '	' SLC2A1 '	' TOR3A '	' GALNT2 '	' RIMS3 '
' SEMA6C '	' HIST3H2A '	'---'	' SMPD4 '	' DUSP10 '	'---'	' SLC6A9 '	' GLUL '	' SLC6A9 '	' DNAJC8 '	' ECEL1 '	' CHN1 '	'---'	' GBA '	'---'	'---'	' SEMA4A '	' SYT11 '	'---'	' GPR61 '	' EBNA1BP2 '	' MR1 '	'---'	' EBNA1BP2 '
' MEF2D '	' ACP1 '	' KCNK1 '	' GPR39 '	'---'	' SCN3A '	' PRDX1 '	'---'	' PRDX1 '	' LAPTM5 '	'---'	' SATB2 '	'---'	' FDPS '	' GPR45 '	' GPR45 '	' BCAN '	' ARHGEF2 '	'---'	' GNAI3 '	' RAB3B '	'---'	' UBE2J2 '	' MRPS21 '
'---'	' GNG4 '	' SDF4 '	' HNMT '	' MRPL55 '	' TFPI '	' SCP2 '	'---'	' SCP2 '	' SDC3 '	'---'	'---'	' SLC25A26 '	' DEDD '	' INSIG2 '	' INSIG2 '	' ATP1A2 '	' SEMA4A '	' ABCD3 '	' GSTM4 '	' CTBS '	' NPL '	' GNB1 '	' RHOC '
'---'	'---'	' UBE2J2 '	' HNMT '	' ACP1 '	'---'	' GLIS1 '	' CSRP1 '	' GLIS1 '	' LSM10 '	'---'	' AP1S3 '	'---'	' B4GALT3 '	' ASB1 '	' ASB1 '	' FCGR2B '	' APOA1BP '	' CDC14A '	' AHCYL1 '	' RHOC '	' TIMM17A '	' HES5 '	' SEMA6C '
' NEK2 '	'---'	' SKI '	' DGKD '	' GNG4 '	' RESP18 '	' DHCR24 '	' PROX1 '	' PPAP2B '	' SLC2A1 '	'---'	' ITPR1 '	' EPHB3 '	' GPR161 '	'---'	'---'	'---'	' ATP1A2 '	' NTNG1 '	' ATP5F1 '	' ATP1A1 '	' GPR37L1 '	' LZIC '	' POGZ '
' DUSP10 '	'---'	' CLSTN1 '	' ASB1 '	' ADSS '	' SCG2 '	' DAB1 '	'---'	' MRPS21 '	' SLC6A9 '	' CACNA2D3 '	' PLCL2 '	'---'	'---'	'---'	'---'	' MGST3 '	' SDHC '	' CELSR2 '	'---'	' SEMA6C '	' LGR6 '	' MAD2L2 '	' FDPS '
' PYCR2 '	'---'	' ECE1 '	'---'	'---'	' SYN2 '	' MRPS21 '	' MRPL55 '	' GNG12 '	' PRDX1 '	'---'	'---'	'---'	'---'	' CGREF1 '	' CGREF1 '	' CACNA1E '	' FCGR2B '	' GPR61 '	'---'	' SELENBP1 '	' SOX13 '	' DDOST '	' MEF2D '
'---'	'---'	' STMN1 '	'---'	'---'	'---'	' GNG12 '	' ACP1 '	' GNG5 '	' SCP2 '	'---'	'---'	' GORASP1 '	' TMEM9 '	' PREB '	' PREB '	'---'	'---'	' GNAI3 '	' LRIG2 '	' GBA '	' G0S2 '	' TCEB3 '	' HDGF '
' MRPL55 '	' PRKCE '	' LAPTM5 '	' CGREF1 '	'---'	' ITGA9 '	' DEPDC1 '	' ADSS '	' CTBS '	' GLIS1 '	' BCL6 '	'---'	'---'	' CD34 '	' NPHP1 '	' NPHP1 '	' LAMC2 '	' RGS4 '	' AMPD2 '	' ATP1A1 '	' CCT3 '	' HSD11B1 '	' HMGCL '	' DEDD '
' HIST3H2A '	'---'	' SNIP1 '	' ALK '	'---'	'---'	' GNG5 '	'---'	' DDAH1 '	' PPAP2B '	'---'	'---'	' CSPG5 '	'---'	'---'	'---'	' RGS2 '	' MGST3 '	' GSTM4 '	' PHGDH '	' B4GALT3 '	' KCNK2 '	' WASF2 '	' B4GALT3 '
' ACP1 '	'---'	' SF3A3 '	' LRRTM1 '	' BRE '	'---'	' CTBS '	'---'	' BCAR3 '	' MRPS21 '	' NCBP2 '	'---'	' BAP1 '	' MRPL55 '	'---'	'---'	' CFH '	'---'	' CSF1 '	' SNX27 '	' ALDH9A1 '	' TGFB2 '	' RPA2 '	' ACBD6 '
' GNG4 '	'---'	' RIMS3 '	' CD8A '	'---'	'---'	' DDAH1 '	'---'	' F3 '	' GNG12 '	'---'	' SLC25A26 '	'---'	' ACP1 '	' SCN9A '	' SCN9A '	' IPO9 '	' NPL '	' AHCYL1 '	' CHRNB2 '	'---'	' CAPN2 '	' DNAJC8 '	'---'
' KMO '	' TMSB10 '	' NFYC '	' CREG2 '	'---'	'---'	' CNN3 '	' RHOB '	' CNN3 '	' GNG5 '	'---'	' UMPS '	' IGSF11 '	' GNG4 '	' FRZB '	' FRZB '	' GPR37L1 '	' LAMC2 '	' ATP5F1 '	' EFNA3 '	' KIF21B '	' EPHX1 '	' SDC3 '	'---'
'---'	' RALB '	' NEGR1 '	'---'	'---'	'---'	' SORT1 '	'---'	' RHOC '	' CTBS '	'---'	'---'	'---'	' AKT3 '	'---'	'---'	' NFASC '	' CFH '	' DDX20 '	' TRIM46 '	'---'	' GUK1 '	' LSM10 '	' ADORA1 '
'---'	' FBXO36 '	' TGFBR3 '	'---'	'---'	' KCNMB2 '	' RHOC '	' BRE '	' FMO5 '	' DDAH1 '	' FSTL1 '	' CHST2 '	' MGLL '	'---'	' ACADL '	' ACADL '	' TGFB2 '	' IPO9 '	'---'	' MTX1 '	' PYCR2 '	' RHOU '	' POU3F1 '	' ELK4 '
'---'	' DGKD '	' OLFM3 '	' GPR39 '	' HNMT '	'---'	' ANP32E '	' LBH '	' ANP32E '	' BCAR3 '	'---'	' KCNAB1 '	'---'	'---'	' SERPINE2 '	' SERPINE2 '	' MARK1 '	' ADORA1 '	'---'	' RUSC1 '	'---'	'---'	' PPT1 '	' SLC30A1 '
'---'	' FARP2 '	' SYT6 '	' CHN1 '	' HNMT '	' EOMES '	' SHC1 '	'---'	' SEMA6C '	' F3 '	'---'	'---'	' DGKG '	'---'	' ECEL1 '	' ECEL1 '	' CAPN2 '	' NFASC '	' ATP1A1 '	' SYT11 '	' AGT '	' KCNK1 '	' RIMS3 '	' USH2A '
'---'	'---'	' ATP1A1 '	'---'	' SP5 '	'---'	' FDPS '	'---'	' MRPL9 '	' CNN3 '	' BCL6 '	'---'	'---'	'---'	' GBX2 '	' GBX2 '	' EPHX1 '	' RASSF5 '	' PHGDH '	' SEMA4A '	' GNG4 '	' UBE2J2 '	' EBNA1BP2 '	' PYCR2 '
' PPM1B '	'---'	' EMB '	' RESP18 '	' GAD1 '	'---'	' KCNJ10 '	'---'	' SHC1 '	' RHOC '	' NCBP2 '	' GORASP1 '	'---'	' KCNK3 '	' HES6 '	' HES6 '	' PSEN2 '	' DYRK3 '	' TXNIP '	' BCAN '	'---'	' GNB1 '	' PRDX1 '	' ACBD3 '
' RHOQ '	' NRXN1 '	' SEMA6C '	' NPPC '	' SH3BP4 '	' TKT '	' GPR161 '	'---'	' KCNJ10 '	' FMO5 '	'---'	'---'	' KLF3 '	' LBH '	'---'	'---'	' GALNT2 '	' HSD11B1 '	' PIAS3 '	' KCNJ9 '	'---'	' HES5 '	' DMRTA2 '	'---'
' RHOQ '	' ADD2 '	' POGZ '	'---'	' ASB1 '	' CNTN3 '	'---'	' VAMP5 '	' ALDH9A1 '	' ANP32E '	'---'	' BAP1 '	'---'	'---'	'---'	'---'	'---'	' MARK1 '	' ECM1 '	' ATP1A2 '	'---'	' ENO1 '	' SCP2 '	' HIST3H2A '
'---'	' CD8A '	' ARHGEF2 '	' FBXL2 '	'---'	'---'	' KIF21B '	' MAL '	'---'	' SEMA6C '	' SPP1 '	'---'	'---'	' PPM1B '	'---'	'---'	' KCNK1 '	' CAPN2 '	' SETDB1 '	' PCP4L1 '	' KCNS3 '	' LZIC '	' GLIS1 '	' ACP1 '
'---'	' ACTR1B '	' ARHGEF2 '	'---'	' LAPTM4A '	'---'	'---'	' POU3F3 '	' KIF21B '	' SELENBP1 '	'---'	'---'	'---'	'---'	'---'	'---'	' GNB1 '	' EPHX1 '	' TUFT1 '	' SDHC '	'---'	' SRM '	' PPAP2B '	' GNG4 '
'---'	'---'	' HDGF '	'---'	'---'	'---'	' TMEM9 '	' DBI '	'---'	' MRPL9 '	'---'	' MGLL '	'---'	'---'	'---'	'---'	' PANK4 '	' PSEN2 '	' SNX27 '	'---'	' CRIM1 '	' FBXO2 '	' MRPS21 '	' AKT3 '
' INSIG2 '	'---'	' IGSF8 '	'---'	' LRRTM4 '	' DGKG '	' CSRP1 '	' FBXO36 '	' TMEM9 '	' PBXIP1 '	'---'	'---'	' LETM1 '	' SEMA4F '	' SLC25A26 '	' SLC25A26 '	' ENO1 '	' GALNT2 '	' CHRNB2 '	' RGS4 '	'---'	' MAD2L2 '	' GNG12 '	' SMYD3 '
' RALB '	' FRZB '	' DEDD '	'---'	' CD8A '	' ADRA2C '	' SLC30A1 '	'---'	' CHI3L1 '	' SHC1 '	'---'	' GNB4 '	' ZFYVE28 '	' TACR1 '	'---'	'---'	' CLSTN1 '	'---'	' EFNA3 '	' MGST3 '	'---'	' DHRS3 '	' DEPDC1 '	'---'
' PLEKHA3 '	'---'	' B4GALT3 '	'---'	'---'	'---'	' PROX1 '	'---'	' RAB7L1 '	' GBA '	'---'	' RGS12 '	' ABLIM2 '	'---'	' KCNMB2 '	' KCNMB2 '	' SRM '	' KCNK1 '	' EFNA1 '	' PRDX6 '	'---'	' TCEB3 '	' GNG5 '	'---'
' MYO1B '	' DNPEP '	'---'	' SEC61A1 '	' HS6ST1 '	'---'	'---'	' MCEE '	' SLC30A1 '	' KCNJ10 '	'---'	' ADRA2C '	' LDB2 '	' TMSB10 '	' ECE2 '	' ECE2 '	' DHRS3 '	' ACTN2 '	' TRIM46 '	' MR1 '	'---'	' GALE '	' CTBS '	'---'
' ADAM23 '	' HDLBP '	'---'	' RHO '	'---'	' PCDH7 '	' MRPL55 '	'---'	' USH2A '	' ALDH9A1 '	'---'	'---'	'---'	' CNNM3 '	'---'	'---'	' DDOST '	' SDF4 '	' THBS3 '	' IER5 '	' TMSB10 '	' HMGCL '	' DDAH1 '	' VSNL1 '
' PPP1R14B '	' IL17RE '	' ADORA1 '	' PCCB '	'---'	' SCOC '	' HIST3H2A '	' BIN1 '	' ITPKB '	' GLUL '	' CFI '	'---'	' KCTD8 '	' MRPL30 '	'---'	'---'	' KIF17 '	' UBE2J2 '	' MTX1 '	' CACNA1E '	' DLX1 '	' WASF2 '	' GBP3 '	'---'
' CYP27A1 '	'---'	' ELK4 '	' KCNMB2 '	' HES6 '	'---'	' ACP1 '	'---'	'---'	'---'	' PITX2 '	'---'	'---'	' GPR45 '	'---'	'---'	' TCEB3 '	' GNB1 '	' RUSC1 '	'---'	' ITGA6 '	' RPA2 '	' F3 '	' CRIM1 '
' STK16 '	' ACVR2B '	' PLXNA2 '	' ECE2 '	' KIF1A '	'---'	' GNG4 '	' STK39 '	' HIST3H2A '	'---'	' PRSS12 '	'---'	'---'	' INSIG2 '	'---'	'---'	' SLC9A1 '	' PANK4 '	' DAP3 '	' RGS2 '	' CTDSP1 '	' LSM10 '	' CNN3 '	'---'
' EPHA4 '	' ACVR2B '	' KCNH1 '	'---'	' HDLBP '	'---'	' AKT3 '	'---'	' AGT '	' TMEM9 '	'---'	'---'	' TRIO '	' BZW1 '	'---'	'---'	' BAI2 '	' ENO1 '	' SYT11 '	' IPO9 '	' PLCD4 '	' HEYL '	' DBT '	' PRKCE '
' FBXO36 '	' ACVR2B '	' LBR '	'---'	' CNTN4 '	' ODZ3 '	' ADSS '	'---'	' ACP1 '	' CSRP1 '	' SCAMP1 '	'---'	'---'	' PPP1R14B '	' MRPL3 '	' MRPL3 '	' YARS '	' CLSTN1 '	' ARHGEF2 '	' ADORA1 '	' TTLL4 '	' PPT1 '	' VAV3 '	'---'
' INPP5D '	' ACVR2B '	' ACBD3 '	'---'	' SLC6A1 '	'---'	'---'	' MYD88 '	' GNG4 '	' CHI3L1 '	'---'	' ABLIM2 '	'---'	' CDK5R2 '	' CPNE4 '	' CPNE4 '	' PPT1 '	' SRM '	' SEMA4A '	' MDM4 '	' GMPPA '	' RIMS3 '	' SORT1 '	' EMX1 '
' ASB1 '	'---'	'---'	' CSPG5 '	'---'	' LRPAP1 '	'---'	' MOBP '	' AKT3 '	' RAB7L1 '	' POLR3G '	' LDB2 '	' PHF15 '	' FBXO36 '	' ZIC4 '	' ZIC4 '	' SLC2A1 '	' FBXO2 '	' APOA1BP '	' NFASC '	' FBXO36 '	' SLC2A1 '	' RHOC '	'---'
'---'	'---'	' MYT1L '	' USP19 '	' RARB '	'---'	' SOX11 '	'---'	'---'	' SLC30A1 '	'---'	'---'	'---'	' ASB1 '	' ZIC4 '	' ZIC4 '	' SLC6A9 '	' DDOST '	' HAPLN2 '	' RASSF5 '	' FARP2 '	' EBNA1BP2 '	' SLC16A1 '	'---'
' ITGB1BP1 '	'---'	'---'	'---'	' MOBP '	'---'	'---'	'---'	'---'	' USH2A '	'---'	' KCTD8 '	'---'	' FARP2 '	'---'	'---'	' PRDX1 '	' KIF17 '	' BCAN '	' G0S2 '	'---'	' SLC6A9 '	' ANP32E '	' TMSB10 '
' ITGB1BP1 '	' NISCH '	'---'	' RABL3 '	'---'	'---'	' RHOB '	'---'	' SOX11 '	' PYCR2 '	' STK32A '	' LNX1 '	' STK32A '	'---'	' RGS12 '	' RGS12 '	' ATPAF1 '	' TCEB3 '	' KCNJ9 '	' HSD11B1 '	'---'	' PRDX1 '	' SELENBP1 '	' BCL2L11 '
' YWHAQ '	'---'	'---'	'---'	'---'	' SNCA '	'---'	'---'	'---'	' ITPKB '	'---'	'---'	' GALNT10 '	'---'	' STK32B '	' STK32B '	' RAB3B '	' GALE '	' ATP1A2 '	' SERTAD4 '	' KIF3C '	' DMRTA2 '	' TDRKH '	' RALB '
'---'	' TAGLN3 '	' VSNL1 '	'---'	'---'	' SNCA '	' BRE '	'---'	' KCNS3 '	' WNT9A '	'---'	'---'	'---'	' CGREF1 '	'---'	'---'	' GLIS1 '	' RPA2 '	' SDHC '	' KCNK2 '	' OTOF '	' SCP2 '	' JTB '	' CFLAR '
' KIF3C '	' UMPS '	'---'	'---'	' NISCH '	' TRPC3 '	' LBH '	' MSL2 '	'---'	'---'	' FGF18 '	' KLHL8 '	'---'	' SLC5A6 '	'---'	'---'	' DHCR24 '	' YARS '	' FCGR2B '	' TGFB2 '	' SLC5A6 '	' LRP8 '	' PMVK '	' TTLL4 '
' PREB '	'---'	' KCNK3 '	'---'	' PRKCD '	' ADCY2 '	'---'	' PCCB '	' HADHB '	' MRPL55 '	'---'	' PRSS12 '	' ODZ2 '	' MPV17 '	' SLC30A9 '	' SLC30A9 '	' RPE65 '	' SF3A3 '	'---'	' MARK1 '	' SLC30A3 '	' PPAP2B '	' SCAMP3 '	' GMPPA '
' FNDC4 '	' MCM2 '	'---'	' UCHL1 '	' CACNA2D3 '	'---'	'---'	' CLDN11 '	' LBH '	' HIST3H2A '	' B4GALT7 '	' TRIO '	'---'	' FNDC4 '	' ZAR1 '	' ZAR1 '	' ELTD1 '	' POU3F1 '	' RGS4 '	' CAPN2 '	' ALK '	' DAB1 '	' MRPL24 '	' FBXO36 '
' BCL11A '	' PCCB '	' PRKCE '	' CXCL1 '	'---'	'---'	' ANTXR1 '	' ST6GAL1 '	' CRIM1 '	' AGT '	' PPAP2A '	'---'	' PLK2 '	' COX7A2L '	' PDGFRA '	' PDGFRA '	' CTBS '	' PPT1 '	' MGST3 '	' PSEN2 '	' DCTN1 '	' MRPS21 '	' KCNJ10 '	' BOK '
' LRRTM4 '	'---'	' MSH6 '	' MEPE '	' SLC25A26 '	'---'	'---'	' IL1RAP '	'---'	' ACP1 '	'---'	'---'	'---'	' GPR75 '	' MTTP '	' MTTP '	' BCAR3 '	' SLC2A1 '	' PRDX6 '	' GUK1 '	' RTKN '	' GNG12 '	' ALDH9A1 '	'---'
' CD8A '	' ZFYVE20 '	'---'	' SCOC '	' TAGLN3 '	'---'	'---'	'---'	' GALM '	' GNG4 '	'---'	'---'	'---'	' TACR1 '	' NPNT '	' NPNT '	' SORT1 '	' SLC6A9 '	' TOR3A '	' RHOU '	' LRRTM1 '	' RPE65 '	' GLUL '	'---'
'---'	'---'	'---'	'---'	'---'	' SYNPO '	' TMSB10 '	' NCBP2 '	' RHOQ '	'---'	' FGF1 '	'---'	' APBB3 '	' ACTR1B '	' MGST2 '	' MGST2 '	' SLC16A1 '	' PRDX1 '	' IER5 '	' GALNT2 '	' CD8A '	' GNG5 '	'---'	' KIF3C '
'---'	'---'	' SEMA4F '	' GUCY1A3 '	' MRAS '	' SYNPO '	' VAMP5 '	'---'	' RHOQ '	'---'	' TNIP1 '	' SYNPO '	' SLIT3 '	'---'	' SCOC '	' SCOC '	' ATP1A1 '	' ATPAF1 '	'---'	'---'	'---'	' CTBS '	'---'	' OTOF '
' FAP '	' CSPG5 '	'---'	' GUCY1A3 '	' SERPINI1 '	'---'	' MAL '	' ACAA1 '	'---'	' SOX11 '	'---'	' SYNPO '	'---'	'---'	'---'	'---'	' EMB '	' DHCR24 '	' NPL '	' KCNK1 '	'---'	' DDAH1 '	' TMEM9 '	' PREB '
' FIGN '	' USP19 '	' TMSB10 '	'---'	' ECE2 '	'---'	' MAP4K4 '	' MOBP '	' ANTXR1 '	' LPIN1 '	'---'	'---'	' CLTB '	' NR4A2 '	'---'	'---'	' SV2A '	' ELTD1 '	' LAMC2 '	' SDF4 '	' TTN '	' GBP3 '	' CSRP1 '	' SLC30A3 '
' CHN1 '	' PCBP4 '	' TTL '	'---'	' HRASLS '	' HRH2 '	' POU3F3 '	'---'	' ANXA4 '	'---'	' GTF2H4 '	'---'	' DBN1 '	' SCN9A '	'---'	'---'	' SELENBP1 '	' GBP3 '	' CFH '	' UBE2J2 '	'---'	' BCAR3 '	' CHI3L1 '	' BCL11A '
' STK17B '	' LRIG1 '	' KIF5C '	' ODZ3 '	'---'	'---'	' GPR45 '	' DUSP7 '	'---'	' KCNS3 '	' ITPR3 '	'---'	'---'	' FRZB '	'---'	'---'	' GBA '	' VAV3 '	' IPO9 '	' DVL1 '	' DNPEP '	' GCLM '	' RAB7L1 '	' SPRED2 '
'---'	'---'	' GALNT13 '	'---'	' MRPS25 '	' ENC1 '	' LIMS1 '	' SELK '	'---'	'---'	' ANKRD6 '	'---'	' PRR3 '	'---'	'---'	'---'	' ARHGEF2 '	' SORT1 '	' TIMM17A '	' GNB1 '	' HDLBP '	' F3 '	' PROX1 '	' RTKN '
' DNPEP '	'---'	' GPD2 '	'---'	'---'	'---'	' DBI '	' CPOX '	' VAMP8 '	' HADHB '	' TPD52L1 '	'---'	' BRD2 '	' ACADL '	' LNX1 '	' LNX1 '	' ARHGEF2 '	' SLC16A1 '	' GPR37L1 '	' SKI '	' CNTN4 '	' CNN3 '	' DUSP10 '	' CD8A '
' HDLBP '	'---'	' GAD1 '	' LGI2 '	' SUSD5 '	'---'	' HNMT '	'---'	' VAMP5 '	' LBH '	' HEBP2 '	' MEF2C '	' LRRC1 '	' AAMP '	'---'	'---'	' CCT3 '	' ATP1A1 '	' LGR6 '	' PANK4 '	' IL17RE '	' DBT '	' PYCR2 '	' ACTR1B '
' ITPR1 '	'---'	' RAPGEF4 '	'---'	' MOBP '	' CDKL3 '	' HNMT '	' IGSF11 '	' POU3F3 '	'---'	'---'	' SEMA6A '	' NT5E '	' PTPRN '	'---'	'---'	' ARHGEF11 '	' EMB '	' PPP1R12B '	' HES5 '	' HDAC11 '	' VAV3 '	' ACBD3 '	' NPHP1 '
' GRM7 '	'---'	' FZD7 '	'---'	'---'	'---'	' BZW1 '	' ADCY5 '	' BCL2L11 '	' GALM '	'---'	' EBF1 '	' TNFAIP3 '	' RESP18 '	' EPHA5 '	' EPHA5 '	' ETV3 '	' SV2A '	' ADORA1 '	' ICMT '	'---'	' PSMA5 '	' ITPKB '	'---'
' HDAC11 '	' DCK '	' TTLL4 '	'---'	' CSPG5 '	'---'	' PPP1R14B '	'---'	' MERTK '	' RHOQ '	'---'	'---'	'---'	' SERPINE2 '	' KLHL8 '	' KLHL8 '	' IGSF8 '	' CTSS '	' SOX13 '	' ENO1 '	' FBXL2 '	' RHOC '	'---'	'---'
'---'	' CXCL1 '	' GMPPA '	' GOLPH3 '	'---'	' PPP1R11 '	' CTDSP1 '	' PCOLCE2 '	' DBI '	' RHOQ '	'---'	' MGAT4B '	' TIAM2 '	' ECEL1 '	' UBE2D3 '	' UBE2D3 '	' B4GALT3 '	' SELENBP1 '	' NFASC '	' CLSTN1 '	' ITGA9 '	' SLC16A1 '	' MRPL55 '	' NR4A2 '
' UBE2E1 '	' CCNG2 '	' DGKD '	'---'	' HSPBAP1 '	' FBXO9 '	' STK16 '	' SIAH2 '	' GLI2 '	'---'	'---'	' DUSP22 '	' SNX9 '	' GBX2 '	' ANXA5 '	' ANXA5 '	' ALDH9A1 '	' POGZ '	' RASSF5 '	' LZIC '	'---'	' NOTCH2 '	' HIST3H2A '	' DPP4 '
' STAC '	' SCOC '	' COPS8 '	' RGMB '	' ADCY5 '	' TPBG '	' FBXO36 '	'---'	' HNMT '	' SLC1A4 '	'---'	' RIOK1 '	'---'	' HES6 '	' TRPC3 '	' TRPC3 '	' KIFAP3 '	' MRPL9 '	' DYRK3 '	' SRM '	' LARS2 '	' FMO5 '	' TAF5L '	' FAP '
'---'	'---'	' TRAF3IP1 '	'---'	'---'	' SLC35F1 '	' B3GNT7 '	' NCBP2 '	' HNMT '	' ANTXR1 '	' NFKBIE '	'---'	' SSR1 '	' KIF1A '	' FSTL5 '	' FSTL5 '	'---'	' TPM3 '	' G0S2 '	' FBXO2 '	' DHX30 '	' ANP32E '	' SIPA1L2 '	' LRP2 '
' GPX1 '	'---'	' ASB1 '	'---'	' TM4SF1 '	' PKIB '	' SH3BP4 '	' TACC3 '	' ITGA6 '	' ANXA4 '	' POPDC3 '	' PRR3 '	'---'	' STK25 '	' ADCY2 '	' ADCY2 '	' KIF21B '	' TPM3 '	' HSD11B1 '	' HP1BP3 '	' WDR6 '	' SELENBP1 '	' ACP1 '	' TTN '
'---'	'---'	' PPP1R7 '	'---'	'---'	' AKAP7 '	' RAMP1 '	'---'	' NFE2L2 '	'---'	'---'	' BRD2 '	'---'	' CHL1 '	'---'	'---'	'---'	' GBA '	' SMYD2 '	' EIF4G3 '	'---'	' MRPL9 '	' ADSS '	' STAT4 '
'---'	'---'	' FARP2 '	'---'	'---'	' TBPL1 '	' ASB1 '	'---'	' GULP1 '	'---'	' SLC29A4 '	' LRRC1 '	' DOM3Z '	' CRELD1 '	'---'	'---'	' TMEM9 '	' SCAMP3 '	' KCNK2 '	' ECE1 '	' RNF123 '	' TDRKH '	' SMYD3 '	'---'
' NISCH '	'---'	'---'	' MSX2 '	'---'	'---'	' BOK '	' ART3 '	' BZW1 '	' VAMP8 '	'---'	' ANKRD6 '	'---'	'---'	'---'	'---'	' CHI3L1 '	' FDPS '	' TGFB2 '	' HMGCL '	'---'	' JTB '	'---'	' DNPEP '
'---'	'---'	' ROCK2 '	'---'	' PDGFRA '	'---'	'---'	' BMP2K '	' CFLAR '	' VAMP5 '	'---'	' CTGF '	'---'	' KCNH8 '	'---'	'---'	' LRRN2 '	' ARHGEF2 '	' MARK1 '	' RPA2 '	'---'	' PMVK '	'---'	' HDLBP '
' SLC25A26 '	'---'	' OSR1 '	' B4GALT7 '	' KIT '	' SSR1 '	' CYS1 '	' SCOC '	' CTDSP1 '	' NPAS2 '	'---'	' TNFAIP3 '	' PPIL1 '	' UBE2E1 '	' GPX3 '	' GPX3 '	' LRRN2 '	' ARHGEF2 '	' CAPN2 '	' DNAJC8 '	' ALCAM '	' PBXIP1 '	' SOX11 '	' SETMAR '
'---'	' TXNDC9 '	' SDC1 '	' GOLPH3 '	' GRID2 '	'---'	'---'	' GAB1 '	' RAMP1 '	' MAP4K4 '	'---'	'---'	'---'	' FBXL2 '	'---'	'---'	' ELK4 '	' CCT3 '	' EPHX1 '	' LAPTM5 '	' BOC '	' SHC1 '	'---'	' HDAC11 '
' SEC61A1 '	' TRIP13 '	'---'	'---'	' MTTP '	'---'	' ALK '	'---'	' ASB1 '	' POU3F3 '	'---'	'---'	' HIVEP2 '	' STAC '	'---'	'---'	' PLXNA2 '	' ARHGEF11 '	' PSEN2 '	' SDC3 '	'---'	' GBA '	'---'	'---'
' PCCB '	'---'	' ASXL2 '	'---'	' SCOC '	'---'	' MCEE '	'---'	' BOK '	' MERTK '	'---'	' SSR1 '	' PDE10A '	' RPL14 '	'---'	'---'	' SLC30A1 '	' IGSF8 '	' GALNT2 '	' BAI2 '	' MCM2 '	' FDPS '	' HADHB '	' FBXL2 '
' CHST2 '	' GOLPH3 '	' SLC30A3 '	' DMGDH '	'---'	'---'	' RTKN '	'---'	'---'	' DBI '	'---'	'---'	'---'	'---'	' RPL37 '	' RPL37 '	' NEK2 '	' DEDD '	'---'	' PTP4A2 '	' SEC61A1 '	' MRPL24 '	' SNX17 '	' RPL14 '
' KCNAB1 '	'---'	' PPM1G '	' HAPLN1 '	'---'	' NFKBIE '	' LRRTM4 '	'---'	' CYS1 '	' RALB '	'---'	'---'	'---'	' TMIE '	'---'	'---'	' PYCR2 '	' B4GALT3 '	' KCNK1 '	' FNDC5 '	' PCCB '	' KCNJ10 '	' LBH '	'---'
' ECE2 '	' RGMB '	' CDC42EP3 '	' HAPLN1 '	'---'	' ELOVL4 '	' LRRTM1 '	'---'	' NTSR2 '	' GLI2 '	'---'	'---'	' ZDHHC4 '	' WDR6 '	'---'	'---'	'---'	' ALDH9A1 '	' ACTN2 '	' TRAPPC3 '	' HPS3 '	' ALDH9A1 '	' EHD3 '	' LARS2 '
' IL1RAP '	'---'	' NRXN1 '	' RGMB '	' CPLX1 '	'---'	' CREG2 '	'---'	' LAPTM4A '	' PLEKHB2 '	' HSPB1 '	'---'	'---'	' GPX1 '	' PCSK1 '	' PCSK1 '	' AGT '	' GPR161 '	' SDF4 '	' LSM10 '	' KCNMB2 '	' GLUL '	' LTBP1 '	' DHX30 '
' HRASLS '	'---'	' GPR75 '	' PPP2CA '	'---'	' SLC29A4 '	' FHL2 '	'---'	'---'	' HNMT '	'---'	' PPIL1 '	'---'	'---'	' CXCL14 '	' CXCL14 '	' GNG4 '	' KIFAP3 '	' DVL1 '	' SNIP1 '	' ABCF3 '	'---'	'---'	' GPX1 '
'---'	' CXXC5 '	' SPRED2 '	' CDKL3 '	'---'	'---'	' ST6GAL2 '	' UBE2D3 '	' PREB '	' HNMT '	'---'	' CTGF '	' CHN2 '	'---'	' FGF1 '	' FGF1 '	' SMYD3 '	' GLUL '	' GNB1 '	' SF3A3 '	' CHRD '	'---'	' RHOQ '	'---'
' NCBP2 '	'---'	' ADD2 '	' ETF1 '	' KCTD8 '	'---'	' NPHP1 '	' AGA '	' MPV17 '	' CYBRD1 '	'---'	'---'	'---'	'---'	'---'	'---'	'---'	'---'	' SKI '	' POU3F1 '	'---'	' TMEM9 '	' RHOQ '	'---'
' MRPS25 '	'---'	' DCTN1 '	' SPRY4 '	' LNX1 '	'---'	'---'	' ENPP6 '	' FNDC4 '	' ITGA6 '	'---'	' PDE10A '	'---'	' SLC25A26 '	'---'	'---'	'---'	' KIF21B '	' PANK4 '	' RRAGC '	' CAMK1 '	' CSRP1 '	' MSH6 '	' PHF7 '
' NKIRAS1 '	'---'	' CD8A '	' DPYSL3 '	'---'	'---'	' BIN1 '	' ACSL1 '	' ZFP36L2 '	' NFE2L2 '	'---'	' MAFK '	' ADCY1 '	' ALCAM '	' GMNN '	' GMNN '	' KCNF1 '	'---'	' HES5 '	' HPCAL4 '	' SATB1 '	' CHI3L1 '	'---'	'---'
'---'	' RGS14 '	' ACTR1B '	'---'	'---'	'---'	'---'	' SRD5A1 '	' UGP2 '	' GULP1 '	'---'	'---'	'---'	' GAP43 '	' SCGN '	' SCGN '	'---'	' TMEM9 '	' ENO1 '	' PPT1 '	'---'	' RAB7L1 '	' ANTXR1 '	' BOC '
' CCK '	' MAML1 '	'---'	' GFPT2 '	' ANTXR2 '	'---'	' FIGN '	'---'	' SFXN5 '	' BZW1 '	'---'	'---'	'---'	'---'	' PHF1 '	' PHF1 '	'---'	' ADORA1 '	' CLSTN1 '	' RIMS3 '	' ACAA1 '	' PYCR2 '	'---'	'---'
'---'	' GOLPH3 '	'---'	' GCNT2 '	' TRAM1L1 '	'---'	' FRZB '	' ERBB2IP '	' CD8A '	' CFLAR '	'---'	'---'	'---'	' NDUFB5 '	' SLC29A1 '	' SLC29A1 '	' HADHB '	' LRRN2 '	' SRM '	' NFYC '	'---'	' ITPKB '	'---'	' SEC61A1 '
' CSPG5 '	' RPL37 '	' CACNB4 '	'---'	' AGA '	'---'	' CALCRL '	'---'	' ACTR1B '	' CASP8 '	'---'	'---'	'---'	' AP2M1 '	' FBXO9 '	' FBXO9 '	' BRE '	' LRRN2 '	' FBXO2 '	' HIVEP3 '	' CSPG5 '	'---'	' VAMP8 '	' RHO '
' USP19 '	'---'	' NR4A2 '	' GMNN '	'---'	'---'	' TFPI '	' RHOBTB3 '	' CHST10 '	' CTDSP1 '	'---'	'---'	'---'	' ECE2 '	' RWDD1 '	' RWDD1 '	' LTBP1 '	' SLC30A1 '	' MAD2L2 '	' SLC2A1 '	' UQCRC1 '	' MRPL55 '	' VAMP5 '	' PCCB '
' GPX1 '	'---'	' SP3 '	' TPBG '	' GOLPH3 '	'---'	'---'	' TGFBI '	' NPHP1 '	' FBXO36 '	'---'	'---'	'---'	' HRASLS '	' HEBP2 '	' HEBP2 '	' CRIM1 '	' NEK2 '	' DHRS3 '	' SLC6A9 '	' CELSR3 '	' HIST3H2A '	' MAL '	' CHRD '
' TUSC2 '	' RGMB '	' NEUROD1 '	'---'	' PTGER4 '	'---'	' DNPEP '	'---'	'---'	' RAMP1 '	'---'	'---'	'---'	'---'	'---'	'---'	'---'	' PYCR2 '	' PINK1 '	' PRDX1 '	' WDR6 '	' AGT '	' MAP4K4 '	' EPHB3 '
' LRIG1 '	' STARD4 '	' ALS2 '	' ZDHHC14 '	' RAB3C '	'---'	' PAX3 '	'---'	'---'	' BOK '	'---'	' LANCL2 '	'---'	' NCBP2 '	' PPP1R14C '	' PPP1R14C '	' PRKCE '	' ACBD3 '	' DDOST '	' MKNK1 '	' USP19 '	' ACP1 '	' POU3F3 '	'---'
' CNTN3 '	' SEMA6A '	'---'	' GMDS '	' NLN '	'---'	' SERPINE2 '	'---'	' DARS '	'---'	'---'	'---'	'---'	' CAMK1 '	' GMDS '	' GMDS '	' MSH6 '	' ITPKB '	' KIF17 '	' ATPAF1 '	' SELK '	' IRF2BP2 '	' LIMS1 '	' CAMK1 '
'---'	' ETF1 '	' KLF7 '	'---'	'---'	'---'	' HES6 '	'---'	' CHN1 '	' CYS1 '	'---'	'---'	'---'	' MRPS25 '	'---'	'---'	'---'	'---'	' ECE1 '	' RAB3B '	' CBLB '	' GNG4 '	' DBI '	'---'
' DPPA2 '	' SPRY4 '	' FN1 '	'---'	'---'	'---'	' HDLBP '	'---'	' NFE2L2 '	' NTSR2 '	'---'	'---'	'---'	'---'	'---'	'---'	' SLC1A4 '	' AGT '	' TCEB3 '	' SCP2 '	'---'	' SMYD3 '	' RALB '	' ACAA1 '
' PARP9 '	'---'	' AP1S3 '	'---'	'---'	'---'	'---'	' RAD1 '	' CALCRL '	' LAPTM4A '	' NDUFB2 '	'---'	'---'	'---'	'---'	'---'	' EMX1 '	' ADSS '	' GALE '	' DHCR24 '	' HSPBAP1 '	'---'	' SSFA2 '	'---'
' HSPBAP1 '	' CLTB '	' NCL '	' AGPAT1 '	' NDFIP1 '	'---'	' KCNH8 '	' RPL37 '	' COL5A2 '	'---'	'---'	'---'	'---'	' WDR6 '	'---'	'---'	'---'	' SMYD3 '	' HMGCL '	' PPAP2B '	' ADCY5 '	'---'	' GULP1 '	' CSPG5 '
'---'	' WRNIP1 '	' HDLBP '	'---'	' ADRB2 '	'---'	' ITGA9 '	' HMGCS1 '	' HIBCH '	' PREB '	'---'	'---'	'---'	' GPX1 '	'---'	'---'	' SEMA4F '	'---'	' STMN1 '	' DAB1 '	'---'	' SOX11 '	' BZW1 '	' USP19 '
' SLC12A8 '	' RIOK1 '	' CHL1 '	'---'	' GALNT10 '	'---'	' MOBP '	'---'	'---'	' COX7A2L '	'---'	'---'	'---'	' NICN1 '	' MEA1 '	' MEA1 '	'---'	'---'	' SLC9A1 '	' GNG12 '	' MRPL3 '	'---'	' CFLAR '	' GPX1 '
' TMCC1 '	'---'	' CNTN6 '	' SLC26A8 '	'---'	'---'	'---'	'---'	' ACADL '	' ZFP36L2 '	'---'	'---'	'---'	' TUSC2 '	' CYP39A1 '	' CYP39A1 '	' TMSB10 '	' KCNF1 '	' WASF2 '	' NEGR1 '	' SLITRK3 '	'---'	' PPP1R14B '	' SELK '
' MRPL3 '	' PPP1R11 '	' IL17RE '	' TBCC '	' LSM11 '	'---'	'---'	' ARRDC3 '	' DNPEP '	' EFEMP1 '	'---'	'---'	'---'	' CACNA2D2 '	' POPDC3 '	' POPDC3 '	' CNNM3 '	'---'	' RPA2 '	' GNG5 '	'---'	' HADHB '	' CTDSP1 '	' LRIG1 '
' MBNL1 '	' ABCF1 '	' SYN2 '	' MEA1 '	'---'	'---'	'---'	' ELL2 '	' PAX3 '	' UGP2 '	'---'	'---'	'---'	' PCBP4 '	'---'	'---'	' KIF5C '	' VSNL1 '	' PTAFR '	' DDAH1 '	' CLCN2 '	' KHK '	' CYP27A1 '	' CPOX '
' EIF5A2 '	' FBXO9 '	'---'	'---'	' GABRA1 '	'---'	' IL17RB '	' PPP2CA '	' SERPINE2 '	' MCEE '	'---'	'---'	'---'	' PDHB '	' PARK2 '	' PARK2 '	' GALNT13 '	'---'	' PTAFR '	' BCAR3 '	' DGKG '	' LBH '	' STK16 '	'---'
'---'	' POU3F2 '	' ACVR2B '	' PARK2 '	' GABRG2 '	'---'	'---'	' SPOCK1 '	' HES6 '	' CYP26B1 '	'---'	'---'	'---'	' GBE1 '	' PSMB1 '	' PSMB1 '	' GPD2 '	' HADHB '	' DNAJC8 '	' GCLM '	' SST '	' LTBP1 '	' FBXO36 '	' HSPBAP1 '
' DGKG '	' RWDD1 '	' ACVR2B '	' PSMB1 '	'---'	'---'	' GPR27 '	' FGF1 '	' HDLBP '	' SFXN5 '	'---'	'---'	'---'	'---'	' NUDT1 '	' NUDT1 '	' SLC4A10 '	' KHK '	' LAPTM5 '	' CNN3 '	' TNK2 '	'---'	' DGKD '	'---'
' CRYGS '	' TBPL1 '	' ACVR2B '	'---'	' GOLPH3 '	' NDUFB2 '	' ALCAM '	'---'	' CHL1 '	' CHST10 '	'---'	'---'	'---'	' GAP43 '	' SLC29A4 '	' SLC29A4 '	' GAD1 '	' BRE '	' FABP3 '	' DBT '	' FGFR3 '	' GALM '	' SH3BP4 '	' MRPL3 '
' NCBP2 '	'---'	' ACVR2B '	'---'	' HCN1 '	'---'	' PVRL3 '	'---'	' SYN2 '	' ST6GAL2 '	'---'	'---'	'---'	' FSTL1 '	'---'	'---'	' ITGA6 '	' EHD3 '	' BAI2 '	' OLFM3 '	'---'	' RHOQ '	' RAMP1 '	' CPNE4 '
'---'	' OPRM1 '	'---'	'---'	' MOCS2 '	'---'	'---'	' B3GALT4 '	'---'	' NPHP1 '	' TOMM7 '	'---'	'---'	'---'	'---'	'---'	' MYO1B '	' LTBP1 '	' YARS '	' SORT1 '	'---'	' RHOQ '	' FARP2 '	'---'
'---'	'---'	' LARS2 '	'---'	' PPAP2A '	'---'	' SEC61A1 '	' PPARD '	' RARB '	'---'	'---'	'---'	'---'	' MRPL3 '	'---'	'---'	' SLC39A10 '	' CRIM1 '	' FNDC5 '	' PSMA5 '	' KLF3 '	'---'	' RNASEH1 '	' GNB4 '
' ZAR1 '	' SSR1 '	' DHX30 '	'---'	' PLK2 '	'---'	' RHO '	' ENPP4 '	'---'	'---'	'---'	'---'	'---'	' CPNE4 '	'---'	'---'	' SLC39A10 '	'---'	' TRAPPC3 '	' RHOC '	' ZAR1 '	' SLC1A4 '	'---'	' MFI2 '
' RASL11B '	'---'	' BSN '	' BMPER '	' SGTB '	'---'	' MSL2 '	' LRRC1 '	' LARS2 '	' CHN1 '	'---'	'---'	'---'	' ZIC4 '	'---'	'---'	' FZD7 '	' GALM '	' LSM10 '	' SLC16A1 '	' PDGFRA '	' ANTXR1 '	' ITGB1BP1 '	'---'
' PAICS '	'---'	'---'	'---'	'---'	'---'	' CHST2 '	'---'	' TMIE '	' NFE2L2 '	'---'	'---'	'---'	' ZIC4 '	'---'	'---'	' ADAM23 '	' MSH6 '	' SNIP1 '	' ATP1A1 '	' PAICS '	' ANXA4 '	' ITGB1BP1 '	'---'
' DCK '	' ATP6V1G2 '	' RNF123 '	' AEBP1 '	'---'	'---'	' RAP2B '	'---'	' DAG1 '	' CALCRL '	'---'	'---'	'---'	'---'	'---'	'---'	' IGFBP2 '	'---'	' SF3A3 '	' EMB '	' SLC4A4 '	'---'	' YWHAQ '	' KLF3 '
' CXCL1 '	'---'	'---'	'---'	' CDO1 '	'---'	' CLDN11 '	'---'	'---'	' COL5A2 '	'---'	'---'	'---'	' FGF12 '	'---'	'---'	' PLCD4 '	' SLC1A4 '	' POU3F1 '	' SV2A '	' CXCL1 '	'---'	' CYS1 '	' UCHL1 '
' ART3 '	'---'	' NISCH '	' EGFR '	' PPP2CA '	'---'	' ECE2 '	' TPMT '	'---'	' HIBCH '	'---'	'---'	'---'	' NCBP2 '	' SUMF2 '	' SUMF2 '	' BCS1L '	' EMX1 '	' HEYL '	' ANP32E '	' BMP2K '	' VAMP8 '	' NTSR2 '	' ZAR1 '
' CDS1 '	' USP49 '	' SYNPR '	'---'	' CDKL3 '	'---'	' ST6GAL1 '	' HIST1H2BC '	' PHF7 '	'---'	'---'	'---'	' TBRG4 '	' TACC3 '	'---'	'---'	' GMPPA '	' CCT7 '	' PPT1 '	' CTSS '	' CDS1 '	' VAMP5 '	' LAPTM4A '	' PDGFRA '
' GRID2 '	' MEA1 '	'---'	' ASL '	' C1QTNF2 '	'---'	' IL1RAP '	'---'	'---'	' ACADL '	'---'	'---'	'---'	' RGS12 '	' HSPB1 '	' HSPB1 '	' EPHA4 '	'---'	' RIMS3 '	' SEMA6C '	' SPP1 '	' SMYD1 '	'---'	' CXCL1 '
' MTTP '	' NFKBIE '	' EPHA3 '	'---'	'---'	' DGKB '	' HRASLS '	'---'	' SLC25A26 '	' DNPEP '	'---'	'---'	'---'	'---'	'---'	'---'	' FBXO36 '	' SEMA4F '	' NFYC '	' RFX5 '	'---'	' MRPL30 '	' PREB '	' MRPL1 '
' MGST2 '	'---'	' PVRL3 '	'---'	' ADAMTS2 '	'---'	'---'	' VPS52 '	' ARL6 '	' PAX3 '	'---'	'---'	'---'	'---'	'---'	'---'	' ITM2C '	'---'	' SLC2A1 '	' POGZ '	'---'	' MAP4K4 '	' MPV17 '	' CDS1 '
' SCOC '	' CITED2 '	' TAGLN3 '	'---'	' RASGEF1C '	' NEUROD6 '	' NCBP2 '	'---'	' ALCAM '	' SERPINE2 '	'---'	'---'	'---'	' UCHL1 '	'---'	'---'	' INPP5D '	' TMSB10 '	' EBNA1BP2 '	' TDRKH '	'---'	' IL1R1 '	' FNDC4 '	' MEPE '
'---'	' PSMB1 '	' BOC '	' GRM3 '	'---'	' GCK '	' CAMK1 '	' MEA1 '	' PVRL3 '	' HES6 '	' PTCD1 '	'---'	'---'	' SLC30A9 '	'---'	'---'	' DGKD '	' MAP4K4 '	' SLC6A9 '	' JTB '	'---'	' POU3F3 '	' ZFP36L2 '	'---'
'---'	'---'	' GAP43 '	'---'	' EDN1 '	'---'	' MRPS25 '	' CYP39A1 '	'---'	' HDLBP '	'---'	' DGKB '	'---'	' ZAR1 '	'---'	'---'	' SH3BP4 '	' GPR45 '	' PRDX1 '	' TPM3 '	' LETM1 '	' LIMS1 '	' NRXN1 '	'---'
'---'	' FSCN1 '	' UMPS '	'---'	' SIRT5 '	'---'	' ZFYVE20 '	'---'	' RHO '	' SYN2 '	'---'	'---'	'---'	' PDGFRA '	'---'	'---'	' ASB1 '	' SMPD4 '	' MKNK1 '	' TPM3 '	' LRPAP1 '	' MERTK '	' UGP2 '	'---'
' ODZ3 '	'---'	'---'	'---'	' PPP1R11 '	'---'	' SATB1 '	' PSMB1 '	' MSL2 '	'---'	'---'	' TBRG4 '	'---'	' CDS1 '	'---'	'---'	' FARP2 '	' KIF5C '	' ATPAF1 '	' GBA '	' SLC2A9 '	' DBI '	' MCEE '	' NPY5R '
'---'	'---'	' PLXNA1 '	'---'	' ABCF1 '	'---'	'---'	'---'	' MRAS '	' MYD88 '	'---'	'---'	'---'	' MTTP '	'---'	'---'	'---'	' GPD2 '	' RAB3B '	' CCT3 '	'---'	' RALB '	'---'	'---'
' LETM1 '	'---'	' MCM2 '	'---'	' PHF1 '	'---'	' SUSD5 '	' FSCN1 '	' CHST2 '	'---'	' IMMP2L '	'---'	' SEMA3E '	' NPNT '	'---'	'---'	'---'	' GAD1 '	' DHCR24 '	' MRPL24 '	' LGI2 '	' GLI2 '	' BIN1 '	' LETM1 '
' KCNIP4 '	' CHN2 '	' ABTB1 '	'---'	' MAPK13 '	'---'	' MOBP '	'---'	' P2RY1 '	' TMIE '	'---'	'---'	'---'	' MGST2 '	'---'	'---'	' OTOF '	' ITGA6 '	' PPAP2B '	' HDGF '	'---'	' SP5 '	'---'	' LRPAP1 '
'---'	'---'	' MSL2 '	'---'	' BYSL '	'---'	'---'	'---'	' RAP2B '	' DAG1 '	'---'	'---'	' DLX5 '	' SCOC '	'---'	'---'	' PREB '	' MYO1B '	' MRPS21 '	' ARHGEF11 '	'---'	' CYBRD1 '	' DARS '	'---'
'---'	'---'	' PCCB '	'---'	' TTBK1 '	'---'	' CSPG5 '	'---'	'---'	'---'	'---'	'---'	'---'	' SMAD1 '	'---'	'---'	' SLC5A6 '	' SLC39A10 '	' GNG12 '	' ETV3 '	' FSTL5 '	' ITGA6 '	' FIGN '	' GABRA4 '
'---'	'---'	' NCK1 '	'---'	' FBXO9 '	'---'	' GBE1 '	'---'	' CAMK1 '	'---'	'---'	'---'	'---'	'---'	'---'	'---'	' SLC30A3 '	' SLC39A10 '	' RPE65 '	' PFDN2 '	' ENPP6 '	' NFE2L2 '	' CALCRL '	'---'
' EPHA5 '	' EGFR '	' ACPL2 '	'---'	' NT5E '	'---'	' CPOX '	' ANLN '	'---'	'---'	' SHH '	'---'	'---'	'---'	'---'	'---'	' ALK '	' BZW1 '	' GNG5 '	' B4GALT3 '	' IRX1 '	' SSFA2 '	' HIBCH '	'---'
' CCNI '	'---'	' GMPS '	'---'	' HEY2 '	'---'	'---'	'---'	' LRRC2 '	' SLC25A26 '	'---'	'---'	'---'	'---'	'---'	'---'	' EFEMP1 '	' BMPR2 '	' CTBS '	' RGS5 '	'---'	' GULP1 '	' STK17B '	' RASGEF1B '
' UBE2D3 '	'---'	' PPM1L '	'---'	' TBPL1 '	'---'	' IGSF11 '	'---'	'---'	' ALCAM '	'---'	'---'	'---'	' SLC25A4 '	'---'	'---'	' BCL11A '	' ADAM23 '	' DDAH1 '	' ALDH9A1 '	' PTGER4 '	' BZW1 '	'---'	' DDIT4L '
' CASP6 '	'---'	' ABCF3 '	'---'	'---'	' ACHE '	' RABL3 '	' EGFR '	' CSPG5 '	' PVRL3 '	' CTSB '	'---'	'---'	' DGKQ '	' NDUFB2 '	' NDUFB2 '	' SPRED2 '	' IGFBP2 '	' GBP3 '	' KIFAP3 '	' CRHBP '	' CFLAR '	' ACADL '	' PRSS12 '
' ELOVL6 '	'---'	' BCL6 '	'---'	' ZDHHC14 '	'---'	' WDR5B '	'---'	' PLXNB1 '	' SLC15A2 '	'---'	'---'	' WNT2 '	'---'	'---'	'---'	' DCTN1 '	' PLCD4 '	' BCAR3 '	' ACBD6 '	'---'	' FZD7 '	' DNPEP '	' MAD2L1 '
' MAD2L1 '	'---'	'---'	' NDUFB2 '	'---'	'---'	' SEMA5B '	'---'	' SLC25A20 '	'---'	'---'	'---'	'---'	' KCNIP4 '	'---'	'---'	' LRRTM4 '	' BCS1L '	' GCLM '	' GLUL '	' RHOBTB3 '	' PPP1R14B '	' SERPINE2 '	' IRX1 '
' ANXA5 '	'---'	' ATP2B2 '	' CNTNAP2 '	'---'	'---'	' ADCY5 '	'---'	' USP19 '	' RHO '	'---'	'---'	'---'	'---'	'---'	'---'	' LRRTM1 '	' CYP27A1 '	' F3 '	' ARPC5 '	' CAMK4 '	' IGFBP2 '	' HES6 '	' SRD5A1 '
' TRPC3 '	'---'	' WNT7A '	'---'	' GPLD1 '	'---'	'---'	'---'	' LAMB2 '	' MSL2 '	'---'	'---'	'---'	' LGI2 '	'---'	'---'	' CD8A '	' GMPPA '	' CNN3 '	'---'	'---'	' CTDSP1 '	' HDLBP '	' ADCY2 '
'---'	'---'	' ZFYVE20 '	'---'	'---'	' GRM8 '	' PCOLCE2 '	'---'	' MUSTN1 '	' PCCB '	'---'	'---'	' CDK5 '	' LNX1 '	'---'	'---'	' ACTR1B '	' SLC4A3 '	' VAV3 '	'---'	'---'	' PLCD4 '	' SYN2 '	'---'
' GOLPH3 '	'---'	' SH3BP5 '	'---'	' ATP6V1G2 '	'---'	' SLC9A9 '	' GNG11 '	' WNT5A '	' MRAS '	'---'	'---'	' PAXIP1 '	'---'	'---'	'---'	'---'	' EPHA4 '	' SORT1 '	' TMEM9 '	' PCDHB15 '	' BCS1L '	'---'	' GOLPH3 '
' GHR '	'---'	' EOMES '	'---'	'---'	'---'	' PLOD2 '	'---'	' LRIG1 '	' CHST2 '	'---'	' WNT2 '	'---'	'---'	'---'	'---'	' HS6ST1 '	' ITM2C '	' PSMA5 '	' ADORA1 '	' GPX3 '	' CYP27A1 '	' KCNH8 '	'---'
' NNT '	'---'	'---'	'---'	' BAK1 '	' SLC37A3 '	' CP '	'---'	'---'	' P2RY1 '	'---'	'---'	' CLDN23 '	' PPAT '	'---'	'---'	'---'	' INPP5D '	' RHOC '	' LRRN2 '	' GRIA1 '	' STK16 '	' MLH1 '	' CAMK4 '
'---'	' AP1S1 '	' EPM2AIP1 '	'---'	'---'	'---'	' SIAH2 '	'---'	' SEMA5B '	' RAP2B '	'---'	'---'	'---'	' EPHA5 '	'---'	'---'	' NR4A2 '	' SH3BP4 '	' SLC16A1 '	' LRRN2 '	'---'	' GMPPA '	' ITGA9 '	' PHF15 '
'---'	'---'	'---'	' DPP6 '	' PPIL1 '	' KCNH2 '	' SLITRK3 '	'---'	'---'	' RARRES1 '	'---'	'---'	'---'	' KLHL8 '	'---'	'---'	' SCN1A '	' COPS8 '	' ATP1A1 '	' ELK4 '	'---'	' FBXO36 '	' MYD88 '	'---'
'---'	' ARF5 '	' CSPG5 '	'---'	' FRS3 '	' SMARCD3 '	'---'	'---'	' KLF15 '	'---'	'---'	' CDK5 '	'---'	' UBE2D3 '	' RPA3 '	' RPA3 '	' STK39 '	' FARP2 '	' TRIM45 '	' PLXNA2 '	' ODZ2 '	' DGKD '	' MOBP '	'---'
' PCDHB15 '	'---'	' CELSR3 '	'---'	' NFKBIE '	'---'	' GNB4 '	'---'	' MRPL3 '	' CAMK1 '	'---'	'---'	' RHOBTB2 '	' ANXA5 '	'---'	'---'	' HIBCH '	'---'	' EMB '	' KCNH1 '	' KCNIP1 '	' RAMP1 '	'---'	' CXXC5 '
' GALNT10 '	'---'	' USP19 '	'---'	' KHDRBS2 '	' CLDN23 '	' NCBP2 '	'---'	' PLOD2 '	' MRPS25 '	'---'	'---'	'---'	' TRPC3 '	'---'	'---'	'---'	' YWHAQ '	' FMO5 '	' PROX1 '	' MSX2 '	' FARP2 '	' TMIE '	'---'
'---'	'---'	' PCBP4 '	'---'	' TBX18 '	'---'	' FGFRL1 '	'---'	' PLSCR4 '	'---'	'---'	'---'	'---'	' FSTL5 '	' LSM5 '	' LSM5 '	' ABCB6 '	' LAPTM4A '	' SV2A '	' ESRRG '	' HRH2 '	' RNASEH1 '	' GPX1 '	'---'
'---'	'---'	' MAGI1 '	'---'	' RTN4IP1 '	' CTSB '	' TACC3 '	'---'	' PLSCR1 '	' ACAA1 '	' STMN2 '	'---'	' AP3M2 '	' IRF2 '	' INHBA '	' INHBA '	' PTPRN '	'---'	' CTSS '	' LBR '	'---'	'---'	'---'	' MSX2 '
' KCNIP1 '	'---'	' FOXP1 '	'---'	'---'	'---'	' SH3BP2 '	'---'	' ZIC4 '	' LRRC2 '	'---'	' RHOBTB2 '	'---'	' ADCY2 '	'---'	'---'	' RESP18 '	' KIF3C '	' SELENBP1 '	' PYCR2 '	' CDH9 '	' ITGB1BP1 '	'---'	'---'
' HRH2 '	'---'	' CBLB '	' INHBA '	' EPM2A '	'---'	' RGS12 '	'---'	' ZIC4 '	'---'	'---'	'---'	'---'	'---'	'---'	'---'	' DNPEP '	' OTOF '	' POGZ '	' ACBD3 '	' OXCT1 '	' ITGB1BP1 '	' PHF7 '	' IRX2 '
'---'	' NDUFB2 '	'---'	'---'	'---'	'---'	'---'	' BPGM '	'---'	' CSPG5 '	'---'	'---'	'---'	' GOLPH3 '	'---'	'---'	' SCG2 '	' PREB '	' MRPL9 '	'---'	'---'	' NTSR2 '	' PXK '	' GOLPH3 '
' RGS14 '	'---'	' GAP43 '	'---'	'---'	'---'	'---'	' MTPN '	' GNB4 '	' PLXNB1 '	'---'	' BAG4 '	'---'	'---'	' WBSCR16 '	' WBSCR16 '	' SERPINE2 '	' SLC5A6 '	' TPM3 '	' HIST3H2A '	'---'	' LAPTM4A '	'---'	' RPL37 '
' B4GALT7 '	'---'	'---'	'---'	'---'	'---'	' PCDH7 '	'---'	' ETV5 '	' SLC25A20 '	'---'	'---'	'---'	' RGMB '	'---'	'---'	' ECEL1 '	' SLC30A3 '	' TPM3 '	' TAF5L '	' DMGDH '	'---'	' SLC25A26 '	' TAF9 '
' GOLPH3 '	'---'	' RUVBL1 '	' RFC2 '	' BZW2 '	'---'	' KLF3 '	'---'	' FGFRL1 '	' LAMB2 '	'---'	'---'	'---'	' UBE2B '	'---'	'---'	' HES6 '	' PPM1G '	' PBXIP1 '	' SIPA1L2 '	' RIOK2 '	' PREB '	' PVRL3 '	' ENC1 '
' RPL37 '	'---'	' ZIC4 '	' YWHAG '	'---'	'---'	' PDGFRA '	'---'	' FGFR3 '	' MUSTN1 '	'---'	'---'	'---'	' TGFBI '	'---'	'---'	' HDLBP '	' FNDC4 '	' SHC1 '	' ACP1 '	' PJA2 '	' MPV17 '	' GTF2E1 '	'---'
' OXCT1 '	'---'	' ZIC4 '	'---'	'---'	'---'	' REST '	'---'	' RGS12 '	' WNT5A '	'---'	'---'	'---'	'---'	'---'	'---'	' CHL1 '	' FEZ2 '	' GBA '	' IRF2BP2 '	' PPP2CA '	' FNDC4 '	' SLC15A2 '	'---'
' PPAP2A '	'---'	' SIAH2 '	'---'	'---'	'---'	' CXCL1 '	'---'	'---'	' LRIG1 '	'---'	'---'	'---'	'---'	'---'	'---'	' CNTN6 '	' EFEMP1 '	' SCAMP3 '	' GNG4 '	' PDGFRB '	' ZFP36L2 '	'---'	' DMGDH '
' TAF9 '	' DPP6 '	' CCNL1 '	'---'	'---'	'---'	' BMP2K '	'---'	'---'	'---'	'---'	'---'	'---'	' NDFIP1 '	'---'	'---'	' CNTN4 '	' ADD2 '	' FDPS '	' RGS7 '	' SLIT3 '	' EFEMP1 '	' MCM2 '	' PPP2CA '
'---'	'---'	' TNIK '	'---'	' EGFR '	'---'	' PCDH10 '	'---'	' KLF3 '	' IGSF11 '	' LGI3 '	'---'	'---'	' GPX3 '	' SRI '	' SRI '	' SETMAR '	' EGR4 '	' ARHGEF2 '	' AKT3 '	'---'	' UGP2 '	' SEC61A1 '	' ETF1 '
'---'	'---'	'---'	'---'	'---'	'---'	' GAB1 '	'---'	' GABRB1 '	' SEMA5B '	'---'	'---'	'---'	' GALNT10 '	' BET1 '	' BET1 '	' CRELD1 '	' DCTN1 '	' ARHGEF2 '	' ADSS '	' MGAT4B '	' MCEE '	' EPHB1 '	' SPARC '
' MEF2C '	'---'	' BCL6 '	'---'	' ASL '	'---'	'---'	'---'	' PAICS '	' PTPLB '	' CLU '	'---'	'---'	'---'	'---'	'---'	' SYN2 '	' LRRTM1 '	' CCT3 '	' SMYD3 '	' GFPT2 '	' SFXN5 '	' MSL2 '	' SLIT3 '
' ELL2 '	'---'	'---'	' SEMA3E '	'---'	'---'	' EDNRA '	' GNA12 '	' SLC4A4 '	'---'	'---'	'---'	'---'	' LSM11 '	'---'	'---'	' HDAC11 '	' ACTR1B '	' MRPL24 '	' MYT1L '	' FOXQ1 '	' STARD7 '	' CHST2 '	'---'
' RIOK2 '	' RPA3 '	'---'	' BET1 '	'---'	'---'	'---'	'---'	' CXCL1 '	' KLF15 '	'---'	'---'	'---'	'---'	'---'	'---'	' IMPDH1 '	' CHST10 '	' HDGF '	'---'	' RIOK1 '	' CHST10 '	' RAP2B '	' CLTB '
' CDO1 '	'---'	' SLC30A9 '	'---'	'---'	'---'	'---'	'---'	' GRID2 '	' PLOD2 '	' PEX2 '	'---'	'---'	' GABRG2 '	' ACHE '	' ACHE '	' PLCL2 '	'---'	' ARHGEF11 '	'---'	'---'	'---'	' CLDN11 '	' SNCB '
' SEMA6A '	' TOMM7 '	' PDGFRA '	'---'	' GRM3 '	'---'	'---'	'---'	' BMPR1B '	' PLSCR4 '	'---'	'---'	' GPAA1 '	'---'	'---'	'---'	'---'	' HS6ST1 '	' ETV3 '	' SOX11 '	' SIRT5 '	'---'	' ABCF3 '	' ADAMTS2 '
' PPP2CA '	'---'	' SLC4A4 '	'---'	'---'	'---'	' LDB2 '	'---'	' NPNT '	' PLSCR1 '	'---'	'---'	'---'	' B4GALT7 '	'---'	'---'	' FBXL2 '	'---'	' KCNJ10 '	' KCNF1 '	' SOX4 '	' NFE2L2 '	' ST6GAL1 '	' MGAT4B '
' ETF1 '	' LSM5 '	' CCNG2 '	' ACHE '	'---'	'---'	'---'	' ETV1 '	' PCDH10 '	' ZIC4 '	' MRPL13 '	'---'	'---'	' GOLPH3 '	'---'	'---'	' MLH1 '	' NR4A2 '	' IGSF8 '	' LPIN1 '	' PPP1R11 '	' HIBCH '	' BCL6 '	' RASGEF1C '
' CAMK2A '	' TBRG4 '	' MRPL1 '	'---'	'---'	'---'	' TLR1 '	' NFE2L3 '	'---'	' ZIC4 '	'---'	'---'	'---'	' RAD1 '	'---'	'---'	' ENTPD3 '	' SCN1A '	' DEDD '	'---'	' ABCF1 '	' STK17B '	' IL1RAP '	'---'
' TNIP1 '	'---'	' HERC3 '	'---'	'---'	' MAF1 '	' LNX1 '	'---'	' GUCY1A3 '	' CP '	'---'	' GPAA1 '	'---'	' RPL37 '	'---'	'---'	'---'	' STK39 '	' B4GALT3 '	' VSNL1 '	' PACSIN1 '	'---'	'---'	' CD83 '
' EBF1 '	'---'	' SPATA5 '	'---'	'---'	'---'	'---'	' LSM5 '	' GUCY1A3 '	' RARRES1 '	'---'	' MAF1 '	' PNMA2 '	' HMGCS1 '	'---'	'---'	' LARS2 '	' CHN1 '	' RGS5 '	' RHOB '	' MAPK13 '	' ACADL '	' NCBP2 '	' PRSS16 '
'---'	'---'	' CCRN4L '	'---'	' MOSPD3 '	'---'	'---'	'---'	'---'	'---'	'---'	'---'	'---'	' MOCS2 '	'---'	'---'	' DHX30 '	' FRZB '	' ALDH9A1 '	'---'	' GLP1R '	' AAMP '	' CAMK1 '	' PPP1R11 '
' FOXQ1 '	' RFC2 '	'---'	' NDUFA5 '	'---'	'---'	' ANTXR2 '	'---'	'---'	' GNB4 '	'---'	'---'	'---'	'---'	' NOS3 '	' NOS3 '	' WDR6 '	' TFPI '	' KIFAP3 '	' HADHB '	' DAAM2 '	' DNPEP '	' WNT7A '	' ABCF1 '
'---'	'---'	'---'	' GRM8 '	'---'	'---'	' PRKG2 '	'---'	' TLR3 '	' ETV5 '	'---'	'---'	'---'	'---'	'---'	'---'	' DAG1 '	' STAT4 '	' GLUL '	' KCNK3 '	' FOXP4 '	' SERPINE2 '	' MRPS25 '	' GTF2H4 '
' SIRT5 '	'---'	'---'	'---'	'---'	' PNMA2 '	' RASGEF1B '	' STX1A '	'---'	' FGFRL1 '	'---'	'---'	'---'	' PCSK1 '	'---'	'---'	'---'	' STK17B '	'---'	' KHK '	' VEGFA '	' HES6 '	'---'	' MAPK13 '
' GMNN '	'---'	' SAP30 '	'---'	'---'	'---'	' UBE2D3 '	'---'	'---'	' RGS12 '	' OSTF1 '	' PNMA2 '	'---'	' LIX1 '	'---'	'---'	' RNF123 '	'---'	' KIF21B '	' SNX17 '	' NR2E1 '	' SLC6A1 '	' SUSD5 '	' LRFN2 '
' PRSS16 '	'---'	'---'	'---'	'---'	' FBXO16 '	' MAD2L1 '	'---'	' GABRG1 '	'---'	'---'	'---'	'---'	' RGMB '	' PIWIL2 '	' PIWIL2 '	'---'	' ACADL '	'---'	' BRE '	'---'	' SYN2 '	' ACAA1 '	' FOXP4 '
' PPP1R11 '	'---'	' ZFYVE28 '	'---'	'---'	' ANK1 '	' CCNA2 '	'---'	' GABRA2 '	' SORCS2 '	'---'	'---'	'---'	' CDKL3 '	'---'	'---'	' NISCH '	' AAMP '	' TMEM9 '	' EHD3 '	' PPP1R14C '	'---'	' MOBP '	' KLHDC3 '
' GTF2H4 '	'---'	' ADD1 '	'---'	'---'	' CHRNA6 '	' ENPP6 '	'---'	' GABRA4 '	'---'	'---'	'---'	'---'	' UBE2B '	'---'	'---'	' STAB1 '	' ABCB6 '	' CSRP1 '	' CRIM1 '	' ZDHHC14 '	' MYD88 '	'---'	' EFHC1 '
' PHF1 '	' BET1 '	' HS3ST1 '	'---'	' BPGM '	'---'	' ACSL1 '	'---'	'---'	' KLF3 '	'---'	' MSC '	'---'	' CXCL14 '	'---'	'---'	' CACNA2D3 '	' PTPRN '	' ADORA1 '	'---'	' GMDS '	' RPL14 '	' CSPG5 '	' RWDD1 '
' PPARD '	'---'	'---'	'---'	'---'	' TOX '	' TRIP13 '	'---'	'---'	' GABRB1 '	'---'	'---'	' RUSC2 '	' PCDHA6 '	'---'	'---'	' ABHD6 '	' DNPEP '	' CHI3L1 '	' PPM1B '	' SERPINB9 '	'---'	' PLXNB1 '	' PKIB '
' PIM1 '	'---'	' KCTD8 '	' PNOC '	'---'	'---'	' IRX1 '	' BET1 '	' TXNDC9 '	' PAICS '	'---'	'---'	'---'	'---'	' SNTG1 '	' SNTG1 '	' PXK '	' SCG2 '	' LRRN2 '	' PRKCE '	'---'	' TMIE '	' SLC25A20 '	' HEBP2 '
' RNF8 '	'---'	'---'	'---'	' NDUFB2 '	' PEX2 '	' SRD5A1 '	'---'	' SPARCL1 '	' REST '	'---'	' NCALD '	'---'	' CLTB '	'---'	'---'	'---'	' SERPINE2 '	' LRRN2 '	' RHOQ '	'---'	' GPX1 '	' GPX1 '	'---'
' FOXP4 '	' RABL5 '	'---'	'---'	' EPHB6 '	'---'	'---'	' PON2 '	' UBE2D3 '	' SLC4A4 '	' ARPC5L '	'---'	'---'	' MAPK9 '	'---'	'---'	' SLC25A26 '	' SLC19A3 '	' RAB7L1 '	' RHOQ '	' NEDD9 '	'---'	' PCBP4 '	' PPP1R14C '
' BYSL '	'---'	' CCNI '	'---'	' ZYX '	'---'	' BASP1 '	' PDK4 '	' ELOVL6 '	' CXCL1 '	'---'	'---'	' PIP5K1B '	'---'	'---'	'---'	' EPHA3 '	' ECEL1 '	' SLC30A1 '	'---'	' TPMT '	'---'	' SELK '	' ZDHHC14 '
' ANKRD6 '	'---'	' KLHL8 '	'---'	'---'	'---'	' GOLPH3 '	'---'	' PRDM5 '	' BMP2K '	'---'	'---'	' DAPK1 '	' CD83 '	'---'	'---'	' BOC '	' KIF1A '	' NEK2 '	' CCT7 '	'---'	' PHF7 '	' MAGI1 '	' GMDS '
' RWDD1 '	'---'	' SNCA '	'---'	'---'	' LY6H '	' GHR '	' PTCD1 '	' CTSO '	' PTPN13 '	'---'	'---'	'---'	' SCGN '	'---'	'---'	'---'	' HDLBP '	' DUSP10 '	'---'	'---'	' PRKCD '	' GBE1 '	'---'
' SLC35F1 '	'---'	' SNCA '	'---'	'---'	'---'	' ZSWIM6 '	'---'	' PDLIM3 '	' SPP1 '	'---'	' RUSC2 '	'---'	' PPP1R11 '	'---'	'---'	' PLXNA1 '	' STK25 '	' PYCR2 '	' SEMA4F '	'---'	' ABHD6 '	' CPOX '	'---'
' PDE7B '	'---'	' PPP3CA '	'---'	'---'	'---'	' ERBB2IP '	'---'	' IRX1 '	' BMPR1B '	'---'	'---'	'---'	' SLC39A7 '	'---'	'---'	' MCM2 '	' CNTN6 '	' ACBD3 '	'---'	' SLC26A8 '	'---'	'---'	' NEDD9 '
' HEBP2 '	'---'	' FBXW7 '	'---'	'---'	'---'	' TNPO1 '	'---'	' ADCY2 '	' PCDH10 '	'---'	'---'	'---'	' PHF1 '	'---'	'---'	' SEC61A1 '	' CNTN4 '	' ITPKB '	' TMSB10 '	' TREM2 '	' SLC25A26 '	' LSAMP '	' TPMT '
'---'	' TPK1 '	' FSTL5 '	'---'	'---'	' SH3GL2 '	' RGNEF '	'---'	'---'	'---'	'---'	'---'	' PRPF4 '	' SLC29A1 '	'---'	'---'	' TRH '	' ITPR1 '	' WNT9A '	' MAL '	' COL9A1 '	' PVRL3 '	' LSAMP '	' NUP50 '
' ZDHHC14 '	'---'	' GPM6A '	'---'	'---'	'---'	'---'	'---'	' GOLPH3 '	' EDNRA '	'---'	' PIP5K1B '	'---'	' FBXO9 '	' STMN2 '	' STMN2 '	' EPHB1 '	' CRELD1 '	'---'	' CNNM3 '	' MOXD1 '	' TAGLN3 '	' IGSF11 '	' HIST1H3D '
' GMDS '	'---'	' GPM6A '	'---'	'---'	'---'	' RHOBTB3 '	'---'	' SLC1A3 '	' GUCY1A3 '	'---'	' DAPK1 '	'---'	' ANKRD6 '	'---'	'---'	' PCCB '	' SYN2 '	' MRPL55 '	' POU3F3 '	'---'	' GTF2E1 '	' RABL3 '	'---'
'---'	'---'	' TRIO '	'---'	'---'	'---'	' TGFBI '	'---'	' GHR '	' GUCY1A3 '	'---'	'---'	'---'	' RWDD1 '	' PTDSS1 '	' PTDSS1 '	' MRAS '	' IMPDH1 '	' TRIM11 '	' LIMS1 '	' CITED2 '	' SLC15A2 '	' WDR5B '	' ATP6V1G2 '
'---'	'---'	'---'	'---'	'---'	'---'	'---'	'---'	' NNT '	'---'	'---'	'---'	' DAB2IP '	' PKIB '	'---'	'---'	' GMPS '	' PLCL2 '	' TAF5L '	' BCL2L11 '	' PARK2 '	'---'	' PARP9 '	' AGPAT1 '
' TPMT '	'---'	' PTGER4 '	'---'	' RPA3 '	'---'	'---'	' CDK5 '	'---'	'---'	'---'	'---'	'---'	' TBPL1 '	'---'	'---'	' SERPINI1 '	'---'	' AGT '	' TTL '	'---'	' SEC61A1 '	' HSPBAP1 '	'---'
' GPLD1 '	' ADAM28 '	' RAB3C '	'---'	'---'	' HABP4 '	' SYNPO '	'---'	' RHOBTB3 '	' TLR3 '	'---'	'---'	'---'	' HEBP2 '	'---'	'---'	' NDUFB5 '	' TGFBR2 '	' SIPA1L2 '	' INSIG2 '	'---'	' EPHB1 '	' SEMA5B '	'---'
' NUP50 '	'---'	' PIK3R1 '	'---'	' TOMM7 '	'---'	' SYNPO '	' ARHGEF10 '	' RGMB '	'---'	' GNA14 '	'---'	'---'	' AIG1 '	'---'	'---'	' AP2M1 '	' FBXL2 '	' GNG4 '	' DBI '	' NXPH1 '	' MRAS '	' PTPLB '	' CPNE5 '
' GABBR1 '	'---'	'---'	'---'	'---'	' TMEFF1 '	' GPX3 '	' ARHGEF10 '	' KCNN2 '	'---'	'---'	'---'	'---'	'---'	'---'	'---'	' ABCF3 '	' MYD88 '	' ADSS '	' PTPN4 '	'---'	' CHST2 '	'---'	' PPIL1 '
'---'	'---'	' RGMB '	'---'	' NEUROD6 '	'---'	' GALNT10 '	'---'	' SNCAIP '	' GABRG1 '	'---'	'---'	' CACNA1B '	' PPP1R14C '	' GPAA1 '	' GPAA1 '	' CHRD '	' ENTPD3 '	' SMYD3 '	' TSN '	'---'	' GMPS '	' KLF15 '	' LRFN2 '
' ATP6V1G2 '	'---'	' CAMK4 '	' GPAA1 '	' LSM5 '	'---'	'---'	'---'	'---'	' GABRA2 '	'---'	' PPP2R4 '	'---'	' GMDS '	'---'	'---'	' EPHB3 '	' RPL14 '	' SH3BP5L '	' SMPD4 '	' NPY '	' NDUFB5 '	' MRPL3 '	' MEA1 '
'---'	'---'	' PHF15 '	'---'	' IGFBP3 '	'---'	'---'	'---'	'---'	' GABRA4 '	'---'	'---'	'---'	' SERPINB9 '	'---'	'---'	' IL1RAP '	'---'	' SNTG2 '	' PLEKHB2 '	' ADCYAP1R1 '	' ABCF3 '	' PCOLCE2 '	' COL9A1 '
'---'	'---'	'---'	'---'	'---'	'---'	'---'	' PTK2B '	' STK32A '	'---'	'---'	'---'	'---'	'---'	'---'	'---'	'---'	' LARS2 '	'---'	' HNMT '	'---'	' ST6GAL1 '	' SLC9A9 '	'---'
' PPIL1 '	'---'	'---'	'---'	'---'	'---'	' RGS14 '	'---'	' GRIA1 '	'---'	'---'	'---'	'---'	'---'	'---'	'---'	' CAMK1 '	' DHX30 '	'---'	' HNMT '	'---'	' BCL6 '	' PLOD2 '	' PSMB1 '
' GLO1 '	'---'	' EGR1 '	'---'	'---'	' BARHL1 '	' GOLPH3 '	'---'	'---'	' TXNDC9 '	'---'	'---'	'---'	' TPMT '	'---'	'---'	' ATP2B2 '	' WDR6 '	' SOX11 '	' KIF5C '	'---'	' LPP '	' PLSCR4 '	'---'
' TBCC '	'---'	' CXXC5 '	' DLC1 '	' RFC2 '	'---'	' RPL37 '	'---'	'---'	' IGFBP7 '	'---'	' CACNA1B '	'---'	' GABBR1 '	'---'	'---'	' MRPS25 '	' DAG1 '	' KCNF1 '	' GALNT13 '	' EGFR '	' LPP '	' PLSCR1 '	'---'
' KHDRBS2 '	'---'	' ANKHD1 '	' PNMA2 '	'---'	'---'	' HMGCS1 '	'---'	' MSX2 '	' ANTXR2 '	'---'	'---'	'---'	'---'	'---'	'---'	' SATB1 '	'---'	'---'	' GPD2 '	'---'	' LPP '	' CP '	'---'
' HTR1B '	'---'	'---'	'---'	'---'	'---'	' ENC1 '	'---'	'---'	' SPARCL1 '	'---'	'---'	'---'	' AGPAT1 '	' TCEB1 '	' TCEB1 '	' EOMES '	' RNF123 '	' VSNL1 '	' PKP4 '	' ASL '	' LPP '	' SIAH2 '	'---'
'---'	'---'	' CYFIP2 '	' FUT10 '	'---'	'---'	'---'	'---'	' RGS14 '	' UBE2D3 '	'---'	'---'	'---'	'---'	'---'	'---'	'---'	'---'	'---'	' SLC4A10 '	'---'	' LPP '	' SLC33A1 '	' ADCYAP1R1 '
' PARK2 '	' STMN2 '	'---'	'---'	'---'	'---'	' LHFPL2 '	'---'	' B4GALT7 '	' AGXT2L1 '	'---'	'---'	'---'	'---'	'---'	'---'	' EPM2AIP1 '	' PHF7 '	' HADHB '	' GAD1 '	'---'	'---'	' TNIK '	'---'
' PSMB1 '	'---'	' GABRA6 '	'---'	'---'	'---'	'---'	'---'	' IRX2 '	' CASP6 '	'---'	'---'	'---'	' PPIL1 '	' NCALD '	' NCALD '	' SCN5A '	' NISCH '	' KCNK3 '	' DLX1 '	'---'	' WNT7A '	'---'	'---'
' MAFK '	'---'	' CPLX2 '	'---'	'---'	' ELAVL2 '	' DMGDH '	'---'	' GOLPH3 '	' ELOVL6 '	'---'	'---'	'---'	' GLO1 '	' MRPL13 '	' MRPL13 '	' GORASP1 '	' PRKCD '	' KHK '	' RAPGEF4 '	'---'	' MRPS25 '	' GNB4 '	'---'
'---'	'---'	' CPLX2 '	'---'	' SEMA3E '	'---'	' DHFR '	'---'	' GTF2H2 '	' PRDM5 '	'---'	'---'	'---'	' FRS3 '	'---'	'---'	'---'	' CACNA2D3 '	' SNX17 '	' PLEKHA3 '	' DLX6 '	'---'	' ALG3 '	' EGFR '
'---'	'---'	' CPLX2 '	' RRM2B '	' BET1 '	'---'	' ELL2 '	'---'	'---'	' ANXA5 '	'---'	'---'	'---'	' MEA1 '	'---'	'---'	' CSPG5 '	' ABHD6 '	' BRE '	' SLC39A10 '	' TAC1 '	' ACAA1 '	' ETV5 '	'---'
' SCIN '	' BAI1 '	'---'	' MRPL13 '	'---'	'---'	' CDO1 '	'---'	'---'	' CTSO '	'---'	'---'	'---'	' NFKBIE '	'---'	'---'	' UQCRC1 '	'---'	' EHD3 '	' SLC39A10 '	'---'	' GORASP1 '	' BCL6 '	'---'
'---'	'---'	' UNC5A '	'---'	'---'	'---'	' PPP2CA '	'---'	' LIX1 '	' AGA '	'---'	'---'	'---'	' CYP39A1 '	' CYHR1 '	' CYHR1 '	' SLC25A20 '	' SLC25A26 '	' LTBP1 '	' BZW1 '	'---'	' LRRC2 '	' NCBP2 '	'---'
' HDAC9 '	'---'	' RGS14 '	' LY6H '	'---'	'---'	' ETF1 '	' PTDSS1 '	' RGMB '	' PDLIM3 '	'---'	'---'	'---'	' ELOVL4 '	'---'	'---'	' WDR6 '	' TAGLN3 '	' CRIM1 '	' BMPR2 '	'---'	'---'	' FGFRL1 '	'---'
'---'	' GPAA1 '	' MAML1 '	'---'	' RABL5 '	'---'	' SPRY4 '	' MATN2 '	' ALDH7A1 '	' IRX1 '	'---'	'---'	'---'	' POPDC3 '	' SH3GL2 '	' SH3GL2 '	' USP19 '	' BOC '	'---'	' ABI2 '	'---'	' CSPG5 '	' TACC3 '	'---'
'---'	' MAF1 '	'---'	'---'	'---'	'---'	' DPYSL3 '	'---'	' ACSL6 '	' ADCY2 '	'---'	'---'	'---'	'---'	'---'	'---'	' LAMB2 '	' GAP43 '	' GALM '	' EEF1B2 '	' AP4M1 '	' PLXNB1 '	' FGFR3 '	' NPTX2 '
'---'	'---'	'---'	'---'	'---'	'---'	' C1QTNF2 '	'---'	' CXCL14 '	'---'	' RET '	'---'	'---'	' NUDT1 '	'---'	'---'	' DUSP7 '	' UMPS '	' PRKCE '	' BCS1L '	'---'	' UQCRC1 '	'---'	'---'
' CCM2 '	'---'	' RGMB '	' DNAJB5 '	'---'	'---'	'---'	'---'	' ETF1 '	' GOLPH3 '	'---'	'---'	'---'	' CHST12 '	'---'	'---'	' TKT '	'---'	' MSH6 '	' STK16 '	'---'	' SLC25A20 '	'---'	'---'
'---'	'---'	' PJA2 '	'---'	'---'	'---'	' ADAMTS2 '	'---'	' SPRY4 '	' SLC1A3 '	'---'	'---'	'---'	' SLC29A4 '	' PIP5K1B '	' PIP5K1B '	' ACTR8 '	' PLXNA1 '	'---'	' GMPPA '	' HBP1 '	' LAMB2 '	' KLF3 '	'---'
'---'	'---'	' STARD4 '	'---'	' GRM8 '	'---'	' GFPT2 '	'---'	' PDGFRB '	' GHR '	' SNCG '	'---'	' MAPKAP1 '	'---'	' OSTF1 '	' OSTF1 '	' WNT5A '	' MCM2 '	' SLC1A4 '	' SLC4A3 '	'---'	' GPX1 '	' PDGFRA '	'---'
'---'	' DLC1 '	' SEMA6A '	'---'	'---'	'---'	' WRNIP1 '	' MAF1 '	' SPARC '	' NNT '	'---'	'---'	' RAPGEF1 '	'---'	'---'	'---'	' LRIG1 '	' ABTB1 '	' ANXA4 '	' EPHA4 '	'---'	' PCBP4 '	' PAICS '	' MOSPD3 '
'---'	' MTUS1 '	' LRRTM2 '	' PIP5K1B '	' PLXNA4 '	'---'	'---'	'---'	' LCP2 '	'---'	'---'	'---'	'---'	' ZDHHC4 '	'---'	'---'	' CNTN3 '	' SEC61A1 '	' EMX1 '	' ITM2C '	'---'	' TKT '	' REST '	'---'
'---'	' HR '	' APBB3 '	'---'	'---'	'---'	' SOX4 '	'---'	'---'	' RHOBTB3 '	'---'	' FBXW2 '	'---'	'---'	'---'	'---'	' GBE1 '	' PCCB '	' CCT7 '	' DGKD '	'---'	' PDHB '	' DCK '	'---'
'---'	'---'	' ANXA6 '	'---'	'---'	'---'	' PPARD '	'---'	' DBN1 '	' RGMB '	'---'	'---'	' SNAPC4 '	' HDAC9 '	'---'	'---'	' CBLB '	' CHST2 '	'---'	' RAMP1 '	'---'	' MAGI1 '	' BMP2K '	'---'
' NPTX2 '	'---'	' SLIT3 '	'---'	' CDK5 '	'---'	' BYSL '	'---'	' DUSP22 '	' KCNN2 '	'---'	'---'	'---'	'---'	' ATP6V1G1 '	' ATP6V1G1 '	'---'	' HPS3 '	' SEMA4F '	' TRAF3IP1 '	'---'	' LRIG1 '	' PTPN13 '	'---'
'---'	'---'	'---'	'---'	' SMARCD3 '	' FBXW2 '	' TTBK1 '	' MTUS1 '	'---'	' SNCAIP '	' GPR123 '	'---'	'---'	' CHN2 '	'---'	'---'	' FSTL1 '	' GMPS '	'---'	' ASB1 '	'---'	' GBE1 '	' SPP1 '	'---'
'---'	' TCEB1 '	' CLTB '	' UGCG '	'---'	'---'	' ENPP4 '	' LGI3 '	' CAP2 '	'---'	'---'	' RAPGEF1 '	'---'	'---'	'---'	'---'	' SEMA5B '	' KCNAB1 '	' VAMP8 '	' GPC1 '	' EPHB6 '	'---'	' GRID2 '	'---'
'---'	'---'	' GPRIN1 '	' ATP6V1G1 '	'---'	'---'	' TTK '	'---'	' GLP1R '	'---'	'---'	'---'	' NELF '	'---'	'---'	'---'	'---'	' PPM1L '	' VAMP5 '	' PPP1R7 '	' CNTNAP2 '	' LSAMP '	' PCDH10 '	'---'
'---'	'---'	' WRNIP1 '	'---'	' CTSB '	'---'	' NT5E '	' FUT10 '	' POU3F2 '	' CXXC5 '	'---'	'---'	' ZMYND19 '	' MRPL32 '	'---'	'---'	' RUVBL1 '	' SERPINI1 '	' CNNM3 '	' FARP2 '	'---'	' LSAMP '	' GAB1 '	'---'
'---'	' UQCRB '	' RIOK1 '	'---'	'---'	'---'	' ANKRD6 '	' TCEA1 '	' SMPD2 '	' STK32A '	'---'	'---'	'---'	'---'	' OLFM1 '	' OLFM1 '	' MRPL3 '	' NDUFB5 '	' MAP4K4 '	' BOK '	'---'	' IGSF11 '	'---'	'---'
'---'	' MRPL13 '	'---'	'---'	'---'	'---'	' AMD1 '	'---'	' MARCKS '	' GPX3 '	'---'	'---'	'---'	' LANCL2 '	' MRPS2 '	' MRPS2 '	' CPNE4 '	' AP2M1 '	' POU3F3 '	' RNASEH1 '	'---'	' RABL3 '	' EDNRA '	' NDUFB2 '
' AP1S1 '	'---'	' CD83 '	' PBX3 '	' ADAM28 '	'---'	' MARCKS '	' GGH '	' GJA1 '	' GRIA1 '	'---'	'---'	'---'	'---'	'---'	'---'	' SLC9A9 '	' ABCF3 '	' LIMS1 '	'---'	'---'	' PTPLB '	'---'	' ZYX '
' PRKAR2B '	'---'	' PPP1R11 '	'---'	'---'	'---'	' RWDD1 '	'---'	' FABP7 '	' GALNT10 '	'---'	' NELF '	'---'	' SUMF2 '	'---'	'---'	' CP '	' PSMD2 '	' MERTK '	' ITGB1BP1 '	'---'	'---'	'---'	'---'
'---'	'---'	' ABCF1 '	'---'	'---'	'---'	' SLC35F1 '	' TCEB1 '	' TPD52L1 '	'---'	'---'	' ZMYND19 '	'---'	'---'	'---'	'---'	' SLC33A1 '	' EIF4G1 '	' INSIG2 '	' ITGB1BP1 '	'---'	' KLF15 '	' SAP30 '	'---'
'---'	'---'	' CSNK2B '	'---'	'---'	'---'	' TPD52L1 '	' PEX2 '	' PDE7B '	'---'	'---'	'---'	' EIF4EBP2 '	' HSPB1 '	'---'	'---'	'---'	' CHRD '	' DBI '	' YWHAQ '	' DPP6 '	' MGLL '	' SLC25A4 '	'---'
'---'	'---'	' SKIV2L '	'---'	' SNTG1 '	'---'	' PDE7B '	'---'	'---'	' MSX2 '	'---'	'---'	'---'	'---'	'---'	'---'	' CLCN2 '	' BCL6 '	' RALB '	' CYS1 '	'---'	' MRPL3 '	' TLR3 '	'---'
'---'	'---'	' BRD2 '	'---'	'---'	'---'	' HEBP2 '	'---'	' PPP1R14C '	'---'	'---'	'---'	' PTEN '	'---'	'---'	'---'	' ETV5 '	'---'	' GLI2 '	' ROCK2 '	' SNX8 '	' PLSCR4 '	'---'	'---'
'---'	'---'	' PACSIN1 '	'---'	'---'	'---'	'---'	' RRM2B '	' OPRM1 '	' RGS14 '	'---'	'---'	'---'	'---'	' ELAVL2 '	' ELAVL2 '	' DGKG '	' CAMK1 '	' TSN '	' NTSR2 '	'---'	' PLSCR1 '	'---'	'---'
' MTPN '	'---'	' PPP2R5D '	'---'	' MRPL15 '	'---'	' PPP1R14C '	' NDRG1 '	' TIAM2 '	' B4GALT7 '	'---'	'---'	' PI4K2A '	'---'	' BAG1 '	' BAG1 '	' CLDN1 '	' WNT7A '	' SMPD4 '	' OSR1 '	'---'	'---'	' LNX1 '	' DPP6 '
'---'	'---'	' KLHDC3 '	' ELAVL2 '	'---'	'---'	' OPRM1 '	'---'	' ACAT2 '	' GOLPH3 '	'---'	'---'	' NEURL '	'---'	'---'	'---'	' TNK2 '	' MRPS25 '	' PLEKHB2 '	' LAPTM4A '	'---'	' ETV5 '	'---'	'---'
'---'	' HABP4 '	' SRF '	'---'	'---'	'---'	' SNX9 '	'---'	' GMDS '	' RAD1 '	'---'	' PTEN '	'---'	'---'	'---'	'---'	'---'	'---'	' KIF5C '	'---'	' ICA1 '	' BCL6 '	'---'	'---'
' NDUFB2 '	'---'	' FBXO9 '	'---'	'---'	' ANKRD2 '	' PHF10 '	'---'	' SERPINB9 '	' SEPP1 '	'---'	'---'	' BUB3 '	'---'	'---'	'---'	' SORCS2 '	' OSBPL10 '	' GPD2 '	' KIF3C '	'---'	' FGFRL1 '	' TXNDC9 '	'---'
'---'	'---'	' PHIP '	'---'	'---'	'---'	' GMDS '	'---'	'---'	'---'	' CRTAC1 '	' PI4K2A '	'---'	' MOSPD3 '	'---'	'---'	'---'	' EPM2AIP1 '	' TBR1 '	' CGREF1 '	'---'	' FGFR3 '	' PRKG2 '	'---'
'---'	' UGCG '	' FUT9 '	'---'	'---'	'---'	'---'	' ADAMTSL1 '	'---'	' LHFPL2 '	'---'	' NEURL '	'---'	'---'	'---'	'---'	' SLC30A9 '	' ACAA1 '	' GAD1 '	' PREB '	' CRHR2 '	'---'	' UBE2D3 '	' ICA1 '
'---'	' ATP6V1G1 '	' GRIK2 '	' SHB '	'---'	'---'	'---'	' ADAMTSL1 '	' ELOVL2 '	'---'	'---'	'---'	'---'	'---'	'---'	'---'	' KIT '	' SCN5A '	' ITGA6 '	' SLC30A3 '	' TBRG4 '	' SORCS2 '	' CASP6 '	'---'
'---'	'---'	' PKIB '	'---'	'---'	'---'	' TPMT '	' DMRTA1 '	' NEDD9 '	' DHFR '	'---'	' BUB3 '	'---'	'---'	'---'	'---'	' PAICS '	' GORASP1 '	' RAPGEF4 '	' MPV17 '	'---'	'---'	' PRDM5 '	' TOMM7 '
'---'	'---'	' TBPL1 '	'---'	'---'	'---'	' GPLD1 '	' NUDT2 '	' TPMT '	' LIX1 '	'---'	'---'	'---'	'---'	' CORO2A '	' CORO2A '	' DCK '	'---'	' NFE2L2 '	' PPM1G '	'---'	' KLF3 '	' CCNA2 '	'---'
'---'	'---'	'---'	' TRPM6 '	' KCNS2 '	'---'	' HIST1H2BC '	'---'	' GPLD1 '	' RGMB '	'---'	'---'	'---'	'---'	'---'	'---'	' MRPL1 '	' CSPG5 '	' SSFA2 '	' FNDC4 '	'---'	' PAICS '	' CTSO '	' NEUROD6 '
'---'	' STXBP1 '	' OPRM1 '	'---'	'---'	'---'	' HIST1H3I '	'---'	' NUP50 '	' CDO1 '	'---'	'---'	'---'	'---'	'---'	'---'	' FRAS1 '	' UQCRC1 '	' GULP1 '	' ALK '	'---'	' REST '	' AGA '	' AOAH '
'---'	' SLC25A25 '	'---'	'---'	'---'	'---'	'---'	'---'	' HIST1H2BC '	' ALDH7A1 '	' GFRA1 '	'---'	'---'	'---'	'---'	'---'	' BMP2K '	' SLC25A20 '	' MYO1B '	' FEZ2 '	'---'	' SLC4A4 '	' ENPP6 '	' MRPS24 '
'---'	'---'	' NRN1 '	'---'	'---'	'---'	'---'	' TJP2 '	' HIST1H3D '	' ACSL6 '	' HSPA12A '	'---'	'---'	'---'	'---'	'---'	' MAPK10 '	' WDR6 '	' SLC39A10 '	' CDC42EP3 '	'---'	' CXCL1 '	' TRIP13 '	' TBRG4 '
'---'	' ABL1 '	' SSR1 '	'---'	' BAI1 '	'---'	' BAK1 '	' PSAT1 '	' HIST1H3I '	' SLC22A4 '	' SPRN '	'---'	'---'	'---'	'---'	'---'	' PTPN13 '	' USP19 '	' SLC39A10 '	' COX7A2L '	'---'	' BMP2K '	' IRX1 '	'---'
'---'	' BARHL1 '	'---'	'---'	' LY6E '	'---'	'---'	'---'	' TRIM26 '	' PPP2CA '	'---'	'---'	'---'	' NDUFB2 '	'---'	'---'	' SPP1 '	' LAMB2 '	' BZW1 '	' NRXN1 '	'---'	' PTPN13 '	' ADAMTS16 '	'---'
' NDUFA4 '	' OLFM1 '	' PRL '	'---'	'---'	'---'	' PPIL1 '	'---'	'---'	' CXCL14 '	' CD151 '	'---'	' RASGEF1A '	'---'	'---'	'---'	' HERC3 '	' NICN1 '	' CASP8 '	' BCL11A '	'---'	' NUDT9 '	' SRD5A1 '	'---'
' DGKB '	'---'	' NUP50 '	'---'	'---'	'---'	' GLO1 '	'---'	' NOTCH4 '	' ETF1 '	'---'	'---'	'---'	'---'	'---'	'---'	' GRID2 '	' GMPPB '	' FZD7 '	' UGP2 '	'---'	' SPP1 '	' SEMA5A '	' RFC2 '
' TOMM7 '	'---'	'---'	'---'	'---'	'---'	' USP49 '	' TMEFF1 '	'---'	' FGF1 '	'---'	'---'	' LRRC20 '	'---'	' WDR31 '	' WDR31 '	' PCDH10 '	' TUSC2 '	' ADAM23 '	' SPRED2 '	'---'	' GRID2 '	' TRIO '	' YWHAG '
' CYCS '	'---'	' ATP6V1G2 '	'---'	'---'	'---'	' MEA1 '	'---'	'---'	' PDGFRB '	'---'	'---'	'---'	'---'	'---'	'---'	' CCRN4L '	' PCBP4 '	' PPP1R14B '	' ADD2 '	'---'	' BMPR1B '	'---'	'---'
'---'	'---'	'---'	'---'	'---'	'---'	' NFKBIE '	' GSN '	' PPIL1 '	' SPARC '	'---'	'---'	'---'	'---'	'---'	'---'	'---'	' BAP1 '	' IGFBP2 '	' MCEE '	' MCM7 '	' SYNPO2 '	' SLC1A3 '	'---'
' LSM5 '	'---'	'---'	'---'	'---'	'---'	' CYP39A1 '	'---'	' GLO1 '	'---'	'---'	' LRRC20 '	'---'	'---'	'---'	'---'	' NPY2R '	' TKT '	' SLC11A1 '	' SFXN5 '	' ACHE '	' PCDH10 '	' GHR '	'---'
' AOAH '	'---'	' GRM4 '	'---'	' MTUS1 '	'---'	' COL9A1 '	'---'	' NFKBIE '	' GFPT2 '	'---'	'---'	'---'	' DPP6 '	'---'	'---'	' GUCY1A3 '	' ACTR8 '	' CTDSP1 '	' DCTN1 '	'---'	' GAB1 '	' ERBB2IP '	'---'
' IGFBP3 '	'---'	' ELOVL4 '	'---'	'---'	'---'	' B3GAT2 '	'---'	' COL9A1 '	' DUSP22 '	' HTATIP2 '	'---'	'---'	'---'	'---'	'---'	' GUCY1A3 '	' WNT5A '	' PLCD4 '	' RTKN '	'---'	'---'	' TNPO1 '	'---'
'---'	'---'	' SNAP91 '	'---'	'---'	' AVPI1 '	' LAMA4 '	'---'	' PPIL6 '	'---'	'---'	'---'	'---'	' SNX8 '	'---'	'---'	'---'	' PDHB '	' BCS1L '	' LRRTM4 '	'---'	' EDNRA '	'---'	'---'
'---'	'---'	' SYNCRIP '	'---'	'---'	' CRTAC1 '	'---'	'---'	' ARHGAP18 '	' HIST1H4A '	'---'	'---'	' FRAT2 '	'---'	'---'	'---'	'---'	' LRIG1 '	' CYP27A1 '	' LRRTM1 '	' DOCK4 '	'---'	' RHOBTB3 '	' SEMA3E '
'---'	'---'	' CNR1 '	'---'	' MSC '	' KCNIP2 '	' RNASET2 '	'---'	'---'	' PPARD '	'---'	'---'	' NPM3 '	'---'	'---'	'---'	' NPY5R '	' CNTN3 '	' STK16 '	' STARD7 '	'---'	'---'	' SNCAIP '	'---'
' RFC2 '	' HINT2 '	'---'	'---'	'---'	'---'	' PHF10 '	'---'	' PARK2 '	' GLP1R '	'---'	'---'	' KCNIP2 '	'---'	'---'	'---'	' ODZ3 '	' GBE1 '	' GMPPA '	' ACTR1B '	'---'	' SAP30 '	' SLC22A5 '	'---'
'---'	'---'	' CITED2 '	'---'	'---'	'---'	' MAFK '	'---'	' RNASET2 '	' EFHC1 '	'---'	' FRAT2 '	'---'	'---'	' NELF '	' NELF '	' SLC25A4 '	'---'	' SLC4A3 '	' CHST10 '	' PTN '	' SLC25A4 '	' SLC22A5 '	' PTCD1 '
'---'	'---'	' HIVEP2 '	' NELF '	' UQCRB '	'---'	' NUDT1 '	'---'	'---'	' POU3F2 '	'---'	' KCNIP2 '	'---'	' NDUFA4 '	'---'	'---'	' DGKQ '	' GAP43 '	' EPHA4 '	' CREG2 '	'---'	' TLR3 '	'---'	'---'
'---'	'---'	' PDE10A '	'---'	' RRM2B '	'---'	'---'	'---'	'---'	' SMPD2 '	'---'	'---'	'---'	' TOMM7 '	'---'	'---'	'---'	' IGSF11 '	' FBXO36 '	' FHL2 '	'---'	'---'	'---'	' TAF6 '
'---'	' CORO2A '	' SLC29A4 '	' PTER '	' MRPL13 '	'---'	' FSCN1 '	'---'	'---'	' RWDD1 '	'---'	'---'	'---'	'---'	'---'	'---'	' LETM1 '	' WDR5B '	' ITM2C '	' UXS1 '	' SHH '	'---'	' STK32A '	' RABL5 '
'---'	'---'	'---'	'---'	' SLA '	'---'	'---'	'---'	'---'	' GJA1 '	'---'	'---'	'---'	' LSM5 '	'---'	'---'	' LRPAP1 '	' SEMA5B '	' INPP5D '	'---'	'---'	' GABRG1 '	' GALNT10 '	'---'
'---'	'---'	'---'	'---'	'---'	'---'	' NXPH1 '	'---'	' GPNMB '	' FABP7 '	' CAPN1 '	'---'	'---'	' INHBA '	'---'	'---'	' HS3ST1 '	'---'	' DGKD '	' BIN1 '	'---'	'---'	'---'	'---'
' BET1 '	'---'	'---'	'---'	' LY6H '	'---'	'---'	'---'	' NPY '	' TPD52L1 '	' SSSCA1 '	'---'	' PRDX3 '	' MRPS24 '	' GHITM '	' GHITM '	'---'	' RUVBL1 '	' SH3BP4 '	'---'	' SLC7A2 '	'---'	'---'	'---'
'---'	'---'	'---'	'---'	'---'	'---'	'---'	' SHB '	' MPP6 '	' PDE7B '	'---'	'---'	'---'	' GCK '	' SNCG '	' SNCG '	' LGI2 '	' MRPL3 '	' COPS8 '	' DARS '	'---'	' TXNDC9 '	' KCNIP1 '	'---'
'---'	'---'	' CHN2 '	'---'	'---'	'---'	'---'	'---'	'---'	'---'	'---'	' PRDX3 '	'---'	'---'	'---'	'---'	' KCTD8 '	' SLC9A9 '	' TRAF3IP1 '	' CACNB4 '	'---'	' CXCL5 '	'---'	' NDUFA5 '
' PTCD1 '	'---'	'---'	' CYP26A1 '	'---'	'---'	' BMPER '	'---'	'---'	' PPP1R14C '	'---'	' STK32C '	'---'	'---'	'---'	'---'	' GABRG1 '	' PLSCR1 '	' ASB1 '	' NR4A2 '	' EPHX2 '	' SPARCL1 '	' MAML1 '	'---'
'---'	'---'	'---'	'---'	' SLC1A1 '	'---'	' ANLN '	'---'	'---'	' OPRM1 '	'---'	'---'	'---'	'---'	' ANKRD2 '	' ANKRD2 '	' LNX1 '	' CP '	' FARP2 '	' RBMS1 '	' PNOC '	' DDIT4L '	' SEMA5A '	' PTN '
'---'	'---'	' BLVRA '	' ANKRD2 '	' RCL1 '	'---'	'---'	'---'	' EGFR '	' GMDS '	'---'	' AP2A2 '	'---'	' YWHAG '	' HPS6 '	' HPS6 '	'---'	' TM4SF1 '	' BOK '	' SCN3A '	'---'	' UBE2D3 '	' MYO10 '	'---'
'---'	'---'	' OGDH '	'---'	' SH3GL2 '	'---'	' AEBP1 '	'---'	'---'	' SERPINB9 '	'---'	'---'	'---'	' FGL2 '	'---'	'---'	'---'	' SIAH2 '	'---'	' SCN1A '	'---'	' LEF1 '	' RAD1 '	'---'
'---'	' FBXW2 '	' ADCY1 '	'---'	' NUDT2 '	'---'	'---'	'---'	' SUMF2 '	'---'	'---'	'---'	'---'	'---'	' SLC18A2 '	' SLC18A2 '	' PPAT '	' SLITRK3 '	' ITGB1BP1 '	' STK39 '	'---'	' AGXT2L1 '	' MOCS2 '	' CDK5 '
' IMMP2L '	'---'	'---'	'---'	' DNAJB5 '	'---'	'---'	'---'	'---'	'---'	'---'	' CCKBR '	'---'	'---'	'---'	'---'	' EPHA5 '	'---'	' ITGB1BP1 '	' DLX2 '	' SNTG1 '	' CASP6 '	' GTF2H2 '	' SHH '
'---'	'---'	' LANCL2 '	' KNDC1 '	'---'	'---'	'---'	'---'	'---'	' ELOVL2 '	'---'	'---'	'---'	'---'	'---'	'---'	' LEF1 '	' GNB4 '	' YWHAQ '	' SP3 '	'---'	' PRDM5 '	'---'	'---'
' NDUFA5 '	'---'	'---'	'---'	'---'	'---'	'---'	'---'	'---'	' NEDD9 '	'---'	'---'	'---'	'---'	' MGMT '	' MGMT '	' AGXT2L1 '	' KLHL6 '	' NTSR2 '	' CHN1 '	'---'	' ANXA5 '	' LHFPL2 '	'---'
'---'	' SH3GLB2 '	'---'	'---'	'---'	'---'	'---'	'---'	' FZD1 '	' TPMT '	'---'	' WEE1 '	'---'	'---'	'---'	'---'	' TRAM1L1 '	' ALG3 '	' OSR1 '	' ATP5G3 '	'---'	' SLC7A11 '	'---'	'---'
'---'	'---'	'---'	'---'	' PIP5K1B '	' SERPING1 '	'---'	'---'	'---'	' GPLD1 '	'---'	'---'	'---'	'---'	'---'	'---'	' FSTL5 '	' CLCN2 '	' LAPTM4A '	' HIBCH '	'---'	' CTSO '	' DMGDH '	'---'
'---'	'---'	'---'	'---'	' OSTF1 '	'---'	' GNG11 '	'---'	'---'	' HIST1H2BC '	'---'	'---'	' PRDM11 '	' SRI '	'---'	'---'	' TRIP13 '	' ETV5 '	'---'	' SATB2 '	'---'	' AGA '	' DHFR '	'---'
' CDK5 '	'---'	'---'	'---'	' PCSK5 '	' COX8A '	' TAC1 '	' FBXW2 '	'---'	' HIST1H3D '	' VPS11 '	'---'	'---'	' BET1 '	'---'	'---'	' ADCY2 '	' DGKG '	' KIF3C '	' ALS2 '	'---'	' ADCY2 '	' HAPLN1 '	'---'
' SHH '	'---'	'---'	'---'	'---'	'---'	' ARPC1A '	'---'	'---'	' HIST1H3I '	'---'	'---'	'---'	'---'	'---'	'---'	' SEMA5A '	' BCL6 '	' OTOF '	'---'	'---'	'---'	' HAPLN1 '	' BAG4 '
'---'	'---'	'---'	'---'	' SYK '	'---'	' ARPC1B '	'---'	'---'	'---'	'---'	'---'	'---'	'---'	'---'	'---'	' CCT5 '	' RGS12 '	' CGREF1 '	' KLF7 '	'---'	' GOLPH3 '	' ARRDC3 '	'---'
'---'	' NELF '	'---'	'---'	'---'	'---'	'---'	'---'	' MOSPD3 '	'---'	'---'	'---'	'---'	'---'	'---'	'---'	'---'	' ADRA2C '	' PREB '	' ACADL '	'---'	' SLC1A3 '	' ELL2 '	'---'
' CTSB '	' ZMYND19 '	'---'	'---'	'---'	'---'	'---'	'---'	'---'	' TAPBP '	'---'	'---'	' ESRRA '	' TAF6 '	'---'	'---'	' SLC1A3 '	'---'	' SLC5A6 '	' RESP18 '	'---'	' OSMR '	' CDO1 '	'---'
'---'	'---'	'---'	'---'	'---'	'---'	'---'	' RALGDS '	' TRIP6 '	' BAK1 '	'---'	' CRY2 '	' RPS6KA4 '	' ACHE '	'---'	'---'	' CARD6 '	' SORCS2 '	' SLC30A3 '	' DNPEP '	' MATN2 '	' GHR '	' CXCL14 '	' MRPL15 '
'---'	'---'	'---'	'---'	'---'	'---'	'---'	'---'	'---'	'---'	'---'	'---'	'---'	'---'	'---'	'---'	' NNT '	'---'	' MPV17 '	' NCL '	' NOV '	' NNT '	' ETF1 '	'---'
' RHOBTB2 '	'---'	'---'	'---'	'---'	'---'	' MOSPD3 '	'---'	'---'	' GLO1 '	'---'	'---'	'---'	'---'	'---'	'---'	' RAB3C '	' CPEB2 '	' PPM1G '	' NGEF '	' ZHX2 '	' NLN '	' SPRY4 '	'---'
'---'	'---'	' KCND2 '	'---'	'---'	'---'	' GNB2 '	'---'	'---'	' PPIL6 '	' NRIP3 '	' MARK2 '	'---'	'---'	'---'	'---'	' NLN '	' TBC1D1 '	' FNDC4 '	' HDLBP '	' ZHX2 '	' TNPO1 '	' FGF1 '	'---'
'---'	'---'	' ARF5 '	'---'	'---'	'---'	'---'	'---'	'---'	' MOXD1 '	' MRVI1 '	'---'	'---'	'---'	'---'	'---'	' RGNEF '	' UCHL1 '	' FEZ2 '	' CHL1 '	'---'	' THBS4 '	' DPYSL3 '	'---'
'---'	' CHST3 '	'---'	'---'	'---'	'---'	'---'	' NELF '	'---'	'---'	'---'	'---'	'---'	' UBE2H '	'---'	'---'	' SCAMP1 '	' KIT '	' COX7A2L '	' ITPR1 '	'---'	'---'	' SPARC '	'---'
'---'	'---'	'---'	' PIK3AP1 '	'---'	'---'	' PRKAR2B '	' GTPBP4 '	'---'	' SLC2A12 '	'---'	' ESRRA '	'---'	'---'	'---'	'---'	'---'	' PAICS '	' NRXN1 '	' SYN2 '	'---'	' RHOBTB3 '	' C1QTNF2 '	'---'
'---'	'---'	'---'	'---'	'---'	' SDHD '	' DNAJB9 '	'---'	' MTPN '	' PARK2 '	'---'	' SCYL1 '	'---'	'---'	'---'	'---'	' CAMK4 '	' REST '	' EFEMP1 '	' HDAC11 '	'---'	' KCNN2 '	'---'	'---'
'---'	' HPS6 '	'---'	' AVPI1 '	' GRIN1 '	'---'	'---'	' PTER '	'---'	' RNASET2 '	'---'	'---'	'---'	' SLC37A3 '	'---'	'---'	' KCNN2 '	' CCNG2 '	' BCL11A '	' IMPDH1 '	'---'	' SLC22A5 '	' DDX41 '	' SGK3 '
'---'	' GSTO1 '	'---'	'---'	'---'	'---'	'---'	' PLXDC2 '	'---'	' PSMB1 '	'---'	'---'	'---'	'---'	'---'	'---'	'---'	' MRPL1 '	' UGP2 '	' PLCL2 '	' GPAA1 '	' SLC22A5 '	' WRNIP1 '	' STMN2 '
'---'	'---'	'---'	'---'	' GLDC '	'---'	'---'	'---'	' EPHB6 '	' NUDT1 '	'---'	' IGHMBP2 '	'---'	' KCNH2 '	'---'	'---'	'---'	' ANXA3 '	' ADD2 '	'---'	'---'	'---'	'---'	'---'
'---'	'---'	' NDUFB2 '	'---'	'---'	'---'	'---'	'---'	'---'	'---'	'---'	'---'	' TTC12 '	' NOS3 '	'---'	'---'	' PCDHB7 '	' CDS1 '	' MCEE '	' RAB5A '	'---'	'---'	' SIRT5 '	' MATN2 '
'---'	'---'	' CASP2 '	'---'	'---'	' TAGLN '	'---'	'---'	'---'	' FSCN1 '	' BSCL2 '	'---'	'---'	' CDK5 '	'---'	'---'	' PCDHB15 '	' MAPK10 '	' CYP26B1 '	' MLH1 '	'---'	' CXXC5 '	' SOX4 '	' NOV '
'---'	' DPYSL4 '	' ZYX '	'---'	'---'	' ATP5L '	' BPGM '	' RASSF4 '	'---'	'---'	'---'	'---'	'---'	' FASTK '	'---'	'---'	' GRIA1 '	' NUDT9 '	' SFXN5 '	' MOBP '	'---'	'---'	' PRR3 '	'---'
'---'	'---'	'---'	'---'	'---'	'---'	' MTPN '	'---'	'---'	'---'	'---'	'---'	'---'	'---'	' ATE1 '	' ATE1 '	'---'	' HERC3 '	' EGR4 '	' RPL14 '	' HR '	'---'	' PPARD '	'---'
' LY96 '	'---'	'---'	'---'	'---'	' PKNOX2 '	'---'	' NUDT13 '	'---'	'---'	'---'	'---'	'---'	'---'	' UROS '	' UROS '	'---'	' GRID2 '	' DCTN1 '	'---'	' LGI3 '	' MSX2 '	' TTBK1 '	'---'
' GDAP1 '	'---'	'---'	'---'	'---'	'---'	'---'	'---'	'---'	' GPNMB '	'---'	'---'	' DUSP8 '	' TUSC3 '	'---'	'---'	' GABRG2 '	' METAP1 '	' RTKN '	' LARS2 '	'---'	'---'	' ENPP4 '	'---'
'---'	'---'	'---'	'---'	' HINT2 '	'---'	' EPHB6 '	'---'	'---'	' NPY '	' CPT1A '	'---'	'---'	'---'	' MRPL23 '	' MRPL23 '	' ODZ2 '	' MTTP '	' LRRTM1 '	' TMIE '	' CLU '	' MAML1 '	' LRRC1 '	'---'
' LAPTM4B '	'---'	'---'	'---'	'---'	'---'	'---'	'---'	' SNX8 '	' MPP6 '	'---'	'---'	'---'	' PIWIL2 '	'---'	'---'	'---'	' NPNT '	' CD8A '	' DHX30 '	' BRF2 '	' MYO10 '	' NT5E '	' GPAA1 '
' KCNS2 '	'---'	' REPIN1 '	'---'	'---'	'---'	'---'	'---'	'---'	'---'	'---'	'---'	'---'	'---'	'---'	'---'	' UNC5A '	' SYNPO2 '	' ACTR1B '	' GPX1 '	' ANK1 '	' GOLPH3 '	' ANKRD6 '	'---'
'---'	'---'	'---'	'---'	' TRPM6 '	'---'	'---'	'---'	' MMD2 '	'---'	'---'	'---'	'---'	'---'	'---'	'---'	' RGS14 '	' SPATA5 '	' CHST10 '	' DAG1 '	'---'	' SEPP1 '	' GRIK2 '	'---'
'---'	'---'	' DPP6 '	'---'	'---'	' OSBPL5 '	'---'	'---'	'---'	'---'	'---'	'---'	'---'	'---'	'---'	'---'	' SEMA5A '	' CCRN4L '	' FHL2 '	'---'	'---'	' MOCS2 '	' NR2E1 '	'---'
'---'	'---'	'---'	' HTATIP2 '	'---'	'---'	'---'	'---'	'---'	' EGFR '	'---'	'---'	'---'	' BAG4 '	'---'	'---'	' CDH9 '	' SMAD1 '	'---'	' RNF123 '	'---'	' GTF2H2 '	' SMPD2 '	'---'
'---'	'---'	'---'	' SLC6A5 '	'---'	'---'	'---'	'---'	'---'	'---'	'---'	' DUSP8 '	'---'	'---'	'---'	'---'	' OXCT1 '	'---'	' BIN1 '	' RBM6 '	' MMP16 '	'---'	' MARCKS '	' HR '
'---'	'---'	'---'	'---'	'---'	'---'	'---'	'---'	' TOMM7 '	' SUMF2 '	' SLN '	'---'	'---'	' UBE2V2 '	' HTATIP2 '	' HTATIP2 '	' IL6ST '	' GUCY1A3 '	' HS6ST1 '	'---'	'---'	' LHFPL2 '	' RWDD1 '	'---'
' GPAA1 '	'---'	'---'	'---'	'---'	' TP53I11 '	' MAD1L1 '	'---'	'---'	'---'	'---'	'---'	'---'	' SNTG1 '	'---'	'---'	' GNL3L '	' GUCY1A3 '	'---'	' NISCH '	' SLA '	'---'	' GJA1 '	' BRF2 '
'---'	'---'	' PMS2 '	'---'	'---'	'---'	' SNX8 '	'---'	' HIBADH '	'---'	'---'	'---'	'---'	'---'	'---'	'---'	' GTF2H2 '	'---'	' DARS '	' CACNA1D '	'---'	' DHFR '	' FABP7 '	'---'
'---'	'---'	' ICA1 '	'---'	'---'	'---'	' GNA12 '	'---'	' GLI3 '	'---'	'---'	'---'	'---'	'---'	'---'	'---'	' ENC1 '	'---'	' NR4A2 '	' CACNA2D3 '	'---'	' HAPLN1 '	' HEY2 '	' TOX '
'---'	'---'	'---'	'---'	'---'	'---'	'---'	'---'	'---'	' FZD1 '	'---'	'---'	'---'	' MRPL15 '	' CD44 '	' CD44 '	'---'	' NPY5R '	' FAP '	' ABHD6 '	'---'	' HAPLN1 '	' PEX7 '	'---'
'---'	'---'	' ETV1 '	'---'	'---'	'---'	' MMD2 '	'---'	'---'	'---'	'---'	'---'	'---'	'---'	'---'	'---'	'---'	' CLCN3 '	' STK39 '	' PXK '	'---'	' LIX1 '	' HEBP2 '	'---'
' MTUS1 '	' FRAT2 '	' TWISTNB '	'---'	'---'	'---'	'---'	'---'	'---'	' GNG11 '	'---'	'---'	'---'	'---'	' FJX1 '	' FJX1 '	' PCSK1 '	' CPLX1 '	' CHN1 '	'---'	' RUSC2 '	' STARD4 '	' HECA '	'---'
' HR '	' AVPI1 '	'---'	' FEN1 '	' FBXW2 '	'---'	'---'	'---'	' RFC2 '	'---'	'---'	' KCNJ11 '	'---'	'---'	'---'	'---'	' SEMA6A '	' DGKQ '	' NFE2L2 '	' SLC25A26 '	'---'	' CDO1 '	'---'	' MRPL13 '
'---'	' NDUFB8 '	' AMPH '	' OTUB1 '	'---'	'---'	' RPA3 '	'---'	'---'	'---'	'---'	'---'	' RASGRP2 '	'---'	'---'	'---'	' ALDH7A1 '	'---'	' FRZB '	' GPR27 '	'---'	' SEMA6A '	' PPP1R14C '	' SLA '
' PPP2CB '	'---'	' CAMK2B '	'---'	'---'	'---'	'---'	'---'	'---'	'---'	'---'	'---'	'---'	'---'	'---'	'---'	' ACSL6 '	' LETM1 '	' TFPI '	' ARL6 '	'---'	' ALDH7A1 '	' SNX9 '	'---'
'---'	'---'	' TBRG4 '	'---'	'---'	'---'	' TOMM7 '	'---'	'---'	'---'	'---'	'---'	' RIN1 '	'---'	'---'	'---'	' P4HA2 '	' ADD1 '	' HIBCH '	' PCNP '	' PIP5K1B '	' ACSL6 '	' PHF10 '	'---'
' ASPH '	'---'	'---'	' MRPL49 '	'---'	'---'	' NFE2L3 '	'---'	'---'	'---'	'---'	'---'	'---'	'---'	'---'	'---'	' KIF3A '	' LRPAP1 '	' STAT4 '	' ALCAM '	' PCSK5 '	' SLC22A4 '	' GMDS '	'---'
'---'	'---'	'---'	' SCYL1 '	'---'	'---'	'---'	' PDLIM1 '	'---'	' TRIP6 '	'---'	' SYT7 '	'---'	' TERF1 '	' PPP2R5B '	' PPP2R5B '	' KIF3A '	' CRMP1 '	' STK17B '	' PVRL3 '	'---'	' CXCL14 '	'---'	'---'
' TCEB1 '	'---'	'---'	' SSSCA1 '	'---'	'---'	' LSM5 '	' BLNK '	'---'	'---'	'---'	'---'	'---'	' STMN2 '	' SSSCA1 '	' SSSCA1 '	' SPOCK1 '	' ABLIM2 '	' ALS2 '	' TAGLN3 '	'---'	' ETF1 '	' SSR1 '	' SH3GL2 '
'---'	'---'	' CALN1 '	'---'	'---'	'---'	' MRPS24 '	'---'	' BET1 '	'---'	'---'	'---'	'---'	'---'	'---'	'---'	' ETF1 '	' HS3ST1 '	'---'	' GTF2E1 '	'---'	' SPRY4 '	'---'	' RUSC2 '
' CALB1 '	'---'	' YWHAG '	' KLC2 '	'---'	'---'	' IGFBP3 '	' CRTAC1 '	'---'	'---'	'---'	'---'	'---'	' PTDSS1 '	'---'	'---'	' APBB3 '	' LDB2 '	' ACADL '	' UMPS '	' TMEFF1 '	' FGF1 '	' TPMT '	'---'
'---'	' CD151 '	'---'	' ACTN3 '	' NELF '	'---'	'---'	'---'	' PON2 '	'---'	'---'	'---'	'---'	' SDC2 '	' AIP '	' AIP '	' PCDHA6 '	'---'	' FN1 '	'---'	'---'	' PDGFRB '	' PRL '	'---'
' UQCRB '	' MRPL23 '	' PCLO '	'---'	' ZMYND19 '	' SLN '	'---'	'---'	'---'	'---'	'---'	' MAP4K2 '	'---'	' MATN2 '	'---'	'---'	' DPYSL3 '	' LGI2 '	' AAMP '	' ABTB1 '	'---'	' SPARC '	' GPLD1 '	'---'
' COX6C '	'---'	' PCLO '	'---'	' GTPBP4 '	'---'	'---'	'---'	' PTCD1 '	'---'	'---'	' MEN1 '	'---'	' ATP6V1C1 '	'---'	'---'	' CSF1R '	' KCTD8 '	' ABCB6 '	' SEC61A1 '	'---'	' PANK3 '	' HIST1H2BC '	' PIP5K1B '
' RRM2B '	'---'	'---'	' AQP11 '	'---'	'---'	' STX1A '	'---'	'---'	' BPGM '	'---'	'---'	'---'	' BAALC '	' PANX1 '	' PANX1 '	' ANXA6 '	' GABRG1 '	' PTPRN '	' EPHB1 '	'---'	'---'	' HIST1H3I '	' PCSK5 '
' MRPL13 '	'---'	'---'	'---'	'---'	'---'	' RFC2 '	'---'	' RABL5 '	' MTPN '	'---'	' RIN1 '	'---'	' AARD '	'---'	'---'	' SPARC '	'---'	' DNPEP '	' MSL2 '	' PTGS1 '	' WRNIP1 '	' TRIM26 '	'---'
'---'	'---'	'---'	' PANX1 '	'---'	'---'	'---'	'---'	'---'	'---'	'---'	'---'	' BCL9L '	'---'	'---'	'---'	' SLIT3 '	'---'	' SCG2 '	' PCCB '	' SLC25A25 '	'---'	'---'	'---'
'---'	'---'	'---'	'---'	' RET '	'---'	'---'	' GFRA1 '	'---'	'---'	'---'	'---'	'---'	'---'	'---'	'---'	'---'	' PPAT '	' SERPINE2 '	' NCK1 '	' NUP188 '	' SIRT5 '	'---'	' HABP4 '
'---'	' SPON1 '	' PCLO '	'---'	'---'	'---'	'---'	' FGFR2 '	'---'	'---'	'---'	'---'	'---'	'---'	'---'	'---'	' GPRIN1 '	' IGFBP7 '	' ECEL1 '	' MRAS '	'---'	' GTF2H4 '	' BAK1 '	'---'
'---'	'---'	'---'	'---'	'---'	'---'	'---'	' ECHS1 '	'---'	'---'	'---'	'---'	'---'	' LY6E '	'---'	'---'	' SNCB '	' KLHL8 '	' NGEF '	' ACPL2 '	' POMT1 '	' CSNK2B '	'---'	' TMEFF1 '
' SNAPC3 '	' HTATIP2 '	' SRI '	'---'	' HK1 '	'---'	'---'	'---'	' AASS '	'---'	'---'	'---'	'---'	'---'	' BIRC3 '	' BIRC3 '	' DDX41 '	' EIF4E '	' HES6 '	' CHST2 '	' MRPS2 '	' PHF1 '	' STK38 '	'---'
' NUDT2 '	' GAS2 '	'---'	'---'	'---'	'---'	'---'	'---'	'---'	'---'	'---'	'---'	'---'	'---'	'---'	'---'	' ADAMTS2 '	' SLC39A8 '	' PER2 '	' HPS3 '	'---'	' PPARD '	' PPIL1 '	' ATP6V1G1 '
'---'	'---'	'---'	'---'	'---'	'---'	' BET1 '	'---'	' PTN '	'---'	' KCNMB4 '	'---'	'---'	' GRINA '	'---'	'---'	' MGAT4B '	' UBE2D3 '	' KIF1A '	' RAP2B '	'---'	' RPL10A '	' GLO1 '	'---'
'---'	'---'	'---'	'---'	' GSTO1 '	'---'	'---'	'---'	'---'	'---'	'---'	'---'	'---'	' GPAA1 '	'---'	'---'	' GFPT2 '	' LEF1 '	' HDLBP '	' GMPS '	'---'	' DAAM2 '	' USP49 '	'---'
'---'	'---'	'---'	'---'	' SORCS3 '	'---'	'---'	'---'	' HIPK2 '	'---'	'---'	'---'	'---'	'---'	'---'	'---'	' RIOK1 '	' TRAM1L1 '	' CNTN6 '	' KCNAB1 '	'---'	' VEGFA '	' MEA1 '	'---'
'---'	'---'	'---'	'---'	' ACSL5 '	'---'	' PTCD1 '	'---'	' TPK1 '	' SNX8 '	'---'	'---'	'---'	'---'	' VPS11 '	' VPS11 '	' GCNT2 '	' PRSS12 '	' CNTN4 '	' PPM1L '	'---'	' EFHC1 '	' NFKBIE '	' NEK6 '
'---'	' FJX1 '	' RELN '	' VPS11 '	' CASP7 '	'---'	'---'	'---'	'---'	'---'	'---'	' BCL9L '	'---'	'---'	'---'	'---'	'---'	' ANXA5 '	' SETMAR '	' SERPINI1 '	'---'	' LRRC1 '	' ELOVL5 '	' ENDOG '
'---'	'---'	'---'	'---'	' NHLRC2 '	'---'	' MCM7 '	'---'	'---'	' MMD2 '	'---'	'---'	'---'	'---'	'---'	'---'	' GMPR '	' TRPC3 '	' ITPR1 '	' PRKCI '	' NOL6 '	' ANKRD6 '	' COL9A1 '	' PPP2R4 '
'---'	' NDUFS3 '	' DOCK4 '	' NRGN '	' NHLRC2 '	' PDE3A '	' RABL5 '	'---'	'---'	'---'	'---'	'---'	'---'	' LGI3 '	'---'	'---'	' SCGN '	' FSTL5 '	' CRELD1 '	' NDUFB5 '	'---'	' NR2E1 '	' B3GAT2 '	'---'
' UGCG '	'---'	'---'	' APLP2 '	'---'	'---'	'---'	'---'	' TUSC3 '	'---'	'---'	'---'	' ACVRL1 '	' PNMA2 '	'---'	'---'	' ABCF1 '	' ACSL1 '	' SLC6A1 '	' AP2M1 '	'---'	' SMPD2 '	'---'	' MRPS2 '
' ATP6V1G1 '	'---'	' CADPS2 '	'---'	'---'	' PDE1B '	'---'	'---'	'---'	'---'	'---'	'---'	'---'	' ADRA1A '	'---'	'---'	' GTF2H4 '	' ADCY2 '	' SYN2 '	' ABCF3 '	' CNTFR '	' RWDD1 '	' SLC2A12 '	'---'
'---'	' FEN1 '	'---'	'---'	'---'	'---'	'---'	'---'	'---'	' DGKB '	'---'	'---'	'---'	'---'	'---'	'---'	' PHF1 '	' SEMA5A '	' HDAC11 '	' PSMD2 '	'---'	' GJA1 '	' PARK2 '	'---'
'---'	' OTUB1 '	'---'	'---'	' PTPRE '	'---'	'---'	'---'	' ADAM28 '	' TOMM7 '	'---'	'---'	'---'	' FBXO16 '	'---'	'---'	' PACSIN1 '	' CCT5 '	' IMPDH1 '	' EIF4G1 '	'---'	' FABP7 '	' RNASET2 '	'---'
'---'	'---'	'---'	'---'	' GPR123 '	'---'	'---'	'---'	' EPHX2 '	'---'	' BTBD11 '	'---'	'---'	' BRF2 '	' NRIP3 '	' NRIP3 '	' DAAM2 '	' TRIO '	' PLCL2 '	' EPHB3 '	' PIGO '	' HEY2 '	' PHF10 '	'---'
' ARPC5L '	'---'	' MLL3 '	'---'	' KNDC1 '	'---'	'---'	'---'	' SCARA3 '	' LSM5 '	'---'	'---'	' LRP1 '	'---'	'---'	'---'	' LRFN2 '	'---'	'---'	' ST6GAL1 '	' SHB '	' AKAP7 '	' PSMB1 '	'---'
' PBX3 '	' DNAJC4 '	'---'	'---'	' ADARB2 '	'---'	' TPK1 '	'---'	'---'	' GLI3 '	'---'	'---'	'---'	' GGH '	'---'	'---'	' FOXP4 '	' GOLPH3 '	' TGFBR2 '	' BCL6 '	' APBA1 '	' PEX7 '	' NUDT1 '	'---'
' SLC25A25 '	' MRPL49 '	' MSRA '	' NRIP3 '	'---'	'---'	'---'	' SCYL1 '	'---'	' MRPS24 '	' DENR '	'---'	'---'	'---'	' TP53I11 '	' TP53I11 '	' BYSL '	' OSMR '	' FBXL2 '	' HRASLS '	'---'	' HEBP2 '	'---'	' NOL6 '
' NUP188 '	' SCYL1 '	'---'	'---'	' ASB13 '	'---'	' CDK5 '	'---'	'---'	'---'	'---'	' KCNA6 '	'---'	' MSC '	'---'	'---'	' PPP2R5D '	' NNT '	' MLH1 '	'---'	'---'	'---'	' RAC1 '	'---'
'---'	' SSSCA1 '	' SLC7A2 '	' PTPN5 '	'---'	'---'	'---'	'---'	'---'	'---'	'---'	' USP5 '	'---'	' TCEB1 '	'---'	'---'	' KLHDC3 '	' RAB3C '	' ITGA9 '	' NCBP2 '	'---'	' OPRM1 '	'---'	'---'
'---'	'---'	'---'	'---'	'---'	'---'	' ARHGEF10 '	' SLCO2B1 '	'---'	'---'	'---'	'---'	'---'	' PEX2 '	'---'	'---'	' ENPP4 '	' NLN '	' MYD88 '	' CAMK1 '	'---'	' SNX9 '	' ZDHHC4 '	' CNTFR '
'---'	' KLC2 '	'---'	' SYT13 '	'---'	'---'	' ARHGEF10 '	'---'	' RGS20 '	' STX1A '	'---'	'---'	'---'	'---'	'---'	'---'	' BAI3 '	' TNPO1 '	' MOBP '	' ATP2B2 '	' ALG2 '	' ACAT2 '	' NXPH1 '	'---'
'---'	'---'	' ADAM28 '	'---'	'---'	'---'	'---'	'---'	'---'	' RFC2 '	'---'	' CACNB3 '	'---'	'---'	' FADS3 '	' FADS3 '	' TPBG '	' RGNEF '	' ENTPD3 '	' NUP210 '	' PTPN3 '	' GMDS '	'---'	'---'
'---'	' AIP '	'---'	'---'	'---'	' SYT1 '	'---'	'---'	'---'	'---'	'---'	'---'	'---'	' NCALD '	'---'	'---'	' NT5E '	' CRHBP '	' RPL14 '	' MRPS25 '	'---'	' SERPINB9 '	'---'	' HINT2 '
'---'	' GSTP1 '	'---'	'---'	' MPP7 '	'---'	'---'	'---'	'---'	'---'	' CPNE8 '	'---'	'---'	' RRM2B '	' BSCL2 '	' BSCL2 '	' SMPD2 '	'---'	'---'	' ZFYVE20 '	'---'	'---'	' GPNMB '	' APBA1 '
'---'	' SLCO2B1 '	' BAG4 '	'---'	'---'	'---'	' DOCK5 '	'---'	'---'	'---'	' NELL2 '	'---'	'---'	' MRPL13 '	'---'	'---'	' LAMA2 '	' RHOBTB3 '	' LARS2 '	' SH3BP5 '	'---'	' SSR1 '	' CHN2 '	'---'
' BAG1 '	'---'	' AP3M2 '	'---'	' NRP1 '	'---'	'---'	'---'	'---'	'---'	' TESC '	'---'	'---'	'---'	'---'	'---'	' LAMA2 '	' RGMB '	' TMIE '	' SATB1 '	'---'	'---'	'---'	'---'
'---'	'---'	'---'	' BSCL2 '	'---'	'---'	'---'	'---'	'---'	'---'	' MRP63 '	' SHMT2 '	'---'	' LY6H '	'---'	'---'	' CTGF '	' CAMK4 '	' DHX30 '	'---'	'---'	' ELOVL2 '	' ANLN '	' TRPM6 '
'---'	'---'	' UBE2V2 '	'---'	'---'	'---'	'---'	' BIRC3 '	' ADHFE1 '	'---'	' CDADC1 '	'---'	'---'	' PYCRL '	'---'	'---'	' TNFAIP3 '	' KCNN2 '	' WDR6 '	' EPM2AIP1 '	'---'	' NEDD9 '	'---'	'---'
'---'	'---'	'---'	'---'	'---'	'---'	' SNTG1 '	'---'	'---'	' BET1 '	' ING1 '	'---'	'---'	'---'	'---'	'---'	' HEBP2 '	' PHF15 '	' GPX1 '	' ACAA1 '	'---'	' TPMT '	' MRPL32 '	' CORO2A '
'---'	'---'	'---'	' RASGRP2 '	'---'	'---'	'---'	'---'	' SULF1 '	'---'	' LCP1 '	'---'	'---'	'---'	'---'	'---'	'---'	' TGFBI '	' DAG1 '	' MOBP '	'---'	' GPLD1 '	' BLVRA '	'---'
'---'	'---'	' MRPL15 '	'---'	'---'	'---'	'---'	'---'	' CPNE3 '	' PON2 '	'---'	'---'	'---'	' CYHR1 '	'---'	'---'	' TIAM2 '	'---'	'---'	' CCK '	'---'	' NUP50 '	'---'	' ALG2 '
'---'	'---'	'---'	' EFEMP2 '	' MRPS16 '	'---'	'---'	'---'	'---'	' PDK4 '	' GNG2 '	'---'	'---'	'---'	'---'	'---'	' ZDHHC14 '	'---'	' RNF123 '	'---'	' LHX6 '	' HIST1H2BC '	'---'	'---'
'---'	' AASDHPPT '	'---'	' B3GNT1 '	'---'	'---'	'---'	' RBM7 '	' PTDSS1 '	'---'	' CRIP2 '	'---'	' UNG '	' SNAPC3 '	'---'	'---'	' MAS1 '	' PCDHB7 '	' RBM6 '	' SCAP '	'---'	' HIST1H3I '	' MRPS17 '	'---'
'---'	' SDHD '	'---'	'---'	'---'	'---'	'---'	'---'	' LAPTM4B '	' PTCD1 '	' EGLN3 '	'---'	'---'	' SH3GL2 '	'---'	'---'	' SMOC2 '	' PCDHB14 '	'---'	' CSPG5 '	'---'	' GABBR1 '	'---'	'---'
'---'	'---'	'---'	'---'	'---'	'---'	'---'	' NRGN '	' BAALC '	'---'	' SYNJ2BP '	'---'	'---'	' NUDT2 '	' CASP1 '	' CASP1 '	' GMDS '	' PCDHB15 '	' PHF7 '	' UQCRC1 '	' MAPKAP1 '	'---'	'---'	'---'
'---'	'---'	'---'	' PDE2A '	' GRID1 '	'---'	'---'	'---'	' AARD '	' RABL5 '	'---'	' NAV3 '	'---'	' RUSC2 '	' SLN '	' SLN '	' SERPINB9 '	' NDFIP1 '	' NISCH '	' USP19 '	' SH2D3C '	' NOTCH4 '	'---'	'---'
'---'	'---'	'---'	'---'	' RBP4 '	'---'	'---'	'---'	' NOV '	'---'	'---'	'---'	'---'	'---'	'---'	'---'	'---'	' SLC6A7 '	' STAB1 '	' GPX1 '	' ENG '	'---'	'---'	'---'
'---'	'---'	' LYN '	' ODZ4 '	'---'	'---'	' ADHFE1 '	'---'	' ZHX2 '	'---'	'---'	'---'	'---'	' TESK1 '	' FXYD6 '	' FXYD6 '	'---'	' SYNPO '	' PRKCD '	' NICN1 '	'---'	' TAPBP '	' GNG11 '	'---'
'---'	' ATP5L '	'---'	'---'	' AVPI1 '	'---'	'---'	'---'	' ZHX2 '	'---'	'---'	'---'	'---'	'---'	'---'	'---'	' GPLD1 '	' SYNPO '	' IL17RB '	' GMPPB '	' SURF6 '	' BAK1 '	' ARPC1B '	' KIF12 '
'---'	' VPS11 '	' TERF1 '	'---'	' CRTAC1 '	'---'	' SGK3 '	'---'	'---'	'---'	' PAK6 '	'---'	'---'	'---'	'---'	'---'	' NUP50 '	' GRIA1 '	' CACNA2D3 '	' CACNA2D2 '	'---'	'---'	'---'	'---'
'---'	'---'	' STMN2 '	'---'	' NDUFB8 '	' DDN '	'---'	' CDKN1C '	'---'	' AASS '	'---'	'---'	'---'	' OSTF1 '	'---'	'---'	' GABBR1 '	'---'	' ABHD6 '	' PCBP4 '	'---'	' NUDT3 '	'---'	'---'
' TNFSF8 '	' APLP2 '	'---'	' GRM5 '	'---'	' MAP3K12 '	' PTDSS1 '	' OSBPL5 '	'---'	'---'	'---'	'---'	' SMUG1 '	'---'	'---'	'---'	'---'	' CYFIP2 '	' PXK '	' DUSP7 '	'---'	' STK38 '	'---'	'---'
'---'	'---'	' SPAG1 '	'---'	'---'	' PPP1R1A '	' MATN2 '	' RHOG '	'---'	' PTN '	'---'	'---'	' MMAB '	'---'	'---'	'---'	' AGPAT1 '	'---'	'---'	' BAP1 '	'---'	' PPIL1 '	'---'	'---'
' FBXW2 '	'---'	' ATP6V1C1 '	' PDGFD '	'---'	' CIT '	' AARD '	'---'	'---'	'---'	' RASGRF1 '	'---'	' MMAB '	' HABP4 '	'---'	'---'	'---'	' GABRG2 '	' SLC25A26 '	' TKT '	' DPP7 '	' GLO1 '	'---'	' MAPKAP1 '
'---'	'---'	' RIMS2 '	'---'	'---'	' PITPNM2 '	'---'	'---'	' GPAA1 '	' TPK1 '	' ARHGDIG '	'---'	' MMAB '	'---'	'---'	'---'	' TAPBP '	' ODZ2 '	' PVRL3 '	' SELK '	' NELF '	' USP49 '	' TRIP6 '	' SH2D3C '
' PDCL '	'---'	'---'	'---'	'---'	' SGCG '	'---'	'---'	'---'	'---'	'---'	'---'	' CAMKK2 '	' TMEFF1 '	'---'	'---'	'---'	' HRH2 '	' TAGLN3 '	' WNT5A '	'---'	' MEA1 '	'---'	' ENG '
'---'	'---'	'---'	'---'	'---'	' ITGBL1 '	'---'	'---'	'---'	' NOS3 '	'---'	'---'	' DGKH '	'---'	'---'	'---'	' GRM4 '	'---'	' BOC '	' PDHB '	' SPAG6 '	' MRPL2 '	' PIK3CG '	' SH3GLB2 '
'---'	'---'	'---'	' PVRL1 '	' GFRA1 '	' ING1 '	' BAI1 '	'---'	'---'	'---'	' KIF22 '	'---'	' KLHL1 '	' UGCG '	'---'	'---'	' SLC26A8 '	' UNC5A '	' SLC15A2 '	' CADPS '	'---'	' NFKBIE '	' PRKAR2B '	' ASB6 '
' MAPKAP1 '	' LMO1 '	' BAI1 '	' SCN3B '	' PRDX3 '	' DACH1 '	'---'	'---'	'---'	'---'	' NUTF2 '	'---'	' STK24 '	' SLC31A1 '	'---'	'---'	' CPNE5 '	' RGS14 '	' CD86 '	' FOXP1 '	'---'	' ELOVL5 '	' HBP1 '	'---'
' ASB6 '	'---'	'---'	'---'	' ECHS1 '	'---'	'---'	'---'	' DLC1 '	' TUSC3 '	' MAP1LC3B '	'---'	'---'	' ATP6V1G1 '	'---'	'---'	' PPIL1 '	' SEMA5A '	' UMPS '	' CNTN3 '	'---'	' COL9A1 '	' DNAJB9 '	' SURF6 '
'---'	'---'	'---'	'---'	'---'	' GNG2 '	'---'	'---'	' HR '	'---'	' MRPL28 '	'---'	' PRKCH '	'---'	' COPS7A '	' COPS7A '	' LRFN2 '	' GOLPH3 '	'---'	' CPOX '	'---'	' RTN4IP1 '	'---'	'---'
'---'	' PAX6 '	' GPAA1 '	'---'	' MRPL23 '	' DACT1 '	'---'	' CHRM1 '	' PNMA2 '	'---'	'---'	'---'	' SOS2 '	'---'	' KLRG1 '	' KLRG1 '	' TBCC '	' RPL37 '	' PLXNA1 '	'---'	'---'	' SNX3 '	' PTPRZ1 '	'---'
' INPP5E '	' TP53I11 '	' MAF1 '	'---'	'---'	' OTX2 '	'---'	'---'	' ADRA1A '	' EPHX2 '	'---'	' AACS '	' SOS2 '	'---'	'---'	'---'	' XPO5 '	' OXCT1 '	' MCM2 '	' LSAMP '	'---'	' CD164 '	'---'	'---'
'---'	'---'	'---'	'---'	'---'	' AKT1 '	'---'	'---'	'---'	' SCARA3 '	'---'	'---'	' RAB15 '	' ARPC5L '	'---'	'---'	' KHDRBS2 '	' HCN1 '	' ABTB1 '	' LSAMP '	' NEURL '	' PPIL6 '	'---'	'---'
' FBXW5 '	' PACSIN3 '	'---'	'---'	'---'	'---'	' MTUS1 '	' RASGRP2 '	' CLU '	'---'	' NDUFAB1 '	' CPNE8 '	' CDC42BPB '	' PBX3 '	' PDE3A '	' PDE3A '	' COL9A1 '	' PPAP2A '	' SEC61A1 '	' FSTL1 '	' GSTO1 '	' ARHGAP18 '	'---'	' DPP7 '
'---'	'---'	'---'	' CCND2 '	'---'	'---'	' HR '	'---'	' SFRP1 '	'---'	'---'	' MMAB '	'---'	' LRSAM1 '	' CMAS '	' CMAS '	' SLC17A5 '	' IL6ST '	' PCCB '	' RABL3 '	' ADD3 '	'---'	' MKLN1 '	' NELF '
'---'	'---'	'---'	'---'	'---'	'---'	' PNMA2 '	' B3GNT1 '	' CEBPD '	'---'	' CDIPT '	' MMAB '	'---'	' STXBP1 '	' CACNB3 '	' CACNB3 '	' HTR1B '	' PLK2 '	' MRAS '	' SEMA5B '	'---'	' SLC2A12 '	'---'	' ZMYND19 '
' ENTPD2 '	'---'	' DLC1 '	'---'	'---'	'---'	'---'	'---'	'---'	'---'	'---'	' MMAB '	'---'	' SLC27A4 '	'---'	'---'	' ELOVL4 '	' GTF2H2 '	' ACPL2 '	' ADCY5 '	' BUB3 '	' RNASET2 '	' BPGM '	'---'
' NELF '	'---'	' MTUS1 '	'---'	' KCNC1 '	'---'	' FUT10 '	' DHCR7 '	' TTPA '	'---'	' IRX3 '	' CAMKK2 '	' JAG2 '	' ENDOG '	'---'	'---'	' POPDC3 '	' ENC1 '	' CHST2 '	' PTPLB '	'---'	' PSMB1 '	' CALD1 '	'---'
' FBXO18 '	' ZBTB3 '	' HR '	'---'	'---'	'---'	' CEBPD '	'---'	'---'	' RGS20 '	'---'	' SPATA13 '	' TJP1 '	' DOLPP1 '	'---'	'---'	' CTGF '	'---'	' HPS3 '	'---'	'---'	' NUDT1 '	'---'	'---'
' PFKFB3 '	'---'	'---'	'---'	'---'	'---'	' SNAI2 '	'---'	'---'	'---'	'---'	' SPATA13 '	'---'	' PPP2R4 '	'---'	'---'	' MOXD1 '	'---'	' GMPS '	' OSBPL11 '	' DPYSL4 '	'---'	'---'	'---'
'---'	'---'	' ANK1 '	'---'	'---'	' CIB2 '	'---'	'---'	'---'	'---'	'---'	' SPATA13 '	' PAK6 '	'---'	'---'	'---'	'---'	' MEF2C '	' KCNAB1 '	' KLF15 '	' GPR123 '	' RAC1 '	' CASP2 '	'---'
'---'	'---'	' ST18 '	' KCNH3 '	'---'	' RASGRF1 '	' TOX '	'---'	' HRSP12 '	'---'	' TNFSF12 '	' USP12 '	'---'	' OLFM1 '	'---'	'---'	' SLC2A12 '	' PCSK1 '	' SERPINI1 '	' MGLL '	' KNDC1 '	'---'	'---'	'---'
'---'	' CFL1 '	'---'	' PFDN5 '	' FJX1 '	' NMB '	' GGH '	'---'	' TRPS1 '	'---'	' NLK '	' KLHL1 '	' FEM1B '	'---'	'---'	'---'	' CITED2 '	' RIOK2 '	' PRKCI '	' RUVBL1 '	' ADARB2 '	' ZDHHC4 '	'---'	'---'
'---'	' PPP1CA '	' ASPH '	'---'	'---'	' STUB1 '	' CRH '	'---'	' MRPL13 '	'---'	'---'	'---'	' MESDC1 '	'---'	'---'	'---'	' PSMB1 '	' RGMB '	' CLDN11 '	' MRPL3 '	'---'	'---'	'---'	' GSTO1 '
'---'	' CABP2 '	'---'	'---'	' NDUFS3 '	' NDUFB10 '	'---'	'---'	'---'	'---'	' PCTP '	' CPNE6 '	'---'	'---'	'---'	'---'	' SLC29A4 '	' CDO1 '	' NDUFB5 '	' CPNE4 '	'---'	'---'	'---'	' ADD3 '
' CHST3 '	'---'	'---'	'---'	'---'	' RAB26 '	' PEX2 '	' IL18 '	'---'	' ADHFE1 '	' TLK2 '	' PRKCH '	' SV2B '	' PHPT1 '	'---'	'---'	'---'	' SEMA6A '	' AP2M1 '	' PFN2 '	'---'	' MPP6 '	'---'	'---'
' NUDT13 '	'---'	'---'	'---'	'---'	'---'	'---'	'---'	'---'	'---'	' MRPL12 '	' RABGGTA '	' SV2B '	'---'	'---'	'---'	' FSCN1 '	' ALDH7A1 '	' ABCF3 '	' SIAH2 '	'---'	' ADCYAP1R1 '	' REPIN1 '	'---'
'---'	'---'	' YWHAZ '	'---'	'---'	'---'	' MMP16 '	'---'	' CYHR1 '	' SGK3 '	'---'	' SOS2 '	'---'	'---'	'---'	'---'	'---'	' ACSL6 '	' PSMD2 '	' P2RY14 '	'---'	'---'	'---'	'---'
'---'	'---'	' NCALD '	'---'	'---'	' MRPL28 '	'---'	'---'	'---'	' SULF1 '	'---'	' SOS2 '	' TJP1 '	'---'	'---'	'---'	'---'	' P4HA2 '	' EIF4G1 '	' MBNL1 '	'---'	'---'	'---'	' DPYSL4 '
' PI4K2A '	'---'	' ATAD2 '	'---'	' FKBP2 '	'---'	' NCALD '	'---'	' NUDT2 '	' LY96 '	'---'	' RAB15 '	' GNB5 '	' ELAVL2 '	'---'	'---'	'---'	' KIF3A '	' CHRD '	' SLC33A1 '	'---'	' MRPL32 '	' SNX8 '	' KNDC1 '
' GSTO1 '	'---'	'---'	'---'	' PRDX5 '	'---'	' RRM2B '	'---'	'---'	'---'	'---'	'---'	' CACNA1H '	' BAG1 '	'---'	'---'	' CHN2 '	' KIF3A '	' EPHB3 '	' CCNL1 '	'---'	'---'	' GNA12 '	'---'
'---'	'---'	' LYNX1 '	'---'	' MRPL49 '	'---'	' TNFRSF11B '	'---'	'---'	' PTDSS1 '	' PLXDC1 '	'---'	' UBE2I '	'---'	'---'	'---'	' GARS '	' SPOCK1 '	' BCL6 '	' PHC3 '	'---'	' EGFR '	'---'	' ASB13 '
'---'	' SLN '	'---'	'---'	' SCYL1 '	' NDUFAB1 '	' MRPL13 '	'---'	' FRMPD1 '	' LAPTM4B '	' ACLY '	'---'	' MAPK8IP3 '	'---'	'---'	'---'	' ADCYAP1R1 '	' ETF1 '	' IL1RAP '	' PHC3 '	'---'	'---'	' MMD2 '	'---'
'---'	'---'	'---'	'---'	'---'	'---'	' HAS2 '	'---'	'---'	' MATN2 '	' CBX1 '	' JAG2 '	'---'	'---'	'---'	'---'	'---'	' APBB3 '	'---'	' EIF5A2 '	'---'	' MRPS17 '	'---'	'---'
' MGMT '	'---'	' SCRT1 '	'---'	' SIPA1 '	'---'	' KCNQ3 '	' CCND2 '	' TJP2 '	' BAALC '	' SLC35B1 '	'---'	' ABAT '	'---'	'---'	'---'	' BMPER '	' PCDHA6 '	' CAMK1 '	' TNIK '	'---'	' SUMF2 '	'---'	'---'
' INPP5A '	'---'	'---'	' SYT1 '	' DRAP1 '	' CDH11 '	' NDRG1 '	'---'	' RORB '	' AARD '	' HN1 '	' PAK6 '	' SNN '	' HINT2 '	'---'	'---'	'---'	' DPYSL3 '	' ATP2B2 '	'---'	' CAMK2G '	' ASL '	' RPA3 '	'---'
' KNDC1 '	' KIRREL3 '	' SNAPC3 '	'---'	'---'	'---'	'---'	'---'	' TLE4 '	'---'	'---'	' ITPKA '	' RBBP6 '	'---'	'---'	'---'	' MRPL32 '	' CSF1R '	' WNT7A '	' GNB4 '	'---'	'---'	'---'	'---'
'---'	'---'	' SH3GL2 '	'---'	'---'	' PSMB10 '	' LY6H '	'---'	' NTRK2 '	'---'	'---'	' TYRO3 '	'---'	'---'	' BTBD11 '	' BTBD11 '	' AEBP1 '	' ANXA6 '	' MRPS25 '	' ETV5 '	'---'	' WBSCR22 '	' ETV1 '	'---'
' ASB13 '	'---'	' DNAJA1 '	'---'	' DGAT2 '	'---'	'---'	'---'	'---'	'---'	'---'	' PLDN '	' SEPHS2 '	'---'	' MVK '	' MVK '	' OGDH '	' SPARC '	' ZFYVE20 '	' DGKG '	'---'	'---'	' TOMM7 '	'---'
'---'	'---'	'---'	'---'	'---'	'---'	'---'	' CD9 '	'---'	'---'	'---'	'---'	' DHX38 '	' CORO2A '	' ALDH2 '	' ALDH2 '	'---'	' ADAM19 '	' SH3BP5 '	' BCL6 '	' KCNMA1 '	'---'	' NFE2L3 '	'---'
'---'	'---'	'---'	'---'	' PANX1 '	'---'	'---'	'---'	' INVS '	'---'	' CDC34 '	' SMAD3 '	' CDH13 '	'---'	'---'	'---'	' EGFR '	' SLIT3 '	' SATB1 '	' FGF12 '	' ACTA2 '	' GRM3 '	'---'	'---'
'---'	'---'	'---'	'---'	'---'	' PITPNC1 '	' SLC1A1 '	' CDKN1B '	'---'	' GPAA1 '	'---'	'---'	' JPH3 '	' ALG2 '	'---'	'---'	'---'	'---'	'---'	' TNK2 '	' RBP4 '	' FZD1 '	' HIBADH '	'---'
'---'	'---'	' PIP5K1B '	'---'	'---'	' RAB37 '	' SH3GL2 '	'---'	'---'	'---'	' GPX4 '	' SV2B '	'---'	'---'	' DENR '	' DENR '	' SUMF2 '	' CLTB '	' OSBPL10 '	' NCBP2 '	'---'	'---'	' LSM5 '	'---'
'---'	'---'	' GCNT1 '	'---'	'---'	' RAC3 '	' NUDT2 '	' STRAP '	' TLR4 '	'---'	'---'	' SV2B '	'---'	'---'	'---'	'---'	' ASL '	' GPRIN1 '	' SUSD5 '	' RGS12 '	' CRTAC1 '	' GNG11 '	' MRPS24 '	'---'
'---'	'---'	'---'	' SYCP3 '	'---'	'---'	'---'	' SSPN '	'---'	'---'	'---'	'---'	'---'	'---'	' ARL6IP4 '	' ARL6IP4 '	'---'	' DDX41 '	' EPM2AIP1 '	'---'	' NDUFB8 '	'---'	' CAMK2B '	'---'
'---'	'---'	'---'	'---'	'---'	'---'	'---'	' PFDN5 '	'---'	'---'	'---'	' GNB5 '	'---'	'---'	'---'	'---'	' LIMK1 '	' ADAMTS2 '	' ACAA1 '	' SORCS2 '	'---'	'---'	' TBRG4 '	'---'
'---'	'---'	' HABP4 '	' BTBD11 '	' BIRC3 '	'---'	'---'	'---'	'---'	' DLC1 '	' TRIP10 '	' AP3B2 '	' SEPHS2 '	'---'	'---'	'---'	' POR '	' MAPK9 '	' GORASP1 '	'---'	' ACTR1A '	'---'	' IGFBP3 '	' PDLIM1 '
' RASGEF1A '	' COPS7A '	'---'	'---'	' SDHD '	' RASD1 '	' RORB '	' ORMDL2 '	' NEK6 '	' FGL1 '	' UBL5 '	' DECR2 '	'---'	'---'	'---'	'---'	' MDH2 '	' FOXQ1 '	' MOBP '	' CPEB2 '	'---'	'---'	'---'	' BLNK '
' SLC16A9 '	'---'	'---'	'---'	'---'	'---'	' OSTF1 '	'---'	'---'	' PNMA2 '	' PIN1 '	'---'	'---'	'---'	'---'	'---'	'---'	' WRNIP1 '	' CCR1 '	' PCDH7 '	'---'	' GNB2 '	'---'	'---'
'---'	'---'	' PRPF4 '	'---'	'---'	' ACLY '	' PSAT1 '	'---'	' POMT1 '	'---'	' FXYD7 '	'---'	' SMPD3 '	'---'	'---'	'---'	'---'	' RIOK1 '	'---'	' KLF3 '	'---'	'---'	'---'	' AVPI1 '
'---'	' KCNH3 '	'---'	'---'	'---'	' HN1 '	' TLE4 '	'---'	' RXRA '	' CLU '	' CAPNS1 '	' PPP4C '	'---'	' FBXW2 '	' CPNE8 '	' CPNE8 '	' GRM3 '	' GCNT2 '	' SCAP '	' UCHL1 '	'---'	' TRIP6 '	' RFC2 '	' CRTAC1 '
'---'	' PFDN5 '	'---'	'---'	'---'	' CYGB '	'---'	'---'	'---'	' FUT10 '	' GRWD1 '	' FUS '	'---'	'---'	' RHEBL1 '	' RHEBL1 '	'---'	'---'	' CSPG5 '	' SLC30A9 '	'---'	'---'	'---'	' NDUFB8 '
' MRPS16 '	'---'	'---'	'---'	' RBM7 '	' ADCYAP1 '	'---'	'---'	'---'	'---'	'---'	' FUS '	' CAMTA2 '	' LHX6 '	' WIF1 '	' WIF1 '	' NPTX2 '	' SIRT5 '	' PLXNB1 '	' GABRB1 '	'---'	' HBP1 '	'---'	'---'
'---'	' MYL6 '	' DAB2IP '	'---'	' ATP5L '	'---'	' TGFBR1 '	'---'	'---'	' GGH '	' SHC2 '	' DHX38 '	' RAPGEFL1 '	' PDCL '	' SLC6A15 '	' SLC6A15 '	' ARPC1A '	' GMPR '	' UQCRC1 '	' RASL11B '	'---'	'---'	'---'	' CUEDC2 '
'---'	'---'	' STXBP1 '	' SLC6A12 '	' VPS11 '	' TWSG1 '	'---'	'---'	' PHPT1 '	' TTPA '	' NDUFA7 '	' CDH13 '	' NKIRAS2 '	'---'	' NOS1 '	' NOS1 '	'---'	' CAP2 '	' SLC25A20 '	' PDGFRA '	'---'	' PTPRZ1 '	'---'	' ACTR1A '
'---'	'---'	' SLC25A25 '	'---'	'---'	'---'	' TMEFF1 '	'---'	'---'	'---'	'---'	' JPH3 '	'---'	'---'	' CIT '	' CIT '	'---'	' SOX4 '	' WDR6 '	' KIT '	'---'	'---'	'---'	'---'
'---'	'---'	'---'	' PPP1R1A '	'---'	'---'	'---'	'---'	' GLDC '	' TCEB1 '	' RAB3D '	'---'	' MAP2K6 '	'---'	' SAP18 '	' SAP18 '	'---'	' ABCF1 '	' USP19 '	' PAICS '	'---'	'---'	'---'	'---'
' BLOC1S2 '	'---'	' ABL1 '	' GRIP1 '	'---'	'---'	' GSN '	'---'	' FREM1 '	'---'	' ELL '	'---'	'---'	'---'	' CDADC1 '	' CDADC1 '	'---'	' GTF2H4 '	' LAMB2 '	' DCK '	' WEE1 '	'---'	' SRI '	'---'
' NDUFB8 '	'---'	' BARHL1 '	' MMAB '	'---'	'---'	'---'	'---'	'---'	'---'	'---'	'---'	'---'	'---'	' TNFSF13B '	' TNFSF13B '	' GNB2 '	' NFKBIL1 '	' GPX1 '	' SLC4A4 '	'---'	' MKLN1 '	' BET1 '	'---'
'---'	'---'	' OLFM1 '	' MMAB '	'---'	' WDR18 '	'---'	'---'	'---'	' HRSP12 '	' HSPB6 '	'---'	' CAMTA2 '	'---'	' ING1 '	' ING1 '	'---'	' CSNK2B '	' NICN1 '	' CCNG2 '	' SPON1 '	'---'	'---'	'---'
'---'	'---'	'---'	' MMAB '	'---'	'---'	'---'	'---'	' B4GALT1 '	' TNFRSF11B '	' SNRPD2 '	' KCTD13 '	'---'	'---'	' NEK3 '	' NEK3 '	'---'	' SKIV2L '	' GMPPB '	' MRPL1 '	'---'	' BPGM '	' PON2 '	' UROS '
'---'	'---'	'---'	' CIT '	' OSBPL5 '	'---'	' NEK6 '	'---'	'---'	' MRPL13 '	' PPP1R12C '	'---'	'---'	' DPP7 '	' GRTP1 '	' GRTP1 '	'---'	' HMGA1 '	' CACNA2D2 '	' CDS1 '	' KCNC1 '	'---'	'---'	' STK32C '
'---'	' CCT2 '	'---'	' ABCB9 '	'---'	'---'	'---'	'---'	'---'	'---'	'---'	'---'	' EZH1 '	' NELF '	'---'	'---'	' KCND2 '	' PACSIN1 '	' PCBP4 '	' MAPK10 '	' GAS2 '	'---'	' PTCD1 '	' SPRN '
'---'	'---'	' CACNA1B '	' SAP18 '	' LMO1 '	' SHD '	'---'	'---'	'---'	'---'	'---'	' SMPD3 '	' HDAC5 '	' ZMYND19 '	' ARF6 '	' ARF6 '	'---'	' RNF8 '	' DUSP7 '	' HERC3 '	'---'	' NDUFB2 '	'---'	'---'
' ABLIM1 '	'---'	'---'	' SGCG '	' NRIP3 '	' PDE4A '	'---'	'---'	'---'	'---'	'---'	'---'	' BZRAP1 '	' GTPBP4 '	' GNG2 '	' GNG2 '	'---'	' DAAM2 '	' BAP1 '	' METAP1 '	'---'	'---'	' MCM7 '	'---'
'---'	'---'	'---'	' GPC5 '	'---'	' ASNA1 '	'---'	'---'	'---'	' CYHR1 '	' DNAJC5 '	'---'	' RAB40B '	'---'	' SNX6 '	' SNX6 '	'---'	' LRFN2 '	' TKT '	' SYNPO2 '	'---'	'---'	' TAF6 '	'---'
'---'	'---'	'---'	' ING1 '	'---'	' RAD23A '	'---'	'---'	'---'	'---'	'---'	' CAMTA2 '	'---'	' VIM '	' GPX2 '	' GPX2 '	' MKLN1 '	' BYSL '	' ACTR8 '	' SPATA5 '	'---'	'---'	'---'	'---'
' CD151 '	'---'	'---'	' CRYL1 '	' CHST1 '	' KCNN1 '	'---'	'---'	' TRPM6 '	' NUDT2 '	'---'	' NF1 '	' NAPG '	'---'	' SYNJ2BP '	' SYNJ2BP '	'---'	' PPP2R5D '	' WNT5A '	' PCDH10 '	'---'	'---'	'---'	'---'
'---'	'---'	'---'	' DACH1 '	'---'	' CHST8 '	'---'	'---'	' GAS1 '	'---'	' E2F1 '	' NF1 '	' DTNA '	'---'	' PRIMA1 '	' PRIMA1 '	'---'	' KLHDC3 '	' PDHB '	' CCRN4L '	'---'	'---'	'---'	'---'
'---'	'---'	'---'	'---'	'---'	' LIN7B '	'---'	'---'	'---'	'---'	' CDH22 '	' SOCS7 '	' ELAC1 '	'---'	'---'	'---'	'---'	' SLC29A1 '	' MAGI1 '	' SCOC '	'---'	' REPIN1 '	'---'	'---'
'---'	'---'	'---'	' GNG2 '	'---'	' TRPM4 '	'---'	' PSMD9 '	'---'	' FRMPD1 '	'---'	' SOCS7 '	' SMAD4 '	'---'	'---'	'---'	' EPHB6 '	' FBXO9 '	' LRIG1 '	' GAB1 '	' FEN1 '	'---'	'---'	' HTATIP2 '
'---'	'---'	'---'	' RGS6 '	'---'	'---'	'---'	'---'	'---'	'---'	' RBM11 '	'---'	' SMAD4 '	' GHITM '	'---'	'---'	' CNTNAP2 '	' BAI3 '	' CNTN3 '	' SMAD1 '	'---'	'---'	' PTN '	' SLC17A6 '
'---'	'---'	'---'	' RGS6 '	'---'	' NDUFA7 '	'---'	'---'	'---'	' TJP2 '	' SH3BGR '	' NXPH3 '	' SMAD4 '	' SNCG '	' JAG2 '	' JAG2 '	'---'	' GRIK2 '	' GBE1 '	'---'	'---'	' SNX8 '	'---'	' GAS2 '
'---'	'---'	' TMEM2 '	' FLRT2 '	' BSCL2 '	'---'	' SHB '	'---'	'---'	' RORB '	' TFF1 '	' PPM1D '	' ZCCHC2 '	'---'	'---'	'---'	'---'	' SMPD2 '	' CPOX '	' GUCY1A3 '	' TM7SF2 '	' GNA12 '	' TPK1 '	'---'
' HTATIP2 '	'---'	'---'	' FLRT2 '	' SLC22A6 '	' CDKN2D '	'---'	'---'	'---'	' OSTF1 '	' SLC19A1 '	' COG1 '	' PARD6G '	'---'	' GREM1 '	' GREM1 '	'---'	' LAMA2 '	' CBLB '	' GUCY1A3 '	'---'	'---'	'---'	'---'
' LUZP2 '	'---'	' CDC14B '	' AMN '	'---'	' GADD45GIP1 '	'---'	'---'	'---'	' PSAT1 '	' TUBA8 '	' SEC14L1 '	'---'	' PI4K2A '	' ZFYVE19 '	' ZFYVE19 '	'---'	' LAMA2 '	'---'	'---'	' KLC2 '	' MMD2 '	' SHH '	'---'
'---'	'---'	' CORO2A '	' EGLN3 '	'---'	'---'	'---'	' NINJ2 '	'---'	' TLE4 '	' LGALS1 '	' CSNK1D '	'---'	' ZFYVE27 '	' PLDN '	' PLDN '	'---'	' TBPL1 '	' LSAMP '	'---'	'---'	'---'	'---'	'---'
'---'	' PSMD9 '	'---'	' CDKL1 '	' MAP4K2 '	' HSPB6 '	'---'	'---'	'---'	' NTRK2 '	'---'	' CSNK1D '	'---'	' HPS6 '	' SLC12A1 '	' SLC12A1 '	'---'	' PEX7 '	' LSAMP '	' NPY5R '	' ADRBK1 '	'---'	' ARHGEF10 '	'---'
'---'	' BCL7A '	' PTPN3 '	' SYNJ2BP '	'---'	' RABAC1 '	'---'	' TM7SF3 '	' WDR31 '	'---'	' SLC25A1 '	' CSNK1D '	'---'	'---'	'---'	'---'	' DPP6 '	' TNFAIP3 '	' IGSF11 '	' CPE '	'---'	' RPA3 '	' ARHGEF10 '	'---'
'---'	'---'	'---'	' ACYP1 '	' CFL1 '	' SYT5 '	'---'	' CDK4 '	'---'	'---'	'---'	'---'	' STK11 '	' SLC18A2 '	' CRABP1 '	' CRABP1 '	'---'	' AIG1 '	' HCLS1 '	' CLCN3 '	' AQP11 '	'---'	'---'	' RTN4RL2 '
'---'	'---'	'---'	'---'	' FIBP '	'---'	'---'	' METTL1 '	' TRAF1 '	' INVS '	' PPM1F '	'---'	' MIDN '	'---'	'---'	'---'	'---'	'---'	' WDR5B '	' SAP30 '	'---'	' NDUFA4 '	'---'	'---'
' CREB3L1 '	'---'	'---'	'---'	'---'	'---'	'---'	' CTDSP2 '	'---'	'---'	'---'	' SLC25A11 '	'---'	'---'	'---'	'---'	'---'	' TIAM2 '	' SEMA5B '	' ODZ3 '	'---'	' TOMM7 '	'---'	' FEN1 '
' DGKZ '	'---'	'---'	'---'	'---'	' PCSK2 '	'---'	' CORO1C '	'---'	'---'	' PRDX4 '	' CAMTA2 '	'---'	'---'	' OAZ2 '	' OAZ2 '	'---'	' ZDHHC14 '	' PTPLB '	' SLC25A4 '	'---'	' CYCS '	'---'	' INCENP '
' NDUFS3 '	'---'	'---'	' NUDT14 '	'---'	'---'	'---'	' DIABLO '	'---'	' SLC31A2 '	'---'	'---'	'---'	'---'	' STOML1 '	' STOML1 '	' PMS2 '	' SLC22A3 '	'---'	' CPLX1 '	'---'	'---'	'---'	' GNG3 '
'---'	'---'	'---'	'---'	' PAK1 '	' INSM1 '	'---'	' SLC15A4 '	' MAPKAP1 '	' ATP6V1G1 '	'---'	'---'	' HDGFRP2 '	'---'	' CIB2 '	' CIB2 '	' ICA1 '	' SMOC2 '	' OSBPL11 '	'---'	'---'	' HIBADH '	' POLB '	' OTUB1 '
'---'	' MRPL51 '	'---'	' UNC13C '	'---'	' NNAT '	'---'	' SAP18 '	' CRAT '	' TLR4 '	'---'	' HDAC5 '	' AP1M1 '	'---'	' ARHGDIG '	' ARHGDIG '	'---'	' GMDS '	' KLF15 '	' SLBP '	'---'	' LSM5 '	'---'	'---'
' FEN1 '	' CSDA '	' ALAD '	'---'	'---'	' GNAS '	'---'	' TRIM13 '	'---'	'---'	'---'	' OSBPL7 '	' EGLN2 '	'---'	' STUB1 '	' STUB1 '	' TWISTNB '	' SERPINB9 '	' MGLL '	' LETM1 '	' DLAT '	' GLI3 '	' SNTG1 '	'---'
'---'	' PRH1 '	'---'	' LMAN1L '	'---'	' IDH3B '	' PDCL '	'---'	'---'	'---'	' ARMCX2 '	' SPOP '	' BLOC1S3 '	'---'	' CACNA1H '	' CACNA1H '	'---'	'---'	' RUVBL1 '	' ADD1 '	'---'	' MRPS24 '	'---'	' TM7SF2 '
'---'	' MAP3K12 '	' ASTN2 '	' AKAP13 '	'---'	'---'	'---'	' ABHD4 '	'---'	'---'	'---'	' AZI1 '	'---'	'---'	' NUBP2 '	' NUBP2 '	' NEUROD6 '	' SSR1 '	' MRPL3 '	' LRPAP1 '	'---'	' TBRG4 '	'---'	' MRPL49 '
' ESRRA '	' PPP1R1A '	' FBXW2 '	'---'	' TRPC6 '	'---'	'---'	' CPNE6 '	' FBXW5 '	' PTGS1 '	'---'	' CSNK1D '	' PEG3 '	' NRP1 '	' GFER '	' GFER '	' TBRG4 '	'---'	' CPNE4 '	' CRMP1 '	'---'	'---'	' MRPL15 '	' SSSCA1 '
' PRDX5 '	' NACA '	'---'	' MAGEL2 '	'---'	' NFATC2 '	' MAPKAP1 '	' PLEKHH1 '	'---'	' NEK6 '	'---'	' RAB40B '	' MLLT1 '	'---'	' SYNGR3 '	' SYNGR3 '	'---'	' GPLD1 '	' PCOLCE2 '	' ABLIM2 '	'---'	'---'	'---'	'---'
' MRPL49 '	' METTL1 '	'---'	'---'	' TIMM8B '	'---'	' CRAT '	' SNX6 '	'---'	' PPP2R4 '	'---'	'---'	'---'	'---'	'---'	'---'	'---'	' NUP50 '	' SLC9A9 '	' HS3ST1 '	' NNMT '	'---'	'---'	' MUS81 '
' SSSCA1 '	' RASAL1 '	'---'	' RASGRP1 '	'---'	' CBLN4 '	'---'	' NFKBIA '	' ENTPD2 '	'---'		' NAPG '	' ABHD8 '	'---'	' COQ7 '	' COQ7 '	'---'	' GABBR1 '	' PLSCR4 '	' LDB2 '	' PCSK7 '	' TBL2 '	'---'	' KLC2 '
'---'	' TESC '	' SH2D3C '	' CIB2 '	'---'	' BMP7 '	' VAV2 '	' ERO1L '	' NELF '	' RXRA '		' DTNA '	' ELL '	'---'	'---'	'---'	' TBL2 '	' TRIM26 '	' PLSCR1 '	' KCNIP4 '	' TMEM25 '	' RFC2 '	'---'	'---'
' DRAP1 '	' ABCB9 '	' GOLGA2 '	' RASGRF1 '	' PVRL1 '	' ADARB1 '	'---'	' NPC2 '	'---'	'---'		' ELAC1 '	'---'	'---'	' MMP15 '	' MMP15 '	' YWHAG '	'---'	' CP '	'---'	' VPS11 '	' WBSCR16 '	'---'	' SYT12 '
' KLC2 '	' SAP18 '	' SH3GLB2 '	' ARHGDIG '	' KIRREL3 '	' PCBP3 '	'---'	' TMED8 '	' VIM '	'---'		' SMAD4 '	' ERCC2 '	' MRPS16 '	' CBFB '	' CBFB '	'---'	' ATP6V1G2 '	' SIAH2 '	' LGI2 '	' ABCG4 '	'---'	'---'	' ADRBK1 '
'---'	' RFC3 '	'---'	' NUBP2 '	'---'	' RBX1 '	'---'	' PRIMA1 '	'---'	'---'		' SMAD4 '	' EML2 '	'---'	' CDH13 '	' CDH13 '	'---'	' DOM3Z '	' SLC33A1 '	' GABRA4 '	'---'	'---'	' LYN '	' AIP '
' SLCO2B1 '	' ING1 '	' SURF6 '	' RAB26 '	' ADAMTS8 '	'---'	'---'	' CLMN '	'---'	' PHPT1 '		' SMAD4 '	' PEG3 '	'---'	' MAP1LC3B '	' MAP1LC3B '	'---'	' AGPAT1 '	' SLITRK3 '	' LNX1 '	' APLP2 '	'---'	' ADHFE1 '	' GSTP1 '
'---'	' CRYL1 '	'---'	'---'	'---'	'---'	' GTPBP4 '	' CLMN '	'---'	'---'		' ZCCHC2 '	' SOX12 '	'---'	' TUBB3 '	' TUBB3 '	'---'	' NOTCH4 '	' PHC3 '	' CLOCK '	' CTSD '	'---'	'---'	'---'
'---'	' DLEU2 '	' SNAPC4 '	' CACNG3 '	'---'	' SULT4A1 '	'---'	' CLMN '	'---'	' GLDC '		'---'	' SNPH '	'---'	' MRPL28 '	' MRPL28 '	'---'	'---'	' PHC3 '	'---'	'---'	'---'	' SGK3 '	' RPS3 '
'---'	'---'	'---'	'---'	'---'	'---'	' PTER '	'---'	' EIF4EBP2 '	' FREM1 '		'---'	' ITPA '	' AVPI1 '	' SYNGR3 '	' SYNGR3 '	'---'	' VPS52 '	' TNIK '	'---'	'---'	'---'	' LY96 '	' AQP11 '
'---'	' ARF6 '	'---'	' SEPHS2 '	'---'	' GLRA2 '	'---'	'---'	' CHST3 '	'---'		' B4GALT6 '	' ATRN '	'---'	'---'	'---'	' SEMA3E '	' TAPBP '	'---'	' PPAT '	'---'	' SRI '	' CPNE3 '	'---'
'---'	' GNG2 '	'---'	' CDH13 '	'---'	' USP11 '	'---'	'---'	'---'	'---'		'---'	'---'	'---'	'---'	'---'	'---'	'---'	' GNB4 '	' TXNDC9 '	'---'	' BET1 '	'---'	' PANX1 '
'---'	' SNX6 '	' NELF '	' MAP1LC3B '	' CCND2 '	' PLP2 '	'---'	' NUDT14 '	' IFIT3 '	'---'		' PALM '	'---'	'---'	'---'	'---'	'---'	' NUDT3 '	' KLHL6 '	' EPHA5 '	'---'	'---'	' PTDSS1 '	'---'
'---'	' SLC8A3 '	' ZMYND19 '	' MRPL28 '	'---'	'---'	' RASSF4 '	'---'	' PLCE1 '	'---'		'---'	'---'	'---'	'---'	'---'	' PTCD1 '	' FKBP5 '	' ALG3 '	' CCNI '	'---'	' PON2 '	' LAPTM4B '	'---'
' BIRC3 '	' ACYP1 '	' ZMYND11 '	'---'	'---'	'---'	'---'	' ZFYVE19 '	'---'	' CNTFR '		' STK11 '	' KIF3B '	'---'	' MAPK3 '	' MAPK3 '	'---'	' FKBP5 '	' CLCN2 '	' KLHL8 '	'---'	' PDK4 '	' RIMS2 '	'---'
' BIRC2 '	' ANKRD9 '	' PFKP '	'---'	'---'	'---'	' NUDT13 '	' SNAP23 '	' ADD3 '	'---'		'---'	' DLGAP4 '	'---'	' COX6A2 '	' COX6A2 '	' TAF6 '	' SLC26A8 '	' ETV5 '	' SPARCL1 '	'---'	'---'	' AARD '	'---'
' AASDHPPT '	'---'	' NET1 '	'---'	'---'	'---'	'---'	' TMOD2 '	' VTI1A '	'---'		'---'	' SRC '	' ATE1 '	'---'	'---'	' ACHE '	' CPNE5 '	' DGKG '	' NAP1L5 '	'---'	' PTCD1 '	' ZHX2 '	'---'
' SDHD '	'---'	'---'	' NDUFAB1 '	' CLSTN3 '	' PCSK1N '	' HELLS '	'---'	' TCF7L2 '	' HINT2 '		'---'	' RAB22A '	' UROS '	'---'	'---'	' RABL5 '	' PPIL1 '	' BCL6 '	' SNCA '	' LRP4 '	'---'	' ZHX2 '	'---'
'---'	'---'	' CAMK1D '	'---'	'---'	' TIMM8A '	' ENTPD1 '	' SCAMP5 '	' CASP7 '	'---'		' FZR1 '	'---'	' SPRN '	' PSMB10 '	' PSMB10 '	'---'	' LRFN2 '	' FGF12 '	' SNCA '	' ACP2 '	'---'	'---'	'---'
'---'	'---'	'---'	' CD2BP2 '	'---'	'---'	'---'	' FAH '	'---'	'---'		' HDGFRP2 '	'---'	'---'	'---'	'---'	'---'	' USP49 '	' TNK2 '	' EIF4E '	' KBTBD4 '	'---'	'---'	'---'
'---'	' PAK6 '	'---'	' SEPHS2 '	' SCN8A '	'---'	' GSTO1 '	'---'	' BAG3 '	' TRPM6 '		' ICAM5 '	' SPATA2 '	' AP2A2 '	'---'	'---'	' RELN '	' MRPL2 '	' FGFRL1 '	' DDIT4L '	'---'	'---'	'---'	'---'
'---'	'---'	'---'	'---'	' PFDN5 '	'---'	' ACSL5 '	'---'	'---'	' GAS1 '		' AP1M1 '	'---'	' MRPL23 '	' TIMM22 '	' TIMM22 '	'---'	' XPO5 '	' FGFR3 '	' PPP3CA '	'---'	'---'	'---'	' VPS11 '
' ATP5L '	' AKAP13 '	'---'	'---'	'---'	'---'	' VTI1A '	' GATM '	'---'	' OGN '		' EGLN2 '	' HRH3 '	'---'	' SERPINF1 '	' SERPINF1 '	'---'	' CLIC5 '	' SH3BP2 '	' UBE2D3 '	' DDB1 '	' AASS '	'---'	' HMBS '
' VPS11 '	'---'	' HK1 '	'---'	'---'		' TCF7L2 '	' ARPP19 '	' GPR123 '	'---'		' CIC '	' NRIP1 '	'---'	' SRR '	' SRR '	' WNT2 '	' CLIC5 '	' RGS12 '	' CXXC4 '	'---'	' NDUFA5 '	'---'	' ABCG4 '
' HMBS '	'---'	'---'	'---'	'---'		' CASP7 '	' RASGRF1 '	' IDI1 '	'---'		' BLOC1S3 '	' BCR '	'---'	' CAMTA2 '	' CAMTA2 '	' GRM8 '	' KHDRBS2 '	' ADRA2C '	' ELOVL6 '	'---'	'---'	'---'	'---'
'---'	' RASGRF1 '	'---'	' SERPINF1 '	'---'		'---'	' NUBP2 '	'---'	'---'		'---'	' PDXP '	'---'	' MPDU1 '	' MPDU1 '	' IMPDH1 '	' SLC17A5 '	'---'	' MAD2L1 '	' BSCL2 '	' PTN '	'---'	' TBRG1 '
' TOLLIP '	' NMB '	' ZFYVE27 '	' NTN1 '	'---'		'---'	' GFER '	' ITIH5 '	'---'		' PEG3 '	' MCHR1 '	' DKK3 '	' NTN1 '	' NTN1 '	'---'	' ELOVL4 '	' SORCS2 '	' ANXA5 '	' ZBTB3 '	'---'	' CSMD1 '	' NRGN '
'---'	' SNRPA1 '	' HPS6 '	' ALDH3A2 '	'---'		'---'	'---'	'---'	'---'		' SHC2 '	'---'	' PARVA '	' ALDH3A2 '	' ALDH3A2 '	' PLXNA4 '	' TBX18 '	'---'	' FBXW7 '	'---'	' HIPK2 '	'---'	' APLP2 '
'---'	' STUB1 '	' INA '	' LASP1 '	'---'		' GPR123 '	' PMM2 '	' RSU1 '	'---'		' MATK '	' SHANK3 '	'---'	'---'	'---'	'---'	' RTN4IP1 '	' TBC1D1 '	' FSTL5 '	'---'	'---'	' MTUS1 '	'---'
'---'	' UBE2I '	' PDCD11 '	' CACNB1 '	'---'		' IDI1 '	' CARHSP1 '	'---'	'---'		' LYPLA2 '	'---'	'---'	' CRHR1 '	' CRHR1 '	' SLC37A3 '	' ARHGAP18 '	' KLF3 '	' GPM6A '	' PYGM '	' NOS3 '	' HR '	'---'
'---'	' SYNGR3 '	' NEURL '	'---'	'---'		'---'	'---'	'---'	'---'		'---'	' BCR '	' HTATIP2 '	' NGFR '	' NGFR '	'---'	' MOXD1 '	' UCHL1 '	' GPM6A '	' MEN1 '	' FASTK '	' LGI3 '	'---'
'---'	'---'	' ADD3 '	' ABI3 '	'---'		' SEPHS1 '	' BCKDK '	'---'	'---'		' ABHD8 '	' EIF4ENIF1 '	'---'	' ITGA3 '	' ITGA3 '	' CDK5 '	'---'	' RASL11B '	' ACSL1 '	' LTBP3 '	' SMARCD3 '	'---'	'---'
'---'	'---'	' DUSP5 '	' NXPH3 '	'---'		'---'	' RBL2 '	'---'	'---'		' ELL '	' NPTXR '	'---'	' NME1 '	' NME1 '	'---'	' CITED2 '	' KIT '	' SEMA5A '	'---'	'---'	' FUT10 '	'---'
' NRIP3 '	' BCKDK '	'---'	' NME1 '	'---'		' RSU1 '	' NUTF2 '	'---'	' TRAF1 '		'---'	' L3MBTL2 '	'---'	' PCTP '	' PCTP '	'---'	' PDE10A '	' PAICS '	' CCT5 '	' CFL1 '	'---'	' STAR '	' TRIM3 '
'---'	' THAP11 '	' TACC2 '	' ICT1 '	'---'		'---'	' NUDT7 '	'---'	'---'		' ERCC2 '	' PLXNB2 '	' CD44 '	' ICT1 '	' ICT1 '	' CTSB '	' CHST12 '	' REST '	' TRIO '	' EFEMP2 '	' SLC7A2 '	' CEBPD '	'---'
'---'	' CALB2 '	'---'	' RAC3 '	'---'		'---'	' HSBP1 '	'---'	'---'		' EML2 '	'---'	'---'	' RAC3 '	' RAC3 '	' TUSC3 '	' SLC29A4 '	' DCK '	'---'	'---'	'---'	' SNAI2 '	' LMO1 '
'---'	' HSBP1 '	'---'	'---'	'---'		'---'	' NOXO1 '	' RASGEF1A '	'---'		' KPTN '	'---'	' FJX1 '	' NXN '	' NXN '	' SLC7A2 '	'---'	' SLC4A4 '	' GOLPH3 '	'---'	'---'	' ST18 '	' GALNTL4 '
'---'	' MRPL28 '	' DPYSL4 '	'---'	'---'		'---'	' NTHL1 '	'---'	' MAPKAP1 '		' PEG3 '	'---'	'---'	'---'	'---'	' LPL '	' FSCN1 '	' CXCL1 '	' SLC1A3 '	'---'	' EPHX2 '	' TCEA1 '	'---'
'---'	' CLCN7 '	'---'	' MYBBP1A '	'---'		'---'	'---'	'---'	' ENG '		' SNPH '	'---'	'---'	'---'	'---'	'---'	' RAC1 '	' ART3 '	' PTGER4 '	'---'	' SCARA3 '	'---'	'---'
'---'	' NME3 '	' SEPHS1 '	' SPAG7 '	'---'		' NRP1 '	'---'	'---'	' CRAT '		' ITPA '	'---'	'---'	' CAMTA2 '	' CAMTA2 '	'---'	'---'	' CCNG2 '	' GHR '	'---'	'---'	' TOX '	' SYT13 '
'---'	' SYNGR3 '	'---'	'---'	'---'		'---'	'---'	' CAMK2G '	'---'		'---'	' IQSEC2 '	' DTX4 '	'---'	'---'	' DOCK5 '	'---'	' MRPL1 '	' NNT '	'---'	'---'	' ASPH '	'---'
' ZBTB3 '	' CORO7 '	'---'	'---'	'---'		'---'	' LITAF '	'---'	'---'		'---'	'---'	' GNG3 '	'---'	'---'	' PTK2B '	'---'	' BMP2K '	' RAB3C '	'---'	' PROSC '	' GGH '	'---'
'---'	'---'	'---'	' CACNB1 '	' ASCL1 '		' PCDH15 '	' NDE1 '	'---'	'---'		'---'	'---'	' RTN3 '	' ACLY '	' ACLY '	' EPHX2 '	' GARS '	' MAPK10 '	' ZSWIM6 '	' GPR83 '	' POLB '	'---'	'---'
'---'	'---'	'---'	' SLC35B1 '	'---'		'---'	' GPRC5B '	'---'	'---'		' SRC '	'---'	' OTUB1 '	' SLC35B1 '	' SLC35B1 '	'---'	' ADCYAP1R1 '	' PTPN13 '	' NLN '	' TRPC6 '	'---'	' TCEB1 '	'---'
' MAP4K2 '	'---'	'---'	' MRPL27 '	' BTBD11 '		'---'	'---'	' PPP1R3C '	'---'		' RAB22A '	' IRAK1 '	'---'	' GNA13 '	' GNA13 '	'---'	'---'	' NUDT9 '	' ERBB2IP '	' CASP1 '	'---'	'---'	' FADS3 '
'---'	' CRYM '	'---'	' MRPS23 '	' OAS2 '		'---'	' KCTD13 '	' SORBS1 '	' ENTPD2 '		' CENPB '	'---'	'---'	' SLC39A11 '	' SLC39A11 '	' PROSC '	' BMPER '	' SPP1 '	' PIK3R1 '	'---'	'---'	' MMP16 '	'---'
' RELA '	' NDUFAB1 '	'---'	' HN1 '	' CABP1 '		'---'	' MAPK3 '	'---'	' NELF '		'---'		' DNAJC4 '	' NT5C '	' NT5C '	' BAG4 '	'---'	' HERC3 '	' CRHBP '	' TIMM8B '	' RGS20 '	'---'	' BSCL2 '
' CFL1 '	'---'	'---'	' CYGB '	'---'		'---'	' CD2BP2 '	' NDUFB8 '	'---'		'---'		' PPP2R5B '	' HN1 '	' HN1 '	'---'	' BLVRA '	' GRID2 '	' SCAMP1 '	' IL18 '	' MRPL15 '	' GEM '	' ZBTB3 '
' FIBP '	' MAPK3 '	' RASGEF1A '	'---'	'---'		'---'	' COX6A2 '	'---'	' PTER '		' E2F1 '		' TM7SF2 '	' CYGB '	' CYGB '	' SNTG1 '	' DBNL '	' BMPR1B '	' COX7C '	' DSCAML1 '	'---'	' UQCRB '	'---'
' B3GNT1 '	' CD2BP2 '	' CSTF2T '	' TWSG1 '	' P2RX4 '		' RBP4 '	'---'	'---'	' VIM '		' RIMS4 '		' MRPL49 '	'---'	'---'	'---'	' AEBP1 '	' METAP1 '	'---'	'---'	'---'	' HRSP12 '	'---'
'---'	'---'	'---'	' RAB27B '	' DENR '		'---'	' SHCBP1 '	'---'	'---'		' SLC35C2 '		' SSSCA1 '	' TWSG1 '	' TWSG1 '	'---'	' OGDH '	' MTTP '	' RHOBTB3 '	'---'	'---'	' TNFRSF11B '	' MEN1 '
'---'	' IRX3 '	' ATOH7 '	'---'	'---'		' CRTAC1 '	' SALL1 '	'---'	'---'		' SPATA2 '		'---'	'---'	'---'	' MRPL15 '	'---'	' NPNT '	' RGMB '	' HYOU1 '	'---'	' MRPL13 '	'---'
'---'	'---'	' SLC25A16 '	'---'	'---'		' NPM3 '	' CDH11 '	'---'	'---'		' ZFP64 '		' SIPA1 '	'---'	'---'	'---'	' EGFR '	' CYP2U1 '	' CAMK4 '	' PVRL1 '	'---'	' HAS2 '	' CFL1 '
'---'	' COG4 '	'---'	' NETO1 '	'---'		'---'	'---'	'---'	'---'		'---'		' DRAP1 '	'---'	'---'	'---'	' LANCL2 '	' SPATA5 '	' APC '	'---'	'---'	' NDRG1 '	' FIBP '
'---'	'---'	'---'	'---'	'---'		'---'	'---'	' FGFR2 '	' CHST3 '		' TRPM2 '		' KLC2 '	'---'	'---'	'---'	'---'	' PCDH10 '	' KCNN2 '	' ADAMTS8 '	' LYN '	'---'	' B3GNT1 '
'---'	'---'	'---'	'---'	'---'		'---'	'---'	'---'	' NUDT13 '		' NRIP1 '		' DPP3 '	' GPX4 '	' GPX4 '	'---'	' CCT6A '	' CCRN4L '	' UBE2B '	'---'	' ADHFE1 '	' PYCRL '	'---'
'---'	' SRR '	'---'	' RPS15 '	' SLC6A13 '		'---'	' EFNB3 '	' CD151 '	' SNCG '		' RAB36 '		'---'	'---'	'---'	'---'	' SUMF2 '	' GAB1 '	' PHF15 '	'---'	'---'	' TSTA3 '	'---'
' KBTBD3 '	' ARRB2 '	'---'	'---'	'---'		'---'	' PMP22 '	'---'	'---'		' BCR '		' AIP '	'---'	'---'	'---'	' ASL '	' SMAD1 '	'---'	'---'	' SGK3 '	'---'	'---'
'---'	' CAMTA2 '	' CPEB3 '	'---'	' MRPL51 '		'---'	' GOSR1 '	' CD81 '	' PAPSS2 '		' PDXP '		'---'	'---'	'---'	' ADHFE1 '	'---'	'---'	'---'	'---'	' LY96 '	'---'	'---'
' ARHGAP20 '	' LASP1 '	'---'	'---'	' MLF2 '		' GFRA1 '	' RPL19 '	'---'	' IFIT3 '		'---'		' RPS3 '	' UBL5 '	' UBL5 '	'---'	' WBSCR22 '	' EDNRA '	' EGR1 '	'---'	' CPNE3 '	' CYHR1 '	'---'
' TIMM8B '	' CACNB1 '	' FRAT2 '	' MRPL54 '	' BCAT1 '		' FGFR2 '	'---'	'---'	' ENTPD1 '		' DGCR2 '		' AQP11 '	' CAPNS1 '	' CAPNS1 '	' SULF1 '	' POR '	' TLR2 '	' CXXC5 '	'---'	'---'	'---'	'---'
'---'	' TUBG1 '	' FBXW4 '	' ATCAY '	' RND1 '		' ADAM12 '	' RAB37 '	'---'	'---'		'---'		'---'	' DLL3 '	' DLL3 '	' GDAP1 '	' HSPB1 '	' TLR2 '	' ANKHD1 '	'---'	' PTDSS1 '	' SLC1A1 '	'---'
'---'	' TUBG2 '	'---'	' UBL5 '	' CDK4 '		' ECHS1 '	' MRPS7 '	' DKK3 '	' ADD3 '		' BCR '		' PANX1 '	' CALM3 '	' CALM3 '	'---'	'---'	' GUCY1A3 '	' PCDHB7 '	'---'	' SDC2 '	' RCL1 '	' CASP1 '
' THY1 '	'---'	' CUEDC2 '	' RAD23A '	' METTL1 '		'---'	' ITGB4 '	' PARVA '	' ADRA2A '		' MN1 '		'---'	' TRPM4 '	' TRPM4 '	' PTDSS1 '	'---'	' GUCY1A3 '	' NDFIP1 '	'---'	' LAPTM4B '	' SH3GL2 '	'---'
'---'	' ABI3 '	'---'	' KCNN1 '	' MDM1 '		' MRPL23 '	' SYNGR2 '	'---'	' VTI1A '		' EIF4ENIF1 '		'---'	'---'	'---'	' LAPTM4B '	' GRM3 '	'---'	' SLC6A7 '	' KCNA1 '	' SPAG1 '	' DMRTA1 '	' TIMM8B '
'---'	' NXPH3 '	'---'	' GDF15 '	' MMAB '		'---'	'---'	' SPON1 '	' TCF7L2 '		' TTLL1 '		'---'	' PPAP2C '	' PPAP2C '	' MATN2 '	'---'	'---'	' SYNPO '	' CLSTN3 '	' BAALC '	' NUDT2 '	'---'
'---'	' PRKAR1A '	'---'	' CALM3 '	' MMAB '		'---'	'---'	'---'	' CASP7 '		' PLXNB2 '		'---'	' TLE2 '	' TLE2 '	' NOV '	' NPTX2 '	' NPY5R '	' SYNPO '	'---'	'---'	'---'	'---'
'---'	' ATP5H '	'---'	' LIN7B '	' MMAB '		'---'	'---'	' BBOX1 '	'---'		'---'		'---'	' SIRT6 '	' SIRT6 '	'---'	' ARPC1A '	' SLC25A4 '	' GPX3 '	' CDKN1B '	'---'	'---'	' HYOU1 '
'---'	' NXN '	' ABLIM1 '	' TRPM4 '	' PPP1CC '		'---'	'---'	'---'	'---'		' PPP1R3F '		' SDHD '	' NDUFA11 '	' NDUFA11 '	'---'	'---'	' TLR3 '	' GRIA1 '	'---'	'---'	' FRMPD1 '	'---'
'---'	'---'	'---'	'---'	' NOS1 '		' ADM '	' VAT1 '	'---'	'---'		' TRO '		'---'	' ADAMTS10 '	' ADAMTS10 '	'---'	'---'	' CPLX1 '	'---'	' PFKM '	'---'	'---'	' ADAMTS8 '
'---'	'---'	' ATE1 '	' KLF16 '	' CIT '		'---'	' DUSP3 '	'---'	' GPR123 '		'---'		'---'	'---'	'---'	' BAI1 '	'---'	' DGKQ '	' CYFIP2 '	' KCNH3 '	'---'	' TJP2 '	'---'
'---'	' MYBBP1A '	'---'	' SIRT6 '	' ABCB9 '		' SPON1 '	' SLC35B1 '	' CAT '	' IDI1 '		'---'		'---'	' RAB3D '	' RAB3D '	'---'	'---'	'---'	'---'	' GPD1 '	' GRINA '	' RORB '	'---'
'---'	' CAMTA2 '	' AP2A2 '	'---'	' SAP18 '		'---'	' MRPS23 '	'---'	'---'		' SLC9A6 '		'---'	' DHPS '	' DHPS '	'---'	' GNB2 '	' SLBP '	' GABRA1 '	'---'	' CYC1 '	' OSTF1 '	'---'
'---'	'---'	'---'	' NDUFB7 '	' MRP63 '		' KCNC1 '	' EMILIN2 '	' FJX1 '	'---'		'---'		' ATP5L '	' NDUFB7 '	' NDUFB7 '	' GRINA '	'---'	' LETM1 '	' GABRG2 '	'---'	' MAF1 '	' PSAT1 '	' B3GAT1 '
' KCNA6 '	' GAS7 '	' STIM1 '	'---'	' RFC3 '		' HTATIP2 '	'---'	'---'	' RSU1 '		'---'		' TMEM25 '	' SLC1A6 '	' SLC1A6 '	' GPAA1 '	'---'	' ADD1 '	' ODZ2 '	'---'	'---'	' NTRK2 '	'---'
' COPS7A '	'---'	'---'	' DYRK1B '	' UCHL3 '		' GAS2 '	' CDH20 '	' CREB3L1 '	'---'		' PIM2 '		'---'	'---'	'---'	' CYC1 '	' AP1S1 '	' LRPAP1 '	' KCNIP1 '	'---'	'---'	'---'	'---'
' CLSTN3 '	' ULK2 '	'---'	' CALM3 '	' CLDN10 '		'---'	' MBP '	' MDK '	' DNAJC1 '		' IQSEC2 '		' CTSD '	' CALM3 '	' CALM3 '	' MAF1 '	' DNAJB9 '	' CRMP1 '	' CPLX2 '	' SHMT2 '	'---'	'---'	'---'
'---'	' CACNB1 '	' SYT9 '	' SLC6A16 '	' ING1 '		'---'	' MBP '	'---'	'---'		'---'		'---'	' SLC6A16 '	' SLC6A16 '	'---'	'---'	' ABLIM2 '	' CPLX2 '	'---'	'---'	' HABP4 '	'---'
'---'	' CBX1 '	'---'	' CDS2 '	' GAS6 '		'---'	' MBP '	'---'	'---'		'---'		'---'	' PPP1R12C '	' PPP1R12C '	'---'	' ARF5 '	' SLC2A9 '	' CPLX2 '	'---'	' SOX7 '	'---'	'---'
' STRAP '	' MRPL27 '	' PARVA '	'---'	' GPR12 '		' CAT '	'---'	' DTX4 '	'---'		'---'		'---'	' EBF4 '	' EBF4 '	'---'	'---'	' HS3ST1 '	'---'	'---'	' MTUS1 '	' TMEFF1 '	'---'
' KCNH3 '	' MRPS23 '	' TEAD1 '	'---'	' DACH1 '		'---'	'---'	' FADS2 '	'---'		' PRKAR1B '		'---'	' HSPA12B '	' HSPA12B '	'---'	'---'	'---'	' B4GALT7 '	'---'	'---'	'---'	' KCNA6 '
' IGFBP6 '	' GNA13 '	'---'	' PCSK2 '	' EDNRB '		'---'	' NPC1 '	' ASRGL1 '	'---'		'---'		'---'	' PANK2 '	' PANK2 '	' LGI3 '	'---'	' LGI2 '	' TRIM41 '	'---'	' CLU '	' SLC31A2 '	' COPS7A '
' PFDN5 '	' STRA13 '	'---'	'---'	'---'		'---'	' SMAD7 '	' TAF6L '	'---'				' APBB1 '	' CDS2 '	' CDS2 '	'---'	' MKLN1 '	' KCTD8 '	' SEMA5A '	'---'	' FUT10 '	' SLC31A1 '	' PTPN6 '
'---'	'---'	' KCNC1 '	' GNAS '	' COCH '		'---'	' MBP '	' OTUB1 '	' RASGEF1A '				'---'	'---'	'---'	' CLU '	'---'	' GABRG1 '	' CDH9 '	'---'	' CEBPD '	' ATP6V1G1 '	'---'
' RPS26 '	' ZCCHC2 '	' GAS2 '	' SS18L1 '	' LRFN5 '		' DTX4 '	' MBP '	'---'	'---'				' NRIP3 '	'---'	'---'	' BRF2 '	' BPGM '	' LNX1 '	' GOLPH3 '	'---'	' SNAI2 '	' GSN '	'---'
'---'	'---'	'---'	' TCEA2 '	' MGAT2 '		' FADS2 '	'---'	'---'	'---'				'---'	'---'	'---'	'---'	'---'	'---'	' RPL37 '	'---'	'---'	'---'	' MRPS35 '
'---'	'---'	'---'	'---'	' SGPP1 '		' ASRGL1 '	'---'	'---'	'---'				' KCNJ11 '	' MAP1LC3A '	' MAP1LC3A '	' GGH '	'---'	'---'	' OXCT1 '	'---'	' ASPH '	'---'	' BICD1 '
'---'	' CXXC1 '	'---'	'---'	' SMOC1 '		'---'	' RPS15 '	'---'	'---'				'---'	' MMP24 '	' MMP24 '	'---'	' CNTNAP2 '	' PPAT '	' SEPP1 '	'---'	' GGH '	'---'	' KCNH3 '
'---'	'---'	'---'	' GSS '	' FLRT2 '		'---'	'---'	' SLCO2B1 '	'---'				' TP53I11 '	' SPAG4 '	' SPAG4 '	'---'	'---'	' IGFBP7 '	' HMGCS1 '	'---'	' TTPA '	' NEK6 '	' GPD1 '
'---'	' PALM '	'---'	' SULF2 '	' FLRT2 '		' TM7SF2 '	'---'	'---'	'---'				' SYT13 '	' GNAS '	' GNAS '	'---'	'---'	' ANTXR2 '	' HCN1 '	'---'	'---'	' DOLPP1 '	' IGFBP6 '
' TMEM5 '	'---'	' DDB2 '	' ZFP64 '	' CYP46A1 '		' MRPL49 '	'---'	'---'	' PPP1R3C '				'---'	' TCEA2 '	' TCEA2 '	' RRM2B '	'---'	' PRKG2 '	' PPAP2A '	'---'	' TCEB1 '	'---'	' PFDN5 '
' RASSF3 '	' RPS15 '	' MADD '	'---'	' MTA1 '		' SCYL1 '	' FSD1 '	' AMOTL1 '	' RBP4 '				'---'	' IDH3B '	' IDH3B '	' LRRC6 '	'---'	' RASGEF1B '	' IL6ST '	'---'	'---'	' EXOSC2 '	'---'
'---'	'---'	'---'	' ADARB1 '	' EGLN3 '		'---'	' UBL5 '	'---'	' PDLIM1 '				'---'	'---'	'---'	' SLA '	'---'	' KLHL8 '	' PLK2 '	'---'	'---'	' ABL1 '	' RPS26 '
'---'	'---'	'---'	' ADAMTS5 '	' CDKL1 '		' SIPA1 '	' RAD23A '	'---'	'---'				'---'	'---'	'---'	' NDRG1 '	' REPIN1 '	' SNCA '	' SGTB '	' ASCL1 '	' GEM '	'---'	' MYL6B '
'---'	'---'	' FEN1 '	' RUNX1 '	' ERO1L '		' DRAP1 '	' POP4 '	'---'	' NDUFB8 '				' FADS3 '	' COMMD7 '	' COMMD7 '	'---'	'---'	' SNCA '	' TAF9 '	'---'	' UQCRB '	'---'	'---'
' RAP1B '	' MRPL54 '	' INCENP '	' CSTB '	' SIX4 '		'---'	' CALM3 '	'---'	'---'				'---'	' MMP24 '	' MMP24 '	' LY6H '	' DPP6 '	' DDIT4L '	' GTF2H2 '	' BTBD11 '	' HRSP12 '	'---'	'---'
'---'	' ATCAY '	' GNG3 '	' MCHR1 '	' PPP2R5E '		' GSTP1 '	'---'	'---'	'---'				' BSCL2 '	' SLC35C2 '	' SLC35C2 '	'---'	'---'	' UBE2D3 '	' ENC1 '	' ALDH2 '	' TRPS1 '	' PHPT1 '	'---'
'---'	' SNAPC2 '	' MARK2 '	' RBX1 '	' SGPP1 '		' CCND1 '	' AP2A1 '	' BIRC3 '	'---'				'---'	'---'	'---'	'---'	'---'	' CASP6 '	'---'	' RPH3A '	' MRPL13 '	'---'	' SHMT2 '
'---'	' UBL5 '	' OTUB1 '	'---'	' SYNJ2BP '		' FADD '	' PPAP2C '	' AASDHPPT '	'---'				'---'	' RBM11 '	' RBM11 '	' CYHR1 '	'---'	' TRAM1L1 '	'---'	'---'	'---'	' GLDC '	'---'
'---'	' ILF3 '	'---'	' BID '	' ACYP1 '		' INPPL1 '	' NDUFA7 '	' SDHD '	'---'				' BAD '	' MRPS6 '	' MRPS6 '	'---'	'---'	' PRSS12 '	' HOMER1 '	'---'	' PYCRL '	'---'	'---'
'---'	' ASNA1 '	'---'	' SCARF2 '	'---'		' SLCO2B1 '	'---'	'---'	'---'				' NRXN2 '	' WRB '	' WRB '	' SLC1A1 '	' PMS2 '	' PRDM5 '	' DHFR '	'---'	' TSTA3 '	'---'	'---'
'---'	' RAD23A '	' DNAJC4 '	'---'	'---'		'---'	' CDKN2D '	' TTC12 '	' FGFR2 '				'---'	' DSCAM '	' DSCAM '	' RCL1 '	' ICA1 '	' ANXA5 '	' HAPLN1 '	'---'	'---'	'---'	'---'
'---'	' KCNN1 '	'---'	' YPEL1 '	'---'		' DGAT2 '	' GADD45GIP1 '	'---'	' ECHS1 '				' EFEMP2 '	' CSTB '	' CSTB '	' SNAPC3 '	'---'	' TRPC3 '	' HAPLN1 '	'---'	'---'	'---'	'---'
'---'	' SCN1B '	' MUS81 '	' NIPSNAP1 '	' NUDT14 '		'---'	'---'	'---'	'---'				' FIBP '	' LIMK2 '	' LIMK2 '	' SH3GL2 '	' ETV1 '	' SLC7A11 '	' MEF2C '	'---'	' VPS28 '	'---'	'---'
'---'	' MRPS12 '	' SART1 '	' TTLL1 '	'---'		' PANX1 '	' PPP1R14A '	'---'	' CD151 '				' B3GNT1 '	' GCAT '	' GCAT '	'---'	' OSBPL3 '	' CTSO '	' ARRDC3 '	'---'	' CYHR1 '	'---'	'---'
'---'	' PSMC4 '	' KLC2 '	' SCUBE1 '	' ZFYVE19 '		'---'	' RABAC1 '	' RBM7 '	'---'				'---'	' RBX1 '	' RBX1 '	'---'	'---'	' FSTL5 '	' ELL2 '	'---'	'---'	' HINT2 '	'---'
'---'	' LTBP4 '	'---'	' SULT4A1 '	' PLDN '		'---'	' CALM3 '	' GRIK4 '	' CD81 '				' DHCR7 '	'---'	'---'	'---'	' HIBADH '	' AGA '	' RIOK2 '	' PRH1 '	' NUDT2 '	'---'	'---'
' SYCP3 '	' CALM3 '	' SYT12 '	'---'	' SLC12A1 '		'---'	' PNKP '	'---'	'---'				'---'	' SLC25A1 '	' SLC25A1 '	' PIP5K1B '	' CAMK2B '	' ENPP6 '	' RGMB '	' ABCC9 '	'---'	'---'	'---'
'---'	'---'	' ADRBK1 '	' GPR34 '	' UNC13C '		'---'	' CDS2 '	' SLC37A2 '	' CCKBR '				'---'	' GNB1L '	' GNB1L '	' TJP2 '	' TBRG4 '	' ACSL1 '	' PJA2 '	' ITPR2 '	'---'	' TMEM2 '	'---'
' ALDH2 '	' PPP2R1A '	' AIP '	' TRO '	'---'		'---'	'---'	' APLP2 '	'---'				' PAK1 '	'---'	'---'	' PCSK5 '	' IGFBP3 '	' TRIP13 '	' STARD4 '	' PTHLH '	' FRMPD1 '	' TRPM6 '	'---'
' ERP29 '	' POLR2E '	' PPFIA1 '	' IGBP1 '	' ISLR '		' AASDHPPT '	' SNAP25 '	' CTSD '	'---'				'---'	'---'	'---'	' TLE4 '	'---'	' ADCY2 '	' ALDH7A1 '	' PRICKLE1 '	'---'	' GAS1 '	'---'
' OAS2 '	' PLEKHJ1 '	'---'	'---'	' LMAN1L '		'---'	'---'	'---'	' ADM '				'---'	' GLRA2 '	' GLRA2 '	' NTRK2 '	'---'	' SEMA5A '	' ACSL6 '	' SLC11A2 '	' TJP2 '	'---'	'---'
'---'	' SGTA '	' RPS3 '	'---'	' IDH3A '		'---'	'---'	'---'	' DKK3 '				'---'	' PRDX4 '	' PRDX4 '	'---'	'---'	' CCT5 '	' KIF3A '	' METTL1 '	' RORB '	'---'	'---'
'---'	' AES '	'---'	'---'	' AKAP13 '		'---'	' NKX2-2 '	'---'	'---'				'---'	' GPR34 '	' GPR34 '	'---'	' TBL2 '	' TRIO '	' KIF3A '	' PHLDA1 '	' OSTF1 '	' ABCA1 '	' ELK3 '
' P2RX7 '	' NDUFA7 '	'---'	'---'	'---'		'---'	' SNAP25 '	'---'	' SPON1 '				' GPR83 '	' MAOA '	' MAOA '	' HABP4 '	' STX1A '	'---'	' PPP2CA '	' IGF1 '	' PSAT1 '	'---'	'---'
' BCL7A '	'---'	'---'	' CITED1 '	' MAGEL2 '		' RBM7 '	'---'	'---'	'---'				' TRPC6 '	' PLP2 '	' PLP2 '	'---'	' RFC2 '	' SLC1A3 '	' UBE2B '	' GIT2 '	' TLE4 '	'---'	' ASCL1 '
' DENR '	' NDUFB7 '	'---'	'---'	'---'		' VPS11 '	' SNX5 '	'---'	' KCNC1 '				' CASP1 '	' TRO '	' TRO '	'---'	' YWHAG '	' GHR '	' CXCL14 '	' DDX54 '	' NTRK2 '	'---'	'---'
'---'	' HOMER3 '	'---'	'---'	' GNB5 '		' HMBS '	' NKX2-2 '	'---'	' LUZP2 '				' SLN '	'---'	'---'	'---'	'---'	' NNT '	' SPOCK1 '	' NOS1 '	'---'	'---'	' ACACB '
'---'	'---'	'---'	' MCF2 '	' RORA '		' GRIK4 '	'---'	' SOX6 '	' BBOX1 '				'---'	' IL13RA1 '	' IL13RA1 '	'---'	'---'	' RAB3C '	' ETF1 '	' ABCB9 '	'---'	'---'	' MVK '
'---'	' POLR2I '	'---'	'---'	' CSPG4 '		'---'	' SLC13A3 '	'---'	'---'				' TIMM8B '	'---'	'---'	'---'	'---'	' NLN '	' LRRTM2 '	' PITPNM2 '	'---'	'---'	' ALDH2 '
'---'	' SARS2 '	'---'	' RENBP '	' CIB2 '		' FLI1 '	' SULF2 '	' PAX6 '	'---'				' FXYD6 '	'---'	'---'	' PTGS1 '	'---'	' RGNEF '	' SRA1 '	' UBC '	'---'	'---'	' ERP29 '
'---'	' RABAC1 '	'---'	'---'	' RASGRF1 '		'---'	'---'	' SLC1A2 '	'---'				'---'	' PNMA3 '	' PNMA3 '	' NEK6 '	'---'	' HMGCR '	' APBB3 '	' DHX37 '	' SLC31A1 '	'---'	' CABP1 '
' RAN '	' CALM3 '	'---'	' PRKCZ '	' CIB1 '		'---'	' BCAS1 '	' TRAF6 '	' CAT '				'---'	'---'	'---'	' PBX3 '	'---'	' CRHBP '	' DPYSL3 '	' SAP18 '	' TLR4 '	'---'	'---'
' SLC6A13 '	' STRN4 '	' PCSK7 '		' MPG '		'---'	' RBM11 '	'---'	' CD44 '				' DPAGT1 '	' MAOB '	' MAOB '	' SLC2A8 '	' SEMA3E '	' THBS4 '	' CSNK1A1 '	' GPC5 '	'---'	' PDCL '	'---'
'---'	' NOSIP '	' MLL '		' DECR2 '		'---'	' NCAM2 '	' PACSIN3 '	'---'				'---'	' UXT '	' UXT '	' LRSAM1 '	'---'	'---'	' CSF1R '	' ITGBL1 '	'---'	'---'	' PSMD9 '
' MRPL51 '	' AKT1S1 '	' MLL '		' NUBP2 '		'---'	' NCAM2 '	' ACP2 '	' FJX1 '				'---'	'---'	'---'	' STXBP1 '	'---'	' RHOBTB3 '	' CAMK2A '	' ING1 '	'---'	'---'	' BCL7A '
' MLF2 '	' TFPT '	'---'		' NDUFB10 '		' CDKN1C '	' OLIG1 '	'---'	'---'				'---'	'---'	'---'	' SLC25A25 '	' PTCD1 '	' CAMK4 '	' TNIP1 '	' CRYL1 '	' PTGS1 '	' MAPKAP1 '	'---'
' PRH1 '	' SYT5 '	' APLP2 '		' GFER '		' OSBPL5 '	' CSTB '	'---'	' CREB3L1 '				'---'	'---'	'---'	' SLC27A4 '	'---'	' KCNN2 '	' PANK3 '	' LCP1 '	' NEK6 '	' ASB6 '	'---'
' SOX5 '	' ITPA '	' SLC25A22 '		' SYNGR3 '		' RHOG '	' RBX1 '	'---'	' MDK '				'---'	'---'	'---'	' TBC1D13 '	' MCM7 '	' SNCAIP '	'---'	'---'	' ENDOG '	' RAPGEF1 '	'---'
' CPNE8 '	'---'	' DUSP8 '		' RAB26 '		'---'	'---'	'---'	'---'				'---'	' PRKCZ '	' PRKCZ '	' ENDOG '	' ACHE '	' PHF15 '	' CLTB '	' RNF31 '	' PPP2R4 '	'---'	'---'
' RND1 '	' PLCB1 '	'---'		'---'		' LMO1 '	' SLC25A1 '	'---'	'---'				'---'	' MAOA '	' MAOA '	' DOLPP1 '	' RABL5 '	' TGFBI '	' GPRIN1 '	' NFATC4 '	'---'	' RALGDS '	'---'
' DDN '	'---'	'---'		' COQ7 '		' MRVI1 '	'---'	'---'	' DTX4 '				'---'			'---'	'---'	'---'	' SNCB '	' DACT1 '	' POMT1 '	' VAV2 '	'---'
' CSAD '	' SNRPB2 '	'---'		' SCNN1G '		'---'	' MN1 '	' PYGM '	' FADS2 '				'---'			' POMT1 '	'---'	'---'	' DBN1 '	' HIF1A '	' MRPS2 '	'---'	' MRPL51 '
' MAP3K12 '	' PCSK2 '	'---'		' SLC5A11 '		' SOX6 '	' GAL3ST1 '	'---'	' ASRGL1 '				'---'			' OLFM1 '	' RELN '	' CXXC5 '	' DDX41 '	' MTHFD1 '	'---'	'---'	' MLF2 '
' GRIP1 '	'---'	'---'		' NUPR1 '		' PTPN5 '	' PMM1 '	' CFL1 '	' RTN3 '				' TAPBPL '			'---'	'---'	' PCDHB7 '	' MGAT4B '	' RIN3 '	'---'	' NOTCH1 '	' C1R '
' MDM1 '	' MYLK2 '	' NUP98 '		'---'		'---'	' TNFRSF13C '	' EFEMP2 '	'---'				' COPS7A '			'---'	'---'	' PCDHB14 '	' MAPK9 '	' CYP46A1 '	'---'	'---'	' PRH1 '
' PTPRR '	' MMP24 '	' APBB1 '		' BCKDK '		' TRAF6 '	'---'	'---'	'---'				' KLRG1 '			'---'	' WNT2 '	' PCDHB15 '	' GFPT2 '	' TEP1 '	' PHPT1 '	'---'	' ITPR2 '
' ARL1 '	' GNAS '	' TRIM3 '		' CX3CL1 '		'---'	' TMSB4X '	' CPT1A '	' TM7SF2 '				'---'			' GRIN1 '	' GRM8 '	' NDFIP1 '	' MGAT1 '	' SLC7A8 '	'---'	'---'	' ARF3 '
' IGF1 '	' OGFR '	'---'		' HSBP1 '		' LRP4 '	' PRDX4 '	'---'	' SCYL1 '				'---'			' CACNA1B '	' IMPDH1 '	' SLC6A7 '	' DUSP22 '	' MYH6 '	' GLDC '	' PTER '	' RHEBL1 '
' MMAB '	' DNAJC5 '	'---'		' TUBB3 '		' ACP2 '	' PDK3 '	' UCP2 '	'---'				' PDE3A '			'---'	'---'	' GPX3 '	' WRNIP1 '	' EGLN3 '	'---'	' VIM '	' PPP1R1A '
' MMAB '	' SNRPB '	' KCNJ11 '		' MRPL28 '		'---'	'---'	'---'	'---'				' CMAS '			' GLDC '	' PODXL '	' GRIA1 '	' RIOK1 '	' NFKBIA '	'---'	'---'	' GLS2 '
' MMAB '	' IDH3B '	' ABCC8 '		' NOXO1 '		'---'	'---'	'---'	' FADD '				' CACNB3 '			'---'	'---'	'---'	' GCNT2 '	' SAV1 '	' B4GALT1 '	'---'	' STAT6 '
' DDX54 '	'---'	'---'		' SYNGR3 '		'---'	'---'	'---'	' SLCO2B1 '				'---'			'---'	' SLC37A3 '	' CYFIP2 '	'---'	' SLC8A3 '	'---'	'---'	' METTL1 '
' SLC24A6 '	'---'	' BDNF '		'---'		'---'	' SLC6A8 '	'---'	'---'				' MYL6 '			' NOL6 '	'---'	' LSM11 '	' HIVEP1 '	' MAP3K9 '	'---'	' RASSF4 '	' CTDSP2 '
' WSB2 '	' BCL2L1 '	' PAX6 '		'---'		' BSCL2 '	' PLXNB3 '	'---'	' AQP11 '				'---'			'---'	' KCNH2 '	'---'	' GMPR '	' MAP3K9 '	' CNTFR '	' TFAM '	' DDX54 '
' SAP18 '	' MMP24 '	' TP53I11 '		'---'		' CHRM1 '	' SH3KBP1 '	' SESN3 '	'---'				'---'			'---'	' NOS3 '	' GABRG2 '	' CAP2 '	' ACYP1 '	'---'	'---'	' TESC '
' ATP8A2 '	' SCAND1 '	'---'		'---'		'---'	'---'	' PDGFD '	' AMOTL1 '				'---'			'---'	' CDK5 '	' ODZ2 '	' SOX4 '	' SPTLC2 '	'---'	' EIF4EBP2 '	' DIABLO '
' ALOX5AP '	' NFATC2 '	'---'		' KCTD13 '		'---'	' UXT '	' CASP1 '	'---'				'---'			'---'	' PAXIP1 '	' DOCK2 '	' GMNN '	' SLC25A29 '	' HINT2 '	' NUDT13 '	' ABCB9 '
' DGKH '	' ZFP64 '	' FNBP4 '		'---'		' RASGRP2 '	'---'	'---'	'---'				'---'			' PIGO '	'---'	'---'	' PPP1R11 '	' CDC42BPB '	'---'	'---'	' PITPNM2 '
' ING1 '	'---'	'---'		' TK2 '		'---'	' LAMP2 '	'---'	'---'				' TMEM5 '			' SHB '	' PTPRN2 '	' UNC5A '	' PRR3 '	'---'	'---'	' IFIT3 '	' UBC '
' CRYL1 '	' ADARB1 '	' DDB1 '		' TRADD '		' CFL1 '	'---'	'---'	'---'				'---'			' APBA1 '	' CLDN23 '	' RGS14 '	' ABCF1 '	'---'	' TRPM6 '	' PLCE1 '	' SAP18 '
' ATP8A2 '	' RUNX1 '	'---'		'---'		'---'	'---'	' C1QTNF5 '	'---'				'---'			'---'	'---'	' MAML1 '	' GTF2H4 '	'---'	' GAS1 '	' HELLS '	' MRP63 '
' GPR12 '	' U2AF1 '	' FADS3 '		' PSMB10 '		' CPT1A '	' S100A16 '	' PVRL1 '	' BIRC3 '				'---'			'---'	' CTSB '	' LTC4S '	' BRD2 '	' NUDT14 '	'---'	' ENTPD1 '	' ALOX5AP '
' TRPC4 '	' CSTB '	'---'		'---'		' DHCR7 '	' PDGFA '	'---'	' AASDHPPT '				'---'			' TMEM2 '	' TUSC3 '	' SEMA5A '	' SLC39A7 '	'---'	'---'	'---'	' CDADC1 '
' LCP1 '	' ZDHHC8 '	' NXF1 '		'---'		'---'	'---'	'---'	' SDHD '				'---'			'---'	' LPL '	' MYO10 '	' HMGA1 '	' SCG3 '	' ABCA1 '	' ZDHHC16 '	' ING1 '
' KLHL1 '	' ZDHHC8 '	'---'		' SRR '		'---'	' APOD '	'---'	'---'				'---'			' CORO2A '	'---'	' RAD1 '	' PACSIN1 '	'---'	'---'	' CUTC '	' CRYL1 '
' DACH1 '	' ZDHHC8 '	'---'		' CAMTA2 '		'---'		'---'	' TTC12 '				' SYT1 '			'---'	'---'	' FYB '	' RNF8 '	' TLN2 '	'---'	' GSTO1 '	' APEX1 '
' KCTD12 '	' ZDHHC8 '	' NRXN2 '		' RABEP1 '		'---'		'---'	'---'				'---'			' ALG2 '	' RHOBTB2 '	' OXCT1 '	' BYSL '	' TLN2 '	'---'	' VTI1A '	'---'
' DCT '	' SNRPD3 '	' MAP4K2 '		' TNFSF12 '		'---'		' TULP3 '	'---'				'---'			'---'	' PTK2B '	' SEPP1 '	' PPP2R5D '	' USP3 '	'---'	' TCF7L2 '	' RNF31 '
' GRTP1 '	' LIMK2 '	'---'		' MPDU1 '		' GRM5 '		'---'	'---'				'---'			'---'	' EPHX2 '	' HMGCS1 '	' KLHDC3 '	' NEO1 '	'---'	' CASP7 '	' MGAT2 '
'---'	' RBX1 '	' CABP2 '		' NTN1 '		'---'		'---'	' RBM7 '				'---'			'---'	'---'	' HCN1 '	' SRF '	' SCAMP5 '	'---'	'---'	' GNG2 '
' COCH '	'---'	'---'		' CACNB1 '		' SESN3 '		'---'	' HMBS '				'---'			'---'	'---'	' PPAP2A '	' ENPP4 '	' IL16 '	'---'	' EMX2 '	' RGS6 '
' LRFN5 '	' DGCR2 '	'---'		' TUBG2 '		' KBTBD3 '		'---'	'---'				'---'			'---'	' PROSC '	' IL6ST '	' FBXO9 '	' AKAP13 '	' ALAD '	' BAG3 '	' RGS6 '
' ARF6 '	'---'	' PGM2L1 '		'---'		'---'		'---'	' SLC37A2 '				'---'			'---'	' AP3M2 '	' PLK2 '	' BAI3 '	'---'	'---'	' BUB3 '	' RIN3 '
' LGALS3 '	' NPTXR '	'---'		' NME1 '		' IL18 '		' LTBR '	' APLP2 '				'---'			'---'	' POLB '	' TAF9 '	' PHIP '	'---'	'---'	'---'	' CYP46A1 '
' VTI1B '	' TOB2 '	' PAK1 '		' PCTP '		' TMPRSS5 '		'---'	'---'				'---'			'---'	'---'	' GTF2H2 '	' ANKRD6 '	' RASGRP1 '	' PDCL '	'---'	' AMN '
' VTI1B '	' SCUBE1 '	' ODZ4 '		' ICT1 '		' DSCAML1 '		'---'	'---'				' BTBD11 '			'---'	'---'	' ENC1 '	' GRIK2 '	' GNB5 '	'---'	' PTPRE '	' BTBD6 '
' EIF5 '	' SULT4A1 '	'---'		' ATP5H '		' FXYD6 '		' PTPRO '	'---'				' MVK '			'---'	'---'	'---'	' AMD1 '	' OAZ2 '	'---'	' IDI1 '	' CRIP2 '
' CDKL1 '	'---'	'---'		' MRPS7 '		'---'		' MGST1 '	'---'				' ALDH2 '			'---'	' MRPL15 '	'---'	' MARCKS '	' CSPG4 '	' MAPKAP1 '	'---'	' TEP1 '
' SAV1 '	' PRDX4 '	'---'		' SYNGR2 '		'---'		' FGD4 '	'---'				' ERP29 '			' SH2D3C '	' SOX17 '	' HAPLN1 '	' SLC35F1 '	' RASGRF1 '	' AK1 '	' SEPHS1 '	' MYH6 '
' SIX4 '	' SUV39H1 '	'---'		' ASPSCR1 '		' MCAM '		' KCNH3 '	'---'				' PTPN11 '			' ENG '	'---'	' HAPLN1 '	' GJA1 '	' MESDC2 '	' PTGES2 '	'---'	' EGLN3 '
' PPP2R5E '	' TRO '	'---'		' RAC3 '		' SCN3B '		' GPD1 '	'---'				' RPH3A '			' PTGES2 '	'---'	' MEF2C '	' PKIB '	' AP3B2 '	' CRAT '	' RSU1 '	' SNX6 '
' SYNJ2BP '	' IGBP1 '	' FXYD6 '		'---'		' ETS1 '		'---'	' SOX6 '				' CABP1 '			' SH3GLB2 '	'---'	' PCSK1 '	' TPD52L1 '	' VPS33B '	'---'	'---'	' CDKL1 '
' MAP3K9 '	'---'	'---'		' CRK '		'---'		'---'	'---'				'---'			' CRAT '	'---'	' LIX1 '	' AKAP7 '	' GFER '	' RALGDS '	'---'	' SAV1 '
' MAP3K9 '	'---'	'---'		'---'		'---'		'---'	' SLC1A2 '				'---'			' ASB6 '	'---'	' RIOK2 '	' CTGF '	' SLC9A3R2 '	' VAV2 '	'---'	' SLC8A3 '
' ACYP1 '	'---'	'---'		' SPAG7 '		'---'		'---'	'---'				' DENR '			'---'	'---'	' FBXL17 '	' TBPL1 '	'---'	'---'	'---'	' ACYP1 '
' CLMN '	' FMR1 '	'---'		' CAMTA2 '		'---'		'---'	' LRP4 '				'---'			'---'	'---'	' CDO1 '	' PDE7B '	' PMM2 '	'---'	'---'	' GPR68 '
' CLMN '	'---'	'---'		' KCNAB3 '		' B3GAT1 '		'---'	' PACSIN3 '				'---'			' SNAPC4 '	' SULF1 '	' ALDH7A1 '	' PEX7 '	' TMC7 '	' NOTCH1 '	'---'	'---'
' CLMN '	' CASK '	'---'		' VAMP2 '		'---'		' RASSF3 '	' ACP2 '				'---'			' INPP5E '	' CPNE3 '	' ACSL6 '	' HEBP2 '	' TMC7 '	' FBXW5 '	'---'	'---'
' BCL11B '	' ELK1 '	'---'		'---'		'---'		'---'	'---'				'---'			'---'	'---'	' P4HA2 '	' HECA '	' PRKCB '	'---'	' PCDH15 '	'---'
' SLC25A29 '	' IQSEC2 '	'---'		'---'		' CCND2 '		'---'	'---'				'---'			' NOTCH1 '	' PTDSS1 '	' KIF3A '	' AIG1 '	'---'	'---'	' SLC16A9 '	' NUDT14 '
'---'	' BEX2 '	'---'		' POLDIP2 '		'---'		'---'	'---'				'---'			'---'	' LAPTM4B '	' KIF3A '	'---'	' SPN '	' ENTPD2 '	'---'	' GABRA5 '
'---'	'---'	'---'		' CACNB1 '		'---'		'---'	'---'				' MRPL51 '			'---'	' MATN2 '	' PPP2CA '	' PPP1R14C '	' KIF22 '	' DPP7 '	' P4HA1 '	'---'
'---'	'---'	'---'		' ACLY '		'---'		'---'	'---'				' PHB2 '			' ENTPD2 '	' ATP6V1C1 '	' H2AFY '	' VIP '	' SEPHS2 '	' PFKFB3 '	'---'	' DISP2 '
' NUDT14 '	'---'	'---'		' C1QL1 '		'---'		'---'	'---'				' BCAT1 '			' DPP7 '	' NOV '	' CXCL14 '	' TIAM2 '	' HERPUD1 '	' ATP5C1 '	' DNAJC9 '	' ZFYVE19 '
' DEXI '	' MECP2 '	' USP5 '		' SLC35B1 '		' KCNA6 '		'---'	' PYGM '				' CPNE8 '			' NELF '	' ZHX2 '	' SPOCK1 '	' ZDHHC14 '	' CX3CL1 '	'---'	'---'	' B2M '
'---'	' PRKAR1B '	' ENO2 '		' MRPL27 '		' CD9 '		'---'	'---'				' RHEBL1 '			' PFKP '	' ZHX2 '	' ETF1 '	' TULP4 '	' CDH13 '	' PTER '	' MRPS16 '	' PLDN '
' ITPKA '	'---'	'---'		' MMD '		' LTBR '		'---'	' EFEMP2 '				' FAIM2 '			' NET1 '	'---'	' APBB3 '	' ACAT2 '	' MRPL28 '	' VIM '	' USP54 '	'---'
' PLDN '	' PRKCZ '	'---'		' MRPS23 '		'---'		'---'	'---'				' CDK4 '			' FBXO18 '	'---'	' CD14 '	' PHF10 '	' CLCN7 '	'---'	'---'	' SCAMP5 '
' SLC12A1 '		' ATF7IP '		' GNA13 '		'---'		'---'	' CPT1A '				' METTL1 '			' ATP5C1 '	'---'	' SPRY4 '	' GMDS '	' NME3 '	'---'	'---'	' IL16 '
' SLC27A2 '		' BICD1 '		' CYGB '		' PTPRO '		'---'	'---'				' WIF1 '			'---'	'---'	' DPYSL3 '	'---'	' CASKIN1 '	'---'	'---'	' AKAP13 '
' UNC13C '		' ARID2 '		' STRA13 '		' SSPN '		'---'	' UCP2 '				' MDM1 '			' SPAG6 '	'---'	' CSF1R '	' NRN1 '	' CORO7 '	'---'	' PANK1 '	'---'
'---'		' CACNB3 '		'---'		' BICD1 '		' ELK3 '	'---'				' PTPRR '			'---'	' GRINA '	' PDGFRB '	' SSR1 '	' PPL '	' EIF4EBP2 '	'---'	'---'
' ARNT2 '		' KCNH3 '		' RAB27B '		' KCNH3 '		' NEDD1 '	'---'				' CSRP2 '			'---'	' GPAA1 '	' CAMK2A '	'---'	'---'	' CDH23 '	' BLOC1S2 '	' RASGRP1 '
' MESDC1 '		' NR4A1 '		'---'		' PFDN5 '		'---'	'---'				' SLC6A15 '			'---'	' CYC1 '	' ANXA6 '	' DTNBP1 '	'---'	' NUDT13 '	' NPM3 '	' ARPP19 '
' TM6SF1 '		' PCBP2 '		'---'		'---'		' SYCP3 '	'---'				' ARL1 '			'---'	'---'	' SPARC '	' PRL '	'---'	' VCL '	'---'	' OAZ2 '
' AKAP13 '		'---'		' AFG3L2 '		' ORMDL2 '		' ASCL1 '	'---'				' MMAB '			' HK1 '	'---'	' ADAM19 '	' GPLD1 '	' GPRC5B '	'---'	'---'	' CIB2 '
'---'		' MYL6B '		' OSBPL1A '		' CDK2 '		' RFX4 '	' SESN3 '				' MMAB '			' GHITM '	'---'	' C1QTNF2 '	' NUP50 '	' NDUFAB1 '	' PAPSS2 '	'---'	' RASGRF1 '
' NR2F2 '		' MYL6 '		' CHST9 '		'---'		'---'	' PDGFD '				' MMAB '			'---'	'---'	' SLIT3 '	' HIST1H2BC '	'---'	' IFIT3 '	'---'	' MESDC2 '
'---'		'---'		' NETO1 '		'---'		' ALDH2 '	' CASP1 '				' NOS1 '			'---'	' MTUS1 '	' LCP2 '	' GABBR1 '	' SEPHS2 '	' ENTPD1 '	'---'	' NMB '
' RASGRP1 '		'---'		'---'		'---'		' TPCN1 '	'---'				' WSB2 '			' PI4K2A '	' LGI3 '	'---'	'---'	' COX6A2 '	'---'	'---'	' NTRK3 '
' MYO5A '		'---'		'---'		' SHMT2 '		'---'	' IL18 '				' CIT '			' HPS6 '	' PNMA2 '	' CLTB '	' ATP6V1G2 '	'---'	' CUTC '	' GFRA1 '	' MPG '
' MYO5A '		' NAB2 '		' ATP5D '		'---'		'---'	'---'				' DIABLO '			' INA '	'---'	' GPRIN1 '	' DOM3Z '	' SHCBP1 '	' LZTS2 '	' FGFR2 '	' ARHGDIG '
' MYO5A '		'---'		'---'		'---'		' ACADS '	'---'				' ABCB9 '			' PDCD11 '	' CLU '	' DBN1 '	' AGPAT1 '	' NETO2 '	' HPS6 '	' ADAM12 '	' STUB1 '
' BNIP2 '		'---'		'---'		' SLC16A7 '		' BCL7A '	' C1QTNF5 '				' IL17D '			' GSTO1 '	' FBXO16 '	' DDX41 '	'---'	'---'	' ADD3 '	' ECHS1 '	' CHTF18 '
' RORA '		'---'		'---'		'---'		'---'	' TRIM29 '				' SAP18 '			' SORCS3 '	' PPP2CB '	' ADAMTS2 '	' VPS52 '	' SMPD3 '	' VTI1A '	'---'	' GFER '
' SEMA7A '		'---'		' HMG20B '		'---'		'---'	'---'				' MRP63 '			' ADD3 '	' BRF2 '	' MGAT4B '	' TAPBP '	' COG4 '	' TCF7L2 '	' CD151 '	' RAB26 '
' BTBD1 '		'---'		' ATCAY '		'---'		'---'	'---'				' ATP8A2 '			' ADRA2A '	' OPRK1 '	' RASGEF1C '	'---'	' HYDIN '	' CASP7 '	' MRPL23 '	'---'
' HDGFRP3 '		'---'		' SHD '		'---'		'---'	'---'				' GTF3A '			'---'	'---'	' MAPK9 '	' GRM4 '	' HYDIN '	'---'	'---'	' PMM2 '
' CIB1 '		'---'		' NRTN '		'---'		'---'	'---'				' CDADC1 '			' BUB3 '	'---'	' GFPT2 '	' NUDT3 '	'---'	' EMX2 '	' CD81 '	' CACNG3 '
' NR2F2 '		'---'		' MCOLN1 '		'---'		' RAN '	'---'				' CLN5 '			' GPR26 '	' PEX2 '	' MGAT1 '	' FKBP5 '	' HYDIN '	' BAG3 '	'---'	'---'
' MPG '		' TRHDE '		' SNAPC2 '		' NAV3 '		' PXMP2 '	' TULP3 '				' TNFSF13B '			'---'	'---'	' WRNIP1 '	' FKBP5 '	'---'	'---'	'---'	' KIF22 '
' DECR2 '		' SYT1 '		' UBL5 '		'---'		'---'	'---'				' ING1 '			'---'	'---'	' GCNT2 '	' CPNE5 '	' HYDIN '	'---'	'---'	' SEPHS2 '
' STUB1 '		'---'		' PDE4A '		'---'		' TNFRSF1A '	'---'				' ARHGEF7 '			' DPYSL4 '	' STK3 '	'---'	' GLO1 '	' HYDIN '	' INPP5A '	' ADM '	' BCKDK '
' CHTF18 '		'---'		' ASNA1 '		'---'		' MRPL51 '	'---'				' GAS6 '			' GPR123 '	' KCNV1 '	' SIRT5 '	' FRS3 '	' HYDIN '	' IDI1 '	' TEAD1 '	' MT3 '
' NUBP2 '		'---'		' RAD23A '		'---'		' A2M '	'---'				' IL17D '			' KNDC1 '	' LRRC6 '	' CD83 '	' USP49 '	' MAF '	'---'	'---'	' CPNE2 '
' GFER '		'---'		' KCNN1 '		'---'		' GRIN2B '	'---'				' IL17D '			'---'	' NDRG1 '	' GMPR '	' TBCC '	' SERPINF1 '	' ITIH5 '	' SPON1 '	' HSF4 '
'---'		'---'		' SSBP4 '		'---'		' EPS8 '	' CD9 '				' IL17D '			' ASB13 '	'---'	' CAP2 '	' MEA1 '	' SRR '	'---'	'---'	' HSF4 '
' NUPR1 '		'---'		' CCNE1 '		'---'		' SOX5 '	' LTBR '				' ATP8A2 '			' ITIH5 '	' LYNX1 '	' SOX4 '	' TCTE1 '	' PAFAH1B1 '	' RSU1 '	' KCNC1 '	' PARD6A '
'---'		'---'		' PSMD8 '		' ELK3 '		' CPNE8 '	'---'				' TRPC4 '			'---'	' LY6H '	' SCGN '	' ELOVL5 '	' CAMTA2 '	'---'	' GAS2 '	' NUTF2 '
' SEPHS2 '		'---'		' MRPS12 '		' NEDD1 '		' PRICKLE1 '	'---'				' NEK3 '			'---'	' PYCRL '	' PRSS16 '	' SLC17A5 '	' FGF11 '	'---'	'---'	' MAP1LC3B '
' BCKDK '		'---'		' LTBP4 '		'---'		' COL2A1 '	' PTPRO '				' GRTP1 '			'---'	'---'	' PPP1R11 '	' ELOVL4 '	' COX10 '	'---'	'---'	' MRPL28 '
' NUP93 '		' PTPN11 '		' BCL3 '		' ASCL1 '		' RARG '	' STRAP '				'---'			'---'	'---'	' ABCF1 '	' SNAP91 '	' ALDH3A2 '	'---'	'---'	' CLCN7 '
' NUTF2 '		' RPH3A '		' BLOC1S3 '		'---'		' CDK4 '	' MGST1 '				' LRFN5 '			'---'	' CYHR1 '	' GTF2H4 '	' SYNCRIP '	' NLK '	'---'	' CAT '	' NME3 '
' HSBP1 '		' DTX1 '		' CALM3 '		' MVK '		' CTDSP2 '	' SSPN '				' MGAT2 '			'---'	'---'	' NFKBIL1 '	' CNR1 '	' AP2B1 '	'---'	'---'	' HAGH '
' MAP1LC3B '		'---'		' EMP3 '		'---'		' WIF1 '	' FGD4 '				' ARF6 '			' KIF5B '	' SLC1A1 '	' CSNK2B '	' POPDC3 '	' SOCS7 '	'---'	'---'	' CORO7 '
' TUBB3 '		'---'		' LIN7B '		'---'		' DUSP6 '	' KCNH3 '				' GNG2 '			'---'	' RCL1 '	' SKIV2L '	' SNX3 '	' SOCS7 '	' SLC16A9 '	' MDK '	' PPL '
' MRPL28 '		' PSMD9 '		'---'		' ACADS '		' MMAB '	' GPD1 '				' PSMC6 '			'---'	' SNAPC3 '	' BRD2 '	' CD164 '	' LASP1 '	'---'	'---'	'---'
'---'		' BCL7A '		' TTYH1 '		' PSMD9 '		' MMAB '	' PFDN5 '				' SGPP1 '			'---'	' TEK '	' SLC39A7 '	' CTGF '	' CACNB1 '	' P4HA1 '	'---'	'---'
' DEXI '		'---'		' SHC2 '		' BCL7A '		' MMAB '	'---'				' ZBTB1 '			'---'	' DNAJB5 '	' B3GALT4 '	' MOXD1 '	' PNMT '	'---'	' DTX4 '	'---'
'---'		'---'		' POLR2E '		' DENR '		' DDX54 '	' ORMDL2 '				' PLEKHH1 '			'---'	' RUSC2 '	' PHF1 '	'---'	' ATP6V0A1 '	' DNAJC9 '	' FADS2 '	' GPRC5B '
'---'		'---'		' KLF16 '		'---'		' SLC24A6 '	'---'				' RGS6 '			' CAMK2G '	'---'	' PACSIN1 '	' HIVEP2 '	' TUBG1 '	'---'	' ASRGL1 '	' NDUFAB1 '
' NDUFAB1 '		'---'		' AES '		'---'		' CIT '	'---'				' RGS6 '			'---'	'---'	' PPARD '	' PLAGL1 '	' FZD2 '	' MRPS16 '	'---'	'---'
'---'		'---'		' NDUFA11 '		'---'		' ABCB9 '	'---'				' TSHR '			'---'	'---'	' RPL10A '	' RGS17 '	'---'	' USP54 '	'---'	' KCTD13 '
' CD2BP2 '		' AACS '		' NDUFA7 '		'---'		' SAP18 '	'---'				' FLRT2 '			'---'	' PIP5K1B '	' RNF8 '	' TCP1 '	' NXPH3 '	'---'	' MRPL49 '	' DOC2A '
' SEPHS2 '		' MMP17 '		'---'		'---'		' GPC6 '	'---'				' FLRT2 '			' ACTA2 '	' TJP2 '	' DAAM2 '	' PDE10A '	' ACE '	'---'	' DPF2 '	' SEPHS2 '
'---'		' ULK1 '		' CDKN2D '		' NINJ2 '		' CLDN10 '	' RASSF3 '				' EVL '			' PDLIM1 '	' OSTF1 '	' LRFN2 '	' RNASET2 '	' COG1 '	'---'	' SCYL1 '	' BCL7C '
' CDH11 '		'---'		' GADD45GIP1 '		'---'		' FARP1 '	'---'				' EIF5 '			' SLIT1 '	' PCSK5 '	' FOXP4 '	' PHF10 '	' CSNK1D '	' PANK1 '	'---'	'---'
' TK2 '		' MRPL51 '		' NDUFB7 '		' VWF '		' GJB6 '	'---'				' TEP1 '			'---'	' PSAT1 '	' BYSL '	' MAFK '	' CSNK1D '	' PPP1R3C '	'---'	' NETO2 '
' TRADD '		' PHB2 '		' ABHD8 '		' TNFRSF1A '		' CRYL1 '	'---'				' PPP1R3E '			' CRTAC1 '	' NTRK2 '	' PPP2R5D '	' NUDT1 '	' CSNK1D '	' CPEB3 '	' GSTP1 '	' CBLN1 '
'---'		' CSDA '		'---'		' LMO3 '		' STARD13 '	'---'				' TM9SF1 '			' GOT1 '	' DAPK1 '	' KLHDC3 '	'---'	'---'	' SORBS1 '	' TCIRG1 '	' CDH8 '
' PSMB10 '		' PRH1 '		' POLR2I '		' SOX5 '		' STARD13 '	'---'				' SNX6 '			'---'	'---'	' SRF '	' FSCN1 '	'---'	'---'	' CCND1 '	'---'
' EXOSC6 '		' ITPR2 '		' DYRK1B '		' BCAT1 '		' ELF1 '	'---'				' CDKL1 '			' ACTR1A '	' SYK '	' VEGFA '	' RAC1 '	' MYBBP1A '	' BLOC1S2 '	' FADD '	' TERF2 '
' COG4 '		' NELL2 '		' EXOSC5 '		' TM7SF3 '		' PCDH20 '	'---'				' SAV1 '			'---'	'---'	' SLC29A1 '	'---'	' CXCL16 '	' NDUFB8 '	' PPFIA1 '	' EXOSC6 '
'---'		' RHEBL1 '		' RABAC1 '		' CPNE8 '		' EDNRB '	'---'				' PYGL '			'---'	' HABP4 '	' ENPP4 '	' NXPH1 '	' CAMTA2 '	'---'	' INPPL1 '	' COG4 '
'---'		' FAIM2 '		' ATP1A3 '		' PRICKLE1 '		' SOX21 '	'---'				' ERO1L '			'---'	'---'	' FBXO9 '	'---'	' SLC13A5 '	'---'	'---'	'---'
' SRR '		' MAP3K12 '		' ERCC2 '		' RAPGEF3 '		' ZIC5 '	'---'				' GPR135 '			'---'	'---'	' BAI3 '	' HDAC9 '	' KCNAB3 '	'---'	' CAPN5 '	'---'
' RABEP1 '		' ATF7 '		' EML2 '		' DDN '		' EFNB2 '	'---'				' SGPP1 '			' SORCS1 '	' PRPF4 '	' NT5E '	'---'	'---'	'---'	'---'	' SRR '
' FGF11 '		' ATF7 '		' CALM3 '		' RARG '		' GRTP1 '	'---'				' SYNJ2BP '			'---'	'---'	' NR2E1 '	' NPY '	'---'	'---'	'---'	' PAFAH1B1 '
' MPDU1 '		' BAZ2A '		' DBP '		' CDK4 '		' PNP '	'---'				' NPC2 '			' GFRA1 '	'---'	' SMPD2 '	' MPP6 '	' CCL1 '	' GPAM '	'---'	' ARRB2 '
' NTN1 '		' ATP5B '		' PNKP '		' METTL1 '		'---'	' ELK3 '				' NGB '			' HSPA12A '	'---'	' AMD1 '	' CBX3 '	' CACNB1 '	'---'	'---'	' PSMB6 '
' NLK '		' BTG1 '		' AKT1S1 '		' CTDSP2 '		' ABHD4 '	'---'				' PRIMA1 '			' PRDX3 '	' DAB2IP '	' GJA1 '	' SNX10 '	' JUP '	' EMX2OS '	'---'	' CAMTA2 '
' AP2B1 '		' NFYB '		' ETFB '		' PHLDA1 '		' MYH7 '	' SYCP3 '				'---'			' ATE1 '	' PTGS1 '	' FABP7 '	' CHN2 '	' BECN1 '	' PRDX3 '	'---'	' NTN1 '
' LASP1 '		' CORO1C '		' UBE2S '		' MMAB '		' CPNE6 '	' ASCL1 '				'---'			' UROS '	' NEK6 '	' HEY2 '	' GARS '	' SLC35B1 '	' FGFR2 '	' BIRC2 '	' USP43 '
' CACNB1 '		' GIT2 '		' ITPA '		' MMAB '		' NFATC4 '	' RFX4 '				'---'			' TUBGCP2 '	' SLC2A8 '	' LAMA2 '	' ADCYAP1R1 '	' CYGB '	' ECHS1 '	' AASDHPPT '	' ERAL1 '
' PPP1R1B '		' TESC '		'---'		' MMAB '		' NPAS3 '	'---'				' JAG2 '			' SPRN '	' LRSAM1 '	' LAMA2 '	'---'	' FASN '	'---'	' SDHD '	' LASP1 '
' TUBG1 '		' CAMKK2 '		' PLCB1 '		' RASAL1 '		' RHOJ '	' MVK '				' NUDT14 '			'---'	' STXBP1 '	' PDE7B '	' BMPER '	' CSNK1D '	' CD151 '	'---'	' CACNB1 '
'---'		' SBNO1 '		'---'		' DIABLO '		' MTHFD1 '	' ALDH2 '				' DEXI '			' AP2A2 '	' SLC25A25 '	' PEX7 '	'---'	' EMILIN2 '	' MRPL23 '	'---'	' STARD3 '
' ABI3 '		' SBNO1 '		' SLC24A3 '		' ABCB9 '		' HSPA2 '	' TPCN1 '				'---'			'---'	' SLC27A4 '	' TNFAIP3 '	' RALA '	'---'	'---'	'---'	' TUBG1 '
' CACNA1G '		' GALNT9 '		'---'		' SLC15A4 '		' MPP5 '	'---'				' GREM1 '			' STIM1 '	' NUP188 '	' HEBP2 '	' MRPL32 '	' TUBB6 '	' CD81 '	'---'	' TUBG2 '
' PRKCA '		' FGF9 '		' MAP1LC3A '		' IL17D '		' ZFP36L1 '	'---'				' PLDN '			'---'	' DOLPP1 '	' AIG1 '	' BLVRA '	' CABLES1 '	'---'	' RBM7 '	'---'
' ATP5H '		' CDADC1 '		' MANBAL '		' SAP18 '		' GALNTL1 '	' ACADS '				'---'			' CCKBR '	' PPP2R4 '	'---'	' DBNL '	' FHOD3 '	'---'	' PCSK7 '	' ABI3 '
' MRPS7 '		' ZIC2 '		' NNAT '		' RFC3 '		' ZFYVE21 '	' BCL7A '				' CSK '			'---'	'---'	' TIAM2 '	' OGDH '	' DCC '	'---'	' ATP5L '	' NXPH3 '
' ASPSCR1 '		' ING1 '		' CEBPB '		' TRIM13 '		' MTA1 '	'---'				' SCAMP5 '			'---'	' EXOSC2 '	' ZDHHC14 '	' CCM2 '	' RAB27B '	' RPL27A '	' HMBS '	' ACE '
'---'		' ARHGEF7 '		' GNAS '		' UCHL3 '		' CRIP2 '	'---'				' RCN2 '			'---'	' POMT1 '	' SNX9 '	'---'	' NEDD4L '	' TEAD1 '	'---'	' PRKAR1A '
'---'		' MCF2L '		' SS18L1 '		' SLITRK5 '		' NDRG2 '	'---'				' ARNT2 '			' SPON1 '	' OLFM1 '	' ACAT2 '	' LANCL2 '	' CDH7 '	'---'	'---'	' SSTR2 '
' ATP2A3 '		' USP12 '		' OGFR '		' GPC5 '		' EFS '	'---'				' TM6SF1 '			'---'	' MRPS2 '	' MAS1 '	'---'	' CNDP2 '	'---'	'---'	' COG1 '
' MYBBP1A '		' SLC25A30 '		' DNAJC5 '		' CRYL1 '		' MYH6 '	'---'				'---'			' SLC17A6 '	'---'	' SMOC2 '	' MRPS17 '	' SALL3 '	' KCNC1 '	'---'	' ICT1 '
' VAMP2 '		' DLEU2 '		'---'		' IL17D '		' SNX6 '	' RAN '				' MAGEL2 '			'---'	'---'	' GMDS '	' CCT6A '	' CTDP1 '	' GAS2 '	'---'	' MRPL12 '
'---'		' ZIC5 '		'---'		' IL17D '		' NFKBIA '	' PXMP2 '				' NDN '			'---'	'---'	' SERPINB9 '	' CRCP '	'---'	' BBOX1 '	'---'	' ASPSCR1 '
' GAS7 '		' FGF14 '		' COMMD7 '		' IL17D '		' PPP2R5E '	'---'				'---'			'---'	' GRIN1 '	'---'	' RABGEF1 '	'---'	'---'	' OSBPL5 '	' RAC3 '
' TRIM16 '		' EFNB2 '		' SNTA1 '		' SPG20 '		' HSPA2 '	' TNFRSF1A '				' NDNL2 '			' CAT '	' CACNA1B '	'---'	'---'	' B4GALT6 '	'---'	' RHOG '	' CSNK1D '
' SHMT1 '		'---'		' SCAND1 '		' ELF1 '		' ZFP36L1 '	' MRPL51 '				' BNIP2 '			' PDHX '	'---'	' NEDD9 '	' WBSCR22 '	'---'	'---'	' ILK '	' CSNK1D '
'---'		' PRPF39 '		' TGM2 '		' PCDH20 '		' ALDH6A1 '	' A2M '				' OAZ2 '			' CD44 '	' GLDC '	' DTNBP1 '	' LIMK1 '	'---'	' CAT '	'---'	' CSNK1D '
' SPAG5 '		' GNG2 '		' SLC35C2 '		' DCT '		' ACYP1 '	' SOX5 '				' STOML1 '			'---'	'---'	' TPMT '	' POR '	'---'	' PDHX '	' LMO1 '	'---'
' PLXDC1 '		' DACT1 '		' SULF2 '		' SOX21 '		' DIO2 '	' TM7SF3 '				' COX5A '			'---'	'---'	' GPLD1 '	' MDH2 '	'---'	' CD44 '	'---'	'---'
' CACNB1 '		' HIF1A '		'---'		' GRTP1 '		' SLC25A29 '	' CPNE8 '				' CIB2 '			' DGKZ '	' NOL6 '	' NUP50 '	'---'	'---'	'---'	' SOX6 '	' MYBBP1A '
' BECN1 '		' SYNE2 '		' BCAS1 '		'---'		' ANKRD9 '	' PRICKLE1 '				' AP3B2 '			' MADD '	'---'	' HIST1H2BC '	'---'	' FZR1 '	' FJX1 '	' KCNJ11 '	' CXCL16 '
' DUSP3 '		' FNTB '		' HRH3 '		' ABHD4 '		'---'	' RAPGEF3 '				' PEX11A '			'---'	'---'	' GABBR1 '	' GRM3 '	' MRPL54 '	'---'	'---'	' SPAG7 '
' PYY '		' NRXN3 '		' HUNK '		' NPAS3 '		'---'	' COL2A1 '				' ARHGDIG '			' RTN4RL2 '	' CNTFR '	' TRIM26 '	'---'	' ATCAY '	' MDK '	' PAX6 '	' CAMTA2 '
' CBX1 '		' VRK1 '		' PDXK '		' LRFN5 '		'---'	' FKBP11 '				' DECR2 '			'---'	'---'	'---'	' GNG11 '	' EBI3 '	' NDUFS3 '	' TRAF6 '	' VAMP2 '
' PHB '		' TEP1 '		' PFKL '		' MGAT2 '		' TJP1 '	' PPP1R1A '				' STUB1 '			' FADS2 '	'---'	' ATP6V1G2 '	' DLX6 '	' SHD '	'---'	'---'	'---'
' SLC35B1 '		' SALL2 '		' TRPM2 '		' ARF6 '		'---'	' CDK4 '				' NUBP2 '			' INCENP '	' PIGO '	' DOM3Z '	' TAC1 '	' HDGFRP2 '	'---'	' PACSIN3 '	'---'
' MRPL27 '		' CBLN3 '		' PCBP3 '		' GNG2 '		' SPRED1 '	' CTDSP2 '				' GFER '			' TAF6L '	'---'	' AGPAT1 '	' NPTX2 '	' MAP2K7 '	' DTX4 '	'---'	' CACNB1 '
' MMD '		' NFKBIA '		' DSCAM '		' RHOJ '		' SNAP23 '	' WIF1 '				' SYNGR3 '			' MARK2 '	'---'	' GPSM3 '	' ARPC1A '	' CARM1 '	' FADS2 '	'---'	' EZH1 '
' MRPS23 '		' SAV1 '		' ZDHHC8 '		' MPP5 '		' B2M '	' DUSP6 '				' SLC9A3R2 '			' OTUB1 '	' TMEM2 '	' NOTCH4 '	'---'	' PKN1 '	' ASRGL1 '	'---'	' BECN1 '
' GNA13 '		' RAB15 '		' ZDHHC8 '		' PLEKHH1 '		' PLDN '	' MMAB '				'---'			'---'	' OGN '	'---'	'---'	' CCNE1 '	' COX8A '	'---'	' DUSP3 '
' SLC39A11 '		' RPS6KL1 '		' ZDHHC8 '		' ZFP36L1 '		' SQRDL '	' MMAB '				'---'			'---'	'---'	' VPS52 '	'---'	' SCN1B '	'---'	'---'	' PPP1R9B '
'---'		' POMT2 '		' ZDHHC8 '		' SMOC1 '		' SEMA6D '	' MMAB '				' FTO '			' RPS6KA4 '	' CORO2A '	' TAPBP '	'---'	' NFKBIB '	'---'	'---'	' VEZF1 '
' VAPA '		' GPR68 '		' SNRPD3 '		' KCNK13 '		' SCG3 '	' SLC24A6 '				' MT3 '			' TM7SF2 '	'---'	'---'	' GNB2 '	' MRPS12 '	' ESRRA '	' RASGRP2 '	' GNA13 '
' FHOD3 '		' SLC25A29 '		' CRYBB3 '		' MTA1 '		' TCF12 '	' ABCB9 '				' MMP15 '			' SCYL1 '	' ALG2 '	' GRM4 '	'---'	' ZFP36 '	' PRDX5 '	' LTBP3 '	' CYGB '
'---'		' ANKRD9 '		' CRYBA4 '		' EFS '		'---'	' SAP18 '				' CBFB '			'---'	'---'	' FKBP5 '	'---'	' PSMC4 '	' TM7SF2 '	'---'	' CSNK1D '
'---'		' CDC42BPB '		' SYNGR1 '		' EGLN3 '		' LACTB '	' RFC3 '				' HSF4 '			' MUS81 '	'---'	' FKBP5 '	' AP1S1 '	' CLPTM1 '	' MRPL49 '	' RELA '	' CD7 '
' AFG3L2 '		'---'		' RBX1 '		' SNX6 '		' SMAD3 '	' GPC5 '				' HSF4 '			' DPP3 '	'---'	' SLC26A8 '	' PRKAR2B '	' MARK4 '	' DPF2 '	' EFEMP2 '	'---'
' OSBPL1A '		'---'		'---'		' NFKBIA '		' FEM1B '	' GPC6 '				' NUTF2 '			' ACTN3 '	'---'	' STK38 '	' HBP1 '	' CALM3 '	'---'	' CORO1B '	' TWSG1 '
' NOL4 '		'---'		' CECR6 '		' ERO1L '		' LOXL1 '	' CLDN10 '				' VPS4A '			'---'	'---'	' CPNE5 '	' DNAJB9 '	' NPAS1 '	' MUS81 '	'---'	' NAPG '
'---'		' RERE '		' DGCR2 '		' PPP2R5E '		' ISLR '	' FARP1 '				' CDH13 '			' SYT12 '	'---'	' PPIL1 '	'---'	' GRWD1 '	'---'	' CPT1A '	' CABLES1 '
'---'		' UBE3A '		' SLC7A4 '		' ZFP36L1 '		' RCN2 '	' GJB6 '				' HSBP1 '			' ADRBK1 '	'---'	' GLO1 '	' KCND2 '	' TRPM4 '	' FADD '	' DHCR7 '	' FHOD3 '
' WDR18 '		'---'		'---'		' NPC2 '		' ARNT2 '	' CRYL1 '				' MAP1LC3B '			' GSTP1 '	' ALAD '	' LRFN2 '	' PTPRZ1 '	'---'	' SLCO2B1 '	'---'	' DCC '
' RPS15 '		' PAK6 '		' NIPSNAP1 '		' NGB '		' AKAP13 '	' STARD13 '				' CPNE7 '			' NDUFV1 '	' WDR31 '	' FRS3 '	' ARF5 '	' AP2A1 '	'---'	'---'	'---'
'---'		' DISP2 '		' CACNG2 '		' TMED8 '		'---'	' STARD13 '				' TUBB3 '			' TCIRG1 '	'---'	' USP49 '	'---'	' PPP2R1A '	' AQP11 '	'---'	' RALBP1 '
'---'		' RPUSD2 '		' PMM1 '		' PRIMA1 '		' SEMA4B '	' SPG20 '				' DEF8 '			' IGHMBP2 '	'---'	' TBCC '	'---'	' LENG8 '	'---'	'---'	'---'
'---'		' TYRO3 '		' NDUFA6 '		' CLMN '		'---'	' PCDH20 '				' MRPL28 '			' SLCO2B1 '	'---'	' MEA1 '	'---'	' U2AF2 '	'---'	'---'	' CXXC1 '
' HMG20B '		'---'		' SULT4A1 '		' CLMN '		' TJP1 '	' EDNRB '				' NME3 '			'---'	'---'	' MRPL2 '	' MKLN1 '	' POLRMT '	'---'	'---'	' CBLN2 '
' MRPL54 '		' USP3 '		'---'		' CLMN '		' RASGRF1 '	' SOX21 '				' SYNGR3 '			' DGAT2 '	' SH2D3C '	' XPO5 '	'---'	' REXO1 '	'---'	' KBTBD3 '	'---'
' EBI3 '		' FEM1B '		' PDHA1 '		' BCL11B '		' MESDC2 '	' ZIC5 '				'---'			' CAPN5 '	' ENG '	' NFKBIE '	' BPGM '	' PLEKHJ1 '	'---'	'---'	' PALM '
' ARHGEF18 '		' IL16 '		' PDK3 '		'---'		' MFGE8 '	' EFNB2 '				' DEXI '			' AQP11 '	' PIP5KL1 '	' SLC17A5 '	' CALD1 '	' DIRAS1 '	'---'	' IL18 '	'---'
' TRAPPC5 '		'---'		' MAGED1 '		'---'		' PEX11A '	' GRTP1 '				'---'			'---'	' PTGES2 '	' ELOVL4 '	' MTPN '	' SGTA '	' BIRC3 '	' FXYD6 '	' RPS15 '
' UBL5 '		' FURIN '		' TRO '		'---'		' CIB1 '	' PNP '				'---'			' PANX1 '	' SH3GLB2 '	' TBX18 '	'---'	' PTPRS '	' AASDHPPT '	'---'	'---'
' PIN1 '		' SV2B '		' AR '		' NUDT14 '		' RGMA '	' RNASE1 '				' NDUFAB1 '			'---'	' CRAT '	' RTN4IP1 '	'---'	' NDUFA7 '	' SDHD '	'---'	'---'
' MRPL4 '		' SV2B '		' IGBP1 '		'---'		' CHSY1 '	'---'				'---'			'---'	' ASB6 '	' PPIL6 '	' NDUFB2 '	'---'	'---'	' DPAGT1 '	'---'
' ASNA1 '		'---'		'---'		' SPRED1 '		' MPG '	' ABHD4 '				' CDIPT '			'---'	'---'	' ARHGAP18 '	' EPHB6 '	' RAB3D '	'---'	' MCAM '	' MRPL54 '
' CHST8 '		' GABRB3 '		'---'		' SNAP23 '		' DECR2 '	' MYH7 '				' MAPK3 '			'---'	' VAV2 '	' MOXD1 '	' ZYX '	' MAN2B1 '	'---'	' C1QTNF5 '	' ATCAY '
' FXYD7 '		' GNB5 '		' MCTS1 '		' B2M '		' NUBP2 '	' CPNE6 '				' COX6A2 '			'---'	'---'	'---'	' CNTNAP2 '	' TRMT1 '	'---'	' ETS1 '	' EBI3 '
' MRPS12 '		' NEDD4 '		'---'		' PLDN '		'---'	' NPAS3 '				'---'			' AASDHPPT '	' SNAPC4 '	' CITED2 '	'---'	' CACNA1A '	' RBM7 '	'---'	' SHD '
' EGLN2 '		' SEMA7A '		'---'		' TMOD2 '		' KCTD5 '	' LGALS3 '				' TK2 '			' DLAT '	' INPP5E '	' TCP1 '	'---'	' PRKACA '	' ATP5L '	'---'	' HDGFRP2 '
' PLEKHA3 '		' RASGRF1 '		' UXT '		'---'		' ALG1 '	' RHOJ '				' TRADD '			'---'	'---'	' PDE10A '	'---'	' LPHN1 '	' HMBS '	'---'	' MAP2K7 '
' CALM3 '		' AP3B2 '		' PCSK1N '		' SCAMP5 '		' RBBP6 '	' MTHFD1 '				' ATP6V0D1 '			'---'	' NOTCH1 '	' RNASET2 '	'---'	' LPHN1 '	'---'	'---'	' SNAPC2 '
' SEPW1 '		' SOLH '		' IQSEC2 '		' FAH '		' SULT1A1 '	' PLEKHH1 '				'---'			'---'	' FBXW5 '	' PSMB1 '	'---'	' WIZ '	' CTSD '	'---'	' UBL5 '
' LIN7B '		' UBE2I '		' PJA1 '		' ARNT2 '		' SULT1A1 '	' ZFP36L1 '				' CTRL '			'---'	'---'	' NUDT1 '	' REPIN1 '	' RAB3A '	'---'	'---'	' PPAN '
'---'		' SLC9A3R2 '		' CITED1 '		' ADAMTSL3 '		'---'	' GALNTL1 '				' PSMB10 '			' PCSK7 '	'---'	' CHST12 '	'---'	' HOMER3 '	'---'	'---'	' MRPL4 '
' SHC2 '		'---'		' TIMM8A '		' AKAP13 '		' BCKDK '	' RGS6 '				'---'			' TMEM25 '	' ABCA2 '	' SLC29A4 '	'---'	'---'	'---'	'---'	' CARM1 '
' NDUFA7 '		' PDPK1 '		'---'		'---'		' IRX5 '	' RGS6 '				'---'			' VPS11 '	' ENTPD2 '	'---'	' SNX8 '	' GMFG '	'---'	'---'	' ASNA1 '
'---'		' SRRM2 '		'---'		'---'		' MT3 '	' ZFYVE21 '				' MVD '			' HMBS '	' DPP7 '	' FSCN1 '	'---'	' DYRK1B '	'---'	'---'	' RAD23A '
' DHPS '		' RPS15A '		' FGF13 '		' GATM '		' HERPUD1 '	' CRIP2 '				' GALNS '			' ABCG4 '	' NELF '	' RAC1 '	' MMD2 '	' ATP1A3 '	' OSBPL5 '	' CD9 '	' NFIX '
' NDUFB7 '		' EEF2K '		'---'		' ARPP19 '		' CPNE2 '	' NDRG2 '				' TIMM22 '			' GRIK4 '	' ZMYND19 '	'---'	'---'	' DMWD '	' RHOG '	' LTBR '	' KCNN1 '
' SLC1A6 '		' PRKCB '		' PNCK '		' BNIP2 '		' GPR56 '	' EFS '				' SERPINF1 '			'---'	' GTPBP4 '	'---'	'---'	' CALM3 '	' ILK '	' PTPN6 '	' FKBP8 '
' WIZ '		' RBBP6 '		'---'		' CSPG4 '		' MMP15 '	' EGLN3 '				' SRR '			' TBRG1 '	' PFKP '	'---'	' ICA1 '	' KCNC3 '	'---'	'---'	' UBA52 '
' NR2F6 '		' LCMT1 '		' PRKCZ '		' RASGRF1 '		' CBFB '	' SNX6 '				' PAFAH1B1 '			' APLP2 '	' NET1 '	' SNX10 '	'---'	' SYT3 '	' LMO1 '	' ETV6 '	' CCNE1 '
' ABHD8 '		'---'				' MESDC2 '		' THAP11 '	' NFKBIA '				' ARRB2 '			' CTSD '	' FBXO18 '	' CHN2 '	' ETV1 '	'---'	'---'	' CDKN1B '	' CHST8 '
' HOMER3 '		' MVP '				' NTRK3 '		' WFDC1 '	' ZFP36L1 '				' CAMTA2 '			'---'	' PFKFB3 '	' GARS '	' DGKB '	' PLCB1 '	' SOX6 '	'---'	' SCN1B '
'---'		' ITGAL '				' RLBP1 '		' MAP1LC3B '	' ALDH6A1 '				' RABEP1 '			'---'	' ITIH2 '	' ADCYAP1R1 '	' TWISTNB '	'---'	'---'	' PTPRO '	' FXYD7 '
' COX7A1 '		' RNF40 '				' POLG '		' MRPL28 '	' NPC2 '				' MPDU1 '			'---'	'---'	'---'	' TOMM7 '	' PCSK2 '	' PAX6 '	' MGST1 '	' SPINT2 '
' TGFB1 '		' FUS '				' PEX11A '		' NOXO1 '	' DIO2 '				' ALDH3A2 '			'---'	' VIM '	' BMPER '	' OSBPL3 '	'---'	' SLC1A2 '	' PDE3A '	' NFKBIB '
' EXOSC5 '		' FUS '				' CIB1 '		' CASKIN1 '	' CLMN '				' NLK '			'---'	' PLXDC2 '	'---'	' CYCS '	' MYLK2 '	'---'	' SSPN '	' MRPS12 '
' ERF '		' FTO '				' SNRPA1 '		'---'	' CLMN '				' GOSR1 '			' OSBPL5 '	' SPAG6 '	' BLVRA '	'---'	' MMP24 '	' LRP4 '	' SPATS2 '	' DLL3 '
' ERCC1 '		' PARD6A '				' ARHGDIG '		' EMP2 '	' CLMN '				' SOCS7 '			' TRIM3 '	'---'	' DBNL '	' HIBADH '	' SPAG4 '	' PACSIN3 '	' GPD1 '	' PSMC4 '
' CALM3 '		' CALB2 '				' NME4 '		'---'	' ANKRD9 '				' SOCS7 '			' ILK '	'---'	' AEBP1 '	' NEUROD6 '	' SS18L1 '	' ACP2 '	'---'	' MAP3K10 '
' AKT1S1 '		' DHX38 '				' UBE2I '		'---'	'---'				' ATP6V0A1 '			'---'	'---'	' OGDH '	' LSM5 '	' SLCO4A1 '	'---'	' COPZ1 '	' CLPTM1 '
' TFPT '		' JPH3 '				' MAPK8IP3 '		'---'	'---'				' TUBG1 '			' SCUBE2 '	'---'	' CCM2 '	' AMPH '	' TCEA2 '	'---'	' ORMDL2 '	' MARK4 '
' PPP1R12C '		' CLCN7 '				' NUBP2 '		'---'	'---'				' TUBG2 '			'---'	' HK1 '	'---'	' CAMK2B '	' SNRPB '	' MRPL16 '	' CDK2 '	' CALM3 '
' UBE2S '		' CORO7 '				'---'		' KIFC3 '	' NUDT14 '				'---'			' ABCC8 '	' NUDT13 '	' EGFR '	' TBRG4 '	' JAG1 '	'---'	' RPS26 '	' GRWD1 '
' ITPA '		'---'				' ALG1 '		' CDH11 '	'---'				' CRHR1 '			' PTPN5 '	' GHITM '	'---'	'---'	'---'	'---'	'---'	' LIN7B '
' PANK2 '		'---'				' CARHSP1 '		'---'	' SPRED1 '				' NGFR '			'---'	'---'	' MRPS17 '	'---'	' ABHD12 '	'---'	'---'	' TRPM4 '
'---'		'---'				'---'		' LCAT '	' SNAP23 '				' NXPH3 '			' TRAF6 '	'---'	' CCT6A '	'---'	'---'	'---'	'---'	'---'
' PLCB1 '		' RPS15A '				' KIF22 '		' SLC12A4 '	' B2M '				' ITGA3 '			'---'	' PGAM1 '	' SUMF2 '	' CALN1 '	' GSS '	' BAD '	'---'	' PTOV1 '
'---'		' CRYM '				' FBXL19 '		'---'	' PLDN '				' NME1 '			' ACP2 '	' PI4K2A '	' ASL '	' TBL2 '	' MMP24 '	' RASGRP2 '	'---'	' PPP2R1A '
'---'		' USP31 '				' BCKDK '		'---'	' SQRDL '				' PCTP '			' KBTBD4 '	' ZFYVE27 '	'---'	' STX1A '	' TGM2 '	' PYGM '	' TMEM5 '	' SHC2 '
' MYLK2 '		' NDUFAB1 '				' RBL2 '		' SRR '	' SCG3 '				' PRKCA '			'---'	' HPS6 '	' WBSCR22 '	' RFC2 '	' MAFB '	' LTBP3 '	'---'	' POLR2E '
' DLGAP4 '		'---'				' IRX5 '		' MPDU1 '	' TMOD2 '				' ICT1 '			'---'	' INA '	' POR '	' YWHAG '	' RIMS4 '	'---'	'---'	' PLEKHJ1 '
' PIGT '		' BCL7C '				' CPNE2 '		' ADORA2B '	' TCF12 '				' KCTD2 '			' DDB1 '	' PDCD11 '	' MDH2 '	'---'	' PLTP '	' RELA '	'---'	' DIRAS1 '
' SS18L1 '		'---'				' GPR56 '		' NF1 '	'---'				' MRPS7 '			'---'	' NEURL '	' HSPB1 '	' PCLO '	' SULF2 '	' EFEMP2 '	'---'	' SGTA '
' DNAJC5 '		' DNAJA2 '				' MMP15 '		' NF1 '	' SMAD3 '				' MRPL12 '			' FADS3 '	' GSTO1 '	'---'	' PCLO '	' KCNB1 '	' FIBP '	'---'	' AES '
' IDH3B '		' NETO2 '				' CBFB '		' LASP1 '	' LOXL1 '				' RAC3 '			'---'	' SORCS3 '	'---'	'---'	' NFATC2 '	' CTSF '	'---'	' MATK '
'---'		' ABCC12 '				' NUTF2 '		' CACNB1 '	' ISLR '				' NXN '			' BSCL2 '	' ADD3 '	' GRM3 '	'---'	' ZFP64 '	' CORO1B '	'---'	' PTPRS '
'---'		' CBLN1 '				' CDH13 '		' ERBB2 '	' RCN2 '				'---'			' ZBTB3 '	' ADRA2A '	' FZD1 '	'---'	'---'	'---'	'---'	' NDUFA7 '
' BCL2L1 '		' IRX3 '				' HSBP1 '		' FKBP10 '	' ARNT2 '				'---'			' NXF1 '	' VTI1A '	'---'	'---'	' CHRNA4 '	' CPT1A '	'---'	'---'
' PDRG1 '		' CDH8 '				' MAP1LC3B '		' RAMP2 '	' AKAP13 '				' MYBBP1A '			' CHRM1 '	'---'	' GNG11 '	' PCLO '	' HUNK '	' DHCR7 '	'---'	' CDKN2D '
' COMMD7 '		'---'				' RPL13 '		'---'	'---'				' SPAG7 '			' SLC22A6 '	' BAG3 '	' NPTX2 '	'---'	' ADARB1 '	'---'	'---'	' RAB3D '
' TGM2 '		' TERF2 '				' NME3 '		' NXPH3 '	' SEMA4B '				' CAMTA2 '			'---'	' BUB3 '	' ARPC1A '	' SEMA3E '	' GRIK1 '	' UCP2 '	'---'	' DHPS '
' RIMS4 '		'---'				' NOXO1 '		' CACNG5 '	'---'				' SAT2 '			'---'	'---'	' ARPC1B '	' SRI '	' RUNX1 '	'---'	'---'	' GADD45GIP1 '
' PIGT '		'---'				' NTHL1 '		' CACNG4 '	' GATM '				' VAMP2 '			' NRXN2 '	'---'	'---'	' BET1 '	' WDR4 '	'---'	' ELK3 '	' PRKACA '
' NFATC2 '		' MAF '				'---'		' PRKAR1A '	' ARPP19 '				'---'			' PYGM '	' DPYSL4 '	'---'	'---'	' SLC19A1 '	'---'	' NEDD1 '	' LPHN1 '
'---'		' SRR '				'---'		' MAP2K6 '	' CTSH '				'---'			' MEN1 '	' INPP5A '	'---'	'---'	' LSS '	'---'	' ACTR6 '	' LPHN1 '
' HRH3 '		' PAFAH1B1 '				'---'		' KCNJ16 '	' RASGRF1 '				' ULK2 '			' LTBP3 '	' GPR123 '	'---'	' PTCD1 '	' TUBA8 '	' FZD4 '	'---'	' NDUFB7 '
' SOD1 '		' ARRB2 '				' LITAF '		' SOX9 '	' MESDC2 '				' RPL23 '			'---'	'---'	' COPS6 '	'---'	' ZDHHC8 '	' CTSC '	' SYCP3 '	' WIZ '
' MRPS6 '		' CAMTA2 '				' NDE1 '		' SSTR2 '	' HOMER2 '				' ORMDL3 '			' RIN1 '	' ASB13 '	' MOSPD3 '	' MCM7 '	' ZDHHC8 '	'---'	' ASCL1 '	' PLVAP '
' PCP4 '		' PAIP1 '				' GPRC5B '		' COG1 '	' MFGE8 '				' ACLY '			' CTSF '	' ITIH5 '	' GNB2 '	' ACHE '	' ZDHHC8 '	' SESN3 '	' RFX4 '	' FKBP8 '
' ADARB1 '		' ERAL1 '				'---'		' ASPSCR1 '	' RLBP1 '				' BECN1 '			' CORO1B '	'---'	'---'	' RABL5 '	' ZDHHC8 '	' PDGFD '	'---'	' HOMER3 '
' GRIK1 '		' DUSP14 '				' CD2BP2 '		'---'	' PEX11A '				' VAT1 '			'---'	' RSU1 '	' TRIP6 '	'---'	' PRODH '	' KBTBD3 '	' MVK '	'---'
' RUNX1 '		' SOCS7 '				'---'		'---'	' IDH2 '				' PHB '			' CPT1A '	'---'	'---'	'---'	' SMARCB1 '	'---'	'---'	' U2AF1L4 '
' TUBA8 '		' SOCS7 '				' SHCBP1 '		' MYBBP1A '	' CIB1 '				' SLC35B1 '			'---'	'---'	' AP1S1 '	' RELN '	' EMID1 '	' IL18 '	'---'	' POLR2I '
' GP1BB '		' LASP1 '				' SALL1 '		' SLC13A5 '	' RGMA '				' MMD '			' PDE2A '	'---'	' PIK3CG '	'---'	' MTMR3 '	'---'	' P2RX4 '	' COX7A1 '
' TBX1 '		' PSMD3 '				' IRX3 '		' SAT2 '	' CHSY1 '				' MRPS23 '			'---'	'---'	' PRKAR2B '	' IMMP2L '	' SEC14L2 '	'---'	'---'	' DYRK1B '
' ZDHHC8 '		' TUBG1 '				' KIFC3 '		'---'	' NUBP2 '				' TRIM37 '			' ODZ4 '	' MPP7 '	' HBP1 '	'---'	' OSBP2 '	' DPAGT1 '	'---'	' ATP1A3 '
' ZDHHC8 '		'---'				' CDH11 '		'---'	' GFER '				' CYB561 '			'---'	'---'	' DNAJB9 '	' GPR85 '	' DEPDC5 '	' C1QTNF5 '	'---'	' RTN2 '
' ZDHHC8 '		' CRHR1 '				' TK2 '		' SPAG5 '	'---'				' GNA13 '			'---'	'---'	'---'	' CADPS2 '	' SH3BP1 '	' TRIM29 '	'---'	' SNRPD2 '
' ZDHHC8 '		' MAPT '				' TRADD '		' RAB34 '	' KCTD5 '				' SLC39A11 '			'---'	'---'	' KCND2 '	' NDUFA5 '	' LGALS1 '	'---'	'---'	' DMWD '
' CRYBA4 '		' NSF '				'---'		' CACNB1 '	' ALG1 '				' NT5C '			' CTSC '	'---'	'---'	' IMPDH1 '	' MCHR1 '	'---'	' RAN '	' IRF2BP1 '
' RBX1 '		' ITGA3 '				'---'		' RAMP2 '	' CARHSP1 '				' HN1 '			' GRM5 '	'---'	'---'	' UBE2H '	' ACO2 '	'---'	' PXMP2 '	' CALM3 '
'---'		' RAD51C '				'---'		' ETV4 '	' RBBP6 '				' CYGB '			'---'	'---'	'---'	'---'	'---'	'---'	' NINJ2 '	' STRN4 '
' DGCR2 '		' PPM1D '				' MVD '		' GFAP '	' SULT1A1 '				' ARHGDIA '			' GPR83 '	' CAMK2G '	' MKLN1 '	' PTN '	' FBLN1 '	'---'	'---'	' DBP '
' SCARF2 '		' TLK2 '				' SRR '		' COPZ2 '	' SULT1A1 '				'---'			' TRPC6 '	'---'	'---'	'---'	' PRODH '	' TULP3 '	' TNFRSF1A '	' AKT1S1 '
'---'		' RGS9 '				' RABEP1 '		' SLC35B1 '	' NUPR1 '				' TWSG1 '			' CASP1 '	'---'	' BPGM '	' SLC37A3 '	' HIRA '	'---'	' MRPL51 '	' KCNC3 '
' YPEL1 '		' PRKAR1A '				' TNFSF12 '		' MRPL27 '	'---'				' ELAC1 '			'---'	'---'	' CALD1 '	'---'	' SLC7A4 '	'---'	' CSDA '	' TFPT '
' NIPSNAP1 '		' GPRC5C '				' MPDU1 '		' GNA13 '	' BCKDK '				'---'			' DSCAML1 '	' PDLIM1 '	'---'	' KCNH2 '	'---'	'---'	' EPS8 '	' SYT5 '
' LARGE '		' SEC14L1 '				' EFNB3 '		' CACNG4 '	' IRX5 '				' RALBP1 '			'---'	' BLNK '	'---'	' NOS3 '	' CRYBB1 '	'---'	' TM7SF3 '	' UBE2S '
' CACNG2 '		' CBX2 '				' PMP22 '		'---'	' MT3 '				'---'			'---'	' PIK3AP1 '	' TBXAS1 '	' CDK5 '	' PLA2G6 '	'---'	' CPNE8 '	' CDC25B '
' NPTXR '		' NXN '				' ADORA2B '		' MIB1 '	' HERPUD1 '				' RIT2 '			' DPAGT1 '	' SLIT1 '	' NDUFB2 '	' FASTK '	' NPTXR '	' CD9 '	' RAPGEF3 '	' PANK2 '
' POLR3H '		'---'				' GOSR1 '		' CABLES1 '	' CPNE2 '				'---'			' PVRL1 '	'---'	' EPHB6 '	' MLL3 '	' POLDIP3 '	' LTBR '	' SPATS2 '	'---'
' PMM1 '		' CRK '				' SOCS7 '		' DTNA '	' GPR56 '				' CDC34 '			' KIRREL3 '	' CRTAC1 '	' ZYX '	' PAXIP1 '	' TTLL1 '	' COPS7A '	' SLC11A2 '	' PLCB1 '
' NDUFA6 '		' RTN4RL1 '				' SOCS7 '		' SLC14A1 '	' MMP15 '				'---'			'---'	' GOT1 '	' CNTNAP2 '	' SHH '	'---'	' PTPN6 '	' CSAD '	'---'
' TTLL1 '		'---'				' CACNB1 '		' DCC '	' NUTF2 '				' WDR18 '			' ADAMTS8 '	'---'	'---'	'---'	' PRDX4 '	'---'	' SMUG1 '	' SNRPB2 '
' SCUBE1 '		' CAMKK1 '				' RPL19 '		' CDH20 '	' NUDT7 '				' GPX4 '			'---'	' ACTR1A '	'---'	' PTPRN2 '	' PLP2 '	' CDKN1B '	' NACA '	' PCSK2 '
'---'		' MYBBP1A '				' ATP6V0A1 '		' NFATC1 '	' HSBP1 '				' ATP5D '			'---'	'---'	'---'	' MSRA '	' TRO '	'---'	' CDK4 '	'---'
' TBL1X '		' CAMTA2 '				' RAMP2 '		' COLEC12 '	' WFDC1 '				' RPS15 '			'---'	'---'	'---'	'---'	' IGBP1 '	' MGST1 '	' CTDSP2 '	' MYLK2 '
' PDK3 '		' PER1 '				'---'		'---'	' MAP1LC3B '				'---'			'---'	'---'	'---'	' CTSB '	' NLGN3 '	' SLCO1C1 '	' MDM1 '	' MMP24 '
' CYBB '		' VAMP2 '				' CACNG4 '		'---'	' MRPL28 '				'---'			'---'	'---'	' REPIN1 '	' TUSC3 '	'---'	' SSPN '	' PHLDA1 '	' SPAG4 '
' TRO '		'---'				' KCNJ16 '		' ACAA2 '	' NME3 '				'---'			'---'	' SORCS1 '	'---'	' SLC7A2 '	' DOCK11 '	' MRPS35 '	' CSRP2 '	' DLGAP4 '
' IGBP1 '		' GAS7 '				' MRPS7 '		' BCL2 '	' NOXO1 '				' MRPL54 '			'---'	'---'	' DPP6 '	' LPL '	'---'	' FGD4 '	' BTG1 '	' MANBAL '
' SH3BGRL '		'---'				' ITGB4 '		'---'	' NTHL1 '				' ATCAY '			'---'	' GFRA1 '	'---'	'---'	'---'	' IRAK4 '	' GIT2 '	' PKIG '
'---'		' FLOT2 '				' SYNGR2 '		' PALM '	'---'				' SHD '			'---'	' HSPA12A '	' MAD1L1 '	'---'	' FMR1 '	' PFKM '	' PXN '	' PFDN4 '
' PLS3 '		' NEUROD2 '				' ASPSCR1 '		'---'	' EMP2 '				' NRTN '			' KCNA6 '	' PRDX3 '	' SNX8 '	' RHOBTB2 '	' PLXNB3 '	' GPD1 '	' PXN '	' DOK5 '
'---'		' JUP '				' RAC3 '		' EFNA2 '	'---'				' MCOLN1 '			' TAPBPL '	' ATE1 '	' GNA12 '	' PTK2B '	'---'	' PFDN5 '	' DIABLO '	' GNAS '
' MCTS1 '		' EZH1 '				' CSNK1D '		'---'	'---'				' RAB11B '			' COPS7A '	' STK32C '	'---'	' SCARA3 '	' CASK '	'---'	' CDK2AP1 '	' SS18L1 '
'---'		' UBTF '				' CSNK1D '		'---'	' LITAF '				' ASNA1 '			' USP5 '	' TUBGCP2 '	' MMD2 '	' PNOC '	' SYN1 '	' COPZ1 '	' DHX37 '	' TCEA2 '
' FMR1 '		' CBX1 '				' CSNK1D '		'---'	' GPRC5B '				' GCDH '			' CLSTN3 '	' ECHS1 '	'---'	' EXTL3 '	' GPKOW '	' ORMDL2 '	' SLC15A4 '	' SNRPB '
' SH3KBP1 '		' TRIM37 '				'---'		' HMG20B '	'---'				' RAD23A '			'---'	'---'	'---'	'---'	' IQSEC2 '	' CDK2 '	' IL17D '	' JAG1 '
'---'		' AXIN2 '				'---'		' TRIP10 '	' CD2BP2 '				' IER2 '			'---'	' AP2A2 '	' PMS2 '	'---'	' OPHN1 '	'---'	' SAP18 '	'---'
' RPGR '		' AXIN2 '				' MYBBP1A '		' SNAPC2 '	'---'				' UNC13A '			' PTPRO '	'---'	' ICA1 '	' PROSC '	' PJA1 '	'---'	' SPATA13 '	'---'
' UXT '		' AXIN2 '				'---'		' ANGPTL4 '	' NETO2 '				' IFI30 '			' SLCO1C1 '	'---'	'---'	' BAG4 '	'---'	'---'	' SPATA13 '	' PDRG1 '
' NUDT11 '		' GRIN2C '				'---'		' UBL5 '	' KIFC3 '				' FKBP8 '			' CMAS '	' CCKBR '	' ETV1 '	' AP3M2 '	' CHRDL1 '	' SHMT2 '	' SPATA13 '	' GSS '
' FGD1 '		' HN1 '				' ULK2 '		' GCDH '	' CDH11 '				' CAPNS1 '			' PFKM '	'---'	' DGKB '	' POLB '	'---'	'---'	' GTF3A '	' MMP24 '
' SNX12 '		' GRB2 '				' RAB34 '		' NFIX '	'---'				' PSMD8 '			' KCNH3 '	'---'	' TWISTNB '	'---'	' GPC4 '	'---'	' RFC3 '	' SCAND1 '
' ATRX '		' H3F3B '				' CACNB1 '		' RAB8A '	' LCAT '				' MRPS12 '			' GPD1 '	' WEE1 '	' OSBPL3 '	' UBE2V2 '	'---'	' TMEM5 '	' SLC25A15 '	' TGM2 '
' TIMM8A '		' NPTX1 '				' RAMP2 '		' KCNN1 '	' SLC12A4 '				' DLL3 '			' NR4A1 '	'---'	'---'	' SNTG1 '	' IDH3G '	'---'	' CDADC1 '	' RIMS4 '
' ARMCX2 '		' AZI1 '				' VAT1 '		' IFI30 '	'---'				' MARK4 '			' IGFBP6 '	' SPON1 '	' HIBADH '	'---'	' PRKAR1B '	'---'	' TRIM13 '	' NFATC2 '
'---'		'---'				' BRCA1 '		' FXYD3 '	'---'				' CALM3 '			'---'	'---'	' AMPH '	'---'	'---'	'---'	' UCHL3 '	' ZFP64 '
' CHRDL1 '		' NAPG '				' ETV4 '		' FXYD1 '	' MVD '				' SEPW1 '			' PDE1B '	' KCNC1 '	' GLI3 '	' RGS20 '	' PRELP '	' RAP1B '	' CLN5 '	'---'
'---'		' RNMT '				' DUSP3 '		' FXYD7 '	' SRR '				'---'			'---'	' HTATIP2 '	' CAMK2B '	' MRPL15 '	' PRKCZ '	'---'	' GPC5 '	' CBLN4 '
'---'		' ELAC1 '				' HDAC5 '		' AXL '	' CAMTA2 '				' NR1H2 '			'---'	' SLC17A6 '	' TBRG4 '	'---'	' CLSTN2 '	'---'	' GPC6 '	' CHRNA4 '
'---'		' NEDD4L '				' C1QL1 '		' APOE '	' TNFSF12 '				' PPP2R1A '			'---'	'---'	' IGFBP3 '	'---'		'---'	' CLDN10 '	' KCNQ2 '
' PRKCZ '		' ZCCHC2 '				' CBX1 '		' CALM3 '	' PMP22 '				' PPAP2C '			' SHMT2 '	'---'	'---'	'---'		' TPH2 '	' FARP1 '	' RBM11 '
		' CDH7 '				' SLC35B1 '		' SEPW1 '	' ADORA2B '				' PCSK4 '			'---'	'---'	'---'	'---'		'---'	' ARHGEF7 '	' ADARB1 '
		' MBP '				' MRPL27 '		' EMP3 '	' NF1 '				' PLEKHJ1 '			'---'	' CAT '	'---'	'---'		'---'	' TFDP1 '	' CYYR1 '
		' MBP '				' MMD '		'---'	' NF1 '				' DIRAS1 '			' SLC16A7 '	' PDHX '	' TBL2 '	'---'		'---'	' CRYL1 '	' RUNX1 '
		' MBP '				' TRIM25 '		' CACNG8 '	' LASP1 '				' AES '			'---'	'---'	' STX1A '	'---'		'---'	' IL17D '	' CBS '
		' CTDP1 '				' MRPS23 '		' TTYH1 '	' CACNB1 '				' PIP5K1C '			'---'	'---'	' RFC2 '	' GDAP1 '		'---'	' IL17D '	' CSTB '
		' PARD6G '				' GNA13 '		' KLF16 '	' FKBP10 '				' PTPRS '			'---'	' CRY2 '	' WBSCR16 '	' STMN2 '		'---'	' IL17D '	' SLC19A1 '
		'---'				' CACNG4 '		' ELAVL1 '	' RAMP2 '				' NDUFA11 '			' CCT2 '	' DGKZ '	' YWHAG '	'---'		'---'	' STARD13 '	' ZDHHC8 '
		'---'				' HN1 '		' COL5A3 '	'---'				' NDUFA7 '			'---'	' MADD '	'---'	' PTDSS1 '		' ELK3 '	' STARD13 '	' ZDHHC8 '
		' B4GALT6 '				' STRA13 '		'---'	' ABI3 '				'---'			'---'	' NDUFS3 '	'---'	' SDC2 '		' NEDD1 '	' SPG20 '	' ZDHHC8 '
		' NOL4 '				' CSNK1D '		' RAB3D '	' NXPH3 '				' CDKN2D '			'---'	'---'	'---'	' LAPTM4B '		'---'	' ELF1 '	' ZDHHC8 '
		' RIT2 '				' RAB40B '		' NOTCH3 '	' PCTP '				' DHPS '			'---'	' RTN4RL2 '	'---'	' MATN2 '		' SYCP3 '	' LCP1 '	' GNAZ '
		' SYT4 '				' EMILIN2 '		' GDF1 '	' CACNG5 '				' TNPO2 '			'---'	' SERPING1 '	'---'	' KCNS2 '		' RFX4 '	' NEK3 '	' SMARCB1 '
		' CXXC1 '				'---'		'---'	' CACNG4 '				' PRDX2 '			'---'	'---'	'---'	' ATP6V1C1 '		'---'	' EDNRB '	' SEC14L2 '
		' MBP '				' CABLES1 '		' SLC7A10 '	' PRKAR1A '				' GADD45GIP1 '			'---'	' FEN1 '	' SRI '	' BAALC '		' MVK '	' DCT '	' OSBP2 '
		' MBP '				' FHOD3 '		' LGI4 '	' MAP2K6 '				' PRKACA '			'---'	' FADS2 '	' BET1 '	' RIMS2 '		' ATP2A2 '	' SOX21 '	' SYNGR1 '
		'---'				' DCC '		' HSPB6 '	' KCNJ16 '				' NDUFB7 '			'---'	' INCENP '	'---'	' AARD '		' ALDH2 '	' ABCC4 '	' MCHR1 '
		' PALM '				' RAB27B '		' POLR2I '	' SOX9 '				' SLC1A6 '			'---'	' TAF6L '	' PON2 '	' NOV '		' DTX1 '	' GRTP1 '	' RBX1 '
		'---'				' CDH20 '		' COX7A1 '	' SYNGR2 '				' UNC13A '			' SLC25A3 '	' RTN3 '	' PDK4 '	'---'		' TPCN1 '	' PNP '	'---'
		' WDR18 '				' ZCCHC2 '		' ECH1 '	' CSNK1D '				' UNC13A '			'---'	' MARK2 '	'---'	'---'		'---'	'---'	' DGCR2 '
		' CSNK1G2 '				' MBP '		' BLVRB '	' CSNK1D '				' FKBP8 '			' ASCL1 '	' OTUB1 '	' PTCD1 '	'---'		'---'	' ABHD4 '	' SCARF2 '
		'---'				' MBP '		' ERF '	' CSNK1D '				' COPE '			'---'	'---'	'---'	' BAI1 '		' ACADS '	' LRP10 '	' THAP7 '
		'---'				' MBP '		' APOE '	'---'				'---'			' BTBD11 '	'---'	' MCM7 '	' LY6E '		' PSMD9 '	' NPAS3 '	' SLC7A4 '
		'---'				' NFATC1 '		' GPR4 '	'---'				' BLVRB '			' MVK '	' ESRRA '	' TAF6 '	'---'		'---'	' MGAT2 '	'---'
		' ATCAY '				'---'		' CALM3 '	' MYBBP1A '				' EXOSC5 '			' ATP2A2 '	' PRDX5 '	' ACHE '	'---'		'---'	' DACT1 '	' YPEL1 '
		' HDGFRP2 '				'---'		' RRAS '	' SPAG7 '				' RABAC1 '			' ALDH2 '	' PPP2R5B '	' RABL5 '	' GRINA '		'---'	' HIF1A '	' HPS4 '
		' ARHGEF18 '				' NPC1 '		' AKT1S1 '	' CAMTA2 '				' PAFAH1B3 '			' RPH3A '	' ZFPL1 '	'---'	' MAF1 '		'---'	' RHOJ '	' NIPSNAP1 '
		' ILF3 '				' SMAD7 '		' VRK3 '	' SAT2 '				' RTN2 '			'---'	' TM7SF2 '	'---'	'---'		'---'	' MTHFD1 '	' PLA2G6 '
		' SMARCA4 '				' NETO1 '		' ETFB '	'---'				' EML2 '			'---'	' MRPL49 '	' RELN '	' KIFC2 '		' RAN '	' MPP5 '	' NPTXR '
		' RAD23A '				' MBP '		' CDS2 '	'---'				' CALM3 '			'---'	' CAPN1 '	'---'	' PPP1R16A '		' PXMP2 '	' PLEKHH1 '	' NDUFA6 '
		' NFIX '				' MBP '		'---'	' SPAG5 '				' SLC6A16 '			'---'	' SCYL1 '	' IMMP2L '	'---'		'---'	' ZFP36L1 '	' SULT4A1 '
		' IER2 '				'---'		'---'	' RAB34 '				' AKT1S1 '			'---'	'---'	'---'	'---'		' TNFRSF1A '	' SMOC1 '	' MAPK11 '
		' UBA52 '				'---'		'---'	' CACNB1 '				' TFPT '			'---'	' MUS81 '	' WNT2 '	'---'		' MRPL51 '	' KCNK13 '	'---'
		' SCN1B '				' EFNA2 '		' INSM1 '	' RAMP2 '				' PPP1R12C '			'---'	' KLC2 '	' AASS '	' DLC1 '		' A2M '	' ZFYVE21 '	' PRDX4 '
		' SPINT2 '				' RPS15 '		' PYGB '	' VAT1 '				' UBE2S '			' AACS '	' DPP3 '	' GRM8 '	' MTUS1 '		' CSDA '	' NDRG2 '	' PLP2 '
		' ACTN4 '				'---'		' MANBAL '	' BRCA1 '				' UBE2M '			' RAN '	'---'	' IMPDH1 '	' LGI3 '		' EPS8 '	' SALL2 '	' IGBP1 '
		' SUPT5H '				'---'		' PKIG '	' ETV4 '				' EBF4 '			' ULK1 '	' SYT12 '	' UBE2H '	' EGR3 '		' ITPR2 '	' EFS '	' NLGN3 '
		' MAP3K10 '				'---'		' PIGT '	' GFAP '				' PANK2 '			'---'	' ADRBK1 '	'---'	' NEFL '		' TM7SF3 '	' TM9SF1 '	'---'
		' LTBP4 '				' HMG20B '		' DOK5 '	' COPZ2 '				' CDS2 '			' VWF '	' AIP '	' PTN '	' PNMA2 '		' RAPGEF3 '	' EGLN3 '	'---'
		' CIC '				' ATCAY '		' CDH4 '	' CBX1 '				'---'			' MLF2 '	' NDUFV1 '	'---'	' ADRA1A '		' CSAD '	' SNX6 '	'---'
		' MARK4 '				' EBI3 '		' CDH4 '	' SLC35B1 '				'---'			' C1R '	' TCIRG1 '	' SLC37A3 '	'---'		' RARG '	' SOS2 '	' FMR1 '
		' CALM3 '				' MAP2K7 '		' SS18L1 '	' MRPL27 '				' SNRPB2 '			' A2M '	' IGHMBP2 '	'---'	' CLU '		' ATF7 '	' SOS2 '	'---'
		' CCDC9 '				' SNAPC2 '		' SLCO4A1 '	' GNA13 '				' DSTN '			' BCAT1 '	' PPFIA1 '	' KCNH2 '	' DUSP4 '		' ATF7 '	' SIX4 '	' CASK '
		' GRWD1 '				' UBL5 '		' OGFR '	' CACNG4 '				' SLC24A3 '			' ITPR2 '	' SLCO2B1 '	' NOS3 '	' PPP2CB '		' CS '	' PPP2R5E '	' SYN1 '
		'---'				' ILF3 '		' COL9A3 '	' SLC39A11 '				'---'			' CPNE8 '	'---'	' CDK5 '	' BRF2 '		' CDK4 '	' ZFP36L1 '	' UXT '
		' PPP2R1A '				' UNC13A '		' JAG1 '	' STRA13 '				' PYGB '			' NELL2 '	' DGAT2 '	' FASTK '	' SNAI2 '		' CTDSP2 '	' SLC8A3 '	' IQSEC2 '
		' MYADM '				' KCNN1 '		'---'	' CSNK1D '				' MAP1LC3A '			' RAPGEF3 '	' CAPN5 '	' SMARCD3 '	' TCEA1 '		' CSRP2 '	' ALDH6A1 '	' PJA1 '
		' LENG8 '				' IFI30 '		' SNX5 '	'---'				' MMP24 '			' RND1 '	'---'	' PAXIP1 '	'---'		' BTG1 '	' NPC2 '	' SYTL4 '
		' PEG3 '				' CHST8 '		'---'	' MIB1 '				' SPAG4 '			' FAIM2 '	' PANX1 '	' SHH '	' TOX '		' MMAB '	' POMT2 '	'---'
		' POLRMT '				' MRPS12 '		' SNTA1 '	' CABLES1 '				' MANBAL '			' SLC11A2 '	'---'	'---'	' ASPH '		' MMAB '	' SPTLC2 '	'---'
		' PLEKHJ1 '				' PAK4 '		' SCAND1 '	' DTNA '				' PIGT '			' CSAD '	'---'	' PTPRN2 '	' CRH '		' MMAB '	' PRIMA1 '	' GPC4 '
		' LMNB2 '				' DLL3 '		' MAFB '	' SLC14A1 '				' CEBPB '			' CS '	'---'	' ARHGEF10 '	'---'		' SLC24A6 '	' SLC25A29 '	'---'
		' DIRAS1 '				' CALM3 '		' SDC4 '	' MAPK4 '				' PFDN4 '			' GLS2 '	'---'	' ARHGEF10 '	' TCEB1 '		' PXN '	' AKT1 '	' IDH3G '
		' SGTA '				' NPAS1 '		' PIGT '	' DCC '				' GNAS '			' ATP5B '	'---'	' MSRA '	' PEX2 '		' PXN '	'---'	' GABRA5 '
		' TLE2 '				' SEPW1 '		' PLTP '	' RAB27B '				' CDH4 '			' STAT6 '	' BIRC3 '	'---'	'---'		' DIABLO '	'---'	' PRKAR1B '
		' AES '				' RUVBL2 '		' CDH22 '	' CDH20 '				' CDH4 '			' METTL1 '	' AASDHPPT '	' CTSB '	' MMP16 '		' ABCB9 '	'---'	'---'
		' PIP5K1C '				'---'		' SLC35C2 '	' NFATC1 '				' DNAJC5 '			' CTDSP2 '	' DLAT '	' TUSC3 '	' CALB1 '		' CDK2AP1 '	' NUDT14 '	' PRKCZ '
		' EEF2 '				' AP2A1 '		' SLC13A3 '	' COLEC12 '				' TCEA2 '			' GNS '	' SDHD '	' LPL '	'---'		' SAP18 '	' TJP1 '
		' SH3GL1 '				' PTOV1 '		' KCNB1 '	'---'				'---'			' WIF1 '	'---'	'---'	' UQCRB '		' MRP63 '	'---'
		' ELAVL1 '				' CACNG8 '		' ZFP64 '	'---'				' SNX5 '			' GRIP1 '	'---'	'---'	' RPL30 '		' GTF3A '	' SPRED1 '
		' FBXL12 '				' PPAP2C '		'---'	' AQP4 '				'---'			' PHLDA1 '	'---'	' RHOBTB2 '	' HRSP12 '		' RFC3 '	' RPUSD2 '
		'---'				' SHC2 '		' KCNQ2 '	' ACAA2 '				' COMMD7 '			' ARL1 '	'---'	' PTK2B '	' STK3 '		' SLC25A15 '	' SNAP23 '
		' SMARCA4 '				' POLR2E '		' JAM2 '	' MRO '				' MMP24 '			' CORO1C '	' PCSK7 '	' EPHX2 '	' COX6C '		' CDADC1 '	' B2M '
		' RGL3 '				' ELAVL1 '		' MRPS6 '	'---'				' MAFB '			' MMAB '	' TMEM25 '	' SCARA3 '	' PABPC1 '		' UCHL3 '	' PLDN '
		' ELAVL3 '				' NDUFA7 '		' AGPAT3 '	'---'				' PIGT '			' MMAB '	' VPS11 '	' PNOC '	' YWHAZ '		' CLN5 '	' SQRDL '
		' GADD45GIP1 '				' COL5A3 '		' AGPAT3 '	' EFNA2 '				' CDH22 '			' MMAB '	' HMBS '	' EXTL3 '	' NCALD '		' GPC5 '	' SEMA6D '
		' CACNA1A '				'---'		' AGPAT3 '	' RPS15 '				' SLC35C2 '			' GIT2 '	' ABCG4 '	'---'	' RRM2B '		' GPC6 '	' TMOD2 '
		' RAB3A '				' MAN2B1 '		' ADARB1 '	'---'				' SLC13A3 '			' BRAP '	'---'	'---'	' CSMD3 '		' CLDN10 '	' TEX9 '
		' CRLF1 '				' DHPS '		' ADAMTS1 '	'---'				' ATP9A '			' RASAL1 '	' TBRG1 '	' RBPMS '	' MRPL13 '		' FARP1 '	' TCF12 '
		' HOMER3 '				' UNC13A '		' RUNX1 '	'---'				'---'			' DDX54 '	' APLP2 '	' PROSC '	' NDRG1 '		' ZIC2 '	'---'
		'---'				' UNC13A '		' CBS '	' HMG20B '				' RBM11 '			' TESC '	' SLC25A22 '	' BAG4 '	'---'		' ING1 '	' USP3 '
		' SARS2 '				'---'		' PTTG1IP '	' FSD1 '				' HUNK '			' NOS1 '	' TOLLIP '	' AP3M2 '	' LYNX1 '		' GJB6 '	' KIF23 '
		' CALM3 '				' POLR2I '		' SLC25A18 '	' TRIP10 '				' MRPS6 '			' CIT '	' DUSP8 '	' POLB '	' LY6H '		' STARD13 '	' NEIL1 '
		' STRN4 '				' PPP1R14A '		' GP1BB '	' SNAPC2 '				' WRB '			' ABCB9 '	' CTSD '	'---'	' PYCRL '		' STARD13 '	' RCN2 '
		' SLC8A2 '				' EXOSC5 '		' PRODH '	' ANGPTL4 '				' AGPAT3 '			' PITPNM2 '	'---'	' SNTG1 '	'---'		' ELF1 '	' AKAP13 '
		' NAPA '				' ERF '		' RAB36 '	' UBL5 '				' AGPAT3 '			' UBC '	'---'	'---'	'---'		' DLEU2 '	'---'
		' SYT3 '				' ERCC2 '		' EMID1 '	' RAB8A '				' AGPAT3 '			' DHX37 '	'---'	'---'	' CYHR1 '		' NEK3 '	'---'
		' PEG3 '				' CALM3 '		' SEC14L2 '	' KCNN1 '				' DSCAM '			' SLC15A4 '	'---'	' RGS20 '	'---'		' EDNRB '	' NDNL2 '
		' VPS16 '				' STRN4 '		' TOM1 '	' IFI30 '				' WDR4 '			' GOLGA3 '	'---'	' MRPL15 '	' SLC1A1 '		' SOX21 '	' TJP1 '
		' CDC25B '				' RRAS '		' CDC42EP1 '	' FXYD3 '				' U2AF1 '			' IL17D '	' OSBPL5 '	'---'	' RCL1 '		' ABCC4 '	' GATM '
		' CHGB '				' PNKP '		' SYNGR1 '	' FXYD1 '				' CSTB '			' SAP18 '	' APBB1 '	'---'	' SNAPC3 '		' ZIC5 '	' BNIP2 '
		'---'				' AKT1S1 '		' RBX1 '	' FXYD7 '				' TUBA8 '			' SPATA13 '	' TRIM3 '	'---'	' SH3GL2 '		' GRTP1 '	' SCAMP2 '
		' SNAP25 '				' TFPT '		'---'	' MRPS12 '				' MIF '			' SPATA13 '	'---'	'---'	' DNAJA1 '		' APEX1 '	' CSPG4 '
		' BTBD3 '				' UBE2S '		' PPARA '	' AXL '				' LIMK2 '			' SPATA13 '	' NRIP3 '	'---'	' DNAJB5 '		' PNP '	' CIB2 '
		'---'				' SOX12 '		' PRODH '	' BCKDHA '				' TOM1 '			' ATP8A2 '	'---'	'---'	' RUSC2 '		' RNASE1 '	' RASGRF1 '
		' PCSK2 '				' EBF4 '		' GNB1L '	' APOE '				' SYNGR1 '			' CDADC1 '	' KCNJ11 '	' LYN '	'---'		'---'	' MESDC2 '
		'---'				' SMOX '		'---'	' CALM3 '				' MGAT3 '			' GPC5 '	' ABCC8 '	' ADHFE1 '	' TESK1 '		' ABHD4 '	' MFGE8 '
		' MYLK2 '				' CDS2 '		' DUSP18 '	' EMP3 '				' RBX1 '			' GPC6 '	'---'	'---'	' CREB3 '		' LRP10 '	' RLBP1 '
		' KIF3B '				'---'		' TST '	' SPHK2 '				'---'			' ITGBL1 '	' BDNF '	' SGK3 '	' CLTA '		' RNF31 '	' POLG '
		' MMP24 '				'---'		' POLR3H '	'---'				' FBLN1 '			' ARHGEF7 '	' SLC1A2 '	' SULF1 '	'---'		' NFATC4 '	' PEX11A '
		' PIGT '				' SNRPB2 '		' TTLL1 '	' PTOV1 '				' BID '			' GAS6 '	' SYT13 '	' CPNE3 '	'---'		' SCFD1 '	' IDH2 '
		' SLC12A5 '				'---'		' CELSR1 '	' CACNG8 '				' DGCR2 '			' CRYL1 '	'---'	'---'	' PIP5K1B '		' NPAS3 '	' CIB1 '
		' VAPB '				' INSM1 '		' MLC1 '	' TTYH1 '				' SLC25A1 '			' IL17D '	' LRP4 '	' PTDSS1 '	' GDA '		' ARF6 '	' RGMA '
		' OGFR '				' NKX2-2 '		'---'	' NDUFA11 '				' GNB1L '			' IL17D '	' PACSIN3 '	' LAPTM4B '	' OSTF1 '		' LGALS3 '	' CHSY1 '
		' DNAJC5 '				' SPAG4 '		' PRDX4 '	' ELAVL1 '				' SLC7A4 '			' IL17D '	' ACP2 '	' MATN2 '	' PCSK5 '		' RHOJ '	' SNRPA1 '
		' MYT1 '				' MANBAL '		' MAOA '	' NDUFA7 '				'---'			' ATP8A2 '	' KBTBD4 '	' ATP6V1C1 '	' PSAT1 '		' MTHFD1 '	' NME4 '
		' SNRPB '				' NNAT '		' TIMP1 '	' COL5A3 '				' MIF '			' GPR12 '	'---'	' BAALC '	' TLE4 '		' HSPA2 '	' UBE2I '
		' IDH3B '				' PIGT '		' STARD8 '	'---'				' CACNG2 '			' SPG20 '	'---'	' NOV '	' NTRK2 '		' PLEKHH1 '	' NUBP2 '
		' PAK7 '				' EYA2 '		' IGBP1 '	' GADD45GIP1 '				' PLA2G6 '			' TRPC4 '	' DDB1 '	' ZHX2 '	' DAPK1 '		' ZFP36L1 '	' GFER '
		' SNAP25 '				' GNAS '		' SH3BGRL '	' NDUFB7 '				' PMM1 '			' LCP1 '	'---'	' ZHX2 '	'---'		' SMOC1 '	' SLC9A3R2 '
		'---'				' COL9A3 '		' POU3F4 '	' NOTCH3 '				' TTLL1 '			' NEK3 '	' FADS3 '	'---'	'---'		' ZFYVE21 '	'---'
		'---'				' JAG1 '		' DRP2 '	' GDF1 '				' SULT4A1 '			' APEX1 '	'---'	'---'	' HABP4 '		' CRIP2 '	' KCTD5 '
		' BCL2L1 '				'---'		'---'	'---'				' MAPK12 '			'---'	' BSCL2 '	'---'	' TMOD1 '		' NDRG2 '	' PMM2 '
		' MMP24 '				' SNX5 '		' DOCK11 '	' SLC7A10 '				' MAPK11 '			' BCL2L2 '	' CHRM1 '	' BAI1 '	'---'		' SALL2 '	' CARHSP1 '
		' RIMS4 '				' NKX2-2 '		'---'	' LGI4 '				'---'			' CPNE6 '	' SLC22A6 '	' LY6E '	' TMEFF1 '		' EFS '	' RPS15A '
		' PIGT '				'---'		'---'	' HSPB6 '				' GLRA2 '			' RNF31 '	'---'	'---'	'---'		' TM9SF1 '	' TMC7 '
		' SPATA2 '				' COMMD7 '		' FMR1 '	' POLR2I '				' PDHA1 '			' NFATC4 '	'---'	' RHPN1 '	' ATP6V1G1 '		' EGLN3 '	' TMC7 '
		' ATP9A '				' SCAND1 '		' GPM6B '	' COX7A1 '				' PRDX4 '			' SCFD1 '	' RASGRP2 '	'---'	' GSN '		' SNX6 '	' COQ7 '
		'---'				' MAFB '		'---'	' ECH1 '				' MAOA '			' COCH '	' PYGM '	' GRINA '	'---'		' NFKBIA '	' EEF2K '
		' EEF1A2 '				' PIGT '		' CASK '	' BLVRB '				' PLP2 '			' MGAT2 '	' MAP4K2 '	' GPAA1 '	'---'		' PYGL '	' DCTN5 '
		' ETS2 '				' SULF2 '		' MAOB '	' EXOSC5 '				' PPP1R3F '			' DACT1 '	' MEN1 '	' CYC1 '	'---'		' HSPA2 '	' RBBP6 '
		' SH3BGR '				' NFATC2 '		' KCND1 '	' APOE '				' TRO '			' HIF1A '	' LTBP3 '	' MAF1 '	' DAB2IP '		' ZFP36L1 '	'---'
		' PCBP3 '				' ZFP64 '		' SNX12 '	' ERCC1 '				' IGBP1 '			' SYNE2 '	'---'	'---'	' NEK6 '		' ALDH6A1 '	' KIF22 '
		' NRIP1 '				'---'		' PHKA1 '	' GPR4 '				' ARMCX1 '			' MTHFD1 '	' RELA '	' KIFC2 '	' ARPC5L '		' NPC2 '	' PPP4C '
		' SYNJ1 '				' BCAS1 '		' SYTL4 '	' CALM3 '				'---'			' HSPA2 '	' FIBP '	' PPP1R16A '	' PBX3 '		' ACYP1 '	' BCKDK '
		' CRYZL1 '				' BMP7 '		'---'	' DBP '				' RNF128 '			' FNTB '	' RIN1 '	'---'	' LRSAM1 '		' POMT2 '	' RBL2 '
		' HLCS '				' CHRNA4 '		' KCNE1L '	' RRAS '				' PRPS1 '			' GALNTL1 '	' B3GNT1 '	'---'	' STXBP1 '		' DIO2 '	' HERPUD1 '
		' WDR4 '				' RBM11 '		' LAMP2 '	' PNKP '				' DOCK11 '			' SMOC1 '	' CTSF '	'---'	' SLC27A4 '		' CLMN '	' CPNE2 '
		' ZDHHC8 '				' NCAM2 '		'---'	' ETFB '				' IL13RA1 '			' NRXN3 '	' CORO1B '	' DLC1 '	'---'		' CLMN '	' GPR56 '
		' ZDHHC8 '				' NCAM2 '		' RAP2C '	' LAIR1 '				'---'			' FLRT2 '	'---'	' MTUS1 '	' ABL1 '		' CLMN '	' MMP15 '
		' ZDHHC8 '				' JAM2 '		' GPC4 '	' UBE2S '				' MCTS1 '			' FLRT2 '	' CPT1A '	' HR '	' RXRA '		' SLC25A29 '	' CBFB '
		' ZDHHC8 '				' ADAMTS5 '		'---'	' SMOX '				' SLC9A6 '			' SLC24A4 '	'---'	' LGI3 '	' OLFM1 '		' ANKRD9 '	' THAP11 '
		' SNRPD3 '				' GRIK1 '		' RENBP '	' CDS2 '				'---'			' VRK1 '	' PDE2A '	' PNMA2 '	' MRPS2 '		' CKB '	' NUTF2 '
		' ADRBK2 '				' OLIG1 '		'---'	'---'				' PNMA3 '			' CYP46A1 '	' UCP2 '	'---'	'---'		' AKT1 '	' NFATC3 '
		' OSBP2 '				' DSCAM '		' WNT7B '	'---'				' SSR4 '			' AMN '	'---'	' CLU '	'---'		'---'	' NUDT7 '
		' LIMK2 '				' LSS '		' MAOA '	'---'				' SH3KBP1 '			' TEP1 '	' PAK1 '	' DUSP4 '	'---'		'---'	' HSBP1 '
		' PDXP '				' GP1BB '			' NKX2-2 '				'---'			' SLC7A8 '	'---'	' PPP2CB '	' GRIN1 '		'---'	' MLYCD '
		' SYNGR1 '				' SNRPD3 '			' PYGB '				' ARX '			' MYH6 '	'---'	' BRF2 '	' CACNA1B '		' NUDT14 '	' MAP1LC3B '
		' MGAT3 '				' CDC42EP1 '			' MANBAL '				' MAOB '			' IPO4 '	'---'	' SFRP1 '	'---'		' DEXI '	' RPL13 '
		' ADSL '				' SYNGR1 '			' PIGT '				' UXT '			' TM9SF1 '	' CTSC '	' CEBPD '	'---'		' TJP1 '	' DEF8 '
		' RBX1 '				' RBX1 '			' DOK5 '				' PCSK1N '			' RABGGTA '	' GRM5 '	' OPRK1 '	'---'		'---'	' MRPL28 '
		' SEPT3 '				'---'			' CDH4 '				' IQSEC2 '			' EGLN3 '	'---'	'---'	' ELAVL2 '		' SPRED1 '	' NME3 '
		'---'				' BID '			' CDH4 '				' SNX12 '			' CDKL1 '	' GPR83 '	' TOX '	'---'		' RPUSD2 '	' NOXO1 '
		' MAPK8IP2 '				' DGCR2 '			' SS18L1 '				' TIMM8A '			' SAV1 '	' SESN3 '	' GGH '	'---'		' ZFYVE19 '	' NTHL1 '
		' SHANK3 '				' SLC25A1 '			' SLCO4A1 '				'---'			' PYGL '	' TRPC6 '	' TTPA '	'---'		' SNAP23 '	' CORO7 '
		' DGCR2 '				' GNB1L '			' OGFR '				'---'			' ERO1L '	' CASP1 '	'---'	' CCL27 '		' B2M '	'---'
		' HIRA '				' SCARF2 '			' COL9A3 '				' RAP2C '			' PPP2R5E '	'---'	' MSC '	'---'		' SQRDL '	' EMP2 '
		' UFD1L '				' THAP7 '			' JAG1 '				' HS6ST2 '			' HSPA2 '	' DSCAML1 '	' PEX2 '	' PIGO '		' SEMA6D '	'---'
		' ARVCF '				'---'			'---'				'---'			' RPS6KL1 '	' FXYD6 '	'---'	' HINT2 '		' SCG3 '	'---'
		' THAP7 '				' YPEL1 '			' SNX5 '				' BCAP31 '			' SPTLC2 '	'---'	' MMP16 '	' APBA1 '		' TMOD2 '	' LITAF '
		' SLC7A4 '				' GAL3ST1 '			' NKX2-2 '				' RAB39B '			' GPR68 '	'---'	'---'	'---'		' TCF12 '	' NDE1 '
		'---'				' TNFRSF13C '			' CST3 '				'---'			' BCL11B '	' HYOU1 '	' HRSP12 '	'---'		'---'	' RPS15A '
		' HPS4 '				' TTLL1 '			'---'				' PRKCZ '			' SLC25A29 '	' DPAGT1 '	' RRM2B '	' GAS1 '		' USP3 '	' GPRC5B '
		' EIF4ENIF1 '				'---'			' COMMD7 '				' MAOA '			' CDC42BPB '	' MCAM '	' KCNV1 '	'---'		' SMAD6 '	'---'
		' NPTXR '				' PDHA1 '			' SNTA1 '				' CLSTN2 '			'---'	' KIRREL3 '	' SLA '	' CDC14B '		' LOXL1 '	' ARHGAP17 '
		' TOB2 '				' PRDX4 '			' SCAND1 '							'---'	' ETS1 '	' NDRG1 '	'---'		' ISLR '	' BCL7C '
		' POLDIP3 '				' PDK3 '			' SDC4 '							'---'	'---'	'---'	' ALG2 '		' NEIL1 '	'---'
		' SCUBE1 '				' CHST7 '			' PIGT '							' JAG2 '	' ADAMTS8 '	' LY6H '	' PTPN3 '		' RCN2 '	' SHCBP1 '
		' SULT4A1 '				' TRO '			' PLTP '							' NUDT14 '	'---'	' PYCRL '	'---'		' FAH '	' SALL1 '
		' HDAC10 '				' IGBP1 '			' CDH22 '							' APBA2 '	'---'	' TSTA3 '	'---'		'---'	' CIAPIN1 '
		' MAPK12 '				' UHRF2 '			' SLC35C2 '							'---'	'---'	'---'	'---'		' SEMA4B '	' CDH11 '
		' MAPK11 '				' SH3BGRL '			' SLC13A3 '							' PAK6 '	'---'	'---'	'---'		'---'	' TRADD '
		' PLXNB2 '				'---'			'---'							' DISP2 '	'---'	' SCRT1 '	'---'		' TJP1 '	'---'
		' SBF1 '				'---'			' BMP7 '							' TYRO3 '	'---'	' VPS28 '	'---'		' BNIP2 '	' LCAT '
		'---'				'---'			' JAM2 '							' SQRDL '	'---'	' CYHR1 '	'---'		' RORA '	' SLC12A4 '
		' PHEX '				' FMR1 '			' MRPS6 '							' SEMA6D '	'---'	'---'	' ALAD '		' CALML4 '	' COG4 '
		' EBP '				' SLC6A8 '			' AGPAT3 '							' SLC27A2 '	'---'	' DOCK8 '	'---'		' SCAMP2 '	'---'
		' SUV39H1 '				' PLXNB3 '			' AGPAT3 '							' SCG3 '	' NDUFA9 '	' SLC1A1 '	' FBXW2 '		' COX5A '	'---'
		' PPP1R3F '				' SH3KBP1 '			' AGPAT3 '							'---'	' TAPBPL '	' RCL1 '	'---'		' RASGRF1 '	' MVD '
		' TRO '				'---'			' ADARB1 '							' TLN2 '	' COPS7A '	' SNAPC3 '	' PDCL '		' MFGE8 '	' TIMM22 '
		' IGBP1 '				' CASK '			' ADAMTS1 '							' TLN2 '	' USP5 '	' SH3GL2 '	'---'		' RLBP1 '	' PAFAH1B1 '
		' CHIC1 '				' UXT '			' ADAMTS5 '							' USP3 '	' ENO2 '	' DNAJA1 '	'---'		' PEX11A '	' PSMB6 '
		' UHRF2 '				' NUDT11 '			' RUNX1 '							' FEM1B '	' CLSTN3 '	' NUDT2 '	' MAPKAP1 '		' IDH2 '	' FGF11 '
		'---'				' SNX12 '			' CBS '							' ISLR '	' PEX5 '	' DNAJB5 '	' AK1 '		' CIB1 '	' TNFSF12 '
		' PRPS1 '				' CITED1 '			' CSTB '							' LMAN1L '	'---'	' RUSC2 '	' PTGES2 '		' RGMA '	' MPDU1 '
		'---'				' TIMM8A '			' PTTG1IP '							' SCAMP5 '	'---'	'---'	' GOLGA2 '		' CHSY1 '	' EFNB3 '
		' FHL1 '				'---'			' SLC25A18 '							' NEIL1 '	' PTPRO '	' TESK1 '	' SH3GLB2 '		' MPG '	' NTN1 '
		'---'				' DCX '			' PRODH '							' IDH3A '	' STRAP '	'---'	' ASB6 '		' DECR2 '	' PMP22 '
		'---'				' LAMP2 '			' RAB36 '							' CHRNA5 '	' SLCO1C1 '	' FRMPD1 '	' RAPGEF1 '		' NME4 '	' ADORA2B '
		' ARX '				'---'			' SNRPD3 '							' ARNT2 '	' CMAS '	'---'	'---'		' MAPK8IP3 '	' ERAL1 '
		' SYN1 '				' ARHGEF6 '			' CRYBB3 '							'---'	' MRPS35 '	' PIP5K1B '	' SURF6 '		' NUBP2 '	' GOSR1 '
		' ELK1 '				' SOX3 '			' CRYBA4 '							' BLM '	' PFKM '	' TJP2 '	'---'		' NDUFB10 '	' NF1 '
		' PIM2 '				'---'			' EMID1 '							' SV2B '	' GPD1 '	' RORB '	'---'		' GFER '	' NF1 '
		' SYP '				' S100A16 '			' SEC14L2 '							' SV2B '	' SCN8A '	' OSTF1 '	' FBXW5 '		'---'	' RPL19 '
		' IQSEC2 '				'---'			' TOM1 '							' IGF1R '	' ACVRL1 '	' PCSK5 '	'---'		' KCTD5 '	' STARD3 '
		' PHF8 '				' WNT7B '			' CDC42EP1 '							' IGF1R '	' GRASP '	' GCNT1 '	'---'		' ABAT '	' NKIRAS2 '
		' OPHN1 '				' APOD '			' LGALS1 '							' IGF1R '	' IGFBP6 '	' PSAT1 '	' NELF '		' PMM2 '	' RAMP2 '
		' PJA1 '				' PRKCZ '			' SYNGR1 '							' ALDH1A3 '	' PCBP2 '	' NTRK2 '	' ZMYND19 '		' CARHSP1 '	'---'
		' ATRX '							' RBX1 '							' NDN '	'---'	' DAPK1 '	' ZMYND11 '		' RPS15A '	' RPS6KB1 '
		' TSPAN6 '							'---'							'---'	' PDE1B '	'---'	' GTPBP4 '		' TMC7 '	' PPM1D '
		' BEX2 '							' FBLN1 '							' GABRB3 '	' RBMS2 '	' SYK '	' PFKP '		' TMC7 '	' CACNG4 '
		'---'							' PPARA '							' RASGRP1 '	'---'	'---'	' FBXO18 '		' COQ7 '	' KCNJ16 '
		'---'							' PRODH '							' SEMA7A '	'---'	'---'	' PFKFB3 '		' EEF2K '	' TTYH2 '
		' ODZ1 '							' DGCR2 '							' COX5A '	'---'	' TMEFF1 '	' ATP5C1 '		' RBBP6 '	' ICT1 '
		' RBMX '							' GNB1L '							' CSPG4 '	' SHMT2 '	'---'	'---'		' SULT1A1 '	' MRPS7 '
		' SLITRK4 '							'---'							' RASGRF1 '	'---'	' PRPF4 '	' CAMK1D '		' SULT1A1 '	' SYNGR2 '
		'---'							' YPEL1 '							' BTBD1 '	'---'	' ATP6V1G1 '	'---'		' NUPR1 '	' CBX2 '
		' MECP2 '							' MN1 '							' NTRK3 '	' SLC16A7 '	' TLR4 '	'---'		'---'	' HGS '
		' PRKAR1B '							' DUSP18 '							' MFGE8 '	'---'	' GSN '	'---'		' PPP4C '	' CSNK1D '
		'---'							' TST '							' POLG '	'---'	'---'	' TFAM '		' PHKG2 '	' CSNK1D '
		' GABRD '							' POLR3H '							' VPS33B '	'---'	'---'	'---'		' BCKDK '	' CSNK1D '
		' PRKCZ '							' PMM1 '							' CACNA1H '	'---'	'---'	' HK1 '		' RBL2 '	' NXN '
		' CLSTN2 '							' MLC1 '							' TBL3 '	'---'	' DAB2IP '	' DDIT4 '		' MT3 '	'---'
									'---'							' SYNGR3 '	'---'	' PTGS1 '	' NUDT13 '		' CPNE2 '	'---'
									' TMSB4X '							' SLC9A3R2 '	' TPH2 '	' NEK6 '	' NRG3 '		' GPR56 '	' MYBBP1A '
									' PDHA1 '							' RAB26 '	'---'	' PBX3 '	' GHITM '		' MMP15 '	' SPAG7 '
									' PRDX4 '							'---'	'---'	' SLC2A8 '	' SNCG '		' CBFB '	' SLC13A5 '
									' MAOA '							' PDPK1 '	'---'	' LRSAM1 '	'---'		' PARD6A '	' SAT2 '
									' TIMP1 '							' SRRM2 '	'---'	' STXBP1 '	' PTEN '		' THAP11 '	'---'
									' HEPH '							' ABAT '	'---'	' SLC25A25 '	'---'		' NUTF2 '	' SHMT1 '
									' STARD8 '							' PRKCB '	'---'	' SLC27A4 '	' PGAM1 '		' NUDT7 '	'---'
									' IGBP1 '							' RBBP6 '	'---'	' TBC1D13 '	' ZDHHC16 '		' HSBP1 '	' RAB34 '
									' SH3BGRL '							'---'	' SLC25A3 '	' ENDOG '	' PI4K2A '		' MLYCD '	' RPL23 '
									' DRP2 '							' KIF22 '	'---'	' NUP188 '	' ZFYVE27 '		' WFDC1 '	' RAMP2 '
									'---'							' SEPHS2 '	'---'	' DOLPP1 '	' LZTS2 '		' MAP1LC3B '	' BECN1 '
									' IL13RA1 '							' FTO '	' BTBD11 '	' PPP2R4 '	' INA '		' DEF8 '	' VAT1 '
									'---'							' HERPUD1 '	' ACACB '	'---'	' NEURL '		' MRPL28 '	' BRCA1 '
									'---'							' CPNE2 '	' MVK '	' EXOSC2 '	' ADD3 '		' NARFL '	' ETV4 '
									' FMR1 '							' CX3CL1 '	' ATP2A2 '	' ABL1 '	' ADRA2A '		' NME3 '	' HDAC5 '
									' GPM6B '							' GPR56 '	' ALDH2 '	' POMT1 '	' ACSL5 '		' HAGH '	' C1QL1 '
									'---'							' KATNB1 '	' ERP29 '	' OLFM1 '	' VTI1A '		' NOXO1 '	' COPZ2 '
									' CASK '							' MMP15 '	' RPH3A '	' MRPS2 '	'---'		' NTHL1 '	' CBX1 '
									' MAOB '							' THAP11 '	' DTX1 '	'---'	' TACC2 '		' CASKIN1 '	' PHB '
									' UXT '							' VPS4A '	' CABP1 '	'---'	' BUB3 '		' CORO7 '	' SLC35B1 '
									' KCND1 '							' CALB2 '	'---'	'---'	' GPR26 '		' NAGPA '	' TRIM25 '
									' SNX12 '							' DHX38 '	'---'	' PHPT1 '	'---'		'---'	' MRPS23 '
									' PHKA1 '							' CDH13 '	' P2RX4 '	' GRIN1 '	'---'		' EMP2 '	' VEZF1 '
									'---'							' MLYCD '	'---'	' CACNA1B '	' PTPRE '		' DEXI '	' TRIM37 '
									' KCNE1L '							' CPNE7 '	'---'	'---'	' DPYSL4 '		'---'	' GNA13 '
									' LAMP2 '							' TUBB3 '	'---'	' GLDC '	' INPP5A '		'---'	' CACNG4 '
									'---'							' MRPL28 '	'---'	'---'	' GPR123 '		' LITAF '	' SLC39A11 '
									' GPC4 '							' NARFL '	'---'	'---'	' IDI1 '		' NDE1 '	' FADS6 '
									'---'							' CLCN7 '	' AACS '	' B4GALT1 '	' ADARB2 '		' RPS15A '	' NT5C '
									' RENBP '							' HAGH '	' RAN '	' NOL6 '	'---'		' GPRC5B '	' H3F3B '
									' S100A16 '							' SYNGR3 '	' MMP17 '	'---'	' ASB13 '		' NDUFAB1 '	' STRA13 '
									'---'							' CORO7 '	' ULK1 '	'---'	' SEPHS1 '		'---'	' CSNK1D '
									' WNT7B '							'---'	' SLC6A13 '	' CNTFR '	'---'		' ARHGAP17 '	'---'
									' MAOA '							'---'	'---'	'---'	'---'		' MAPK3 '	' SEH1L '
																'---'	' VWF '	'---'	' DNAJC1 '		'---'	' MIB1 '
																' CRYM '	' MRPL51 '	' PIGO '	'---'		' SALL1 '	' CABLES1 '
																' USP31 '	' MLF2 '	' HINT2 '	'---'		' KIFC3 '	' FHOD3 '
																' NDUFAB1 '	' A2M '	' SHB '	'---'		'---'	' SLC14A1 '
																'---'	' SOX5 '	' APBA1 '	' ARHGAP21 '		' LCAT '	' CDH20 '
																' CDIPT '	' BCAT1 '	'---'	' ACBD5 '		' SLC12A4 '	' MBP '
																' KCTD13 '	' TM7SF3 '	'---'	'---'		'---'	' MBP '
																' SEPHS2 '	' CPNE8 '	' TMEM2 '	' KIF5B '		'---'	' MBP '
																' BCL7C '	' NELL2 '	' GAS1 '	' NRP1 '		' MVD '	' SALL3 '
																'---'	' RAPGEF3 '	' OGN '	'---'		' TIMM22 '	' NFATC1 '
																' SHCBP1 '	' RND1 '	'---'	'---'		' SERPINF1 '	' PARD6G '
																' ABCC12 '	' ARF3 '	' CORO2A '	' RASGEF1A '		' SRR '	'---'
																' CBLN1 '	' FAIM2 '	'---'	' CSTF2T '		' PAFAH1B1 '	'---'
																'---'	' SLC11A2 '	' ALG2 '	'---'		' PSMB6 '	' ROCK1 '
																' LCAT '	' CSAD '	' PTPN3 '	' SLC25A16 '		' CAMTA2 '	' NPC1 '
																' SLC12A4 '	' CS '	'---'	' LRRC20 '		' TNFSF12 '	' PSTPIP2 '
																' SMPD3 '	' GLS2 '	'---'	' P4HA1 '		' MPDU1 '	' SMAD7 '
																' COG4 '	' ATP5B '	'---'	'---'		' COX10 '	' CXXC1 '
																'---'	' STAT6 '	'---'	'---'		' PMP22 '	' MRO '
																'---'	' CDK4 '	'---'	' USP54 '		' ADORA2B '	' MBP '
																' GALNS '	' METTL1 '	'---'	' CAMK2G '		' PAIP1 '	' MBP '
																' SERPINF1 '	' CTDSP2 '	'---'	'---'		' TNFAIP1 '	'---'
																' ARRB2 '	' GNS '	' ALAD '	'---'		' ERAL1 '	'---'
																' PSMB6 '	' PTPRR '	' WDR31 '	'---'		' GOSR1 '	' MIDN '
																' MPDU1 '	' CORO1C '	'---'	' KCNMA1 '		' CACNB1 '	' EFNA2 '
																' USP43 '	' MMAB '	' FBXW2 '	' GRID1 '		' FKBP10 '	' RPS15 '
																' COX10 '	' MMAB '	'---'	' PANK1 '		' NKIRAS2 '	'---'
																' PAIP1 '	' MMAB '	'---'	' CPEB3 '		' COASY '	'---'
																' ALDH3A2 '	' PPP1CC '	'---'	' SORBS1 '		' TUBG1 '	'---'
																' CACNB1 '	' BRAP '	' MAPKAP1 '	'---'		' RAMP2 '	' HMG20B '
																' PNMT '	' RASAL1 '	' ANGPTL2 '	' AVPI1 '		' FZD2 '	' SHD '
																' PSMD3 '	' DDX54 '	' SH2D3C '	' CRTAC1 '		'---'	' UHRF1 '
																' ATP6V0A1 '	' NOS1 '	' ENG '	' GOT1 '		' SNX11 '	' NRTN '
																' TUBG1 '	' CIT '	' AK1 '	' BLOC1S2 '		' PCTP '	' TRAPPC5 '
																' FZD2 '	' ABCB9 '	' PIP5KL1 '	' FBXW4 '		' PRKAR1A '	' MAP2K7 '
																'---'	' DHX37 '	' PTGES2 '	' KCNIP2 '		' KCNJ16 '	' SNAPC2 '
																' ADAM11 '	' SLC15A4 '	' SH3GLB2 '	'---'		' SOX9 '	' MRPL4 '
																' CRHR1 '	' GALNT9 '	' CRAT '	' ACTR1A '		' ICT1 '	' GCDH '
																' NSF '	' GOLGA3 '	' ASB6 '	'---'		' ATP5H '	' PKN1 '
																' NXPH3 '	' ATP8A2 '	'---'	'---'		' MRPS7 '	' TPM4 '
																' ITGA3 '	' ALOX5AP '	' RALGDS '	'---'		' SYNGR2 '	' RAB8A '
																' NME1 '	' RFC3 '	' SURF6 '	'---'		' CBX2 '	' IFI30 '
																' PPM1D '	' CDADC1 '	' VAV2 '	' GPAM '		' HGS '	' POP4 '
																' MRC2 '	' GPC5 '	'---'	' ABLIM1 '		' MRPL12 '	' CHST8 '
																' RGS9 '	' GPC6 '	' SNAPC4 '	'---'		' ASPSCR1 '	' FXYD1 '
																' PRKCA '	' FARP1 '	' INPP5E '	' HSPA12A '		' CSNK1D '	' PSMD8 '
																' PRKAR1A '	' GAS6 '	'---'	' PRDX3 '		' CSNK1D '	' PAK4 '
																' MAP2K6 '	' CRYL1 '	' NOTCH1 '	' ATE1 '		' CSNK1D '	' ZFP36 '
																' SSTR2 '	' ATP8A2 '	' FBXW5 '	' UROS '		' NXN '	' DLL3 '
																' COG1 '	' GPR12 '	'---'	' ECHS1 '		'---'	' LTBP4 '
																' ICT1 '	' FLT1 '	'---'	'---'		'---'	' AXL '
																' SEC14L1 '	' SPG20 '	' ENTPD2 '	' CD151 '		' MYBBP1A '	' BCKDHA '
																' C1QTNF1 '	' POSTN '	' DPP7 '	' AP2A2 '		' SLC25A11 '	' CALM3 '
																' HGS '	' TRPC4 '	' NELF '	' MRPL23 '		' SPAG7 '	' NPAS1 '
																' ASPSCR1 '	' SLC25A30 '	' ZMYND19 '	'---'		' CAMTA2 '	' RUVBL2 '
																' RAC3 '	' LCP1 '	' GTPBP4 '	' CD81 '		' C1QBP '	'---'
																' CSNK1D '	' KLHL1 '	' PFKP '	'---'		' SLC13A5 '	' AP2A1 '
																' CSNK1D '	' EDNRB '	' NET1 '	'---'		' SAT2 '	' PTOV1 '
																' CSNK1D '	' DCT '	' FBXO18 '	' SYT9 '		'---'	' NR1H2 '
																'---'	' APEX1 '	' PFKFB3 '	'---'		' SHMT1 '	' TTYH1 '
																' RTN4RL1 '	' PNP '	' ATP5C1 '	' WEE1 '		'---'	' RPL28 '
																'---'	'---'	'---'	' DKK3 '		' POLDIP2 '	' PPAP2C '
																' MYBBP1A '	' LRP10 '	' PTER '	' PARVA '		' SPAG5 '	' LSM7 '
																' SLC25A11 '	' CPNE6 '	' VIM '	'---'		' RAB34 '	' SH3GL1 '
																' SPAG7 '	' RNF31 '	' PLXDC2 '	' SPON1 '		' CACNB1 '	' ELAVL1 '
																' C1QBP '	' SCFD1 '	' SPAG6 '	'---'		' RAMP2 '	' NDUFA7 '
																' SLC13A5 '	' COCH '	'---'	' HTATIP2 '		' BRCA1 '	'---'
																' KCNAB3 '	' LRFN5 '	'---'	' SLC17A6 '		' ETV4 '	' PRDX2 '
																' ALOX12B '	' MGAT2 '	'---'	' GAS2 '		' GFAP '	' NDUFB7 '
																' PER1 '	' ARF6 '	' RASSF4 '	'---'		' COPZ2 '	' WIZ '
																' VAMP2 '	' PRKCH '	' TFAM '	'---'		' CBX1 '	' COPE '
																'---'	' HIF1A '	'---'	'---'		' PHB '	' HOMER3 '
																' GAS7 '	' SGPP1 '	' HK1 '	' CAT '		' SLC35B1 '	'---'
																' COPS3 '	' SYNE2 '	' CHST3 '	' PDHX '		' MRPL27 '	' SLC7A10 '
																'---'	' MTHFD1 '	' NUDT13 '	'---'		' TOB1 '	' HSPB6 '
																' SEZ6 '	' FNTB '	' GHITM '	' FJX1 '		' TRIM25 '	' POLR2I '
																' CACNB1 '	' MPP5 '	'---'	'---'		' MRPS23 '	' PPP1R14A '
																' HAP1 '	' GALNTL1 '	' PAPSS2 '	' CRY2 '		' VEZF1 '	' ECH1 '
																' JUP '	' SMOC1 '	' IFIT3 '	' DGKZ '		' TRIM37 '	' BLVRB '
																' ACLY '	' NRXN3 '	'---'	' DDB2 '		' GNA13 '	' EXOSC5 '
																' EZH1 '	' SLC24A4 '	' PGAM1 '	' MADD '		' AXIN2 '	' PAFAH1B3 '
																' BECN1 '	' CHGA '	' PI4K2A '	' NDUFS3 '		' AXIN2 '	' XRCC1 '
																' PHB '	' VRK1 '	' ZFYVE27 '	'---'		' AXIN2 '	' ERCC1 '
																' SLC35B1 '	' CYP46A1 '	' LZTS2 '	'---'		' SLC39A11 '	' SNRPD2 '
																' MRPL27 '	' AMN '	' HPS6 '	' DTX4 '		' GRIN2C '	' DMWD '
																' VEZF1 '	' CRIP2 '	' PDCD11 '	' STX3 '		' FADS6 '	' CALM3 '
																' CYB561 '	' SLC7A8 '	' NEURL '	' FEN1 '		' NT5C '	' RRAS '
																' SLC39A11 '	' IPO4 '	' GSTO1 '	' INCENP '		' STRA13 '	' PNKP '
																' EXOC7 '	' TM9SF1 '	' SORCS3 '	' ASRGL1 '		' CSNK1D '	' ETFB '
																' NPTX1 '	' RABGGTA '	' ADD3 '	' GNG3 '		'---'	' TFPT '
																' FASN '	' EGLN3 '	' ADRA2A '	' POLR2G '		' SEH1L '	' PPP1R12C '
																' CSNK1D '	' CDKL1 '	' ACSL5 '	' RTN3 '		' MIB1 '	' SOX12 '
																' RAB40B '	' PYGL '	' VTI1A '	' MARK2 '		' CABLES1 '	' EBF4 '
																'---'	' ERO1L '	' TCF7L2 '	' COX8A '		' DTNA '	' CDC25B '
																' TWSG1 '	' PPP2R5E '	' CASP7 '	' OTUB1 '		' SLC14A1 '	' PANK2 '
																' TUBB6 '	' SGPP1 '	'---'	'---'		' CDH20 '	' SMOX '
																' LAMA3 '	' PNMA1 '	' BAG3 '	'---'		' SALL3 '	' CDS2 '
																' MYO5B '	' RPS6KL1 '	' BUB3 '	' RPS6KA4 '		' NFATC1 '	'---'
																' SMAD4 '	' MLH3 '	' GPR26 '	' PPP2R5B '		' PARD6G '	'---'
																' SMAD4 '	' TMED8 '	'---'	' ZFPL1 '		'---'	' SNRPB2 '
																' SMAD4 '	' SPTLC2 '	'---'	' TM7SF2 '		'---'	' DSTN '
																' NEDD4L '	' ITPK1 '	' PTPRE '	' MRPL49 '		' ROCK1 '	'---'
																' CDH7 '	' BCL11B '	' DPYSL4 '	' DPF2 '		' NPC1 '	' NKX2-2 '
																' CNDP2 '	' SLC25A29 '	' INPP5A '	' SCYL1 '		' AQP4 '	' PFDN4 '
																'---'	' ANKRD9 '	' KNDC1 '	' SSSCA1 '		' ACAA2 '	' GNAS '
																'---'	' CDC42BPB '	' IDI1 '	'---'		' CXXC1 '	' COL9A3 '
																' AFG3L2 '	' AKT1 '	'---'	' MUS81 '		' MRO '	' TCEA2 '
																' NPC1 '	'---'	' ASB13 '	' SART1 '		' BCL2 '	' MYT1 '
																' ATP5A1 '	'---'	' ITIH5 '	'---'		'---'	' SNRPB '
																' ACAA2 '	'---'	' SEPHS1 '	' ADRBK1 '		' CDC34 '	' JAG1 '
																' MYO5B '	' JAG2 '	'---'	' AIP '		'---'	'---'
																' CXXC1 '	' NUDT14 '	' RSU1 '	' GSTP1 '		' WDR18 '	' SNX5 '
																'---'	' APBA2 '	'---'	' NDUFV1 '		' GPX4 '	' NKX2-2 '
																'---'	'---'	'---'	' TCIRG1 '		' STK11 '	'---'
																' WDR18 '	' DISP2 '	'---'	' CCND1 '		' ATP5D '	' PLAGL2 '
																' MIDN '	' ZFYVE19 '	'---'	'---'		' EFNA2 '	' COMMD7 '
																'---'	' ITPKA '	' MPP7 '	' DGAT2 '		' OAZ1 '	' GSS '
																' THOP1 '	' TYRO3 '	'---'	' CAPN5 '		'---'	' TGM2 '
																'---'	' SQRDL '	' KIF5B '	'---'		'---'	' MAFB '
																'---'	' SEMA6D '	'---'	' PANX1 '		'---'	' SULF2 '
																' FZR1 '	' SLC27A2 '	'---'	' AMOTL1 '		' HMG20B '	' NFATC2 '
																' ATCAY '	'---'	'---'	'---'		' SHD '	' ZFP64 '
																' HDGFRP2 '	' TLN2 '	' P4HA1 '	'---'		' FSD1 '	'---'
																' TRIP10 '	' TLN2 '	'---'	'---'		' FEM1A '	' BCAS1 '
																' ARHGEF18 '	' LACTB '	'---'	'---'		' NRTN '	' BMP7 '
																' MCOLN1 '	' USP3 '	' MRPS16 '	'---'		' TRIP10 '	' PSMA7 '
																' MAP2K7 '	' MAP2K1 '	' USP54 '	' BIRC2 '		' TRAPPC5 '	' CHRNA4 '
																' SNAPC2 '	' FEM1B '	' CAMK2G '	' AASDHPPT '		' MAP2K7 '	' RBM11 '
																' UBL5 '	' NEO1 '	'---'	' DLAT '		' SNAPC2 '	' NCAM2 '
																' ICAM5 '	' ISLR '	'---'	' SDHD '		' ANGPTL4 '	' NCAM2 '
																' SMARCA4 '	' CSK '	'---'	'---'		' UBL5 '	' JAM2 '
																' ASNA1 '	' SCAMP5 '	' ACTA2 '	'---'		' MRPL4 '	' MRPS6 '
																' GCDH '	' NEIL1 '	' PPP1R3C '	'---'		' ASNA1 '	' AGPAT3 '
																' AP1M1 '	' IDH3A '	' RBP4 '	'---'		' GCDH '	' AGPAT3 '
																' KCNN1 '	' TM6SF1 '	' PDLIM1 '	' NNMT '		' RAD23A '	' AGPAT3 '
																' CCNE1 '	'---'	' SORBS1 '	' RBM7 '		' PKN1 '	' ADAMTS5 '
																' CHST8 '	' IQGAP1 '	' PIK3AP1 '	' ATP5L '		' TPM4 '	' GRIK1 '
																' LRFN3 '	' BLM '	'---'	' TMEM25 '		' RAB8A '	' OLIG1 '
																' SPINT2 '	' SV2B '	' AVPI1 '	' VPS11 '		' AP1M1 '	' DSCAM '
																' PSMD8 '	' SV2B '	' CRTAC1 '	' HMBS '		' KCNN1 '	' TFF1 '
																' NFKBIB '	' NDN '	' GOT1 '	' ABCG4 '		' IFI30 '	' CSTB '
																' MRPS12 '	'---'	' NDUFB8 '	'---'		' UBA52 '	' PTTG1IP '
																' DLL3 '	' GABRB3 '	' FBXW4 '	' TBRG1 '		' POP4 '	' GP1BB '
																' PSMC4 '	' NDNL2 '	' KCNIP2 '	' NRGN '		' FXYD3 '	' SMARCB1 '
																' MAP3K10 '	' RASGRP1 '	'---'	' PKNOX2 '		' FXYD1 '	' SNRPD3 '
																' LTBP4 '	' GNB5 '	' CUEDC2 '	' EI24 '		' CAPNS1 '	' CRYBA4 '
																' BCKDHA '	' STOML1 '	' ACTR1A '	' APLP2 '		' PSMD8 '	' EMID1 '
																' CLPTM1 '	' SEMA7A '	'---'	' SIRT3 '		' MRPS12 '	' LIMK2 '
																' MARK4 '	' CTSH '	'---'	' DEAF1 '		' PAK4 '	' TIMP3 '
																' GRWD1 '	' RASGRF1 '	'---'	' SLC25A22 '		' ZFP36 '	' CDC42EP1 '
																' SPHK2 '	' MESDC2 '	'---'	' TOLLIP '		' PSMC4 '	' GCAT '
																' RUVBL2 '	' AP3B2 '	' SORCS1 '	' DUSP8 '		' EGLN2 '	' SYNGR1 '
																' LIN7B '	' NTRK3 '	' GPAM '	' CTSD '		' AXL '	' ADSL '
																' TRPM4 '	' MFGE8 '	'---'	'---'		' BCKDHA '	' RBX1 '
																'---'	' POLG '	' GFRA1 '	'---'		' APOE '	'---'
																' CPT1C '	' IDH2 '	' HSPA12A '	'---'		' HIF3A '	' PPARA '
																' AP2A1 '	' VPS33B '	' PRDX3 '	'---'		' CALM3 '	' CECR5 '
																' PTOV1 '	' MPG '	' ATE1 '	'---'		' EMP3 '	' DGCR2 '
																' PPP2R1A '	' DECR2 '	' UROS '	' APBB1 '		' SPHK2 '	' SLC25A1 '
																' PEG3 '	' SOLH '	' TUBGCP2 '	' TRIM3 '		' RUVBL2 '	' ARVCF '
																' POLRMT '	' RHOT2 '	' ECHS1 '	' ILK '		' TRPM4 '	' THAP7 '
																' POLR2E '	' STUB1 '	' SPRN '	'---'		'---'	'---'
																' BTBD2 '	' CACNA1H '	' IFITM1 '	' NRIP3 '		' PTOV1 '	' GAL3ST1 '
																' DIRAS1 '	' UBE2I '	'---'	'---'		' NR1H2 '	' TOB2 '
																' EEF2 '	' MAPK8IP3 '	' CD151 '	' KCNJ11 '		' CACNG8 '	' POLR3H '
																'---'	' NUBP2 '	' AP2A2 '	' PTPN5 '		' TTYH1 '	' TNFRSF13C '
																' SMARCA4 '	' TBL3 '	' MRPL23 '	'---'		' RPL28 '	' PLXNB2 '
																' RAB3D '	' SYNGR3 '	'---'	' SLC1A2 '		' POLR2E '	'---'
																' ELAVL3 '	' SLC9A3R2 '	' CD81 '	' TP53I11 '		' LSM7 '	' OFD1 '
																' MAN2B1 '	' RAB26 '	' STIM1 '	' SYT13 '		' NDUFA11 '	' PRDX4 '
																' DHPS '	' DNASE1L2 '	'---'	' CHST1 '		' MLLT1 '	' PDK3 '
																' PRDX2 '	'---'	' CCKBR '	'---'		' ELAVL1 '	' MAOA '
																' CACNA1A '	' PDPK1 '	'---'	' ACP2 '		' NDUFA7 '	' CHST7 '
																' PRKACA '	' SRRM2 '	'---'	' PSMC3 '		'---'	' PLP2 '
																' LPHN1 '	' ALG1 '	' WEE1 '	' KBTBD4 '		' RGL3 '	' IGBP1 '
																' LPHN1 '	' ABAT '	'---'	'---'		' PRDX2 '	' NLGN3 '
																' SLC1A6 '	' PMM2 '	' SPON1 '	'---'		' GADD45GIP1 '	' UHRF2 '
																' WIZ '	' COQ7 '	'---'	' TIMM10 '		' NDUFB7 '	' TCEAL1 '
																' ISYNA1 '	' EEF2K '	' KCNC1 '	' MRPL16 '		' NOTCH3 '	'---'
																' CRLF1 '	' DCTN5 '	' SLC17A6 '	' DDB1 '		' NR2F6 '	' PRPS1 '
																' GDF1 '	' PRKCB '	' BBOX1 '	' SYT7 '		' GDF1 '	' DOCK11 '
																' COPE '	' CACNG3 '	'---'	'---'		' COPE '	'---'
																' HOMER3 '	' LCMT1 '	'---'	' FADS3 '		' HOMER3 '	'---'
																'---'	'---'	'---'	' EEF1G '		'---'	' MTM1 '
																' SLC7A10 '	' MVP '	' CAT '	'---'		' SLC7A10 '	' PLXNB3 '
																' HSPB6 '	' PPP4C '	' PDHX '	' BSCL2 '		' LGI4 '	' SSR4 '
																' ATP1A3 '	' SEPHS2 '	' CD44 '	' ZBTB3 '		' U2AF1L4 '	' TAZ '
																' XRCC1 '	' PHKG2 '	'---'	' NXF1 '		' HSPB6 '	' VBP1 '
																' ERCC2 '	' RNF40 '	' FJX1 '	' CHRM1 '		' POLR2I '	' PRKX '
																' DMWD '	' BCKDK '	'---'	'---'		' COX7A1 '	' GPM6B '
																' IRF2BP1 '	' FUS '	' CRY2 '	'---'		' ECH1 '	'---'
																' SLC8A2 '	' FUS '	' DGKZ '	' NRXN2 '		' BLVRB '	' CASK '
																' KPTN '	' RBL2 '	' MDK '	' RASGRP2 '		' EXOSC5 '	' UXT '
																' NOSIP '	' FTO '	' DDB2 '	' MEN1 '		' APOE '	' NUDT11 '
																' PNKP '	' NUP93 '	' MADD '	'---'		' ERCC1 '	' SNX12 '
																' AKT1S1 '	' HERPUD1 '	' NDUFS3 '	' CFL1 '		' GPR4 '	' PHKA1 '
																' KCNC3 '	' CPNE2 '	'---'	' B3GNT1 '		' CALM3 '	' ATRX '
																' SYT3 '	' CX3CL1 '	' RTN4RL2 '	' PPP1CA '		' KPTN '	' SYTL4 '
																' HAS1 '	' GPR56 '	' SERPING1 '	' CORO1B '		' DBP '	' TIMM8A '
																' TFPT '	' KATNB1 '	'---'	'---'		' NOSIP '	'---'
																' SYT5 '	' MMP15 '	' FEN1 '	' ORAOV1 '		' RRAS '	' LAMP2 '
																' PEG3 '	' NUTF2 '	' FADS2 '	'---'		' PNKP '	'---'
																' ATRN '	' VPS4A '	' INCENP '	' PDE2A '		' VRK3 '	' ARHGEF6 '
																' CDS2 '	' DHX38 '	' ASRGL1 '	' PGM2L1 '		' KCNC3 '	' RBMX '
																'---'	' NUDT7 '	' TAF6L '	' ARRB1 '		' ETFB '	' SOX3 '
																' PLCB1 '	' CDH13 '	' MARK2 '	'---'		' LAIR1 '	'---'
																'---'	' MLYCD '	' OTUB1 '	' PAK1 '		' PPP1R12C '	' IRAK1 '
																' PCSK2 '	' CPNE7 '	'---'	' ODZ4 '		' TNNT1 '	' S100A16 '
																'---'	' TUBB3 '	'---'	'---'		' CDC25B '	'---'
																' PYGB '	' DEF8 '	' DNAJC4 '	'---'		' PANK2 '	' APOD '
																' TM9SF4 '	' MRPL28 '	' ESRRA '	'---'		' SMOX '	' MAOA '
																' KIF3B '	' NARFL '	' PRDX5 '	' GRM5 '		' CDS2 '
																' DLGAP4 '	' CLCN7 '	' RPS6KA4 '	' CHORDC1 '		'---'
																' PIGT '	' HAGH '	' PPP2R5B '	'---'		'---'
																' SLC12A5 '	' SYNGR3 '	' ZFPL1 '	' GPR83 '		'---'
																' DOK5 '	'---'	' TM7SF2 '	' SESN3 '		' NKX2-2 '
																' CDH4 '	'---'	' MRPL49 '	' SLN '		' PYGB '
																' CDH4 '	'---'	' CAPN1 '	'---'		' TM9SF4 '
																' SLCO4A1 '	' CRYM '	' DPF2 '	' ARHGAP20 '		' MMP24 '
																' OGFR '	'---'	' SCYL1 '	' TIMM8B '		' MANBAL '
																' COL9A3 '	' CDIPT '	' SSSCA1 '	' IL18 '		' SRC '
																' DNAJC5 '	' KCTD13 '	'---'	' DSCAML1 '		' PFDN4 '
																' SNRPB '	' DOC2A '	' SIPA1 '	' FXYD6 '		' OGFR '
																' IDH3B '	' MAPK3 '	' MUS81 '	'---'		' COL9A3 '
																' SLC23A2 '	' CD2BP2 '	' DRAP1 '	'---'		' SNRPB '
																' PAK7 '	' SEPHS2 '	' SART1 '	' HYOU1 '		' IDH3B '
																' JAG1 '	' BCL7C '	' KLC2 '	' DPAGT1 '		' JAG1 '
																'---'	'---'	' DPP3 '	' SCN3B '		'---'
																'---'	' SHCBP1 '	' ACTN3 '	'---'		' SNX5 '
																' E2F1 '	' DNAJA2 '	'---'	'---'		' NKX2-2 '
																' GSS '	' CBLN1 '	' SYT12 '	'---'		' CST3 '
																' TGM2 '	' BBS2 '	' ADRBK1 '	'---'		'---'
																' RIMS4 '	' CDH8 '	' AIP '	' B3GAT1 '		' PLAGL2 '
																' PIGT '	' TK2 '	' GSTP1 '	'---'		' COMMD7 '
																' PLTP '	' TRADD '	' NDUFV1 '	'---'		' SNTA1 '
																' ZNF335 '	' ATP6V0D1 '	' TCIRG1 '	' CCND2 '		' MMP24 '
																' SLC13A3 '	'---'	' IGHMBP2 '	'---'		' SCAND1 '
																' SULF2 '	' SLC12A4 '	' FADD '	'---'		' SDC4 '
																' NFATC2 '	' SMPD3 '	' PPFIA1 '	'---'		' PLTP '
																' ATP9A '	' COG4 '	' INPPL1 '	'---'		' SLC35C2 '
																'---'	'---'	' SLCO2B1 '	' NDUFA9 '		' SLC13A3 '
																' CBLN4 '	'---'	'---'	' KCNA6 '		' ZFP64 '
																' CHRNA4 '	' KARS '	' DGAT2 '	' KCNA1 '		'---'
																' KCNQ2 '	' MVD '	' CAPN5 '	' COPS7A '		' BMP7 '
																' EEF1A2 '	' GALNS '	' AQP11 '	' USP5 '		' PSMA7 '
																' RBM11 '	' SERPINF1 '	'---'	' ENO2 '		' NCAM2 '
																' CBR1 '	' SRR '	' PANX1 '	' PEX5 '		' NCAM2 '
																' AGPAT3 '	' PAFAH1B1 '	' AMOTL1 '	'---'		' JAM2 '
																' AGPAT3 '	' ARRB2 '	'---'	' ETV6 '		' SOD1 '
																' AGPAT3 '	' PSMB6 '	'---'	'---'		' MRPS6 '
																' PFKL '	' CAMTA2 '	'---'	' STRAP '		' AGPAT3 '
																' PCBP3 '	' CD68 '	'---'	' FGFR1OP2 '		' AGPAT3 '
																' ADAMTS1 '	' MPDU1 '	'---'	' ARID2 '		' AGPAT3 '
																' SYNJ1 '	' NTN1 '	' BIRC3 '	' PFKM '		' OLIG1 '
																' RUNX1 '	' USP43 '	' BIRC2 '	' CACNB3 '		' HLCS '
																' HLCS '	' COX10 '	' AASDHPPT '	' SPATS2 '		' CBS '
																' CBS '	' ALDH3A2 '	' SIK2 '	' GPD1 '		' CSTB '
																' SLC19A1 '	' NLK '	' DLAT '	' SCN8A '		' PTTG1IP '
																' SLC25A18 '	' TNFAIP1 '	' SDHD '	' GRASP '		' SLC19A1 '
																' TUBA8 '	' ERAL1 '	'---'	' NR4A1 '		' SLC25A18 '
																' ZDHHC8 '	' AP2B1 '	'---'	' PFDN5 '		' PRODH '
																' ZDHHC8 '	' LASP1 '	'---'	' SP1 '		' SMARCB1 '
																' ZDHHC8 '	' CACNB1 '	'---'	' PCBP2 '		' MIF '
																' ZDHHC8 '	' PNMT '	' RBM7 '	'---'		' SNRPD3 '
																' PRODH '	' PSMD3 '	' PCSK7 '	' COPZ1 '		' CRYBA4 '
																' GNAZ '	' ATP6V0A1 '	' ATP5L '	' PDE1B '		' SEC14L2 '
																' SMARCB1 '	' COASY '	' MLL '	' MYL6 '		' TIMP3 '
																' EMID1 '	' TUBG1 '	' MLL '	'---'		' TOM1 '
																' SEC14L2 '	' TUBG2 '	' TMEM25 '	'---'		' CDC42EP1 '
																' LIMK2 '	' RAMP2 '	' VPS11 '	'---'		' SH3BP1 '
																' TIMP3 '	' FZD2 '	' HMBS '	' NAB2 '		' LGALS1 '
																' TOM1 '	'---'	' ABCG4 '	' LRP1 '		' GCAT '
																' SH3BP1 '	' ADAM11 '	' GRIK4 '	' KIF5A '		' SYNGR1 '
																' SYNGR1 '	' CRHR1 '	'---'	'---'		' ADSL '
																' ADSL '	' MAPT '	' TBRG1 '	'---'		' RBX1 '
																' RBX1 '	' NSF '	' SLC37A2 '	' DTX3 '		'---'
																' ACO2 '	' NGFR '	' PKNOX2 '	' SLC16A7 '		' FBLN1 '
																'---'	' ITGA3 '	' FLI1 '	' RASSF3 '		' PPARA '
																' FBLN1 '	' CACNA1G '	' APLP2 '	'---'		' CECR5 '
																' PRODH '	' PPM1D '	' SLC25A22 '	'---'		' PRODH '
																' DGCR2 '	' TLK2 '	' TOLLIP '	'---'		' SLC25A1 '
																' HIRA '	' ACE '	' DUSP8 '	' RAP1B '		' UFD1L '
																' SLC7A4 '	' RGS9 '	' CTSD '	' CCT2 '		' GNB1L '
																'---'	' PRKCA '	'---'	'---'		' THAP7 '
																' CRYBB1 '	' CACNG5 '	'---'	'---'		'---'
																' NIPSNAP1 '	' PRKAR1A '	'---'	' KCNMB4 '		' MIF '
																' LARGE '	' MAP2K6 '	'---'	'---'		' CRYBB1 '
																' PLA2G6 '	' SSTR2 '	'---'	' TRHDE '		' DUSP18 '
																' KCNJ4 '	' COG1 '	' OSBPL5 '	' NAV3 '		' TST '
																' NPTXR '	' RAB37 '	' NUP98 '	' SYT1 '		' TOB2 '
																' L3MBTL2 '	' ITGB4 '	' RHOG '	'---'		' POLR3H '
																' POLDIP3 '	' SEC14L1 '	' APBB1 '	'---'		' PMM1 '
																' TTLL1 '	' SYNGR2 '	' TRIM3 '	'---'		' NDUFA6 '
																' SCUBE1 '	' HGS '	' ILK '	'---'		' CELSR1 '
																' SULT4A1 '	' MRPL12 '	'---'	'---'		' MLC1 '
																' MLC1 '	' ASPSCR1 '	' LMO1 '	'---'		' MAPK12 '
																' PLXNB2 '	' RAC3 '	' MRVI1 '	'---'		' PLXNB2 '
																' SBF1 '	' CSNK1D '	'---'	' SLC25A3 '		'---'
																'---'	' CSNK1D '	' KCNJ11 '	' ACTR6 '		' HCCS '
																' HCCS '	' CSNK1D '	' ABCC8 '	'---'		' PDHA1 '
																' GLRA2 '	' NXN '	' PTPN5 '	'---'		' PRDX4 '
																' PRDX4 '	'---'	'---'	' USP30 '		' MAOA '
																' PDK3 '	' RTN4RL1 '	' PAX6 '	' UNG '		' CHST7 '
																' ATP6AP2 '	'---'	' SLC1A2 '	' ATP2A2 '		' PLP2 '
																' GPR34 '	' CAMKK1 '	' TP53I11 '	' ALDH2 '		' MSN '
																' MAOA '	' MYBBP1A '	' SYT13 '	' PTPN11 '		' HEPH '
																' USP11 '	' SLC25A11 '	' CHST1 '	' RPH3A '		' SH3BGRL '
																' SUV39H1 '	' CAMTA2 '	'---'	' DTX1 '		' POU3F4 '
																' PLP2 '	' C1QBP '	' LRP4 '	' RNF10 '		'---'
																' MAGED1 '	' SLC13A5 '	' PACSIN3 '	'---'		' PRPS1 '
																' TRO '	' KCNAB3 '	' ACP2 '	'---'		' IL13RA1 '
																' ZXDA '	' ALOX12B '	' PSMC3 '	' P2RX4 '		'---'
																' MSN '	' PER1 '	' KBTBD4 '	' BCL7A '		'---'
																' HEPH '	' VAMP2 '	'---'	' DENR '		' MTM1 '
																' NLGN3 '	'---'	'---'	'---'		' SLC6A8 '
																' SLC16A2 '	' COPS3 '	' MRPL16 '	'---'		' SSR4 '
																' DRP2 '	' RASD1 '	' DDB1 '	'---'		' TAZ '
																' IL1RAPL2 '	'---'	'---'	'---'		' PRKX '
																'---'	' POLDIP2 '	' FADS3 '	'---'		' GPM6B '
																' RNF128 '	' FLOT2 '	' EEF1G '	' AACS '		'---'
																' PRPS1 '	' SEZ6 '	'---'	' RAN '		' CASK '
																' DOCK11 '	' PLXDC1 '	' BSCL2 '	' MMP17 '		' MAOB '
																'---'	' CACNB1 '	' ZBTB3 '	' ULK1 '		' UXT '
																' SLC25A14 '	' JUP '	' NXF1 '	'---'		' KCND1 '
																' SLC9A6 '	' ACLY '	' CHRM1 '	' PHB2 '		' IQSEC2 '
																'---'	' EZH1 '	' SLC22A6 '	' CSDA '		' SNX12 '
																' SLITRK2 '	' RAMP2 '	'---'	' EPS8 '		' PHKA1 '
																' ATP2B3 '	' BECN1 '	'---'	' LMO3 '		' TIMM8A '
																' ATP6AP1 '	' VAT1 '	' BAD '	' SOX5 '		'---'
																' PHKA2 '	' DUSP3 '	' RASGRP2 '	' TM7SF3 '		' KCNE1L '
																'---'	' HDAC5 '	' PYGM '	' PTHLH '		' CHRDL1 '
																' CASK '	' COPZ2 '	' MAP4K2 '	' CPNE8 '		' AMOT '
																' MAOB '	' PHB '	' MEN1 '	' PRICKLE1 '		' AMOT '
																' SYN1 '	' SLC35B1 '	' LTBP3 '	' SLC38A2 '		' LAMP2 '
																' PIM2 '	' TRIM25 '	'---'	' RAPGEF3 '		'---'
																' GPKOW '	' VEZF1 '	' RELA '	' ARF3 '		' RAP2C '
																' SYP '	' CYB561 '	' CFL1 '	' DDN '		'---'
																' PHF8 '	' FTSJ3 '	' EFEMP2 '	' RHEBL1 '		' IDH3G '
																' ZXDA '	' ABCA9 '	' FIBP '	' SPATS2 '		' RENBP '
																' ZXDA '	' SLC39A11 '	' RIN1 '	' POU6F1 '		' IRAK1 '
																' OPHN1 '	' EXOC7 '	' B3GNT1 '	' MAP3K12 '		' FLNA '
																' PJA1 '	' AZI1 '	' CTSF '	' SMUG1 '		' S100A16 '
																' ATRX '	' FASN '	' PPP1CA '	' PPP1R1A '		'---'
																'---'	' CSNK1D '	' CORO1B '	' CS '		' PRELP '
																' ACSL4 '	' RAB40B '	'---'	' GLS2 '		' WNT7B '
																' CHRDL1 '	' ADCYAP1 '	' CPT1A '	' BAZ2A '		' MAOA '
																' LAMP2 '	'---'	' DHCR7 '	' ATP5B '
																'---'	' TWSG1 '	'---'	' CDK4 '
																' HS6ST2 '	' NAPG '	' PDE2A '	' CTDSP2 '
																' GPC4 '	' TUBB6 '	' UCP2 '	' GNS '
																' SLITRK4 '	' DTNA '	' ARRB1 '	' GRIP1 '
																'---'	' FHOD3 '	'---'	' PTPRR '
																' BCAP31 '	' MYO5B '	' PAK1 '	' PHLDA1 '
																' IDH3G '	' SMAD4 '	'---'	' SLC6A15 '
																' PRKAR1B '	' SMAD4 '	'---'	' DUSP6 '
																'---'	' SMAD4 '	'---'	' BTG1 '
																' PRELP '	' POLI '	' CTSC '	' ANKS1B '
																' AGRN '	' NEDD4L '	'---'	' ARL1 '
																' GABRD '	' CNDP2 '	' GPR83 '	' IGF1 '
																' MAOA '	' CTDP1 '	' SESN3 '	' NFYB '
																' MALAT1 '	'---'	' TRPC6 '	' CORO1C '
																' CLSTN2 '	'---'	' CASP1 '	' GIT2 '
																	' AFG3L2 '	'---'	' PPP1CC '
																	' NPC1 '	' ARHGAP20 '	' BRAP '
																	' ATP5A1 '	' TIMM8B '	' RASAL1 '
																	' SMAD2 '	' IL18 '	' TESC '
																	' ACAA2 '	' DSCAML1 '	' WSB2 '
																	' MYO5B '	' FXYD6 '	' CIT '
																	' CXXC1 '	'---'	' CAMKK2 '
																	' NARS '	'---'	' DIABLO '
																	' CBLN2 '	' HYOU1 '	' SBNO1 '
																	'---'	' DPAGT1 '	' SBNO1 '
																	'---'	' MCAM '	' UBC '
																	' WDR18 '	' C1QTNF5 '	' SLC15A4 '
																	' STK11 '	' PVRL1 '	' GALNT9 '
																	' ATP5D '	' KIRREL3 '	' GOLGA3 '
																	'---'	'---'	' SAP18 '
																	' THOP1 '	' PRDM10 '	' MRP63 '
																	'---'	' ADAMTS8 '	' CDK8 '
																	'---'	'---'	' GTF3A '
																	' FZR1 '	'---'	' RFC3 '
																	' HMG20B '	'---'	' NBEA '
																	' ATCAY '	'---'	' SLC25A15 '
																	' HDGFRP2 '	' TULP3 '	' AKAP11 '
																	' FEM1A '	'---'	' AKAP11 '
																	' TRIP10 '	' CCND2 '	' TPT1 '
																	' ARHGEF18 '	'---'	' CDADC1 '
																	' MCOLN1 '	'---'	' TRIM13 '
																	' MAP2K7 '	'---'	' WDFY2 '
																	' SNAPC2 '	'---'	' UCHL3 '
																	' RAB11B '	' NDUFA9 '	' CLN5 '
																	' PIN1 '	' KCNA6 '	' SLITRK5 '
																	' PPAN '	' LTBR '	' GPC5 '
																	' MRPL4 '	' TAPBPL '	' FARP1 '
																	' ICAM5 '	' COPS7A '	' ING1 '
																	' PDE4A '	' USP5 '	' ARHGEF7 '
																	' ILF3 '	' ENO2 '	' MCF2L '
																	' QTRT1 '	' CLSTN3 '	' TFDP1 '
																	' SMARCA4 '	' PEX5 '	' CRYL1 '
																	' ASNA1 '	'---'	' GPR12 '
																	' GCDH '	' ETV6 '	' USP12 '
																	' NFIX '	'---'	' UBL3 '
																	' PKN1 '	' PTPRO '	' SPG20 '
																	' RAB8A '	' STRAP '	' TRPC4 '
																	' AP1M1 '	' MGST1 '	' DLEU2 '
																	' KLF2 '	' SLCO1C1 '	' PCDH20 '
																	' KCNN1 '	' CMAS '	' PCDH9 '
																	' SSBP4 '	' MRPS35 '	' KCTD12 '
																	' FKBP8 '	' BICD1 '	' STK24 '
																	' CCNE1 '	' PFKM '	' FGF14 '
																	' CHST8 '	' CACNB3 '	' EFNB2 '
																	' SCN1B '	' KCNH3 '	' LIG4 '
																	' FXYD5 '	' GPD1 '	' PNP '
																	' CAPNS1 '	' SCN8A '	'---'
																	' SPINT2 '	' GRASP '	' ABHD4 '
																	' PSMD8 '	' NR4A1 '	' LRP10 '
																	' NFKBIB '	' IGFBP6 '	' BCL2L2 '
																	' MRPS12 '	' PCBP2 '	' MYH7 '
																	' PSMC4 '	'---'	' CPNE6 '
																	' PLD3 '	' PDE1B '	' SCFD1 '
																	' LTBP4 '	' ORMDL2 '	' NPAS3 '
																	' AXL '	'---'	' BRMS1L '
																	' BCKDHA '	'---'	' LRFN5 '
																	' CLPTM1 '	'---'	' MGAT2 '
																	' MARK4 '	' NAB2 '	' GNG2 '
																	' CCDC9 '	' SHMT2 '	' PSMC6 '
																	' GRWD1 '	'---'	' DACT1 '
																	' SPHK2 '	'---'	' HIF1A '
																	' RUVBL2 '	' SLC16A7 '	' SGPP1 '
																	' TRPM4 '	' TMEM5 '	' MTHFD1 '
																	'---'	'---'	' HSPA2 '
																	' CPT1C '	'---'	' MPP5 '
																	' PTOV1 '	'---'	' PLEKHH1 '
																	' PPP2R1A '	' RAP1B '	' VTI1B '
																	' MYADM '	' CCT2 '	' VTI1B '
																	' SHC2 '	'---'	' GALNTL1 '
																	' POLRMT '	'---'	' RGS6 '
																	' BTBD2 '	'---'	' RGS6 '
																	' SLC39A3 '	'---'	' NUMB '
																	' SGTA '	'---'	' NRXN3 '
																	' AES '	'---'	' FLRT2 '
																	' MATK '	'---'	' FLRT2 '
																	' EEF2 '	'---'	' VRK1 '
																	' PTPRS '	'---'	' CYP46A1 '
																	' LYPLA2 '	'---'	' EVL '
																	' ELAVL1 '	' ELK3 '	' YY1 '
																	' NDUFA7 '	' NEDD1 '	' TRAF3 '
																	'---'	' SLC25A3 '	' EIF5 '
																	' CDKN2D '	'---'	' ZFYVE21 '
																	' SMARCA4 '	' RFX4 '	' BTBD6 '
																	' RAB3D '	'---'	' MTA1 '
																	' MAN2B1 '	' BTBD11 '	' CRIP2 '
																	' DHPS '	' USP30 '	' NDRG2 '
																	' PRDX2 '	' MVK '	' SALL2 '
																	' TRMT1 '	' ATP2A2 '	' PPP1R3E '
																	' CACNA1A '	' ALDH2 '	' MYH6 '
																	' PRKACA '	' ERP29 '	' IPO4 '
																	' LPHN1 '	' RPH3A '	' TM9SF1 '
																	' LPHN1 '	' DTX1 '	' RABGGTA '
																	' NDUFB7 '	' TPCN1 '	' EGLN3 '
																	' SLC1A6 '	' RNF10 '	' SNX6 '
																	' WIZ '	' CABP1 '	' NFKBIA '
																	' ABHD8 '	'---'	' TRAPPC6B '
																	' RAB3A '	'---'	' FKBP3 '
																	' ISYNA1 '	' ACADS '	' ERO1L '
																	' ELL '	' P2RX4 '	' GPR135 '
																	' FKBP8 '	' PSMD9 '	' PPP2R5E '
																	' GDF1 '	' BCL7A '	' SGPP1 '
																	' COPE '	'---'	' HSPA2 '
																	' HOMER3 '	'---'	' RAB15 '
																	' HAPLN4 '	'---'	' ATP6V1D '
																	'---'	'---'	' SLC8A3 '
																	' SLC7A10 '	'---'	' SYNJ2BP '
																	' ECH1 '	' AACS '	' MAP3K9 '
																	' BLVRB '	' RAN '	' MAP3K9 '
																	' EXOSC5 '	' MMP17 '	' PNMA1 '
																	' GRIK5 '	' ULK1 '	' NPC2 '
																	' ERF '	' PXMP2 '	' MLH3 '
																	' PAFAH1B3 '	' SLC6A13 '	' ACYP1 '
																	' XRCC1 '	'---'	' NGB '
																	' ERCC2 '	' TNFRSF1A '	' SPTLC2 '
																	' GPR4 '	' MRPL51 '	' ITPK1 '
																	' IRF2BP1 '	' MLF2 '	' MOAP1 '
																	' SLC8A2 '	' C1R '	' CLMN '
																	' KPTN '	' CD163 '	' CLMN '
																	' NAPA '	' C3AR1 '	' CLMN '
																	' RRAS '	' A2M '	' BCL11B '
																	' PNKP '	' CSDA '	' SLC25A29 '
																	' AKT1S1 '	' ARHGDIB '	' CDC42BPB '
																	' KCNC3 '	' EPS8 '	' CKB '
																	' TFPT '	' KCNJ8 '	' AKT1 '
																	' SYT5 '	' ABCC9 '	'---'
																	' UBE2S '	' BCAT1 '	'---'
																	' SNPH '	' ITPR2 '	'---'
																	' VPS16 '	' TM7SF3 '	' BRF1 '
																	' ITPA '	' PTHLH '	' RERE '
																	' ATRN '	' CPNE8 '	' UBE3A '
																	' HSPA12B '	' NELL2 '	' GABRA5 '
																	' CDC25B '	' RAPGEF3 '	' DEXI '
																	' CDS2 '	' RND1 '	' APBA2 '
																	'---'	' ARF3 '	' TJP1 '
																	' PLCB1 '	' FAIM2 '	'---'
																	'---'	' SLC11A2 '	' SPRED1 '
																	' PCSK2 '	' CSAD '	' PAK6 '
																	'---'	' RARG '	' DISP2 '
																	' PYGB '	' MAP3K12 '	' ZFYVE19 '
																	' TM9SF4 '	' CS '	' ITPKA '
																	' KIF3B '	' GLS2 '	' B2M '
																	' MAP1LC3A '	' ATP5B '	' PLDN '
																	' DLGAP4 '	' STAT6 '	' SEMA6D '
																	' SRC '	' CDK4 '	' MYEF2 '
																	' PIGT '	' METTL1 '	' TMOD2 '
																	' SLC12A5 '	' CTDSP2 '	' UNC13C '
																	' DOK5 '	' GNS '	' TCF12 '
																	' CDH4 '	' WIF1 '	'---'
																	' CDH4 '	' GRIP1 '	' TLN2 '
																	' SLCO4A1 '	' PTPRR '	' TLN2 '
																	' OGFR '	' PHLDA1 '	' LACTB '
																	' DNAJC5 '	' CSRP2 '	' USP3 '
																	' SNRPB '	' ARL1 '	' MAP2K1 '
																	' SLC23A2 '	' IGF1 '	' SMAD3 '
																	' JAG1 '	' CORO1C '	' FEM1B '
																	'---'	' MMAB '	' NEO1 '
																	'---'	' MMAB '	' CSK '
																	' BCL2L1 '	' MMAB '	' LMAN1L '
																	' COMMD7 '	' GIT2 '	' SCAMP5 '
																	' SNTA1 '	' PPP1CC '	' RCN2 '
																	' E2F1 '	' BRAP '	' IDH3A '
																	' GSS '	' RASAL1 '	' CRABP1 '
																	' TGM2 '	' DDX54 '	' CHRNA5 '
																	' MAFB '	' NOS1 '	' MORF4L1 '
																	' RIMS4 '	' WSB2 '	' ARNT2 '
																	' PIGT '	' CIT '	' TM6SF1 '
																	' PLTP '	' PXN '	' AKAP13 '
																	' CDH22 '	' PXN '	'---'
																	' SLC35C2 '	' CAMKK2 '	' SV2B '
																	' SULF2 '	' DIABLO '	' SV2B '
																	' NFATC2 '	' ABCB9 '	' NR2F2 '
																	' ATP9A '	' PITPNM2 '	' NDN '
																	' ZFP64 '	' UBC '	'---'
																	'---'	' DHX37 '	' GABRB3 '
																	' HRH3 '	' SLC15A4 '	' TJP1 '
																	' CHRNA4 '	' GALNT9 '	' RASGRP1 '
																	' KCNQ2 '	' GOLGA3 '	' NDUFAF1 '
																	' EEF1A2 '	' IL17D '	' GNB5 '
																	' RBM11 '	' SAP18 '	' MYO5A '
																	' JAM2 '	' SPATA13 '	' MYO5A '
																	' CBR1 '	' SPATA13 '	' MYO5A '
																	' PDXK '	' SPATA13 '	' ARPP19 '
																	' AGPAT3 '	' ATP8A2 '	' NEDD4 '
																	' AGPAT3 '	' GTF3A '	' BNIP2 '
																	' AGPAT3 '	' ALOX5AP '	' RORA '
																	' PFKL '	' RFC3 '	' OAZ2 '
																	' TRPM2 '	' CDADC1 '	' STOML1 '
																	' PCBP3 '	' TRIM13 '	' SEMA7A '
																	' ADAMTS1 '	' UCHL3 '	' COX5A '
																	' SYNJ1 '	' GPC5 '	' CIB2 '
																	' HLCS '	' GPC6 '	' RASGRF1 '
																	' ERG '	' CLDN10 '	' AP3B2 '
																	' WDR4 '	' FARP1 '	' HOMER2 '
																	' CBS '	' ITGBL1 '	' BTBD1 '
																	' ITGB2 '	' ING1 '	' HDGFRP3 '
																	' SLC19A1 '	' ARHGEF7 '	' NTRK3 '
																	' LSS '	' GAS6 '	' MFGE8 '
																	' SLC25A18 '	' GJB6 '	' PEX11A '
																	' TUBA8 '	' CRYL1 '	' IDH2 '
																	' ZDHHC8 '	' IL17D '	' NR2F2 '
																	' ZDHHC8 '	' IL17D '	' CHSY1 '
																	' ZDHHC8 '	' IL17D '	' SNRPA1 '
																	' ZDHHC8 '	' ATP8A2 '	' MPG '
																	' PRODH '	' GPR12 '	' ARHGDIG '
																	' GNAZ '	' STARD13 '	' SOLH '
																	' RAB36 '	' STARD13 '	' RAB40C '
																	' BCR '	' SPG20 '	' RHOT2 '
																	' SMARCB1 '	' POSTN '	' UBE2I '
																	' SNRPD3 '	' TRPC4 '	' MAPK8IP3 '
																	' EMID1 '	' SLC25A30 '	' NUBP2 '
																	' LIMK2 '	' LCP1 '	' NDUFB10 '
																	' DEPDC5 '	' NEK3 '	' GFER '
																	' TOM1 '	' PCDH20 '	' SLC9A3R2 '
																	' SH3BP1 '	' KLHL1 '	'---'
																	' GCAT '	' EDNRB '	' ATP6V0C '
																	' SYNGR1 '	' DCT '	' PDPK1 '
																	' ADSL '	' SOX21 '	' SRRM2 '
																	' MCHR1 '	' ABCC4 '	' ALG1 '
																	' ACO2 '	' STK24 '	' ABAT '
																	'---'	' ZIC5 '	' SNN '
																	' FBLN1 '	' GRTP1 '	' RPS15A '
																	' PRODH '	' APEX1 '	' TMC7 '
																	' DGCR2 '	' PNP '	' TMC7 '
																	' GNB1L '	'---'	' EEF2K '
																	' ARVCF '	' ABHD4 '	' DCTN5 '
																	' THAP7 '	' LRP10 '	' PRKCB '
																	' SLC7A4 '	' CPNE6 '	' RBBP6 '
																	'---'	' RNF31 '	' NUPR1 '
																	' PPM1F '	' NFATC4 '	'---'
																	' BCR '	' SCFD1 '	' KIF22 '
																	' CRYBB1 '	' COCH '	' SEPHS2 '
																	' PITPNB '	' NPAS3 '	' PHKG2 '
																	' AP1B1 '	' LRFN5 '	' FUS '
																	' NIPSNAP1 '	' MGAT2 '	' FUS '
																	' EIF4ENIF1 '	' ARF6 '	' FTO '
																	' LARGE '	' GNG2 '	' MT3 '
																	' PLA2G6 '	' PSMC6 '	' HERPUD1 '
																	' KCNJ4 '	' DACT1 '	' CPNE2 '
																	' NPTXR '	' PRKCH '	' CX3CL1 '
																	' L3MBTL2 '	' HIF1A '	' KATNB1 '
																	' POLR3H '	' RHOJ '	' NDRG4 '
																	' PMM1 '	' SYNE2 '	' CBFB '
																	' POLDIP3 '	' MTHFD1 '	' THAP11 '
																	' TTLL1 '	' HSPA2 '	' NUTF2 '
																	' SCUBE1 '	' FNTB '	' VPS4A '
																	' SULT4A1 '	' MPP5 '	' CALB2 '
																	' CELSR1 '	' PLEKHH1 '	' TERF2IP '
																	' MLC1 '	' ZFP36L1 '	' NUDT7 '
																	' MAPK11 '	' GALNTL1 '	' CDH13 '
																	' PLXNB2 '	' SMOC1 '	' HSBP1 '
																	' SBF1 '	' RGS6 '	' MLYCD '
																	'---'	' RGS6 '	' MAP1LC3B '
																	' HCCS '	' FLRT2 '	' JPH3 '
																	' PDHA1 '	' FLRT2 '	' TUBB3 '
																	' PRDX4 '	' KCNK13 '	' MRPL28 '
																	' PDK3 '	' SLC24A4 '	' NARFL '
																	' ATP6AP2 '	' CHGA '	' CLCN7 '
																	' MAOA '	' VRK1 '	' HAGH '
																	' USP11 '	' CYP46A1 '	' CASKIN1 '
																	' EBP '	' EVL '	'---'
																	' SUV39H1 '	' EIF5 '	' ARHGAP21 '
																	' MAGED1 '	' ZFYVE21 '	' DEXI '
																	' TRO '	' BTBD6 '	'---'
																	' MSN '	' MTA1 '	'---'
																	' STARD8 '	' CRIP2 '	' RPS15A '
																	' UHRF2 '	' SLC7A7 '	' CRYM '
																	' DRP2 '	' SLC7A8 '	' USP31 '
																	'---'	' EFS '	'---'
																	' RNF128 '	' MYH6 '	' SEZ6L2 '
																	' PRPS1 '	' AP1G2 '	' DOC2A '
																	' DOCK11 '	' IPO4 '	' MAPK3 '
																	'---'	' TM9SF1 '	' CD2BP2 '
																	' SLC25A14 '	' RABGGTA '	' SEPHS2 '
																	' SLC9A6 '	' EGLN3 '	' COX6A2 '
																	'---'	' SNX6 '	'---'
																	' PNMA3 '	' NFKBIA '	' DNAJA2 '
																	' ATP2B3 '	' CDKL1 '	' NETO2 '
																	' SSR4 '	' PYGL '	' CBLN1 '
																	' TAZ '	' PPP2R5E '	' SALL1 '
																	' ATP6AP1 '	' HSPA2 '	' CDH8 '
																	' GDI1 '	' ZFP36L1 '	' CDH11 '
																	' PHKA2 '	' SYNJ2BP '	' TRADD '
																	'---'	' PNMA1 '	' ATP6V0D1 '
																	' CASK '	' ALDH6A1 '	'---'
																	' MAOB '	' NPC2 '	' PSMB10 '
																	' SYN1 '	' RPS6KL1 '	' TERF2 '
																	' ELK1 '	' POMT2 '	' EXOSC6 '
																	' PIM2 '	' TMED8 '	' COG4 '
																	' KCND1 '	' SPTLC2 '	'---'
																	' SYP '	' GPR68 '	'---'
																	' IQSEC2 '	' ITPK1 '	' MAF '
																	' PHF8 '	' SLC25A29 '	' SRR '
																	' OPHN1 '	' ANKRD9 '	' PAFAH1B1 '
																	' PJA1 '	' CDC42BPB '	' CAMTA2 '
																	' PHKA1 '	' CKB '	' RABEP1 '
																	' ATRX '	' AKT1 '	' FGF11 '
																	' SYTL4 '	'---'	' MPDU1 '
																	' TIMM8A '	'---'	' EFNB3 '
																	' ARMCX2 '	'---'	' CHD3 '
																	'---'	' JAG2 '	' NDEL1 '
																	' ACSL4 '	' NUDT14 '	' PAIP1 '
																	' LAMP2 '	' BRF1 '	' ALDH3A2 '
																	'---'	' RERE '	' NLK '
																	' HS6ST2 '	' DEXI '	' TNFAIP1 '
																	' GPC4 '	' APBA2 '	' ERAL1 '
																	' GPC3 '	' TJP1 '	' GOSR1 '
																	' MCF2 '	'---'	' AP2B1 '
																	' SLITRK4 '	' DISP2 '	' SOCS7 '
																	'---'	' RPUSD2 '	' SOCS7 '
																	' PNCK '	' ZFYVE19 '	' LASP1 '
																	' BCAP31 '	' ITPKA '	' CACNB1 '
																	' IDH3G '	' TYRO3 '	' STARD3 '
																	' RENBP '	' SNAP23 '	' PSMD3 '
																	' PRKAR1B '	' PLDN '	' ATP6V0A1 '
																	'---'	' SQRDL '	' COASY '
																	' AGRN '	' SEMA6D '	' TUBG2 '
																	' WNT7B '	' SLC27A2 '	' RAMP2 '
																	' GABRD '	' SCG3 '	' PSME3 '
																	' PRKCZ '	'---'	'---'
																	' MAOA '	' TLN2 '	' ADAM11 '
																	' CLSTN2 '	' TLN2 '	' MAPT '
																		' LACTB '	' NSF '
																		' USP3 '	' NFE2L1 '
																		' MAP2K1 '	' SNX11 '
																		' SMAD3 '	' NXPH3 '
																		' FEM1B '	' NME1 '
																		' NEO1 '	' PPM1E '
																		' ISLR '	' RPS6KB1 '
																		' CSK '	' PPM1D '
																		' SCAMP5 '	' TLK2 '
																		' NEIL1 '	' PRKCA '
																		' IDH3A '	' CACNG5 '
																		' FAH '	' CACNG4 '
																		' ARNT2 '	' PRKAR1A '
																		' MESDC1 '	' SSTR2 '
																		' IL16 '	' COG1 '
																		' TM6SF1 '	' ICT1 '
																		'---'	' ATP5H '
																		' SEMA4B '	' KCTD2 '
																		' BLM '	' SEC14L1 '
																		' SV2B '	' HGS '
																		' SV2B '	' MRPL12 '
																		' IGF1R '	' CSNK1D '
																		' IGF1R '	' CSNK1D '
																		' IGF1R '	' CSNK1D '
																		' MAGEL2 '	'---'
																		' NDN '	' CRK '
																		'---'	' RTN4RL1 '
																		' NDNL2 '	'---'
																		' TJP1 '	' CAMKK1 '
																		' RASGRP1 '	' MYBBP1A '
																		' GNB5 '	' SLC25A11 '
																		' MYO5A '	' CAMTA2 '
																		' MYO5A '	' C1QBP '
																		' MYO5A '	' PER1 '
																		' NEDD4 '	' VAMP2 '
																		' BNIP2 '	'---'
																		' OAZ2 '	' COPS3 '
																		' STOML1 '	'---'
																		' SEMA7A '	' ULK2 '
																		' SCAMP2 '	' RAB34 '
																		' COX5A '	' FLOT2 '
																		' CSPG4 '	' SEZ6 '
																		' CTSH '	' GIT1 '
																		' RASGRF1 '	' RPL23 '
																		' AP3B2 '	' CACNB1 '
																		' NTRK3 '	' NEUROD2 '
																		' MFGE8 '	' HAP1 '
																		' RLBP1 '	' ACLY '
																		' POLG '	' EZH1 '
																		' IDH2 '	' RAMP2 '
																		' CIB1 '	' BECN1 '
																		' VPS33B '	' DUSP3 '
																		' MPG '	' HDAC5 '
																		' DECR2 '	' UBTF '
																		' SOLH '	' CBX1 '
																		' RAB40C '	' PHB '
																		' RHOT2 '	' SPOP '
																		' STUB1 '	' MRPL27 '
																		' CACNA1H '	' TOB1 '
																		' UBE2I '	' MBTD1 '
																		' MAPK8IP3 '	' MMD '
																		' NUBP2 '	' MRPS23 '
																		' NDUFB10 '	' VEZF1 '
																		' TBL3 '	' BZRAP1 '
																		' GFER '	' TRIM37 '
																		' SYNGR3 '	' CLTC '
																		' SLC9A3R2 '	' USP32 '
																		' RAB26 '	' CYB561 '
																		'---'	' GNA13 '
																		' PDPK1 '	' AXIN2 '
																		' KCTD5 '	' AXIN2 '
																		' SRRM2 '	' AXIN2 '
																		' HMOX2 '	' CACNG4 '
																		' ALG1 '	' SLC39A11 '
																		' ABAT '	' NT5C '
																		' PMM2 '	' HN1 '
																		' CARHSP1 '	' GRB2 '
																		' COQ7 '	' EXOC7 '
																		' EEF2K '	' CYGB '
																		' DCTN5 '	' NPTX1 '
																		' PRKCB '	' AZI1 '
																		' CACNG3 '	' ARHGDIA '
																		' RBBP6 '	' FASN '
																		' LCMT1 '	' CSNK1D '
																		' SULT1A1 '	' RAB40B '
																		' SULT1A1 '	'---'
																		'---'	' RAB12 '
																		' MVP '	' RAB12 '
																		' PPP4C '	' TWSG1 '
																		' SEPHS2 '	' VAPA '
																		' PHKG2 '	' NAPG '
																		' RNF40 '	' RNMT '
																		' BCKDK '	' MIB1 '
																		' FUS '	' CABLES1 '
																		' FUS '	' DTNA '
																		' RBL2 '	' MYO5B '
																		' FTO '	' MAPK4 '
																		' MT3 '	' SMAD4 '
																		' NUP93 '	' SMAD4 '
																		' HERPUD1 '	' SMAD4 '
																		' CPNE2 '	' DCC '
																		' CX3CL1 '	' NEDD4L '
																		' GPR56 '	' ZCCHC2 '
																		' KATNB1 '	' CDH7 '
																		' MMP15 '	' CNDP2 '
																		' NDRG4 '	' MBP '
																		' HSF4 '	' MBP '
																		' HSF4 '	' MBP '
																		' HSD11B2 '	' CTDP1 '
																		' PARD6A '	'---'
																		' THAP11 '	' RALBP1 '
																		' NUTF2 '	'---'
																		' VPS4A '	' AFG3L2 '
																		' CALB2 '	' OSBPL1A '
																		' DHX38 '	' B4GALT6 '
																		' TERF2IP '	' NOL4 '
																		' NUDT7 '	' RIT2 '
																		' CDH13 '	' SYT4 '
																		' HSBP1 '	' ATP5A1 '
																		' MLYCD '	' SMAD2 '
																		' MAP1LC3B '	' SMAD7 '
																		' JPH3 '	' MYO5B '
																		' CPNE7 '	' CXXC1 '
																		' TUBB3 '	' NARS '
																		' DEF8 '	' BCL2 '
																		' MRPL28 '	' CBLN2 '
																		' NARFL '	' NETO1 '
																		' CLCN7 '	' MBP '
																		' NME3 '	' MBP '
																		' HAGH '	'---'
																		' SYNGR3 '	' CDC34 '
																		' NTHL1 '	' PALM '
																		' CASKIN1 '	'---'
																		' NAGPA '	' WDR18 '
																		'---'	' GPX4 '
																		' EMP2 '	' STK11 '
																		' DEXI '	' MIDN '
																		'---'	' CIRBP '
																		'---'	' EFNA2 '
																		' LITAF '	' RPS15 '
																		' NDE1 '	' CSNK1G2 '
																		' GPRC5B '	' OAZ1 '
																		' CRYM '	'---'
																		' USP31 '	' THOP1 '
																		' NDUFAB1 '	' GNA11 '
[truncated: 680 more rows]

## Sheet: NSharedDoyle
Table S7, Soreq L. et al., Major shifts in glial regional identity are transcriptional hallmarks of human brain aging. Related to Figures 4 and S7
Aging overlapping genes with 24 cell type specific markers *
* reference: Application of a translational profiling approach for the comparative analysis of CNS cell types, Dooyle et al Cell 2008
Related to Figure 6.		N aging altered shared gene markers
Index	MotorNeurons_Spinal	515
1	UnipolarBrushCells	537
2	Drd2MediumSpinybol	560
3	Drd1MediumSpiny	596
4	CerebellarGolgiCellsol	637
5	ForebrainCholinergicNeurons	645
6	CerebellarOligos_Cmtm5_	670
7	MotorNeurons_BS	699
8	CerebellarGranuleCells	703
9	CorticalOligos_Cmtm5_	827
10	StellateAndBasketCells	843
11	CorticalCortistatinNeurons	935
12	PurkinjeCells	937
13	BergmanGlial	1072
14	StriatalCholinergicNeurons	1081
15	CerebellarOligos_Olig2_	1114
16	CorrectedGranuleCells	1129
17	CerebellarAstrocytes	1164
18	CorticalOligos_Olig2_	1375
19	CorticalAstrocytes	1510
20	CorticothalamicNeurons	1526
21	CorticospinalNeurons	1852
22	CorticalPNOCNeurons	2358
23	CorticostriatalNeurons	2677
24
